# Supplementary material for: A new RNASeq-based reference transcriptome for sugar beet and its application in transcriptome-scale analysis of vernalization and gibberellin responses
Source: BMC Genomics. 2012 Mar 19;13:99. doi: 10.1186/1471-2164-13-99 (PMC3340327; doi:10.1186/1471-2164-13-99)
Supplement: Additional file 1 — Minimus second pass assembly output data. [file 1471-2164-13-99-S1.ZIP]

Archive with 1 entries (1 files):
- amos_output.fasta
