# Supplementary material for: A new RNASeq-based reference transcriptome for sugar beet and its application in transcriptome-scale analysis of vernalization and gibberellin responses
Source: BMC Genomics. 2012 Mar 19;13:99. doi: 10.1186/1471-2164-13-99 (PMC3340327; doi:10.1186/1471-2164-13-99)
Supplement: Additional file 1 — Minimus second pass assembly output data. [file 1471-2164-13-99-S1.ZIP › amos_output.fasta]

>1
CCCCGCTTTTTTGAAAAAAAAAAAAAAACACGCGGACGCGTGAAACTTAGGAAGAAGGCA
AAAAACTTTTGAAACAAAAACACGCGTGAAAGGAAGACAAGCCACGAAGCGACGGAGTAG
TCAGGAGACGCCGAGACGAAGCGACGCCGCCACGCCCACCGCCCACCGCCCACCGCCAGT
CTCCGTCGCCGAACTCAGTCAGTCAGTCGTCACTTCAGTAGTTCAGTCAGTCAAGGTGCG
AAATGCTTTCTGGAGTTAAATTGATTTCGCGGGATGAGGTTGAGAAGGGTAAAACGGGGA
AATCGTGTGATTCGAAGAAGGATAGTAGAAATTTGAGCAGCAAGAAAGAAAAGAGTAGGA
GAAAGAAGAAAGGTTATGATAATAGTAGTTCAGATGATGAAGGGAATGTGAAAATAAGGA
AGGGTTCGAAAAAGAAGAAGTGGTACTCTTCTGATGACGATTCAGCTTCATCTTCGGAGG
GTGAAAGTGACAACAGTTTGGGAGGTGATGGGAAGAGATACAAGAGTCATAAGCAAAAGA
GTAAGCGTCGAGGTGATGCCGACGAGAGTTCTAGGAAGAAGTCGAAAAGAAGCAAACGGG
AGTATTCTTATGACGATTGTTCCTCACTGAATTCTGAGAGTGGAGAGGATGATTGTAGAG
GAAAAAAGAAGCGGCAGAGTAAAGATAACATCGATATTGTGAGGAAAGATATGGGGTTGG
ACTGGATGCTTAGACCAGCTGAAAGAGCAGGCAAAAGTGCTCCTCCAACGTATGAGGAGC
AGCCCGTGGAGTCTGAAACCAAAGAGACGGAAAAAGTAAATCCCAGAGAACTAAATCCTT
ATTTGAGGGATAATGGAACTGGCTACCCTGAAGATGAAGATCATACAAAGGTCAGCCGTG
ACCAGCTTTTGTCATCTTCTGTAGTGGGGGATGGTGGAGCAAGTTGGAGATTGAAGGCTT
TGAAGCGTGCACAGGAGCAAGCAGCACGTGAGGGACGAAATGTGAAAGAAGTTGTTCAAG
AACGGTGGGGATCTCTTGGTGATCTTGCGGTGTCTGTGACATCTCGTAGGGCCGCTGCTC
CTCGTGCTCATTTGCATGCCATAAAATCGCGGAAGATAGAATCAGGTGGAGAAGTTAAAT
CTGACTCCAACGATCAAAGTCAAAGGGACACTAAAAAGGATATGGGACGTGAATATCTGA
AGGATGTTTCTGTCCGCCATCCTGATATGAAAGCACCTAAAGTTCATGATTCGTTATCAT
GGGGGAGAAGAAAAGGTCAACATATGAGAAGCGAGGATGCTGCGCTGGTTTCAAATGCGC
TCTCGAGCTTGAACAACTTTTCTAATGATGGAAGTTTTATGAGTGAATTCGTGAACCAGC
AGAAAAAACCTGAACGTGGCTCTCTCGAAGCCTCAAGTTCAAAATCTGATGCTGTTGAAG
AGGTGGAATCTGATTCAGCAATAAAGAAATCTAGCGAGGACAAGCAGCCTCTGAGTGCTA
ATCAACTCGCAGCAAAAGCTATGCAGCTAAGACTGAAAGGCAAGCATGAGGAGGCTGAGA
AACTTTTGAGAGAAGCTGAAAACACTAAAATGGATCACGGCGCTGGGGAACGATTAGTAA
AACTAAGAAATGATGTCAGCGCAAGCAGGTACGCTATGCAAGAAAAACAGTTGCAGCAAA
AGGGGAAGGAAGACGATAGTGATAGGCATTTGGCTCAAACTATAATGAAGAATAAACTAT
ATAGTACTTCTTCTCAAGCTGATGACGAATATGACTTTGATAGAGCACCATCGAAAAAGA
GCAAGAAGAAAAGTGCAGATCATGAGAACAGATCACAAGCTAGGCAAAATGTGGGGAAGC
GCATTCTTACACAGCAGGAGCGTTGCCTATTCTGTTTTGAGAACCCTAATAGACCTAAAC
ATCTTGTTGTAGCTATAGCAAATTTCACTTACCTGATGCTACCTCAATTCCAACCCGTTG
CCCCTGGCCATTGTTGCATCTTAACATTGCAGCATGAATCAGCGACAAGAATGGTAGATG
ATAATGTTTGGGAAGAATTCCGCAACTTCAAGAAGTGCCTTATTATGATGTTTGCGAAGC
AAGACAGAGAAGTGATCTTTTTAGAAACAGTGCTTTGGTTGGCACAGCAGCGCCGTCATT
GCTTAATCGAGTGCATTCCTTTGCCCAAGGACCTTGCTAAAGAAGCACCTCTTTATTTTA
AGAAGGCAATTGATGAGGCAGAAGACGAGTGGAGTCAGCACAATGCAAAGAAATTGATTG
ATACCAGTCAGAAAGGGCTGCGTTCTTCAATCCCCAAGAACTTCCCCTACTTTCATGTGG
AATTTGGGCTTAACAGGGGATTTGTACATGTAATTGATGATGAAACACAGTTTAAAAGTA
GCTTTGGTCTCAATGTTATCAGGGGAATGCTACAATCCCAAGATGAAAATATGTATCGTC
GTCGGAGGTACGAATCCATTGAGGTCCAGAAAGAAGCTGTTGCTGAATTTGCAAAAGATT
GGGCATCCTTTGATTGGACTAAACAGCTTGAATAAATTTGAGTTAGTGCTATAGAAACTT
TTTTTTT
>2
AAGGAATAGGAAGCTTAGATTCCACATTCATTCTGGTTGTCTACTTTTTAGTAATTAAGT
TACGTGTACCTTTTCTCAGATCCTCAGCCATGGTGTTCTGGAT
>3
GCCAGCCCCAATGGATAAAATGGCCTGGTGAGAAACCATAACCTTTTCTCTTCTACAATA
TGAAGTGGCTGGTTTGCTTCTCTTCATGTGCTGATGAGGTGTTAAATATACAATGTAG
>4
AAATAAGTTAGTCCCTCCAACCTTTGAATTATGATCTGTGTTCCCAAGTCTTTGAAACAA
AGGGCTTCTCAATATTCTCATCATACTATTGCTTCCCATAATAGATCCAATAATTTCTTC
TTCTCTTGGATTCAGAACTAAATCTCCAATCCCAACAGCCATTGGATAGCCAATTGCATA
AGTTGTCCCGTCAAAAGAATTTCTTCCTCCAATTGTTGCATTATCCAAGGAACCCAAGTT
CACAGATAGAGCACATGGAGCTCCTTTCGATGCATTCATATGTATGAGTTCCAAGCACCG
CTTCATATACTTCTCATCTAAACTTACTATTTGTTTTGGGATTTTGACCCCTAAGCCACG
AAATCTTTTATGGAAAAGCTCTTGAAACCAGTTTTCACAAGTCTCTGACTGTATCAACTT
TAAAATCAGTGTCTTTCCTGGTTTCCCACCTTTGACCAAGGTCTGTGCTCTAGAATCTGA
TATGTACAAAGCACTTTGTTCAGCTGATCCATGGATCTTGGTATAGCTGTGGAATACATC
TCCTTCAGTTTGATCATCTTTGTGTCTGTTAGCACAAGTTCGCTCCATGCTCATCTGCAA
CTATTCGAGATCATTCGCCAATGACAAGGATGTCTCCTTGCGTTTCCAAACGCACCACTT
TACAATGACAAACAAAATTCAAGGCTTGTGTCTTTCTAGGCCTCGTCTTTCAACAGAATC
TGAGTGTAAGATCCGAAAATCACAAACCCAGATTAGCAAAACTAATGAATTTCTCAAAAA
TTGACAAACTTTCACATCCCCATAAACCAGAAACCTTAAAAAAGTAACTACACAGTTGCC
CAACACCTACTTTTGGAAAATGCTTCAGAGAGATAAACTGTTCAACTTGATAGAAAAGAG
GAGAGAGAAAGAGAGAGTACAGACACTGCAACACGATCAGGATTAAAAGCACCAGTAGAA
GAGTTATACTCAAAACGACAAAAGAAGTCGTCGTTTCCAACAGCATCAAGTTTAGTATAA
CTCTTAAAACTATGAACCAAACATTTCCCTTCAATAGTATCAGCACTTTGAACATCAAAA
TGATCAGACAAAAACAACTCTTTTGAACCATGAAACTGTCTTCTTCCTCCAATTGATTCT
TCTGGTCTATAATACCACCGCACGTGCACACGCACGTTTATCCCACGTGCGTCTGTCTCT
ATCCTCTCTATACGCGCCACGTAGGACGGGTTCGACGCTTCTGCCGGCCTCATCAGCACA
CAGTCTCCGGGTTTGATGATTTTGTTGAGGGGTTTAATGGTAAATGTGTCAAGGGTGCGT
TTGGAAGCTCGAGGTTTACCCATGGAGGAGAGAGAAAGAGAGAGAGTGTGTGTTTTTCAG
GTGGAGAGAGAAAGAGTTTAGTGAGGTTTGTATGTTGCAGAGAGAGAAAGAGAGGAGAAG
ATGAGTATGTGAGTGAAATTGGGGTTTATT
>5
GTTGGAGAGAGAAAGAGAGAGAGTGTGTAAAAGAGAAATGGAAAACCCTAATTTCTCTCT
CTAAAAATGAAGATTTCCCCCTTTCTCTCTCTAAAAAACTCAACTACACAGCAATGGCGA
TTTTTTCTGAATTCTGAGAGGGAGGAAATACGGAAGGGGTAACTCACTATTTATATTTGC
AAGAATCTTTTTGTGAAGATATTTT
>6
GTTCCATGCAATTTGAGTACAGTTTTTTCCGGGCATAAGAACCCATTGAATTATTTTGCT
TGATGTAATTACAATATAAGAATCTCCCCCTTTGCTTTCTCAGTTACTCATGTAAACAAC
GATACTTTATATTACACTACAAAGTTATACCTCCATCATGGAACCATTTCTCTTTGCTTC
TTGTTATGCCCTTTTTACGAGCAATTCTTCATCGTATCACCCAATTCACGATAGGTAGCT
TTGTCGCGTTGAAGCTTACATGAATTGTAGCACGGGTTATTAACCAACATACAATATGTG
CATTTTAGCAACTCCACATACTACATCAAATACCTTTCTCCTACACATTTCTCTTCATAT
ATAACATAGGCCAACCTAAATCACGACTAAACATACCACAATCACTCTAAATAACTTTAT
GGTGTTACAGGAAGACATCCTCGGCCTTCAAAAGAAACAAGGCGCTACTTATCTAAGTTT
TCACGTTTAAGCTGCAATCCCTCTATAAGAAACTGGCAACTTTTAAAACCTCTGTTTGCT
TGATGGCTACCGAGGTCCATCAGAAAGAAAATAAATATACACCTAACTCATGATCTCACT
CCCATCGCTATACATCCTCTTCTACGCCGTTTTGTGTCCACCTTTGTATCAGAATGTCTA
GAGGCAGCATGTGAGTTCTGCAACTTCTTTGGATCGTCAGAGGAACAATTTTGGCAGAAG
AAGTGATCAAGTCTTTTAGCTTCTTCTGCCGTCATTTCTATACAAGCAGGATGAAACCAA
TCACTGCATCCTTCACACTGGACCATCAAATCATCCGGATTGTATGGCATCTCACACTTG
CAATACCTGCAAAAACAATCCAAAACAGCAGAAAACCTTCAGTTATACTATACAAATCTA
ACAAAACCCCACGTGTTCT
>7
AATAAACCCCAATTTCACTCACATACTCATCTTCTCCTCTCTTTCTCTCTCTGCAACATA
CAAACCTCACTAAACTCTTTCTCTCTCCACCTGAAAAACACACACTCTCTCTCTTTCTCT
CTCACTGTTTCCTAATTCGCCGCGATCGGATTGTTAATTTGTGTTCGATTTATCATTCCA
ATTTGATCGCATTGTGTTTCTCAGCTTATATCAGATCCTCAGCCATGGTGTTCTGGATTT
TTGGCTATGGTTCATTGGTGTGGAACCCAGGTTTTGAGTACGATGAGAAAGTGATTGGTT
ACATCAAGGACTACAAACGAGTTTTTGATCTTGCATGCATTGACCACAGGGGTACACCGG
AACATCCAGCCAGAACTTGTACTTTGGAATACAGCGAAGGATCTCTATGTTGGGGTGCTG
CCTATTGTGTTAAAGGAGGTCCTGAAATAGAATCAGCAGCAATGCAGTATTTGGAGCGAA
GGGAGTGTGAATATGATCACAAGATAACTGTTGATTTCTACAAGGAAGGGGAGGATCTCG
AACCTCTAGTCACTGAAGTGATTGTCTTCATGTCCACTCCTGATACAGTATCAAACAAAT
ACTATCTGGGGCCAGCCCCAATGGATAAAATGGCCTGGCAAATTGCAACTGCTCTTGGAC
CATGTGGTAACAACCGGGAGTATCTTTTCTTGCTTGAAAAGGCCCTGCGTGATATAGATC
ACGAAGATGATTATGTGATTGAGCTAGCCAATGAGGTGAGAAATGTACTTGACGTTGTGA
AGGGAGCAACGATGGAGAAAAAGCTCATCGCGACACCACATGTCACTGTTAAAGATAACA
TTCCATCTCTTCAGCATCTTCCTCGCCAAGAAGCTGTAGCAATGGACTCATAAGTTATAA
CATCTACGGAGAGAATGTTAGTCGTAGGAAGAAAAAAGCGCTCTAACAGCAGTTTTCTGT
ATGCCCTCTTAATCTCCTTTGACTGATTGTAGGCAGAGAGTATTACTTGATACAAGAAAC
CCTAACATGGAAGAGAGATATTAGTGGCCTGGATGTACGTCAGCTTATTTACCCCATTGC
TTTGACTAAAATGAAGCAATTATGTAAGATGATTATTGACAAGGAAGTAACTGTTAAATT
ATACTTGTATGCTGTTTCACCCTTCACCCCATAATTTGGATCCATGACTAATATGAGTTT
GGTATAACTCACTAATATCAATGTTGTACGGAAACGAAATGTTGAATTATCTTGATTTCT
ATGCTGTTTTGTTTTCACTAGGAATTCAATTCCCT
>8
ACAAGGCCTAATTGAAAACCATCTTTGTGTTAAAAGAGATACAAAAACACGTTGATTATC
AAAAGACCGTTCAATATCAACGTCAGTTTCTTGATTTTAGTTTTTTGAATTTCAAGATCA
TACGATAGAAGTTGTATATTGAGCTTAAAACTAATCACACCATACTGATCGTGTTTATTG
TAAAACTGACGCCAAGAAAACGGAAACTACGTTTCCTAATTCCCTAATGTCTACAAACAA
AAATCGATAACAAAAAGTTGATGTTCTTCATTTGTGTTTCTTGTGAGCTTGAAACTTGAA
AATCCTTAAATTTCTGCTCTTAGAGATATTTGGAGGGTATGAAAACAGTATCAATATTTG
CAGCGAAATAAACCTTAAATGAAAACCAAAGAATTGGGGAAAGGAATGAGAAGTAGTCAA
AATTTCTGCTTTTATCTTTTAAAAGGAAAATTGAAAACCATTTCCATGAATAAAGAGTGT
ATTTGAGGTGAGTGAAACCTGAAATCCTTTTATGTCTGATTTCAAAAAAACTTGTGAGAG
GGTATGAAACCAAGTAGAGGGTATCAAAATTGTTGATGAAATCATTTTCTTCGATTAAGA
AGTAAAACCAAGTAGAGGGTGTCAAAATTGTGGCGAAATCGTATTGTTTGATTTGGAAAG
GCAATGGCGTAGACGAAATTGGAACCTTAGATTTAGA
>9
TTTTTTTTCAACTTAAATCTCATAACGTTTTGTCCTTTATTGCTTTCGTATTCTAGCACC
TTACTCAACTAATTTCAAAGTTGCAAAGCTGTTTGATGCAACTGAACGAAATCTGATGTT
CATAAGAAAAGAGAAATCCAATAAAGGCATATTGATGCATTCCTTGAAATTTTCAGACGT
AAAGGTACACAACGAGTCCTCAAATCTCATTGACAACCAATGAGAGACGGAACTCATAAG
GTTGAGAGAAAGAAAAAATCGAAAACTAAAAAATCCAAAACCAGGAACAAAACTAAACAA
GGCTTCCTCAAAGGAGCCACATACTAAAACTCACAGCTACTTTCTAAGTCGATTATTGCA
AAACCGAAAGCCAATATCAATATCATGTATGAACCCAACAAACTAAGCTTGTGCATGTTC
TCTCCACCATCATACAACCCTTCACTTGGCACTGGCAAGCTCTTGGCGGAGCTGCTTGGC
AGCAGCAACCATGTTCAACAAGGCTGGCTGAACCTCACCATACTTACGGGTCTTGAGACC
ACAGTCAGGGTTCACCCACAAAACGTTGGACTCCAAAACTGCAAGCATTTTCCTGATGCG
ATCAGCAATTTCCTCAGTGGGTGGGATCCTTGGGGAGTGAATGTCATAGACACCAGGGCC
AATACCAGCACCGTACTTAACTCCCTCACGGAAAACTGAGAGAAGCTTCTCGTCAGAACG
AGAGTTCTCAATGGTGATGACATCAGCATCCATGTCAATGATAGAGTGAATGATGTCATT
GAAGTTAGAGTAGCACATGTGGGTGTGGATCTGGCAGGTATCTTGCACACCAACATTGGT
GATCCTGAAGGA
>10
AGGTCTAATCCTTCCGACATTGATATTATATGGAATGCATTCAATGCCTCTACTTCCTTC
TTCAGGAAATTATAGCTATATTCCTCCTCTTGATCACCAACATCAACAGAATTGTCGTCC
TTGTACCATCTGGATTCCATAATCTCAGCCAATGTGATCCGGCTTGATGGATTTGGATCA
AGCATTCGAGTAATCAACTCTCTAGCCTCGGCAGAGAACCATGAGGGGCAGGTAAAGTCA
GCCTTGTACACCTTCTTATACAGCTGCACAATATTCTCATCATGGAAAGGCAGGTAACCA
GCAAGAAGAACATACAGTATAACCCCCAATGACCAAATATCCGCCTTAGAACCATCATAT
CCCTGACCTCTCTTGTTCACCACTTCGGGCGCCACGTAATGTGGCGTTCCGCAGCTGGTG
CGCAATAGGACGCTGTTGCCCTCCTCTTCCTCGAAGATGGCACTCAAGCCGAAATCAGTA
ATCTTAATTTTCCCCTCTTGATCCAACAACAGATTCTCCAGCTTCAAGTCACGGTGGAAA
ACACCGCGACTATGACAATAATCAACAGCGGAAATCAACTGTCTGAAATAGGACCTAGCA
ACCTGCTCCTCTAGCTTACCCTCCTTGGAAACCTTAGCGTGAAGCTCACCCCCACGGACG
AGCTCCATAGCTAAGAAAATCTTGGATTTCGTAGCCATAACTTCGTAGAGCTCGACAATA
TTAGGGTGTTTCAACCTCTTCATCACACTAATCTCTCTCTTCATCTGATCCATCATTTTG
GCTCTCACAACTTTCTCCTTCCCCACCACCTTCATCGCTACGCTCTTTCCCGACTCCACG
TTGCGCGCATAGTACACACGCGCAAACGTACCTTGACCCAAAACCCTCCCCAGTTCGTAC
TTCCCCTGCATCACCAACTTGCAGTATTTTAGTTGGGATTGTGCATCATCGTTTGATCCC
ACCACCTTCTTATCCTTAACCGCTAGCATCAATTCCCCCATCATCTTGGGAAAATTAAAA
CTTCTCTAGAAAAGTATCTACCTGAATGAATTTTATATAATAACCCTAACTATATCTACA
AGGAGGAAGAGATTTGAGAATTCACAAGAAAATTTCAAAGAACGAAGAAACTACCCGTCT
TCAACGTGTTTACGGTGCCAATTCCGGCCTCCAAGATCATGATGATTCTTTTGTGCAATT
CCACCACTTACGAATGGATTAAAGAGCGATAACCCTCTCATATTTCCGCATTAATTCTAC
GGTAAAATCTTTGGTTTTACTCAAATCTCAGAAATGAGGCTGGTTGTGTTTTGGGAGAAA
AGGGGGAAATTTAGAGATGATTATTGTAAGAGGAGAGAGAAAATAGGATTGTTTTGGTGT
GAATAATAAGATTGATTTTTTAAGGTGGGTATATATAGG
>11
TAACGAAGAGAAGAAGAAGAGAGAGGATAGGGAGGAGATTGGATTTTCGACAACATTGTC
TGAAAATGAGGTAATATTAAGGTTGGAAGAAGTGGCAGCTATGACTGGTAAGTTTAAGGT
GAGCAAGGTAGGCGACTCAGTGGTGAGGCTGCAAGGGCAGGAAAAGGGGAGGAAAGGTAG
GCTGGTGATCATAATTGAGCTGTTTACGGTGTCGTCCTCCTTCCTCATGGTGGAGGTTAA
GAAGGATAACGGTGACACGCTCGAATTCAACCGGTTTTGCCAGAACCACCTCCGCCCTGC
TCTTATCGATGTCGTCTGGACTACCGCCTCTGATCACACCACACCTGTCCCTGATTACAC
CATTCCGCCCACTGAATACACCATGCCGGTCACTGATTACACAATATCAGTTACTGATTA
TACCACACCTGCTGCATACCCTGTTGTGTCGTACTGAAAATTTTGTTAACACCTTTAGGA
TTTAGAGTTTGATCATATGATTTCTATATATCCTTTGTGCTGTTAnnCnnnnTTGGnnCn
nTnGATTTAGAAAGCTTAGCTAAACATGTGGTCTTAGCAACCAAAATCATGTACACAACA
TTAAACACATGAAATGAAGAGAAATCCAGGACATGTAACATGAAAAAAGAATAAATAATC
CATAGCACAAGAGAGAAAACAGCACAAAGGATATATAGAAATCATATGATCAAACTCTAA
ATCCTAAAGGTGTTAACAAAATTTTCAGTACGACACAACAGGGTATGCAGCAGGTGTGGT
ATAATCAGTAACTGATATTGTGTAATCAGTGACCGGCATGGTGTATTCAGTGGGCGGAAT
GGTGTAATCAGGGACAGGTGTGGTGTGATCAGAGGCGGTAGTCCAGACGACATCGATAAG
AGCAGGGCGGAGGTGGTTCTGGCAAAACCGGTTGAATTCGAGCGTGTCACCGTTATCCTT
CTTAACCTCCACCATGAGGAAGGAGGACGACACCGTAAACAGCTCAATTATGATCACCAG
CCTACCTTTCCTCCCCTTTTCCTGCCCTTGCAGCCTCACCACTGAGTCGCCTACCTTGCT
CACCTTAAACTTACCAGTCATAGCTGCCACTTCTTCCAACCTTAATATTACCTCATTTTC
AGACAATGTTGTCGAAAATCCAATCTCCTCCCTATCCTCTCTCTTCTTCTTCTCTTCGTT
AAA
>12
ATATTCTTACATTGGTGGACCCCAGAAGAGCTGTTAGCTCTTATCCATAAAATGAGTGAT
ATTTTGTCTTTTGGATTCCAATTACAGTCATCCTACTCACTTCACCGTCCTCACTTTTTT
CTCTCTCTTCAACTCCATTTTCTTCTGTCCTCCATCTCCGTTGATCTTCTTCAACCCTAG
AAAGAATGCAAGGGGCAGTTAGAGGTCTTCTCTTAAATGGGAAGAATGCGGTCTTGCAAC
ACGTACGCTTGGGAAATCAAGTTTTGAGACCCATTGTATTTGCACGCTTTGAGTCTGCTA
CACCTGCTCGTATCGATGAGCATGGTTTTGAGAGAACCACTATCTCTGATATCTTGAAAG
AAAAGGGTAAAGGGGCTGATGGCTCCTGGCTTTGGTGCAAAACTGATGATAGTGTTTATG
ATGCTGTTAAGTCGATGACACAACACAATGTGGGAGCTTTGTGGTCGTGAAGCCTGGAGA
GCAAGAGGTAATTGCTGGTATCATCACAGAAAGAGATTATCTGAGGAAAATCATAGTGCA
AGGAAGATCCTCGAAATCCACCAAGGTTGGTGACATCATGACTGAGGAGAACAAGCTTAT
TACAGTTACACCCGATACCAAGGTTCTGAAGGCAATGCAATTGATGACAGATAATCGTAT
CCGACACATCCCGGTGATTGATGGCAAAGGCATGACAGGTATGGTGTCCATTGGAGATGT
AGTTCGGGCAGTTGTTAGTGAGCATCGAGATGAATTAGACCGCTTGAACGCGTTTATACA
GGGGGGTTACTA
>13
ACCCAGGAAGAGCTTTAATAATATCCTGAAGAACAAGATATGAGCAAAATCAAATGAGGG
TATCACCGTCACATGTTTATAGCATATCAGTACAGAGAAGGAGTATGAAAAGACTTTTAT
TT
>14
AATCCATACATCTTTACATTAGATAACGGGATTGATTACTTATCCAACTTATTTCACAAA
AAAGAATTATCTTTTTCCAAAATACAATCCTGAATTCAGTTGACATATTTTACAGAACCA
TATCATACTACTACAGTACTACTAGTATGTCCTGATTACACCTAGCAGTTCCAATGCTGG
GTGTTATATCGTCCTTTCAGCGTAAGCGAAAATAGTAAAAACAAACAGCCTCCCCCAGAG
AAATCCAACGTCCCTCAATACTACATGATACTTTTTTGGATGTCCGGTTGGGGGTCGGGG
AGGTAAACGAGATGCGGAGTTTCTTGCATGGTATTGTAATCATCACTGAATCGTACCACT
AGCCATGGCAAAGTTCACAATCCGCAACAGCTTGACATACCCTAAGGAAAGAGCGGCTGA
TAGAGTAATCCTGTATTCTCTGGGTATCCCATCATCAAGTTAAGATTTTGTACAGCTTGA
CCTGATGCTCCCTTCACAAGATTATCAATAACTGATATAATAATAGCTCTCCCTGGAATT
CGATCAGGAAAGACGTTCATATAACAGTAATTTGATCCACGAACATTTCGAGTGTGTGGA
ACAACCCCTTTCTCTAGCAAAATAACAAACTCTTCCTTCTCAGAGAACATTTTTAACTGG
TCATACAGATCATCAACTGTCACTCCCGAAGTCATCTGAACATATATGGTTGATTGCATA
CCTCGGCTCATTGGCATCAAGTGTGGAGTGAAGCTGACTGTTATTTTTGACCTTGCAACA
TCTGAAAGCCCTTGTTCTATTTCGGGAACATGACGATGTCTTGTAACACCATATGCATGA
ATTCCTTCAGCTACTTCGGTATATAGATTAGCCTCCTTTGCACCACGTCCTGCCCCACTC
ACACCAGATTTTGCATCAATAGTTATGTTACTGTACTCTATTAGATTAGCCTTTAACAAG
GGAATAAGAGGGATCTGAATTGATGTCGGnTAACAACCAGGnTTAGCAACnAGCCGAGCA
TTCTGnATTTCTTGCCTTAAnAnTTCTGTnAAACCATAnACnGCTTCTTTCTGTAATTCT
GGTGCTCTATGGGCTTGACCATACCATTCCTCATACTGGGAAGTATCTCGGAGTCGGAAG
TCGGCAGAAAGATCAACAACTTTCAGTGAGCCAGGAAGAGCTTTAATTATATCCTGTGTT
GTACCATGAGGCAAGCAACAGAACACAGCATCAACATTTGAAAAGTCTGCATCATTGACA
GCAACCAAATTTGGCAAGTCTTGGGAGACCAGATGTGGAAATACTGATGCAATTGATTGA
CCAGCCTTTCTATCAGCAGTCATCAAAGTAATACCAAAGTATGGGTGATTGGCAAGCAAA
CGAACAATCTCTGAGCCAGTGTAACCACTAGCACCAAGAACACCTATTCGAACACTTTTC
TGCAAATTATTCTTCTCAGAAGATTGTAAnTTCTTnGGGGCnGnAGCCACCGAGCTnCGA
ACAnAnAACCTCnTGACATnnCCACCCTTTGnTTTGCTCTTnAGAnAGCAAGAnTGAGTT
ACATAAGAnGAACnnAAnAnCACnGAnCTCATCTTTATCTCTTGTTCAnTnnnnnnGnTn
nAnnAAnGAAGCTGCAAAGATCCAAAAATGGAGAAGTGATGAATTATTTACTGATCTTTC
CTCCCAATCTTCTTATTTGTTGCTCGTATTCCGGGAACTGGAAAACTAATTTGGTGAAGA
GCAAATTCGGAAATGAAAAGACTTTGTCTACCACCTGTGGAGAAAATTAGGAACAATTTC
TCAAACTG
>15
GTTGTTGCATCTTCCTTATTGAACAAGGATAAAGATGAGTTCTGTGTTTTTCAGTTCATC
TTATGTAACTCAGTCTTGCTTTCTAAAGAGCAAAGCAAAGGGTGGAAATGTCAGGAGGTT
TTATGTTCGTAGCTCGGTGGCTACAGCCCCAAAGAACTTACAATCTTCTGAGAAGAATAA
TTTGCAGAAAAGTGTTCGAATAGGTGTTCTTGGTGCTAGTGGTTACACTGGCTCAGAGAT
TGTTCGTTTGCTTGCCAATCACCCATACTTTGGTATTACTTTGATGACTGCTGATAGAAA
GGCTGGTCAATCAATTGCATCAGTATTTCCACATCTGGTCTCCCAAGACTTGCCAAATTT
GGTTGCTGTCAATGATGCAGACTTTTCAAATGTTGATGCTGTGTTCTGTTGCTTGCCTCA
TGGTACAACACAGGATATAATTAAAGCTCTTCCTGGCTCACTGAAAGTTGTTGATCTTTC
TGCCGACTTCCGACTCCGAGATACTTCCCAGTATGAGGAATGGTATGGTCAAGCCCATAG
AGCACCAGAATTACAGAAAGAAGCnGTnTATGGTTTnACAGAAnTnTTAAGGCAAGAAAT
nCAGAATGCTCGGCTnGTTGCTAAnCCTGGTTGTTAnCCGACATCAATTCAGATCCCTCT
TATTCCCTTGTTAAAGGCTAATCTAATAGAGTACAGTAACATAACTATTGATGCAAAATC
TGGTGTGAGTGGGGCAGGACGTGGTGCAAAGGAGGCTAATCTATATACCGAAGTAGCTGA
AGGAATTCATGCATATGGTGTTACAAGACATCGTCATGTTCCCGAAATAGAACAAGGGCT
TTCAGATGTTGCAAGGTCAAAAATAACAGTCAGCTTCACTCCACACTTGATGCCAATGAG
CCGAGGTATGCAATCAACCATATATGTTCAGATGACTTCGGGAGTGACAGTTGATGATCT
GTATGACCAGTTAAAAATGTTCTCTGAGGTACACCTGGACCnGAnTCTGATGTnATCTAA
ATnnCTAnnGAAGAGTnnGTTATnTTGCnAnAnACTCGAAATGTTCGTGGATCAAATTAC
TGTTATATGAACGTCTTTCCTGATCGAATTCCAGGGAGAGCTATTATTATATCAGTTATT
GATAATCTCGTGAAGGGAGCATCAGGTCAAGCTGTACAAAATCTTAACTTAATGATGGGA
TGCCCAGAAAATACAGGGTTACTCTATCAGCCTCTCTTTCCTTAGGGTTTTTAATGTCAC
TATGTTGTTGATTGGCGACTTTGCTGGTAATTTTGCTGTGGCGAGCGAGAGAAAAATCAG
TGATGGTCATATTACCATATCACGAACTCCTGTTCTCCCCCTCCCCCCTCCCTAACCTGC
CATCCGAAGAAGTTATCTTTTAAGTATTTCTATTGAGGGACGCTTGATATTGTTGGTGGA
AGCTCAAGATGAGGTTGCTGTATGTTTTTACTCTTTTGGCTTTGCAGTTGTCCTGCGCCA
AAAGGACTGTATAATACTGCATTGTAACTTTCAAAGGTAATTAGGACACATGATATTGTG
AAATATGTCCAAGTAAATAAAAGGTTTTTTTTTCCCAATTATAGCCCCTCAAAAAAAAAA
AAAAAAAAAAAA
>16
TTGGATTCTCAGGGGATGAGTCCACAGAAACCCGTTCCTCAGTTATACGAAGACCCTTTT
GCTTGGCAGTAAAGTCTGCGTTCACAAGGTTGATGTGCATGTCAGAGATTGGCTCAATGA
TACCTTTGGTGATCATTGCTCTGAGTAGTCTGGTATCAAGGTCATCTTGGCCTCTTGCTG
ATCTGTAAGATACTTTGATTGTCTGAATCCCACTTCCTCCTGCCACTAACTGTACTGCTA
GTCTGCCTAGCTTCTCAGCTAAGTGGACATAAGGAGCTAGTTCGGATAAAACCTCAGCAG
AAACCATTGGTGCGTTCACTGCAGTTGCAGAGAGTTCCCCTCTCAGTGCTCCAGTAACAG
CTTCTGCTATTTCAATAGCCACTCCTTCCTGAGCTTCTTTGGTGCTGGCTCCAAGATGAG
GTGTGACGGTCACATTTTCATGCTGCACCAATTTACTCTCCTTTGCTGGGGGTTCCTCTG
TGAACACATCCAGGGCTGCCTGAGCAACTACACCATTATCAAGAGCTCTAACCAAAGCAT
CTTCATCAATGACGCCACCTCTAGCAACATTTACAATGCGCACACCTTTCTTCATCTTAG
AAAATGTGGTGTCATTGAAGACCTTCTTAGTTGTCTGAGTGAGAGGCATATGAATAGAGA
TGAAGTCAGCTGTGGAGATGGCGTGGTCGAAGGAAACCAACTCAACACCAACTGCACGTG
CTCTGTCTGCTGGAGCATAAGGATCATGGGCAATGACGTGCATGCCAAGCCCTTTTGCTC
GTCTTGCAACTTCTGATCCCACTTTCCCAAATCCCATCACAGCCAAAGTCTTCCCCACCA
AAGACACACCTACGTACTTGCTCCTTAGCCATTTCCCAGCTTTCATGGAAGCATCAGCCT
GTGCAACATTTCTAGCCATAGACGTAAGCAACGCAATCCCATGCTCAGCAGCAGCAATAG
TATTAGCCGTTGGTGCATTCACAACAAGGCTACCAAACTCCGTAGCCGCTTGCAGATCCA
CGTTATCAATTCCAACACCAGCACGCCCAACCACTTTCAGCTGTCCTTTCGCAGCCTCAA
ACACCGCGCGGTTAACCTTAGTCCCGCTCCTTACGATCAGCGCGTCAAACTGCACAATCT
TCTCGCAAAGCTCGTCGGGTGAGAGATCATAGAGACATTCTACATCTGCAAACTGCCTTA
ATACCGCAAGTCCTGCTTCTCCGAGTTTTTCGGAGACCAAGATTGAGGGGCGGGTTCGAA
GCGAACTAGCCCCATTGTTGACTTCCTTGGGGGCATACGTCTCCCTGGTTGTCAATACGG
GGGATGATAAGGCATTGTTTGTTATGGCAAGGTTTTTTTTGGGTAGAGGACGAGGTGATT
TGGTTTTGAGGAAAAAGAGGTTATTGGGGGATGTGATTTTTGGGTTTTTTTGGGATTTGT
TAAGAGATGTGATGATTGATGAAGATTTTGCAnATGTAGCAGATGCCATTTTTTTTGGTG
TTTTTTTTTTTTTTTAAGAATCTTTTTGGGGGTTGGTTGGTATGTTTGTGTGATGTATGT
TTGACTAGAGAAGTGGTGGTGGGAGGAGAAATATAATGGAGCGAAGGAGGAGACTCGTCT
ATGAAGAGTTTTTTTTTTTTTTTTTTTTTTTTTTTTT
>17
AAACTATTTAAAACTACCTCAAAAGCTACGCCGAACCCGCCTCATATCTAATTTCTTGAG
TGTCATAAAACTCTCCACTGGTTGCTGATTTTTTGTCCTCTCAAATTTAGATTTAGATAT
CACAAATTCACAACGGAAACTTGAGAGTTGAAGAAAAATCGAATGACACTCTCAGCGGTC
AGCAGGTTGCTGATTTCCGTCCTGTTGTTCGCTGTATTTAATACGGAAAATGTCATTGCG
CAAGACGAATCGAAGAACAACAAGTTCAGAGAGCGTGAAGCCACTGATGATTCAGCCGGA
TATCCTCAACTGGATGAAGACGAGTTGTTGAACACGCAATGCCCGCAAAATTTAGAACTG
CGATGGCAAGCAGAAGTAAGCTCTAGCATATATGCAACCCCGTTGATTGCGGATATTAAC
AGTGATGGAAAATTAGATGTTGTGGTTCCTTCATTTGTTCACTACTTGGAAGTATTAGAA
GGATCAGATGGGGATAAAATGCCAGGGTGGCCTGCTTATCATCAGTCAACTGTTCATTCT
AGCCCTCTTCTTTATGATATTGACAAAGATGGCGTGAGAGAAATATCCTTGGCTACATAC
AATGGAGAAGTGCTCTTTTTCAGAAATTCCGGCTATATGATGTCAGATAAACTGGTTGTA
CCTCGGAGGAGAGTTCGTAAAAATTGGTATGAGGGATTAAATCCAGATCCTGTGGATCGC
TCTCATCCTGATGTTGATGATCCGCAGCTTGTGCAGGAGGCTGCTGAAATGAATTTTGTG
TCACATTCGATTAAAAATAAAGTGGGATCTGATGCAGCTGAAATTTCATCAAGTGGAGGG
CATCCTGCTATGAACAATTTATCAATACCTGATGGAGGCAAGAAAACTGAAAGTCAAGAG
AAATCGAATATTAATATTCCAAAAAGCACAAATGTATCCCTTGATGCTGGAGAGAGTTCC
GATGTAATGAATGCATCATCTGCAGATGATGGAAGGAAGAACGAGAGCATATTGGAGGAA
ATCAGAAAGCTACCGAATATAATGACTAATTCTTCTCAAGATACAGGGTCAAATGATACT
GTACGTGTAAATGATAGACCAATCAATGCATCCTTAACGAATGGGATGGATAGTAATATG
AATGCAGGAAACAGAATAAATTCTGGGAGAAGATTGTTGGAAGATTCTGGTTCCGAAGGA
GCAAATGATGGTAGCGAGAATGTTCTAACTGCAACAGCAGAGAATGATGATGGTCTGGAA
GCAGAAGCAGATTCATCTTTTGAGCTATTTCGTGGTAGTGATGAACTGGCAGATGAATAT
AGCTATGACTATGATGATTATGTGGATGAGAACATGTGGGGGGATGACGATTGGATTGAA
TCACAACATGAAACTGTCGAAGACTACGTCGATATTGATTCACATATATTGTCCACTCCG
GTTATAGCTGATATAGATAATGATGGGGTATCAGAAATGGTTGTTGCGGTATCATATTTC
TTTGATCGCGATTATTATGATAAACCGGAGCATGCAAAAGATTTAGGTGGCATTGATATT
GGAAAGTATGTTGGTGGTGGCATCGTTGTTTTCAACCTTGACACAAAACAAGTTAAATGG
ACTGCACCCTTGGATCTGAGCACAGATACTGCTAAATTCCGTGCTTACATATATTCTTCA
CCAACTGTGGTTGATCTGGATAATGACGGGAATCTAGACATTCTCATTGGAACTTCTTAT
GGCTTATTTTACGTACTTGATCATCATGGTAAGGTAAGGGACAATTTTCCTCTTGAAATG
GCCGAAATCCAAGGAGCTGTGGTGGCTGCAGATATTAATGACGATGGTAAAATCGAACTA
GTGACTGCTGATGTTCATGGAAACGTTGTGGCCTGGACTGCTCAAGGAAAGGAAATATGG
GAAGCACATGTGAAAAGTCTTATACCACAGGGTCCTGCTGTTGGTGATGTTGATGGGGAT
GGCTATACAGATATTGTGGTTTCAACTATATCTGGAAATATATATGTCCTTAGCGGTAAG
GATGGGAAACACGTTCGTCCATATCCTTATAGGACACATGGGAGAGTTATGAATCAGGTT
CTTCTTGTTGATTTGAGCAAACGGGGTGAAAAAAAGAAGGGACTTACCATTGTCACGACT
TCATTTGATGGTTATCTATATCTCATCGATGGACTGACGTCTTGCACAGATGTTGTTGAT
ATTGGCGAAACTTCATACAGTATGGTTTTGGCGGACAATGTTGATGGTGGTGATGATCTT
GATCTTATAGTAACAACTATGAATGGAAATGTTTTTTGCTTCTCTnCTTnnAnnTnnnCA
nnAnCCAGCTTAAGGTCATnGnGATCAnnnTAnnnnGnnnGTnAACTGnATGGnTGTCTA
TAGnCnTCnACAATCTnnnACnnGACnnnnAnGTTCTTGCCTTCTnnATCACGAAAnTTT
CnnnnTGAAGGCAAGnCATAnATTCnCTCCCGnTTGnnnCGAnTTGnnAnATTGTTnnTn
CCTATnGTAnnCnnATCTCCAnnnCnnAAGCGGAnnATnTGGAGATGGAGTCACGATGAC
CTTGCTGGTTCCTGGCAATTTTCAAGGAGAGAAGCAAAAAACATTTCCATTCATAGTTGT
TACTATAAGATCAAGATCATCACCACCATCAACATTGTCCGCCAAAACCATACTGTATGA
AGTTTCGCCAATATCAACAACATCTGTGCAAGACGTCAGTCCATCGATGAGATATAGATA
ACCATCAAATGAAGTCGTGACAATGGTAAGTCCCTTCTTTTTTTCACCCCGTTTGCTCAA
ATCAACAAGAAGAACCTGATTCATAACTCTCCCATGTGTCCTATAAGGATATGGACGAAC
GTGTTTCCCATCCTTACCGCTAAGGACATATATATTTCCAGATATAGTTGAAACCACAAT
ATCTGTATAGCCATCCCCATCAACATCACCAACAGCAGGACCCTGTGGTATAAGACTTTT
CACATGTGCTTCCCATATTTCCTTTCCTTGAGCAGTCCAGGCCACAACGTTTCCATGAAC
ATCAGCAGTCACTAGTTCGATTTTACCATCGTCATTAATATCTGCAGCCACCACAGCTCC
TTGGATTTCGGCCATTTCAAGAGGAAAATTGTCCCTTACCTTACCATGATGATCAAGTAC
GTAAAATAAGCCATAAGAAGTTCCAATGAGAATGTCTAGATTCCCGTCATTATCCAGATC
AACCACAGTTGGTGAAGAATATATGTAAGCACGGAATTTAGCAGTATCTGTGCTCAGATC
CAAGGGTGCAGTCCATTTAACTTGTTTTGTGTCAAGGTTGAAAACAACGATGCCACCACC
AACATACTTTCCAATATCAATGCCACCTAAATCTTTTGCATGCTCCGGTTTATCATAATA
ATCGCGATCAAAGAAATATGATACCGCAACAACCATTTCTGATACCCCATCATTATCTAT
ATCAGCTATAACCGGAGTGGACAATATATGTGAATCAATATCGACGTAGTCTTCGACAGT
TTCATGTTGTGATTCAATCCAATCGTCATCCCCCCACATGTTCTCATCCACATAATCATC
ATAGTCATAGCTATATTCATCTGCCAGTTCATCACTACCACGAAATAGCTCAAAAGATGA
ATCTGCTTCTGCTTCCAGACCATCATCATTCTCTGCTGTTGCAGTTAGAACATTCTCGCT
ACCATCATTTGCTCCTTCGGAACCAGAATCTTCCAACAATCTTCTCCCAGAATTTATTCT
GTTTCCTGCATTCATATTACTATCCATCCCATTCGTTAAGGATGCATTGATTGGTCTATC
ATTTACACGTACAGTATCATTTGACCCTGTATCTTGAGAAGAATTAGTCATTATATTCGG
TAGCTTTCTGATTTCCTCCAATATGCTCTCGTTCTTCCTTCCATCATCTGCAGATGATGC
ATTCATTACATCGGAACTCTCTCCAGCATCAAGGGATACATTTGTGCTTTTTGGAATATT
AATATTCGATTTCTCTTGACTTTCAGTTTTCTTGCCTCCATCAGGTATTGATAAATTGTT
CATAGCAGGATGCCCTCCACTTGATGAAATTTCAGCTGCATCAGATCCCACTTTATTTTT
AATCGAATGTGACACAAAATTCATTTCAGCAGCCTCCTGCACAAGCTGCGGATCATCAAC
ATCAGGATGAGAGCGATCCACAGGATCTGGATTTAATCCCTCATACCAATTTTTACGAAC
TCTCCTCCGAGGTACAACCAGTTTATCTGACATCATATAGCCGGAATTTCTGAAAAAGAG
CACTTCTCCATTGTATGTAGCCAAGGATATTTCTCTCACGCCATCTTTGTCAATATCATA
AAGAAGAGGGCTAGAATGAACAGTTGACTGATGATAAGCAGGCCACCCTGGCATTTTATC
CCCATCTGATCCTTCTAATACTTCCAAGTAGTGAACAAATGAAGGAACCACAACATCTAA
TTTTCCATCACTGTTAATATCCGCAATCAACGGGGTTGCATATATGCTAGAGCTTACTTC
TGCTTGCCATCGCAGTTCTAAATTTTGCGGGCATTGCGTGTTCAACAACTCGTCTTCATC
CAGTTGAGGATATCCGGCTGAATCATCAGTGGCTTCACGCTCTCTGAACTTGTTGTTCTT
CGATTCGTCTTGCGCAATGACATTTTCCGTATTAAATACAGCGAACAACAGGACGGAAAT
CAGCAACCTGCTGACCGCTGAGAGTGTCATTCGATTTTTCTTCAACTCTCAAGTTTCCGT
TGTGAATTTGTGATATCTAAATCTAAATTTGAGAGGACAAAAAATCAGCAACCAGTGGAG
AGTTTTATGACACTCAAGAAATTAGATATGAGGCGGGTTCGGCGTAGCTTTTGAGGTAGT
TTTAAATAGTTT
>18
TTTTTACATAAAGAATGAAAGCTCACTTTGAATATTATTATGATTTTCTTTTTGTAATTT
GATGCCTGGTCCTATCTCGTCGTAAATACATTTTCAGATAATATTCCATGAGGAAGCAAA
TTGAAGCCAAGTCATTTAGCCAAAATGAACTACTTTCTATGTATCTCACTTCTAGGTTTG
ACAGTTTACAATACATTCAACTATGGCACCCAACAGTAAGGGGACAATGATTACATGCAG
TTCCAAATCCAACAGCTCAAACCCGAGCTTCAACAGCCATCAACAGTCGCAAGGGTATTG
TGGACAGCCCAGTTGAAGATTATGTGCTAGGAAATGGCCTATTACGGGATACAGAACTTG
CTGAGCCTCCCCAAATGTATAATTTGTCAAAATGCTGCAGCTTTTGAATGTGATTACAAG
TCAGTATTCCTGGAAAACGAAGGCAATGGTTCTGCTTCCTGTGGTCGAAGGATCAAAAGA
ACACCAAACATCCCAAGCATAGGGAGGACGACAAGCCACTTCAGTAGTTTGTAGTAATAC
ATATGAAATGTAAGTGAGAACTCATCTGAGAAATGGAGACCATTGGAGTCCACCATCTCA
ATTATTACTGTCCCAGTTGTCCTCACACCGACTGTTGGGAGCTTCATACGGTGCTTTCCA
GGGCTATGATAGATCTCACTTTGTTTTATGCTCCTCTCTCCTTGAAAATTGCCAGGAACC
AGCAAGGTCATCGTGACATTATATGGTGCTTGTGAACTGGATGGGTGTCTATAGGCATCA
ACAATCTCAAACTCGACCCAAAAGTTCTTGCCTTCTTCATCACGAAAATTTCTATTTGAA
GGCAAGACATAAATTCCCTCCCGATTGTAACGACTTGCAACATTGTTTCTTCCTTGGTAA
GCTGATCTCCATGCCTTAAGCGGATGATGTGGAGATGGAGTAGAGAAGCAAAAAACATTT
CCATTCATAGTTGTTACTATAAGATCAAGATCATCACCACCATCAACATTGTCCGCCAAA
ACCATACTGTATGAAGTTTCGCCAATATCAACAACATCTGTGCAAGACGTCAGTCCATCG
ATGAGATATAGATAACCATCAAATGAAGTCGTGACAATGGTAAGTCCCTTCTTTTTTTCA
CCCCGTTTGCTCAAATCAACAAGAAGAACCTGATTCATAACTCTCCCATGTGTCCTATAA
GGATATGGACGAACGTGTTTCCCATCCTTACCGCTAAGGACATATATATTTCCAGATATA
GTTGAAACCACAATATCTGTATAGCCATCCCCATCAACATCACCAACAGCAGGACCCTGT
GGTATAAGACTTTTCACATGTGCTTCCCATATTTCCTTTCCTTGAGCAGTCCAGGCCACA
ACGTTTCCATGAACATCAGCAGTCACTAGTTCGATTTTACCATCGTCATTAATATCTGCA
GCCACCACAGCTCCTTGGATTTCGGCCATTTCAAGAGGAAAATTGTCCCTTACCTTACCA
TGATGATCAAGTACGTAAAATAAGCCATAAGAAGTTCCAATGAGAATGTCTAGATTCCCG
TCATTATCCAGATCAACCACAGTTGGTGAAGAATATATGTAAGCACGGAATTTAGCAGTA
TCTGTGCTCAGATCCAAGGGTGCAGTCCATTTAACTTGTTTTGTGTCAAGGTTGAAAACA
ACGATGCCACCACCAACATACTTTCCAATATCAATGCCACCTAAATCTTTTGCATGCTCC
GGTTTATCATAATAATCGCGATCAAAGAAATATGATACCGCAACAACCATTTCTGATACC
CCATCATTATCTATATCAGCTATAACCGGAGTGGACAATATATGTGAATCAATATCGACG
TAGTCTTCGACAGTTTCATGTTGTGATTCAATCCAATCGTCATCCCCCCACATGTTCTCA
TCCACATAATCATCATAGTCATAGCTATATTCATCTGCCAGTTCATCACTACCACGAAAT
AGCTCAAAAGATGAATCTGCTTCTGCTTCCAGACCATCATCATTCTCTGCTGTTGCAGTT
AGAACATTCTCGCTACCATCATTTGCTCCTTCGGAACCAGAATCTTCCAACAATCTTCTC
CCAGAATTTATTCTGTTTCCTGCATTCATATTACTATCCATCCCATTCGTTAAGGATGCA
TTGATTGGTCTATCATTTACACGTACAGTATCATTTGACCCTGTATCTTGAGAAGAATTA
GTCATTATATTCGGTAGCTTTCTGATTTCCTCCAATATGCTCTCGTTCTTCCTTCCATCA
TCTGCAGATGATGCATTCATTACATCGGAACTCTCTCCAGCATCAAGGGATACATTTGTG
CTTTTTGGAATATTAATATTCGATTTCTCTTGACTTTCAGTTTTCTTGCCTCCATCAGGT
ATTGATAAATTGTTCATAGCAGGATGCCCTCCACTTGATGAAATTTCAGCTGCATCAGAT
CCCACTTTATTTTTAATCGAATGTGACACAAAATTCATTTCAGCAGCCTCCTGCACAAGC
TGCGGATCATCAACATCAGGATGAGAGCGATCCACAGGATCTGGATTTAATCCCTCATAC
CAATTTTTACGAACTCTCCTCCGAGGTACAACCAGTTTATCTGACATCATATAGCCGGAA
TTTCTGAAAAAGAGCACTTCTCCATTGTATGTAGCCAAGGATATTTCTCTCACGCCATCT
TTGTCAATATCATAAAGAAGAGGGCTAGAATGAACAGTTGACTGATGATAAGCAGGCCAC
CCTGGCATTTTATCCCCATCTGATCCTTCTAATACTTCCAAGTAGTGAACAAATGAAGGA
ACCACAACATCTAATTTTCCATCACTGTTAATATCCGCAATCAACGGGGTTGCATATATG
CTAGAGCTTACTTCTGCTTGCCATCGCAGTTCTAAATTTTGCGGGCATTGCGTGTTCAAC
AACTCGTCTTCATCCAGTTGAGGATATCCGGCTGAATCATCAGTGGCTTCACGCTCTCTG
AACTTGTTGTTCTTCGATTCGTCTTGCGCAATGACATTTTCCGTATTAAATACAGCGAAC
AACAGGACGGAAATCAGCAACCTGCTGACCGCTGAGAGTGTCATTCGATTTTTCTTCAAC
TCTCAAGTTTCCGTTGTGAATTTGTGATATCTAAATCTAAATTTGAGAGGACAAAAAATC
AGCAACCAGTGGAGAGTTTTATGACACTCAAGAAATTAGATATGAGGCGGGTTCGGCGTA
GCTTTTGAGGTAGTTTTAAATAGTTT
>19
AAGAATAGCCCTAAAACTGCAATCCAACATAGCGCTTTCAGTTTCAGTACTACTACTCTT
ACTGAATCTCCATTTTCCCCCCTTTCTCTTTCTCTGTATCACAAGAGTGTTCTACAAAAA
CTCAAACTCACTTTCTCTCTCCTCTTTCGTCGCTTCCTCTCTCTTCGTCGCCGAAATTTG
CAGAAAAAAGCGTAGAAATCGAAGATGTCACTACGAGTTCTAAACCCTAATGCAGAAGTG
CTTAACAAATCGGAAGCACTTCGTATGAACATCAACGCCGCTAAAGGTTTACAGGATGTT
CTTAAGAGTAATCTTGGCCCTAAAGGCACTATTAAGATGCTTGTTGGTGGTGCTGGTGAT
ATTAAGCTTACTAAAGATGGTAATACTCTTTTGAGAGAAATGCAAATTCAAAATCCGACG
GCAATAATGATAGCAAGGACAGCTGTCGCGCAAGATGATATTAGTGGAGATGGGACAACT
TCCACAGTGATCTTTATTGGAGAGCTCATGAAGCAATCAGATCGTTACATTGCTGAAGGA
ATGCATCCACGTGTTTTGGTTGATGGCTTTGAGATTGCAAAAAGAGCTACTCTCCAGTTT
CTAGAAAAGTTTAAAACTCCTGTTGTAATGGGTGATGAACCTGATAAAGAAATTCTTAAA
ATGGTAGCGAGAACGACCGTTAGAACCAAGCTACATGAAGCTCTAGCAGATCAGTTGACG
GAGATAGTTGTAAATGCGGTGCTTTGCGTCCGCAAGCCAGAAGAACCAATTGACCTTTTT
ATGGTGGAGATCATGCACATGCGCCATAAGTTTGACGTTGACACAAGATTGGTTGAGGGT
CTTGTCCTTGATCACGGCTCCAGGCATCCTGATATGAAGCGAAGAGCAGAGAATTGTTAC
ATATTGACTTGTAATGTATCTCTGGAGTATGAGAAAAGTGAAATAAACGCTGGCTTCTTC
TACTCAAATGCGGAGCAGAGAGAGGCTATGGTTTCTGCTGAGAGGCGCTCTGTTGATGAG
AGAGTGAGGAAAATCATTGAACTGAAGAATAAGGTTTGTGCAGGTACTGAGAATAACTTT
GTGGTCATTAACCAAAAAGGAATTGACCCCCCTTCACTGGATATGCTGGCAAGGGAAGGA
ATAATTGCCCTTCGGAGAGCAAAGAGAAGGAACATGGAAAGATTGATCTTGGCTTGTGGA
GGAGATGCTGTTAATTCTGTTGATGATATGACACCCGATGTCCTTGGATGGGCTGGATTG
GTGTATGAACATGTCCTTGGAGAAGAGAAGTACACATTTGTGGAAAATGTTAGGAACCCT
CATTCCTGTACAATTCTTATAAAAGGTCCCAATGACCATACAATTGCCCAGATAAAGGAT
GCTGTTCGTGATGGTCTCAGAGGAGTTAAAAACACTCTTGAAGATGAAGCAGTTGTATTG
GGAGCTGGAGCTTTTGAGGTAGCAGCAAGGCAATACCTAGTTAATGAAGTGATGAAAACT
GTACAAGGGCGTGCACAACTTGGTGTGGAAGCATTTGCTGATGCTCTCCTGGTGATCCCC
AAGACCCTTGCTGAAAATGCTGGCCTTGACACTCAAGATGTGATCATTTCCCTTAAGGGA
GAGCATGACCGAGGAAATGTTGTGGGAATGAATCAGCACACTGGGGAGCCAATTGATCCT
CAGATGGAGGGTATATTTGATAATTATTCTGTTAAGCGCCAGATTATTAACTCAGGGCCT
GTCATTGCATCTCAGTTGCTGCTTGTCGATGAAGTAATTCGTGCTGGGCGTAACATGAGG
AAACCCAATTAGTTTGCACTACTGGGATCTGAAGAGAGAATATTTAGAATTTTTTTCCAA
GTTTTGGAGTAGTTCTTGGCTTTTTGTATGACAGCCGCAATATTTGTGTGGAATTTTGTA
TTTAGCCAAGGAGACTAAGTAGGGTAATGTTAATGTAAGATCTGCGAGGGAAATGAACCA
ACAGGGTTTACCTGTTTTTACAGGCATCATGCCTTTTGTGTTTCATATCTGAATGATGAT
TTAGTAAATTGAAATGAAATTTTTTATGAAACGAAATCATAAAGATA
>20
TTTTTTTTTTTTTTTTTTTTTTAGCAGGGAAACTGATAATTCTCCATATCATATGAGCAT
GAGACACGTTATAAAGGCGACGACAGTTTGACAGCATAACCTTGAACCATCTAACACTTG
CATTTACAGCACTTTCACAACATAAAATACCTACACTTAATGATGGCATATCATACATTC
CAGCTTGAGGCTGCCTAACCTAGCTTCGAATCAACAAAATACTAGAACTTAACCCCTTAA
CAAAAGGTGACGACAGTTCTATCAGATATATTCATAATACATCACTAATAATAGCCTGTG
TCATGAATCATCGATATGATGGTCGGTCTCGTCATAGATCTCCTCCTGTAATAGCTCTTC
AATGACATCCTCCAAAGTGATAATCCCAATTGCTTCTTCTTCATCAGGCTTCGGTAGAGG
TTGCTCAACTTCTAATATGTCGCAGTAAATATCCCTATTCCATTTCTTGGTCCTTGATCC
CTTGTCTGATTTGTTAGTGTTCGGGAAGCTCTTCCATTTGTAGAAGTTTCTCTTGTGTTG
CAGACTCTTCTCCTTTGGAGTCTTCTGTTTCTCAGAATCATCATCCTCAATGACCACTCT
GACCTCTTTCACTGAATCACCCACAGGCTTCCCATTGGCAGTCTGCACCTCCGGTTTGTT
CACCTGCCTTACGACTACTGCCATGTGGCTATGACCTTTCTGAAACTCATTCAGTATGTC
ATATAGTGGCATTGTTTCAGGTACCCTTGGAATTTTGCGAATAGTTACACTCTTTAAAGG
CAATTCATCTTCTGGGTGAATAGTTAGCAGATTTTTCACCAGAACCAGACCAATAATGTT
AGTTTGCTGCTCATAGTATACTGGAATTCGGCTATGGCCATTATCCAGAATTAAGTTCAT
TGTGGCCCTATCCAATGTGGCATTGATGTCAACTGCAAATATCTCAGATATAGGAGTCAT
TGCGTGACCAGCTGTTTTCTCTGTTAGTTCTAGTGCTCCAGCAATAATAGTAGTTTCATC
ATGCGTTAATTCGCCACCTTTACCAGCCTCATTTCCATGAAAATTGACAAGGGTCTTCAG
TTCAGCCCTTCGGAAAAGAGCCACATGTCCATGCCCTAGAAGTCTATCTAGTAGCTTGCT
TATGGGATAAGCAACAGGAAAGCAAATCCAAACAAGAACACGAACGAACGGTGATACTGT
TGCACCAATTGCTAAACCATGTCGAGAACAAACTGATTGAGGTAAAATCTCGCCAAACAG
GAGTATCAAAGTCACTGAAATGAGGATGGCACCCCAAGCAGTAACCAAACTATCAAGAAA
GATAGGAAGTGCCTCCATAGAAGCAGCATTGCAAATGAGCAGTGTACAGAGTAGTAGATG
CTGATTTCGGACAACAGGCAATATCTTCTCAGCATGTTTACGATCCTTAGGAGTACCAGA
CTTGGCAAGAACTTCAAGATCAACGAGACTCATCGACATGAGCCCTAAAGTAAGTCCAGA
CATTAAACCAGCAAATAACACCAGAAAAACTATCACTCCTATGTTAATCCAGAAGTGCGT
CTCACAACACGTATACTCCACCGCCATTGATGAACACTCTTTTCTCTCTCCTCGAAAACC
AGTACTAGCAGAACCAAATTAAATCCGCCATTATTGCGTAAAACTTGAAGAAACCCTAAT
TCTTCGAGTAGTACTATAGTAGTAGTAGTAGCTTGTAAGGAAACGATTTGGAGAGAGAAA
GTGAGATTTTACTGGGTTGAAATTGCGACGTGTGCAGCAGAGGAGTGGCTGATAAAGAAT
GGTGTCAAGGGTACC
>21
ATGGCAGTTTCAAGAAGAAAAACAGCAGGTACAGTAACAACTAAGAAACTGTACCAAATG
CATCAACAATTCAACAGAATCATCTCTTTATTATTTAGTTTTCTTTTCTCTCTTTTACTA
AAATTTCGACAAAATGAATCTTTTCCACCATAAAAAAAATGATCGAAAAGGGTACATACA
AACAAATTCAGTGAGGCTCTAACTTTCGGGGATATGCGAATGCGCGTGGTCAGGGGGTGA
TTAACCAATGACACAGTGCTTAAGAAAGCATAACATTGCCCACATATGAGCTCCAGAGAA
TGGACTGGTGATTCGAATTAAGTTTTGTGATTCTTTGCCATCTCATCAACATCGAGCTCA
ACTTCTAACACCGGAGAATCCTTCTTGTTGCTGAAGTGACTATTCTGCACAGGACCATGA
TCAACAGCATTGCGCAAACAATAAATAACTCTACCAATAATGTCTGACATATGAACTGGA
CCAAAAGTTCGACTGTCCTTTGCTTCCTTTGGCTTCAAAGCTTCATTGTCAGCAAGCACC
CAGCACTCATCCTTGTCAAGAATAAAAGGCTCCTCTTTTTCGTCCTTCGAGACCATTTCA
AAACCTTCAGTTGCAGCAAGTCTTCTCACTAGATAATTGTCTGTGTTTTCAGGGTCTTTC
AGGACCACTACATCTCCAATGAAGATACGACTTGGACCTGGAACTGGTATTTTTCTAACT
AAGAGAGTCCCACCTTGAGACCCTATTGTGGGAGCCATCTCCTCTCCTTTATTCCAATGT
AAAAAGGTTAGCTTGCCCTGAAGTAGATTTTTCCATATTGTGTCTCCCACTTGACCTTCA
GATATCTGACCCCCTTTATAATGCTTCCAGCTGACAGCCATGGAGTATTCAAGCTTGTGT
CCGATGTAACGACACCATGTTGATACAGAAACCATTGCTAATTTTCTCTCTTAACTATTT
CTTCTTCTTATTCTTCAATTTTAAATGGAAATTATGGTGAAAATAGCATCCATAACATTA
CCCTTCTTTTCTTTTTTATTTGTTTTGCTCTAATTCCTAAAACCCCAATTTCTAAACCTC
TTTTGCTTTTAATGCTTCGAATGTGATGGAAAAAC
>22
GTTTTTCCATCACATTCGAAGCATTAAAAGCAAAAGAGGTTTAGAAATTGGGGTTTTAGG
AATTAGAGCAAAACAAATAAAAAAGAAAAGAAGGGTAATGTTATGGATGCTATTTTCACC
ATAATTTCCATTTAAAATTGAAGAATAAGAAGAAGAAATAGTTAAGAGAGAAAATTAGCA
ATGGTTTCTGTATCAACATGGTGTCGTTACATCGGACACAAGCTTGAATACTCCATGGCT
GTCAGCTGGAAGCATTATAAAGGGGGTCAGATATCTGAAGGTCAAGTGGGAGACACAATA
TGGAAAAATCTACTTCAGGGCAAGCTAACCTTTTTACATTGGAATAAAGGAGAGGAGATG
GCTCCCACAATAGGGTCTCAAGGTGGGACTCTCTTAGTTAGAAAAATACCAGTTCCAGGT
CCAAGTCGTATCTTCATTGGAGATGTAGTGGTCCTGAAAGACCCTGAAAACACAGACAAT
TATCTAGTGAGAAGACTTGCTGCAACTGAAGGTTTTGAAATGGTCTCGAAGGACGAAAAA
GAGGAGCCTTTTATTCTTGACAAGGATGAGTGCTGGGTGCTTGCTGACAATGAAGCTTTG
AAGCCAAAGGAAGCAAAGGACAGTCGAACTTTTGGTCCAGTTCATATGTCAGACATTATT
GGTAGAGTTATTTATTGTTTGCGCAATGCTGTTGATCATGGTCCTGTGCAGAATAGTCAC
TTCAGCAACAAGAAGGATTCTCCGGTGTTAGAAGTTnnGCTCGATGTnnnTGnnATnnCA
TnAnnATCGAGCnnAACTTCTAACACCGGAGAATCCTTCTTGTTGCTGAAGTGACTATTC
TGCACAGGACCATGATCAACAGCATTGCGCAAACAATAAATAACTCTACCAATAATGTCT
GACATATGAACTGGACCAAAAGTTCGACTGTCCTTTGCTTCCTTTGGCTTCAAAGCTTCA
TTGTCAGCAAGCACCCAGCACTCATCCTTGTCAAGAATAAAAGGCTCCTCTTTTTCGTCC
TTCGAGACCATTTCAAAACCTTCAGTTGCAGCAAGTCTTCTCACTAGATAATTGTCTGTG
TTTTCAGGGTCTTTCAGGACCACTACATCTCCAATGAAGATACGACTTGGACCTGGAACT
GGTATTTTTCTAACTAAGAGAGTCCCACCTTGAGACCCTATTGTGGGAGCCATCTCCTCT
CCTTTATTCCAATGTAAAAAGGTTAGCTTGCCCTGAAGTAGATTTTTCCATATTGTGTCT
CCCACTTGACCTTCAGATATCTGACCCCCTTTATAATGCTTCCAGCTGACAGCCATGGAG
TATTCAAGCTTGTGTCCGATGTAACGACACCATGTTGATACAGAAACCATTGCTAATTTT
CTCTCTTAACTATTTCTTCTTCTTATTCTTCAATTTTAAATGGAAATTATGGTGAAAATA
GCATCCATAACATTACCCTTCTTTTCTTTTTTATTTGTTTTGCTCTAATTCCTAAAACCC
CAATTTCTAAACCTCTTTTGCTTTTAATGCTTCGAATGTGATGGAAAAAC
>23
GTTTTTCCATCACATTCGAAGCATTAAAAGCAAAAGAGGTTTAGAAATTGGGGTTTTAGG
AATTAGAGCAAAACAAATAAAAAAGAAAAGAAGGGTAATGTTATGGATGCTATTTTCACC
ATAATTTCCATTTAAAATTGAAGAATAAGAAGAAGAAATAGTTAAGAGAGAAAATTAGCA
ATGGTTTCTGTATCAACATGGTGTCGTTACATCGGACACAAGCTTGAATACTCCATGGCT
GTCAGCTGGAAGCATTATAAAGGGGGTCAGATATCTGAAGGTCAAGTGGGAGACACAATA
TGGAAAAATCTACTTCAGGGCAAGCTAACCTTTTTACATTGGAATAAAGGAGAGGAGATG
GCTCCCACAATAGGGTCTCAAGGTGGGACTCTCTTAGTTAGAAAAATACCAGTTCCAGGT
CCAAGTCCTATTCTTCAATTTTAAATGGAAATTATGGTGAAAATAGCATCCATAACATTA
CCCTTCTTTTCTTTTTTATTTGTTTTGCTCTAATTCCTAAAACCCCAATTTCTAAACCTC
TTTTGCTTTTAATGCTTCGAATGTGATGGAAAAAC
>24
ATTACATCTTTATAAGTGCCAATCCAATAATCCAACCAAATACAAATACTAATATTAAAT
TCATCCTATAATAATCTTCTACTATAATCCCTTCAACATTCACCACTTCCATTTTTCCTC
TTAGATGTTCAAAGTATTTCTTCTAGAAAAAAATATGCACTTTTTTTAGTTCTACTTGCA
TTTTTCTAAATGTTAAAGTTTCTATTTTTATAGTAAGTTTTTTCCATCATTTTCAAGTTC
ATAAATTTTTTCTGATTTCCTGTTCACTTTTTGCAGAAGATAAGAGATCAATTTTAGACC
TTGTTTCAGGTTAAGATAATATGGCGAAAATTCTGTTGCATGGTGTTCTTCATGTCACCA
TTTATGAGGCTAACAGACTTTTTGGTGGTGGTGGTGGCAAATTTTTCCACAAGGTGGTGG
AAGGGCTTGAAAGTGTAATAGGAAAAGGTGCAGGAAAACTATATGCATCAATCGACATAG
AAGGAGCAAGAGTTGGCCGAACAAGGCTAGTAGAAAACGACTCGAACCCCCGGTGGTACG
AACAGTTTCACATCTGTTGCGCTCATATGGCCTCTGACATTGTATTTACTTTGAAAGAAG
ATGAAGCCATAGGTGCCACCCTTCTAGGCCGTGCTTATCTTCCTGCCACAGACATACTAG
GTGGTGAAGAGGTTGATACTTGGCTTGATATCCTAGACAAAGATCACAATCCAATACATA
AAGGGTCTAAAGTCCATGTTTTAGTTCAATTCTTTGATGTTACTAGAGATTTGAATTGGA
ATATAGGGATCAAAACACCCAAATTTCCTGGGGTACCCTACACTTATTTCACTCAAAGGA
ATGAATGTAAGGTTACCTTATACCAGGATGCCCATGTCCCTGACAACTTTGTCCCTAAGA
TCCCTCTTTCGGGTGGGACTCACTATGAGCCACATCGGTGTTGGGAAGACATCTTCGACG
CTATTACTAATGCTAGGCACTTGGTTTACATAGCAGGGTGGTCGGTTTATACTAGTATCA
CCTTAATAAGAGATACTAGGAGGCCAAAACCGGGTGGAGATATGACTTTAGGGGAGCTCC
TTAAGAAGAAAGCAATGGAAGGGGTAAGAGTTTTGATGCTCATTTGGGATGATAGGACTT
CGGTTAAAGGGCTGCATGAAGACGGACTAATGGCCACCCATGATGAAGAGACAGCAAAAT
ATTTTGAGGGTACAGAAGTGCATTGTGTCTTATGCCCTCGGAACCCTGATAGTGGGAAGA
GTTTCATACAAAACATTGAGATTGGCACGATGTTCACCCACCATCAAAAGATTGTTGCTG
TTGACAGTGCATTGCCTAGTCAGAGTTCTGATAAAAGAAGAATTGTGAGTTTTGTTGGAG
GTATCGATCTTTGTGATGGGCGTTATGACACTCAATTCCACTCCCTCTTTAGGACACTTT
CAACAGCACACCATGATGATTTCCATCAGGCTAACTACAAGGGTGCCTCGATCAACAAAG
GTGGGCCACGAGAGCCATGGCACGACATTCATTGTAAGCTAGAGGGGCCAGTTGCTTGGG
ATGTTTTATACAATTTCGAGCAAAGGTGGAGGAAACAAGGTATTAAGGATATTCTACTTG
ACGTCAGAGAAATGAGCTCAGTTTTCATTCCTCCTTCTCCTGTTTTTTTCCCTGATGATC
ATGAAACTTGGAGTGCTCAAGTCTTTCGATCCATAGATGGTGGGGCTGCCTTTGGCTTCC
CTGATTCCCCTGAAGAGGCTGCAAGAGCAGGACTTGTAAGTGGGAAAGATGGTGTCATTG
ATAGAAGTATTCAAGATGCATATATTCATGCTATAAGAAGAGCAAAGAGGTTCATTTACA
TAGAAAATCAGTACTTCGTAGGAAGCTCATATGGTTGGAGAGCAACTGATATAAAACCTA
ATGCTATTGAAGCTCTGAATCTTATTCCTAAAGAACTTTCCTTAAAGATTGTTAGTAAGA
TTGAAAAAAATGAAAGATTCACTGTGTATGTTGTTTTACCAATGTGGCCTGAGGGTTTTC
CCGAGAGTGCTTCAGTTCAGGCTATACTTGATTGGCAGAAGAGAACTATGGAAATGATGT
ACACTGATGTGATTCAAGCCCTTCGAGCTCAGGGGATCGAGGCTGACCCCAGGGACTATC
TTACATTCTTTTGTCTTGGAAACCGTGAGATCAAGAAACCAGGTGACTATGAGCCTGCTG
ATAGCCCGGAACCTAACACTGATTATAGCCGAGCACAGGAAGCTCGAAGGTTCATGATCT
ATGTTCATGCTAAGATGATGATAGTTGATGACGAGTACATAATTGTTGGTTCTGCCAACA
TAAACGAGAGGTCAATGAATGGAGCCAGAGACTCAGAGATAGCCATGGGAGCTTACCAAC
CATACCACATATGCAGCAGAAATGAACCAGCAAGAGGTCAAGTCCATGGTTTCAGAATGT
CTTTGTGGTACGAGCATTTAGGCATGCTTGATAACGCGTTCCTTGAACCAGAAAGTTTAG
AATGTGTAAGGAAAGTGAACCAAACCGCGACCAAGTACTGGGATTTATACACTTCTGAGG
CCTTAGAATATGATCTTCCTGGACATTTGCTCAAGTATCCTATTAGTATCACTGAAGAAG
GAGAAGTGGTTGAGCTTCCTGGATGGGATTGTTTCCCTGATACTAAAGCTAGAGTTATTG
GCACTAAATCTGAAACTCTTCCTCCAATTCTTACCACTTAACCAAAACCAAAAAAAATCA
GAATTACTACTATGATAATAAGGCTTGGTTATGTTATGTATGTTGATTATATGTGGTGAA
AATAGTCATAAGTTGAATATTTGTTGTACTGATTTTTGTACCTTCTATATATTACTTGTA
ATAAAATTGAGGTATGTACTTTTGAGGTGTTTGTACCTGGGTTCCTTGGACACAAGTGTG
TTCAAAATATCAATAAATGAACATGTTTTACCTAGAACATGTACTACTAGGGGTCAGCCT
CGATCCCCTGAGCTCGAAGGGCTTGAATCACATCAGTGTACATCATTTCCATAGTTCTCT
TCTGCCAATCAAGTATAGCCTGAACTGAAGCACTCTCGGGAAAACCCTCAGGCCACATTG
GTAAAACAACATACACAGTGAATCTTTCATTTTTTTCAATCTTACTAACAATCTTTAAGG
AAAGTTCTTTAGGAATAAGATTCAGAGCTTCAATAGCATTAGGTTTTATATCAGTTGCTC
TCCAACCATATGAGCTTCCTACGAAGTACTGATTTTCTATGTAAATGAACCTCTTTGCTC
TTCTTATAGCATGAATATATGCATCTTGAATACTTCTATCAATGACACCATCTTTCCCAC
TTACAAGTCCTGCTCTTGCAGCCTCTTCAGGGGAATCAGGGAAGCCAAAGGCAGCCCCAC
CATCTATGGATCGAAAGACTTGAGCACTCCAAGTTTCATGATCATCAGGGAAAAAAACAG
GAGAAGGAGGAATGAAAACTGAGCTCATTTCTCTGACGTCAAGTAGAATATCCTTAATA
>25
GCGATGTTTAACAAACCTCCATAAAACCACCGGTTCATGACAACATTAATTAAAAAATTT
ACTGGCTACAAGAAATGAACAAATTGACATTGTTACAGAAAAAGTACTCAAGGAGCAATA
TGCTTCACTTTCTGTTGACACAAACTTAGCAAATACAAATCCAAAACCTGGATACAACTC
CCCAAAAGAGAAAACTAAAGAATGTATTCTATGCCTGAGAAGAAAGACATAAGTCTCGTG
GACACTGCTGAGCTTGGAACGGACTTTCTCGATCATACATGACACCGAGAAATCAGAACA
GTATGAAATTAGGATTCCTTATAGAACAAAACAAACAAAAAGATCTGGACAAACACATTC
AAGTATATCAAGCAATTGCTACAGGCTCAGCTTCTGGGGCTGGCTGCTCAGCTGTTGAAG
CTTCATCCTCGGACTTTTGAGGACCATTGGGAGTAGCATCTTTAACAGGACCAGAAGCGG
TTTTTGCTGCATCTTTATCAGTTTTGGCATCTTTATCAGTTTTGGCATCTTTACCAGTTT
TGGCATCTTTCCCTCCCTTTCCATCTTTGCCATCCTTAGCAGGCTCGGGCTTTGGTGGAA
TCATGTGGGGTGGGGGTGTGTGCTTCAGCTTCACTAGTATGTGTCGCATCCTTGACATAT
CGGTGGGCTTCCCGGGCTTAGGACCTTGGATAACAACAGTTATTGATGGCTTCTTGTCAT
CTTCTTTCTTTCCTCTCCTCTTTTCGATGGTAGGAACCTCATGAGGGATGAGTTCTGCTA
TTGCTTTCCAGTACTGTTTATCTGCTTCTTTATGGAACTTCTCTTGATTAGTCAAGTATA
TCTTCTCTTTGTCCCTATTATTGTTTTTGTTGGTTTCCGTGTTAAGTTTTCTCTTCTCAA
AAAATGCACGCTTGTACTCCTCAGCTTCTTCAATAATTTGCATTCTCATTTCCTTTTCCT
TCTTTTCCTTTTCCTCCAGCCTAAGGGAATTTTGATGACGCCACTCGCGAAGAGCGAAAC
CTTCCTCATGCATCTGATCAGGAGGAGGAAGCATAGGACCATCAGAAGAGAAAACTCCAT
CTTCATCAACTCCTAAATCGTAAGGTTTTCCATTACCGTTAGAAACAGCGATCGGATCAC
TAAACGGCGATTCATTGTAGCTAGGGTTTGCGCCGAACGGCATCGGCGAATCATCTTCCA
CTTCATTTTCAACGGTAACTTCATCGGCGCCGGAAAAATCGTTAAAGGAAGACGGATCGA
AGCGTTGCGAAGGAAGGTTAGGATCGTATCCGACGTATCCATCGTCGAAAGGACGATCGG
AGGTTCTGAGCTCGTCGCCGTCGTTGCTGAAGGTGTCGAATGAAGACATCTTCGATTCAA
CTGATTTTCTCTCTCTTGATTTTCTCTCTCCTGGAGGAAGTAAGGTTGAGAGCTTGGAAG
AGTGAAAATGGCGGATCTTGATGATCTGAGAATTTTATTGTTCTAGTGGTAGTTCGAAAG
TTTACGACTTTTATACGACTGTATTGAGTATTGACAGTGGATGGACTTTTTTCTTTTGTT
CTTGTTTAAGAAAGGAGCTCAATG
>26
CTTGATTATACTCTCCATATAATCTCCATATTATCAACTTCTCTCTCTTTTCCTGCAACA
ACTGCTAACAATACTGCTCCTCAGTTTCATTTCTTCATCACCAGGTAAACTTATTATGAT
GGAGTTATGAACCTGGGGCTGTGTTGAGTAACAAGCTATCTGGAAATTGAGTTTGGTATC
TAGACTCCAATAATTCCTAGATCACTGAAACAGTTGTGGAAGATATGACTCATTTAAATG
GTATGCTGAAGCACCCAGGAGGAGCTTTCATCACTAAGAAAGAAACGCTTCAGCCAACAG
CAGCAAAGGGATCGAAGTTAGATGATGCTATTCAGCTATACCCAAATCCAGAGTCTGTTC
GTTGCGTCTCTTGTTTGAAGAAAACTAGTTGTAAAATTGTCCGTACTAAAACAAAATTGA
TGAACATTTTGCTTGAAGAAGGGAAGGCTGAAGAGGCCCAGTCAATTTTTGAGCAGCTGG
TTTCAGATGGACACATTCCATCACTGATAACATACACTACTCTATTAGCTGCCTTGACGA
TTCTGAAGCGCTTTGAATTTATACACTCAATCATCTCCCTAGTTGAACAAAATGATATGA
AGCCCGATTCTGTGTTCTTCAATGCTGTCATAAATGCATATGCAGAATCAGGAAATATGG
CGGAAGCTATGAAAGCATTTCTGAAAATGAAAGATAATGGATATAGACCTAGTACCAGCA
CTTACAACACATTGATGAAAGGGTTTGGCATAGCTGGTCAGCCTGAAGAATCAATGAAGC
TGCTTGAGCAGATGTCAGTTAATGGAATGATGAAACCCAATCTCAGGTCATACAATGTAT
TAGTTAGGGCTTGGTGTAGCAAGGGGAATATTGCACAGGCGTGGAATGTGGTCCACAAAA
TGGTAGCTTCTGGCTTGAAACCTGATACTGTAACGTACAnCATCTCTTCnGCCAACCCAG
TnTTATGTTCAAAATGGCAACACTGGTTTGGCAGAAGAGATGATGTACGTTACAGTATCA
GGTTTCAAGCCAGAAGCTACCATTTTGTGGACCACATTCCACGCCTGTGCAATATTCCCC
TTGCTACACCAAGCCCTAACTAATACATTGTATGACCTGAGATTGGGTTTCATCATTCCA
TTAACTGACATCTGCTCAAGCAGCTTCATTGATTCTTCAGGCTGACCAGCTATGCCAAAC
CCTTTCATCAATGTGTTGTAAGTGCTGGTACTAGGTCTATATCCATTATCTTTCATTTTC
AGAAATGCTTTCATAGCTTCCGCCATATTTCCTGATTCTGCATATGCATTTATGACAGCA
TTGAAGAACACAGAATCGGGCTTCATATCATTTTGTTCAACTAGGGAGATGATTGAGTGT
ATAAATTCAAAGCGCTTCAGAATCGTCAAGGCAGCTAATAGAGTAGTGTATGTTATCAGT
GATGGAATGTGTCCATCTGAAACCAGCTGCTCAAAAATTGACTGGGCCTCTTCAGCCTTC
CCTTCTTCAAGCAAAATGTTCATCAATTTTGTTTTAGTACGGACAATTTTACAACTAGTT
TTCTTCAAACAAGAGACGCAACGAACAGACTCTGGATTTGGGTATAGCTGAATAGCATCA
TCTAACTTCGATCCCTTTGCTGCTGTTGGCTGAAGCGTTTCTTTCTTAGTGATGAAAGCT
CCTCCTGGGTGCTTCAGCATACCATTTAAATGAGTCATATCTTCCACAACTGTTTCAGTG
ATCTAGGAATTATTGGAGTCTAGATACCAAACTCAATTTCCAGATAGCTTGTTACTCAAC
ACAGCCCCAGGTTCATAACTCCATCATAATAAGTTTACCTGGTGATGAAGAAATGAAACT
GAGGAGCAGTATTGTTAGCAGTTGTTGCAGGAAAAGAGAGAGAAGTTGATAATATGGAGA
TTATATGGAGAGTATAATCAAG
>27
AAAAAAGGTACTTAGTCTAAATTAGCTGGTGCTTGCTACTCTATTTATGTCATTCAATAA
TGCTTTAAATCTGTGTTTCTTGTCTTCTGTGATTTGGTACTCACACTCTTAGTTTGAAAT
TATTTTTTCTTGTGAAATTTTGTGAGTAGGAACTTAAAATACACTTGTGCAACATCATTC
TGACAGGTATTGAGATTAATGGAAGAATTTGGAGTGAAACCAGATGTGATAACATGTAGC
ACAATTATGAATGCATGGAGTGCTGCTGGTTTCATGGACAAGTGCCAGGAAATATTTGAT
CACATGGTTAGATCTGGAATCAGGCCTGATGCTCATGCATATAGTATCCTCGCTAAAGGT
TATGCACGTGCAAAAGAACCTGAAAAGGCTGAGGAGCTACTAAACCATATGATAAATATG
GGTCTCCGTCCTAATGTTGTGATGTTTACAACTATAATCAATGGATGGTGCAGCACAGGA
AGAATGGAATGTGCAAACAAGATCTTCGAGACTATGTGTGAATACGGGGCATCACCAAAT
CTGAAAACCTTTGAAACCCTAATTTGGGGATATGGAGAGGCAAAAAAACCGTGGAAAGCT
GAAGAAATGCTTCAGATGATGGAAGAGTATGGCGTCCATCCTGAACAAAGCACCTTCACA
CTAATCGCGGAAGCTTGGCAAGCTGCTGGAGTAGCTAAAGAAGTGGGTCAAGTTCTTGTT
TCTGCAAGAAACGGAGCAGTGACTGTTCAAAGAAACAACGGTGAG
>28
CTTGATTATACTCTCCATATAATCTCCATATTATCAACTTCTCTCTCTTTTCCTGCAACA
ACTGCTAACAATACTGCTCCTCAGTTTCATTTCTTCATCACCAGGTAAACTTATTATGAT
GGAGTTATGAACCTGGGGCTGTGTTGAGTAACAAGCTATCTGGAAATTGAGTTTGGTATC
TAGACTCCAATAATTCCTAGATCACTGAAACAGTTGTGGAAGATATGACTCATTTAAATG
GTATGCTGAAGCACCCAGGAGGAGCTTTCATCACTAAGAAAGAAACGCTTCAGCCAACAG
CAGCAAAGGGATCGAAGTTAGATGATGCTATTCAGCTATACCCAAATCCAGAGTCTGTTC
GTTGCGTCTCTTGTTTGAAGAAAACTAGTTGTAAAATTGTCCGTACTAAAACAAAATTGA
TGAACATTTTGCTTGAAGAAGGGAAGGCTGAAGAGGCCCAGTCAATTTTTGAGCAGCTGG
TTTCAGATGGACACATTCCATCACTGATAACATACACTACTCTATTAGCTGCCTTGACGA
TTCTGAAGCGCTTTGAATTTATACACTCAATCATCTCCCTAGTTGAACAAAATGATATGA
AGCCCGATTCTGTGTTCTTCAATGCTGTCATAAATGCATATGCAGAATCAGGAAATATGG
CGGAAGCTATGAAAGCATTTCTGAAAATGAAAGATAATGGATATAGACCTAGTACCAGCA
CTTACAACACATTGATGAAAGGGTTTGGCATAGCTGGTCAGCCTGAAGAATCAATGAAGC
TGCTTGAGCAGATGTCAGTTAATGGAATGATGAAACCCAATCTCAGGTCATACAATGTAT
TAGTTAGGGCTTGGTGTAGCAAGGGGAATATTGCACAGGCGTGGAATGTGGTCCACAAAA
TGGTAGCTTCTGGCTTGAAACCTGATACTGTAACGTACAACACTCTAGCAACAGCTTATG
TTCAAAATGGCAACACTGGTTTGGCAGAAGAGATGATGTTGGAGATGCAAAGCAACGATA
TTCAACCCAATGAACGAACTAGCTGCATAATAGCTAGTGGATATTGTCGAGAAGGTAAAC
TGAGGGATGCCCTAAGATTTGTTTATAAGATGAAAGGAGAGAGAGTGCGTCCAAATCTGG
TTATTTTCAATTCACTGATCAAAGGATTTCTGAATAATACAGACAGAGAGGGAGTTGATG
AGGTATTGAGATTAATGGAAGAATTTGGAGTGAAACCAGATGTGATAACATGTAGCACAA
TTATGAATGCATGGAGTGCTGCTGGTTTCATGGACAAGTGCCAGGAAATATTTGATCACA
TGGTTAGATCTGGAATCAGGCCTGATGCTCATGCATATAGTATCCTCGCTAAAGGTTATG
CACGTGCAAAAGAACCTGAAAAGGCTGAGGAGCTACTAAACCATATGATAAATATGGGTC
TCCGTCCTAATGTTGTGATGTTTACAACTATAATCAATGGATGGTGCAGCACAGGAAGAA
TGGAATGTGCAAACAAGATCTTCGAGACTATGTGTGAATACGGGGCATCACCAAATCTGA
AAACCTTTGAAACCCTAATTTGGGGATATGGAGAGGCAAAAAAACCGTGGAAAGCTGAAG
AAATGCTTCAGATGATGGAAGAGTATGGCGTCCATCCTGAACAAAGCACCTTCACACTAA
TCGCGGAAGCTTGGCAAGCTGCTGGAGTAGCTAAAGAAnTGGGTCAAGTTCTTGTTTCTG
CAAGAAAnGGAGCAGTGACTGnTCAAAGAAACAACGGTGAGGAGTTTCCTTTGGCAAGTT
CAGACAATTTATATCAGAAACAGTTACCTAGTTCATCGTATTCTGACATGTCACTGACAC
CAAACGGGATTATTGGTGATTCCAGAGGGTCTGGCTCTGGAATTACAAAAGGCCGATTGG
TACTAAGAGATGCATCGGAGTCTCCCTGGAATACTGCTGTTAAGTCTATCTATGTTCCTC
AAGCTTGTCGATTTGGGTCTAGACCACCCACCATTTGTCAGAAGCAATCTCACGGGAAGC
TAGGTTTGTACAGTCACCTTGCTCTCTCATGCACATTGGTGTTAATGAACTGAGGAAATG
TGAGCGCTCCACATTTTGGAATGTTGGAGTATTACTAGGGCTGAATACTCTTATGTCACC
AATTACTTGTTGTAGATACTTAAGTTTCCTGTTCCGCATTTTGGAATGTTGGAGTGTTAC
TCTGGGGGGAATACTCTTATGGCACCCATTACTTGTTGTAGATACTTAAGCTTCCTGTTC
CGCTCATGTTTGT
>29
CGTTAAGACCCTACATTATTCACATTTCCATATTCACATCATCTTTTTGCATCATCGTCC
TCCACAAGAAGCCAGATCTAAATTCTAAATACACGCGCGCACAGACACACAGTCTCTCTC
TTTTCTCTCATTTACGGTGTCACCTACCGACGATACCACAAGAAACCAACCCAGAAAAAA
CTCCCAAAACAACCCACAAAAAATTAATCACAAAACAACCTTTCTTTCTTCTACAAAAAC
GCCAGAGATCTGCAAAATCTCAAAACAACCCAGAAAACACAAAACAAGAAACACCCGCAA
ATGGATCTTCAACCAGAAGAACTACAATTCCTAAGTTTAACAGACATAGTGAAAGAATCA
ATCTCAATCCCAAAACTTTCTCCTCGTACTTTTTACCTGATAACCTTATCTTTAATTTTC
CCTCTTTCTTTCGCCATTTTAGCTCACTCTTTATTCACTCACCCAATTCTTACCCATCTT
CAAGATCCTTCCACTCCAATACAATCTCAATCCCATGAATGGGTTCTTCTCCTTGTCTTT
CAATTTTTCTACCTTCTTTTTCTCTTCACTTTCTCTCTCCTCTCCACCGCTGCCGTTGTT
TTCACCGTCGCCTCACTTTACACTTCCAAACAAGTCTCCTTCACCTCTACTATCGCCGCC
ATCCCTTCCGTGTTTCGGCGTTTGTTCAATACTTTTTTGTGGGTTTCGCTTTTGATGCTG
TGTTATAACCTCGTCTTTATCATTTTGCTTGTGCTTATCATTGTTGCCGTTGACACCAAT
AGTACCTTCTTGTTGTTCTTTTCGATGTTACTGGCTTTTGGTCTGTTTTTGTTTGTGCAT
GTTTATATTACTGCTCTGTGGCATCTTGCTAGTGTAGTTTCTGTGCTTGAGCCCATCTAT
GGTTTCGCTGCCATGAAGAAGAGCTATGAGCTTCTTAAAGGGAAGGTGCTCATGGCTGGA
GTGTTTGTTTTCGGGTATTTGTTAATCTGTGGGTTGATTAGTGGGACTTTCGCGGCGGTG
GTTGTTCATGGGGATTCCAGTACTTCGGTTTTTGTTCGGATTTTGGTGGGTGGTTTCCTT
GTTGGGGTTCTTGTGATTGTCAATTTGGTTGGTTTGTTGGTTCAGAGTGTCTTCTACTAT
GTATGCAAGAGTTATCATCATCAAGGGATTGATAAAATCGCGCTTCATGATCACCTTGGT
GGGTACCTTGGCGAGTATGTGCCTCTTAAGAGTAACATTCAATTGGAAAGCCTCGATATC
TGATGATAAGAAAGGGTTATATGTTGGAGTTGTGTAGAATTTTTTTTTTnTnTnnTnTnT
TnTnTAAATGGGGATGAAGAGTCCGAGAGATGACAAGGAGCTGGATGTGGTCTGTAAGTT
TCGCTGTTCTTTGTTATGTATTAGTAGAATATATTGCATAATAAGACATTTTCATCGTCC
ATCTTGTTGTTGTGTTTCAGCTACGTAGATGTGAAATGAAGTCAGATTTAATTTAGAGAA
CTTGTATCTCTTATTATCTGAAATAATGGTTAGATTATCTACTGTTTTTGTTTCAAAAAA
AAAAAAAAAAAAA
>30
TTTTTTTTTTTTTTTTTTTTATCACCATCTGAATCATCAAATCTTGGCAATTAATAGGAC
AATAGTAGTATATCAACAATCCCCAAGGTCATCTCACAACAAAATAAACCACAATATCTT
GTAATAATTTTCTACATTGAACATAATAAGTTCACCAAATACATATGACATTCACATCAA
AATACATTTGGTTTAAGTGGAGTAGGGTGGTGTGACTAAATTTAGAGGGACAAGCCAGAT
TCCTCATCCTCATCAAGACCAGAAACATAGACAAAGTAAAGAGCCCAAATGAGTCCAAAG
ACACCAAATATGATCCAACCAAGTAGATTGTTGCTCAGTCCAAAGGGAAGTCCAGTTCCT
TCTGTGCTCATTCTGTCATCAACTAGAGCCATTGCTGGGCTTGACATGGTGGCGGCGGCA
GCGGCGGCTAACAATGAGGCACCCATGCTCTTCTTTGTGGTGCTCTCTTGGTTTGATGGC
TTGCTCTCCATGGAGCATGTTACTTTCCCCTTCTTTGTTATTGCTGGCAATCCAAGAACA
AGTGAAGATGAAACACCAACTCTTCTGTTTTGCACGAGACTAGCACGTGCAACCAAAGAA
GCTGAAGAACTAGCAGTGATGGTGGCCATTTCTTTCTCACTCCAATTGAAGGATGTTAGA
CCACTTGCTACTTTGTGCACAACTTATTTTTTGGTGGAGTGTGGAAGTGTAGTTCTCAGT
TAATGGTAATGTAAAGATTAATATTGGTGAACACAAATATGTGGCAGATGAACCACAT
>31
AAAAAAAAAAAAAAAAAGAAAAATGAAAGAGGCTGGGGCCTGGGGGGTAAAATTGGAAAA
GCAGGAGTGTTAGGCCGGGGCAGAAGAAAACAAGGAAAGAAAGGGAATAGAAAAAGGCGA
GGTCCATAAAGACGTCCGTTTATTGGATTTTTGCAGAAACCAGAAATACAGTGTAAGTTC
TCCCACCTCCACTCTCACAGTCTCATTCTCTCTCTTTTTTTTAAAAAAAAAAAACACAAG
AAATTGGGGGAGGAAAAAGAAAAGAAAGACAAGCAGAGTTATCTGATATCTGGAGGGGAG
AGAGAGAGAAAGAGAAAGAGAAAGAGAAAGAAGAGAGGAGGTGGGTGGGGTTCGAGGTAG
GGAAGCAGAGTGTGGATGCGCTTTCTTTTCAAATCTAAAGTGTGTCTATTATCTATTATC
TATTCTCTATAGTGCAGTGTAGTGTAATTATTAATGGTGAAGACTGAAGACTAAGAGCAA
GGGAGTAATTACTAAACTGGGGCTGGATCTCTCTCTCTCTCT
>32
TCTCTCTCTCTTAGCTGCAGCAATAGAGTAAAGAAACACAGTGTCAGTGAAAGAAGGTGC
ATTTTTTCACACACTCCAGAAAACACAGAAACAATACCCAACAATTTCTTCTTTCTTCTT
TCCCAAATTAAATTATTCTTTGCGTGCAATAAATCAAATCAAATTGCTATTTCTTTTTTT
GGGATTTCTAGTGTATTGTGAGATATAACACATTCATATTTCACACTTGCATAACAACAT
AATTACATACACAAACTCTTTTCTCTCTTTCTCTCTCCTATCTCTTCTGTGATTTTGTTT
CCACATTTTGGGAGTTGGGATTTTTGTTACCCAGAAAAAGCAAAAAAGAAGCAGAGGAAG
AGAGAGAAAAAAAAACTCAAAAATGGAGCATCGTGGAACTCCGGTGAGAAAACCTCATAC
TTCAACAGCAGATCTGCTCACTTnnTCnnnnnAnnTTCCCAGCCAACATCTCCTCTCTCT
CTCTACCTTCTTCCTCCTCTCACCACTCCTCTCATTCCCCTCTCTCCTCCAAACTCCTCC
TCATCATCGTCCTTCTCTCTCTTCTCACTCTCTCTCTCTTCCTCTCCCTCTCTCTCCTCC
TCCTCCGCCGCCACCGCCACAACAACAACAACAACAAC
>33
TCTCTCTCTCTTAGCTGCAGCAATAGAGTAAAGAAACACAGTGTCAGTGAAAGAAGGTGC
ATTTTTTCACACACTCCAGAAAACACAGAAACAATACCCAACAATTTCTTCTTTCTTCTT
TCCCAAATTAAATTATTCTTTGCGTGCAATAAATCAAATCAAATTGCTATTTCTTTTTTT
GGGATTTCTAGTGTATTGTGAGATATAACACATTCATATTTCACACTTGCATAACAACAT
AATTACATACACAAACTCTTTTCTCTCTTTCTCTCTCCTATCTCTTCTGTGATTTTGTTT
CCACATTTTGGGAGTTGGGATTTTTGTTACCCAGAAAAAGCAAAAAAGAAGCAGAGGAAG
AGAGAGAAAAAAAAACTCAAAAATGGAGCATCGTGGAACTCCGGTGAGAAAACCTCATAC
TTCAACAGCAGATCTGCTCACTTGGTCGGAAAATCCTCCCGCCGATTCTCTTTCTCTCTC
CTCCTCTAATCGCCCTATTCGCAACGTCCAGCCATCGGATGGGATCAGTAAGGTGGTGTT
TGGAGGGCAAGTGACGGATGAGGAGGTAGAGTCCTTGTTGAAAAGGAAACCATGCTCTGA
TAACAAGCTAAAAGAAATGACTGGAAGCGGCATTTTTGAAGCTGAATCAGGAGAATACGA
GGACGAAGAAGCTGAAGGTGCCAACCAAAnTnnGATnTGACnCAnnnCnGAnnGnAnnTG
nTGTACCAGCAAACCCTTTCTGGAATGAGTCAAATCTCATTTGGTGCTGATGAGAGTGTC
TCTCCAAAGAAACCTGCCACTTTACCAGAAGTAGCAAAGCAGCGTGAACTTAGTGGGAAT
CTGGATAGCATGGCAGAAGCGAAGTTGAAGAAGCAACTTTCCGATGCCAAGTGCAAGGAG
CTAAGTGGGCATGATATATTTGCCCCTCCACCTGAAATTCTGCCTAGGGCTACTGTGCGA
TCACCCGCATTCCAGGAAACAGACAGTGAACCTGTAGTGAAAACAGCAAAGAAAATTTCT
GACCAGAAGTTTGCTCACTTATCAGGAAACAACATCTTTAAGGAGGATGCACCTCCTAAT
TCAGCAGAGAAACCCTTGAGTAATGCCAAGCTGAGAGAGATACGAGGGAACAACATCTTT
GCGGACGGAAAGGCAGAGTCCCGAGACTACTACAGCGGGGTCCGAAAGCCTCCTGGTGGT
GAAAGCAGCATCGCTTTGGTTTAATCTGTTCGGAGATCTAACATTGTTTTTTTTATCCTT
TACATTATTGATTCGGTGTGTCATCATTCTTGGTTGTGAGTAACTTTGACCTTGCAACTG
TGGGGTTTGTTCACATATTTGGCTTAGGTTTAACTTGTTGATCAGAGCTACAGACTATGT
GCTAATTGGGTTGTAATGTTTATATAAACGTTGGTGTTTCAAGTGTAAAAAAAAAAAAAA
AAAAAAAA
>34
CTCTCATTTCCTACTCTGCAAACTCTTTCTCTCTCCTAACTTTCATCCTCAATATTTTCT
CGGCTCATTTTCACGTTTTTTTATTTTCGCCGCTCTGATCAAAGAAGAATCAGAAGAAGC
ACAAATAAAAAAACGTGAAAATGAGCCGAGGATCAGCCGTAGGTGGTGCCAAGGGCAAAA
AGAAGGGTGCTTCCTTCACCATTGATTGCGCGAAGCCTGTCGAAGACAAAATCATGGATA
TTGCATCACTCGAAAAGTTTCTTCAGGAGAGAATTAAGGTCGGCGGTAAAGCTGGTGCCC
TCGGTGATTCTGTTACTGTTACTCGTGAAAAGAACAAGATCACTGTTAACTCTGACAGCA
ATTTCTCCAAGAGGTACTTGAAATACTTGACAAAGAAGTACTTGAAGAAGC
>35
TTTTTTTTTTTTGGAGGAAATTAATGAAGTTTATTATACAAAGTACAGAAATGGCATATA
TATTATTGTAAGAGAATCACAAGCTATAAAAATCCAGCTGAATTTTTTGATCCAAAATAA
TATTGGAAGAGAAAAATTAAGCCATTAGGTTGTTAACAATTATTCACTGGGTGTTCCCAG
CTGCTTCACTGGGTGTTCTAGTGATCATCTGATCAACTGCATGCACAGTGGTCTGAAGTT
CTGCCCATATAGCCTTGTACACCATTCTCTGCCTATTCACAGCCGATTGTCCTTCGAAAG
ATnCAAGATAnAAnATCnATGCTGACATGCTGnnnCnnTnACnnTAAAnnATGCTTnTnn
nGATGnnCGAnATGTCAGCATTnAGCTCATCTTTTATCTTGTTTTCCATAGATTGCATCA
AAGATGAGTCAATAGATCCAGGATTATTAACATGATGAGGAGATGAAGCCCCATTAGAAG
AACTCAACCTACGATTGTTCTTACAATTAAGAGGTGTTGAAGAAATAATGGGTGACAACC
CAGAAAACTCCAACAAAGTTGGAAGTTTAACAAGGGTTTTTTGAGAAGTTGGGGAGTGGA
AAAATGCAATCTTGGGTTGACCCAAAACTAGGATTTGGTGGGACCGACATCGGATTGTAG
TTGCATATGCCATGGATGGCCGAAATAGCTGCTTCATATTCATAGCCATGGAAGAAGAAG
ACAGAGTTGGAGCTTTAACTTGGTACTGTTATCTGCGGCTTTTACTACTAGATAGTTTCT
GAAACTTTCTCAACCGTTTATGTTACTATTCTTTCAGCTTCTCAAAAGTTTGAAGTTGCC
TAATCTTAAGTGTGCAAATAGTTTTAGGGCTTTTATTAGATGAAAAGAGTTTGAAGTTTG
CCTAATTATTTTTTCCGCAAATGACAACAAAAATACATATTTTT
>36
ATTTTAAAGGTGGGTATTGAAAATCATGGTTGATGATAACTAATAAGTGGTTAATTGAAA
TGTAAGATGTGAGTTTTTAATGAAATTGATGGAAGTTTTTGGGTGAATTTGAGGTGAGTG
TTGAAAATCTGGAATTGTAGTGATGAACTGATGAGGATTGAGGAGAGATGAAGATGGAGA
TGAACAGATGATGCAGGAAGTGAGGAGGACTGAGGTGAACAGCAACTAGTGAGTAGTGAC
TAGTCAACAACCGGTTTATCTTAGTATTTTAATATTTTTGTAGATAGAAGGGATTGGAGG
GAGGGGGGTCAAGTCAAAATTGGTATGTGACTTTTA
>37
CAACACTATTGAAATTGTGAACATGTAGTTAATGCAATGAAAAGGATCTCGCTCAATGTT
CGAATTTTACTGGCAACCTAAAACCAAAGCAGAAGATGCAGTAGGCAATGGGGGTAATTA
TTTGCATATGGAAAAAGATAACATCATGAGTTCTAACTTCTAACCATTATTGTATAACTT
TCTTTTCACCAAAAGAATTGAAGTGGATTTCGGACATATCTGAACATAAGACCCGGAACA
AGATATCATACACAAATTGCACAGACATGAAGGGAAAATATGCTCTAATATCTATCTACA
GTTTTGTTGCTTAAACAAGTCATCGAAGGAAAAAACATGATTACCATAGTACnAAnATGG
ATGAnTGAGTGGATGACACATTAGCTCnGAACAACCATTCTTTGATGCCAGAAGTTGGGA
ACTTAGGATACGCATTAGCAACACTACACATGTTTCTCAACCTCAGGGGATTCAGTTCTC
AAAGATCTTCAAAGAGCAACACAAATAGTTCAAGCTCAAAGAATACATGTGGGCATAATT
TGGTTCTTGCACGCAAATTCACACTCCAACCAATAGAGATTCATCATTATGATATTCATC
TGTGTTCTTAATCCAATTCATCTTCAGAGTCGAAATCATCATCATCATCATCGTCGTAAT
CATCATCATCCATCCACTCCTCATCTTCTTCTCCCTCAGAAAAAATCGAGAATCTCCCAC
TCCCGGCATTAGACTTCCCATTAGGACGAACAACTTCATCCACAATATGATCCAATTCAG
TCTCATCACCTTCAACACCCTCATCAAACTCCGACATCGAAAACAACCCCTCATCATCAT
CACCACACTCACCCCAATCCTCCACTTTCTTCCTCTTAGGCACCAAATCCTTCTCCCCAA
CCTCCCCATTCTCAACCCCAATCCACGAAACCCACATATCCGCCTTCGCCCCCAACGCCC
CATTCCTATCCCCAACAACAACAGTCCCTAAATTAGCCTCCCTAGCCTTCCCCAACATCT
CCCTAAAATCCGAATCATCCGAAACCAACAACAACCAATCAACCCCTCTACTCATAGAAT
GCATCATTTGTCTCTTAACCGCCCAATCAGCCGCTTGCGGCTTATCCTCAACTGTTTTTA
CATACACCCCAGCTCGCCGCAACTCCTTAGCTAAACCATACCCTACTTTAGGCATAATCA
AATTCCTAGCAGCTTCTTCAAACTTAACATTCTTATCTAAATACCTCTCTTTAAACCTCT
GTCTTTTTTTACCCTTCAATTGTTTCATTCTACTCAACTTCTTCTGCCTTTCTCTCTCAT
GTAACTGTTTAAAATGCTTCTTTAATTCTATGTTAGTCCTACATTTTCTCCCACAAACAG
TACAAACATATGCATCAGGAGAACAAGTTAATATACCTTTGCGCTCTAAAACATCCAATC
TTTTCCTCTCTCGACGTTCTTCGAGCACGCGTGTAGGGAGGTGAGAGAAAGCATGGCGAT
TTGCGTAAGCGGAGATCTCAACGACGTCGCCGAAGCGTGCAGCGAGGGATTTAAGGGATA
AAGCGGCGTCGTATGGAGGTCCACGAGGTGGTTTGTTGTCTAAATCCCATAAAACAACTA
CTTTTGTTTGTTTTGGTGTAA
>38
TCGTGGACCTCCATACGACAACTACTTTTGTTTGTTTTGGTGTAAAGATTCCTTCTTTAG
TTTGGATCATGTCTATGTCCATGTTTATGTGGGGTGAATGACATTGAATTGGAGGAGAGA
GAATGATGGGTTTTGTAGGGAATGAAAGTGAGGTTTTTTTAGGGGGTTTTGTGAGAGAAG
GTAGAGAGAGAAAGAGTGTTGATGATGATGATGATGATGGTGGTGGTGGTGGTGGTGGTG
GTGGATGATAAGTTGAAGGTGGGATTTGGAGAGAGAAAATCATGGTTGATGAATGATGGA
TAACTAATAATAAGTGGATAATTGAAATGTAAGATGAGGGTTTTTCATGAAATTGAGGGA
AGTTTTTGGGTGnTTTTAAAGGTGGGTATTGAAAATTATGGTGATAATAACAAATAATTG
GTTAATTGTAATGAAAGATGTGGGGTTTTCATGAAATTAGTGAAAGTTTTGGGTG
>39
TCATTCTTGATTTTTTTTTTTTTTTTTTGTTCAATTGCAATTTTTGTTTTTGTGTTTTTT
CAATGTAATTTTAATATGAACAAGAAGAAGATGGTGATTGATGGTGGTGGTAAAACAACC
ATTATAGAATATGAGCAGAGAATTGTAGTTCTTGTTGAGATTATGATCAATTATAATAGA
ATTAATCATCAATTACTTATTAGCTGTTGTTCCTT
>40
GAATGAGGGAGGGGAGGAGGTAACATTTGTCTGAGAGAAGAATCAGAACCATCAGGTTCA
TACTTCTTTCTCTCAGACAAATGTTACCTCCTCCCCTCCCTCATTCTTGATTTTTTTTTT
TTTTTTTTnnnnnnnnnT
>41
CCCCTACCCCCACTACCTCCAGTCCTCCACCTTCTCTTTTGTTTTAAATCTGGATTCCCT
TCTCCCTCTAATTGAACTCTTCTTTTACATTTCCTGCTTTTTTTTCCATTCACAAAATCT
TTCCGCGAACCTTCTTCTCTTCTCCCCCTAAAAAGTAAACACGACTTGTTCTTCTTCTTG
TTTTGGCTTTACCCATTTCACAAATTTGAAGAAATCAAACATTTGACACAAAACTCACAA
ACAACCGTGTTTGTGTTTGTCTTTAATGTTTTCCCCTCCTCCTCATTCTTTCGCTATGGC
GTTCTGCCATTATATTCAACATCTTCATTATTAGTACATACACAAAATATATATATACAC
ACACACAACAACAACAACACCAACATTTAATCCAATCAATTAAAATTGAAATTCCATTTC
CATCCTATCTAGTATTTTACTATCTCTCTCCTCTTACAAATGAATCCCCCACCACCGAGT
TCGGAGCGTGCAAACCGACCTCGACGTCGTCCAGACTTAACCCTTCCCTTACCAAAACGA
GACCCATCTCTGGCAGAGGAAGGGGGACAGCCAGAGAT
>42
TTTTTTTTTTTTTTTTTTTTTTTATAACTCCCCCTCCCCTTATATTATAAAGATAAACAA
AGCAGCAAAATGGCAAAAATTATAACAGCAAATATCTGTACTGTAAATCAATTTCCCTAC
TTCCTAATTCTTCTCAACAATGTCCAAAATTCAGTAGCTTGCAACTTTACAATGCCCACT
TACTTTTCCCTAATTAAAAGAAGCCATTCTTTTCTCGAGTTTTCAGGTCCTTGAGCCTTC
TCTTCTCCTCAGTAATGGTTACAAGCAACTATTCTTCATCGCTACCGTCATCTTCATCTT
CTTCCTCTTGACCATCTATGCCTTCCTCTTCATCGTCATCTTCGTCTTCATCCTCGTCAT
TTGTCTCCTCTTGAGACTTATTGTCACTGTTGTTTCCATTAATACTGAAAAGCACTTGAC
CAGAACACAATCCATCCTCAACTTTGATCAGTTCAAGAGTCATCCTTGGTCCAATCTCTT
GAAGTTTCACAGCACTTTTTGTAGATGCGCGGTTGACTCTACCAAGATCGCTCACAAGAC
TAACAGTTGCAGCTTCATCATCAGCTTCACTTTCAGACCCATAACCGGCCCTTGTAACAA
AATCACTCACATCTTGCAGGTTTCTTAGATCAGGCACCTGATGGTTCTGCACAAATTTTC
TGAGTCTACGTGACACACCAACAGGTTGTAATCTTATAGAATAATGCCGAAAATCTATAC
GTTTAGTTTCTTTGTTGTAGTTCATCAACACTATTCTCTGACAGAGAGAAAGTTTGACTG
TGTTAACATCAATAGTTGGAAACATATGCTGGAACATTCTTGTTGTCAGCATCAAATGCT
CCTCTCCAGTGCCAAAACCAGACAGAACAAGCAATGGAGAATTTTTGAAAAGATCCTGAG
GACATCGAGGTCGCAACTGAGATTGAGCAACATCAGTAGCCAACGAGTATTCAAGAATCT
TAAATGTAAGAGTTGGACCCTGGGGTGTCTTTGCAACTCTCAAATACGGCGCAGCATGGG
TTTTTGACAACATAAGGAAATGAGTTACACCCATGGGTCCGGCAACATTCAGAAAGTCTT
TAAGATTGTTCCTCTTCTTCTCCTTGAGCTTAAGGGCGGTGTAAGGAAGCATCAATTTCC
TCAAATCCATTTCGAGTTGTCGTAACGACGAAGGAAGCTTGCTTCTAGAAAAAACAAAAC
TTTGGGGTATTTTCTTCCCAGTGACTTGATCAACTGTTGGTAACTGCTTGTTCTTCACAA
TAGGCTTAACAACCATCTTCCTTTTCCTATTTCGAAACCGGCCCATTATAATCTTTGAAC
TAACCTAAATTGGGTTTGTTCTTGTAATCAAGATGTTCAAAGAGAAGAGAGAGACCGAGA
GTGGAGGCGGCGGCGTCAGGGAGGAAATGCGGCGGTGGCGGCGTCAAGGAGAGAAGGACC
GACAGCGGCGATTCGAAGTGAGGTAAAGACAGTGAGAGTGAGATCAAGACGGGTTTTTTT
TTCTTAGATATGAGGTGGGTTGGGCGC
>43
AAAAAAAAAAAAAAAAATCAAGAATGAGGGAGGGGAGGAGGTAACATTTGTCTGAGAGAA
GAAGTATGAACCTGATGGTTCTGATTCTGAGTAGTCATCTGATTAGCACCAGCAGCCGCA
GCGGCGGCCACTGAGGCCGTGTTCATAACAATAAACGGATGGCTTAACAATCTGATTGCG
GTCCACCTTTTAGCCGGCTCACGCTGCAAACAACAACGTATAAAATCCCTAAACTCCCTG
GAAGCCGAAATCGGGGCTTCCGGTGGAGAACTCATACATATAGCACACATCAAGCTAGCC
CAATCCCCTTGTCTTCCCACATTAAAAGGAAACCTCCCTAGATAAAATTCCAATATACTA
ACCCCAAAACTCCATATATCTCCCGCATATCCATCATACATCCCTTGATTCAGATCCGTA
TTAATCCTTTCAGGACTCATATACGCAATAGTTCCAACGCTAGAATTGCAAGGATCCATG
GTCTGTGCTAAGATTCGACTAACACCAAAATCCGCAATCTTGACTTGTTTCTTGCTATTG
ATTAGCAGATTAGACGGTTTAATATCCCGATGGACAATCCTTCTTCGGTGAAGATAGACT
AAACCAGCAAGAACCTGTCGAGAGATCTCAGCTAAATAGGTTTCATCATCGATGTGTTTA
GCTTCTAAAGAACCACGGTCCATAAACTCTAAAAGTACTTGGATCTCACCGTTGTGGTCG
AACATATCAAAACATTTGACTACGTTAGGGTTGTCTACGTCTCGAAGAATCTCGATTTCT
CGGCAGATCTGACGCCGCACCATCTCTTCGTGGTTGCCATAAATTACTTTGAGAGCGTAG
ATCCGAGAAGTTGGGCGATGGATTACTTGGTATACTGTTCCTCCTGCGCCTGAACCCACC
CGATTCTTGCGTTCTAGCTCCGAGAAACTTAAAGTGGTCGGGTTAGAGGTAGGGTTTGAG
TTGGGGTTTGAGTTTGAGTTTGAGTTTGAGTTGGAGGTAGAGGTGGATGTAGAAGAGGGT
GGCAGAGGAAGGGGGACAGCCAGAGATGGGTCTCGTTTTGGTAAGG
>44
ATAAAACTACAGAAATTGATCTGGAAACATTGTTGACACCACAAATTTAGATACGCATTT
CTCAGCCAAACTTTGATTACACGTGTCAATTGAATTTTGCAATTTCAACCTCTCTTTCTC
TCTCTAGAAACCCCAAGTTTTCTCACTCTTTTTTTTTCTGGCATACACCCACTTGTGTTA
GTTGTGAGTTGCTGCAACTTGTGCGCATTTTCTGGTTCTCAATTGTCTTCATTTTTTTTC
CAAGTTTGAATCTTTAAAGTTGATTTTCTGGAAGTGGGTTTTGATTTGTGTGTATGAATT
TGCATTTTGAGTTCAAGAATTTCTAGGAGAGAGAAAGAGGAGAATGGGGTAAGCTTTGAT
CTTCTGAAAGATGTTTGATTGGGACGACCAAGAGATAGCAAATATTCTATGGGGTGAAAA
TAGAGAAGCTGACGACCACATTGTGCCTTATCCAGAAGATATTGACAAAAAGGTTTTGTC
TGATTTTGGCGATAATGACCAAAAAGCATTGATTAGAGAAGATTCAGAAAGCAAGGCTGC
TGAAGAAAGAATATCTACTTCTAAGTTGTACATAGATGGAAGTAAAAGAGATAAAACTGA
TGGTCTTTCTGCTTCAGGAGCAGTTGTTGATTCTCAACTTGATTTGCCTTCAATTTCTGC
TTCAAAAACTGACGACAGTGGCATAGCTAAGAAACGCCAGTGTGATATAAATCCGGTGAT
TTCTGGGAATCATCATGAGGACAAGGACCTTGGTGATCTTGTTAGCAACAGCTGGACTAG
CATTGGAAGTTTTGATGACCTTGATCGGATATTCAGCAACGATGACCTAGATGGCAACAC
CAGTCTTGGCAGCACAGATGAGCTTTGGTCTTCACCTAAGGATCTCACAAGTGGGGCAGC
TAAATCCTCATCTGTGGCTCTAGGCTCAACGAACTGGGAATTTGGAGTATTAGGAAATAC
CTCTGCTAATAATGAGATCAATTCTAAATATCTGCACAACAAAGACCCTGCTGTAACAAC
AGGCTGTCAAAAGGCAGATGTCTCACCTTATCCTGGACGAACCATTGGCAGACATGTGGA
ACAAGAGGAATATGCTGTGCAGACTACAAGCTTGGTTGAGGAAAAGAAAGGATTGGGCAT
CAAGACAGCAATTGATTCTCATATTGCTGGTGAAAATATTGCATCTCGTAGCATGTCTGC
AGATAAGGTGAAATGGTATAAATGTGAGTCAAAGCATGAGCAGGCAACTGACAGAATAAC
TGATTCTGCACTGCTGCAGGATGTATATGACACATGGCCATCAGCTGCAGCCAATGTTCC
ACAATTTGGTCGCCAGTGTGCTAAATCTACAACACAAAATCATCCAGATATAGTTCCTGT
TCAACAACAGTTGTCACAGGAATTTAAGCGCATGGCACAGCAACATTATTCAACTCCATA
TGGTTTCCCTTATGCATACGGGAATTTTGCCAGTCAATATCCAGTCATGCGCACATTGAA
ACCAAGAGAAGATGGAAACCATTCTATTCTCTCTAATTCTGAAGCTAGTCCTGGTGACGT
AATATCTTTGAACAAACCTTTTGAGGCTAATACGAAACCCACAAAGATGACACCCCAGGA
GAAGATTGAAAAATTGAGGCGGCGGCAGCAAATGCGAGCAATGCTTGCTATTCAGAGGCA
GAAGCAGCGATTAGGTCACCAAGCTTCGAGTGGGGATCACTCCCTTTCTCGGAGAAGTTG
CCAGGAGGCTACAGTCCGGCATATTGAAAAAACTGATCTTGACACTGATGAGATCTTAAG
CACTCTGCCATGCTACGATCCAGGTTCTCCAAACAAAGGAGAGGATTCTAGTACAATTTC
CAACGTCAATGACTATTCAGTGGAAGACACAGTTCTCTACCAGCTTCAAGATATTATGTC
AAGACTGGACATGAACATAAGGATGTGTATAAGAGACAGCTTATATCGATTGGCTCAAAA
TGCTTCACAAAGACATTATGCTAATGATACAAGCACTACTAAAAGGAGCAACACTTATGA
ACCTGATGTTGCAAAGGAAGACACGAATAGTCATGAAAGGTCTGCTGGAAATGCAGATGT
GGAGACTGAGACCAACCATATAGATCGAGCTGTTGCACACTTGCTCTTTCATAGACCTCT
TAAGTTATCAGTTAGACATACTGATACACTAGAGTCACCCACATCAATGAAAGTCTCAAC
CCAACTAGAAACTGCTCCTCCAAGAAGCCTGCCAGTTGGTTTGGTGGCTAAGAGCTCGGA
AAATGAATGTAATCTATCTTTGTATGGATCAAAAAGCCCTCTGGCATTTTTCGATTCCCA
TGAGGAAGATGTCCCTGATGACTTGTCTAGGAACGAGATGACAATCAATCCACAAATGAA
ACAAACAATGGCAGAGCATGCAGATTGAACTTTGTATGCAATTGAAGAGATTTTTATCAG
GATGATAAGGGTAATTCCTTTCTTTATATCTTAGTTAACTTGCATTTGTAAGCTGATCTA
CCAGATTACTTGTAATTGGATGGTTCTCTTTCTTTCTCAGCCGACTTGGTCTGTGCAAGG
CGCATGTCATGGAGGTCACTTAATTTTCTTGCTGCAGACTGAGGCATCTGTCTACTTAAC
TTAAGCCAGTTTATCTCCCTAGTCATCTTAATCTTCTGAGATATGATGACTGCTCATTTT
GTTTGTGGGCATTACTATATTCCAAATGAAGTTACCTGATTTTGTGGAAGTAAACCCACA
CACCGACTTGGTGGCATGTGTATGAATTTAGGTTGTTGATACCTAATAAACTAGTTAAAC
TGCCAAGGGGGATTTTACAGTATGATCTATCATCCCCATTTAGGTCTATTAAATTCAAAT
CCTATAGTATATTACTCGAGCTCTTCATTTTATTTCAAGTACCCATGTCGGATCCTTGAA
AA
>45
ATCTAAGCATACTAGCAGAGTGCTTTAGTTTAATTCCAAGAAATCCTCCACCAATTTACT
TTTTTAAAAACCCATACTTAGGAAGTTCGGATTTTGGGAAGCAGTATCTATCACTTCTTC
AAATTTCCCTTTTTTTTTACAGTTTTCCAGAAATCCACCGAAGGTAGAAGAAGAACAAAA
TTTAAGAAAACTGCACTATTTTCAACAAATATCCATCTTCACTTCCCCCAAATTAGCTAC
ACAGTCGAAGAGAGAGAAAGAGTTGAAGAAAATAAATTCTGCTCTTTCCTTTATCTTTGT
TTTTCAAATTTCAGTTTATGCATTCTGGAATTGTTTATGTTTCTCGAATTATCGATTTAG
AGAGAGAAAGCAAGCAGATAGGAGAGAGAAAGAGAAAAAAATTAGGGTTTTGTATATAAT
TAGGGTTTGCAATTTGCATAAAAACCATATCATTTGAGAGAAGATTATGGATGTAGTACT
ACACATTTATGATGTGACAAACAGTGGTTCAGATAAGACGAACAACACTATTATGCAGAT
CAACAAGATCTTCAAAGATGGTATTGGCTTAGGTGGCATTTTTCACAGTGCAGTTCAGGT
CTATGGTGATGATGAATGGTCATTTGGGTTCTGTGAACAAGGAACTGGAGTCTTTTCCTG
CCCTATTACAAAAAATCCTATGTATACATACCGTGAAAAGATTGTTCTTGGACAAACAAA
TCTTTCGAACTCCAAGGTTAACCAGATTTTGAGGGAATTGAGTAGAGAGTGGCCTGGATT
CTCCTATGACTTGCTATCAAGAAATTGCAATCACTTCTGTGATGAGTTATGTGAAAGGCT
TGATGTTCCAAAACTTCCAGGTTGGGTTAACCGGTTTGCGCATGCTGGTGATGCGGCAGC
TGAAATAGCAGGAAACACTGCTTATCGCTTCAAACAAGCTAAGACAGAGATTGTGACGGC
AAGCAAGGTTGCATATCGTTTCCTTGCAGGCATTGCCTCCAACTCACAAGTGTCCCCAGA
TAACCAAAGTCCCAACAGGACTTCACCCCGATTTCAAGTTTCTTGGTTTAAGAACCTTGT
TCCTGCTGGTGATAAACCCTCCACAAGTGCGGTAATCGAAGGGCCAAATCAGGAGGTGAT
TCGGCAGCAACAGGGAGAACATGACGAAGCAACAGCACCTTTGAGACAGAATGGGCATCT
TGGTAGCTAATGGGAAGAATACTTGGGAGTTTCTAAATGAGAAGAGAAGCCATGCACTTC
TTCGTGAATTGGTTCATGTAACTGTGTATCCTTGTAAAATTAGCTGCTTTCTAAAACTCA
CTTATAACTGATTCAAAATGTATGAAGTACGATGTAAAAAATTCTTGTGTGTTTCGTTTT
ACCTGAAATTGATGGGAAAGCTTTACATCTTGCTTCCCCTCTTCATGTGGCAGTGAAGCA
TTCCCATCTAAGGATCTTAGCGTCTTAACAGATTATATTTCTCAATCGGTATAATTGGAT
AAGAATGCAGAATTATGATGTTAATCATCAGAAAGAAATATGTCGAGCGGAGAAAGTTGA
ATGAAAAGATGAAATAGTATTTGGTTTTCGCTAGAAGACAC
>46
TTTCTCTATTAAAACTTGCGTCGAAAACTAGGGTTTAAGCTGCTCCGTCCCCTCTCTTTC
TCTCTTCCTCGGCGCCTCCTCTATCTCATCTTACAACCACTCAATCATGGCGGAGCAGAC
TGAGAAGGCCTTTCTGAAGCAGCCAAAACTGTTTCTGAGCTCGAAGAAATCTGGAAAAGG
GAAGAGGCCAGGAAAAGGAGGAAATCGTTTCTGGAAAAGCATTGGATTGGGATTCAAGAC
TCCTAGAGAAGCCATTGAAGGCGCATACATTGACAAGAAATGCCCCTTTACTGGTTCTGT
TTCAATCAGGGGACGTATTCTAGCTGGCACATGCCACAGTGCTAAAATGCAGAGAACCAT
CATTGTACGTCGTAACTACCTTCATTACATCAAGAAGTACCAAAGGTATGAGAAGAGGCA
TTCAAACATCGCGGCACATGTATCACCCTGCTTCCGTGTCAAGGAGGGAGACCATGTCAT
CATTGGTCAATGCAGGCCTCTCGCAAAGACAGTGAGGTTCAACGTGTTGAAGGTGATTCC
TGCTGGAGCTGCTGCTGGTGGGAAGAAAGCTTTCACAGGAATTTGAGGTGTTGTTCTTTA
TAGATATATTGTCAGGTAGCTAGGATCTATGTCTTTGGAGGCTTAGATATGGGTGATGTT
TAGCAGACCCTGGAATTTTGATACTTCAAGAGCATGTTCAGGATTACTGAGTAGTTGAGT
ACTATATTTTTTTTTGTTATAATCATCAGCGGTAATAGTTGTAGTAATTTAAACATTTTC
GCAATATCATGAATACGATGGCATCCTCGCATCTTATCCGGTATCAAAAAAAAAAAAAAA
AAAAAAAAA
>47
AAAGAATAACCAGACAACTCAGAACTAGCATATACGCACCAGGGTGAAAGAAGCAGCTCA
AATCTTGCCTTTGGTACTTCTTGATGTAATGAAGGTAGTTACGACGTACAATGATGGTTC
TCTGCATTTTAGCACTGTGGCATGTGCCAGCTAGAATACGTCCCCTGATTGAAACAGAAC
CAGTAAAGGGGCATTTCTTGTCAATGTATGCGCCTTCAATGGCTTCTCTAGGAGTCTTGA
ATCCCAATCCAATGCTTTTCCAGAAACGATTTCCTCCTTTTCCTGGCCTCTTCCCTTTTC
CAGATTTCTTCGAGCTCAGAAACAGTTTTGGCTGCTTCAGAAAGGCCTTCTCAGTCTGCT
CCGCCATGATTGAGTGGTTGTAAGATGAGATAGAGGAGGCGCCGAGGAAGAGAGAAAGAG
AGGGGACGGAGCAGCTTAAACCCTAGTTTTCGACGCAAGTTTTAATAGAGAAA
>48
ACAACACCAAAAAAAAATAAAAATACCTTCAATTTAGAGAGATCAAAGCCAAAGTGATTA
ATTAGCAAGATTATTAATAATTAAGGTTATTTAATCATAATAATCATGGTAGTTTCTTCT
CCAAATCCCCTAAAAAGAACCAAGAAAACAAAGGCAGTTGGAGTGCCAACTATTGATCTT
TCTCTTAAGTATGAAGATAGGCTATCTTTATCAGACCTCATTGTTGAGGCTTGTGAAGAG
TTTGGAATTTTTAAGGTTATTAATCATGGTATATCCTCGGATATCATCTCTTCTCTTGAA
AAACATGGCCTCGACTTCTTCGCCATGCCATCGTCGGAGAAACACCTTGCTGTGGGTCCC
AACGTCCCTAAGCCTTTTGGTTATGGCTTTCGTAACATTGGTAACAATGGTGACGTTGGT
GACCTTGAGTACCTTCTCCTTCACGCTAACTTATCTTCCACCCGTCCACCTGTTTTGAGT
GACGCAGTAGATGATTACGTGGGGGCGGTAACAGATTTAACATGTGAGCTATTAGATCTG
ATGGCTGAAGGGATGTGGGTCCCAGATAAAACCATCTTCAGCAGGTTAATCAGAGACGTC
CAAAGTGATTCTCTCTTGAGACTTAATCACTACCCTCCATTAGAAAACTTTGATACATTA
ATCAACGGTTCTAATGAACGCATTGGATTTGGAGAGCATTCTGACCCTCAGATCTTAACC
ATCTTAAGATCCAACGATGTTGGAGGTCTTCAGATTTCTATGCCTGATGGTTTGTGGGTC
CCAGTTCACCCTGATCCTAATGCCTTCTATGTTATGGTGGGGGATGCTCTTCAGGTACTG
ACAAATGGGAGGTTCGAAAGTGTGAAACATAGGGCGATGGCGAACAATTCAGCAAGCAAG
GCAAGGATGTCTATGATATATTTTGGTGCACCACCTATAAATGCAACCATATCTCCGATA
CAAGAGATGGTGTCACCTATGAATCCAAGTCTCTACACGCCCTTTACATGGGGGGAATAT
AAGAGAGCAATGCATACTTCAAGATTAAGTGATTGTCGTCTCAACCTCTTCAAGAGACGC
AATGATCAATGATTTTCAATTTTAATTATGATCCATAAACCTAGTTTAGTACTAAGTTTA
TATTCAACAACAAGAGAAACTAAGGGGTGCCGGTGGTGGGGGAAGAAACTCCCATTTTTG
GTATGGGAATATGGGATCCATTATGATGAATATCATAATTTTAACCTTGTGGAGTTGTGG
TGGGCTATTTAGCTAGCTAGTTGATAGAGACACCTGGGAAAAGCAGAAAATGATGTATAT
AATCATGGGGTTTTTGTTAGGAGTTGAAATTGTTGGAGGGTGTTTATATCAAGTTATGGG
TTTCATATAATTTGCGTATAAGACACCTTCCATTATTTCAATGTAATGTAGGCCTGTGGC
TTAATTAAGCAAAGTATATCTATTAGAAAGTTAATCTTTAAAAGAAAGTCTCGAACTAGC
TATAATCTGATATGACTTACTTTTCTTTGGTTGTTGAGCATGTACGATAATGCAATCTTT
CATACTTGTAGACTTGTATTTAGAGATGGAAATGGGTTAGAATTGGACTGGGTTATACAT
AATCCTACTGCAACCCTATAAGAAGTCGGATTTTAAATAAAACTGAGACGTTGACATTCA
ACTTCGAAAATACGAATTCGATTCGACGTAAAAACCTAATATTCGACTCCCCACTTTGAC
CCAATCCAACTTTTTTTACGCCCCTTTTTT
>49
AAAAAAGGGGCGTAAAAAAAGTTGGATTGGGTCAAAGTGGGGAGTCGAATATTAGGTTTT
TACGTCGAATCGAATTCGTATTTTCGAAGTTGAATGTCAACGTCTCAGTTTTATTTAAAA
TCCGACTTCTTATAGGGTTGCAGTAGGATTATGTATAACCCAGTCCAATTCTAACCCATT
TCCATCTCTAAATACAAGTCTACAAGTATGAAAGATTGCATTATCGTACATGCTCAACAA
CCAAAGAAAAGTAAGTCATATCAGATTATAGCTAGTTCGAGACTTTCTTTTAAAGATTAA
CTTTCTAATAGATATACTTTGCTTAATTAAGCCACAGGCCTACATTACATTGAAATAATG
GAAGGTGTCTTATACGCAAATTATATGAAACCCATAACTTGATATAAACACCCTCCAACA
ATTTCAACTCCTAACAAAAACCCCATGATTATATACATCATTTTCTGCTTTTCCCAGGTG
TCTCTATCAACTAGCTAGCTAAATAGCCCACCACAACTCCACAAGGTTAAAATTATGATA
TTCATCATAATGGATCCCATATTCCCATACCAAAAATGGGAGTTTCTTCCCCCACCACCG
GCACCCCTTAGTTTCTCTTGTTGTTGAATATAAACTTAGTACTAAACTAGGTTTATGGAT
CATAATTAAAATTGAAAATCATTGATCATTGCGTCTCTTGAAGAGGTTGAGACGACAATC
ACTTAATCTTGAAGTATGCATTGCTCTCTTATATTCCCCCCATGTAAAGGGCGTGTAGAG
ACTTGGATTCATAGGTGACACCATCTCTTGTATCGGAGATATGGTTGCATTTATAGGTGG
TGCACCAAAATATATCATAGACATCCTTGCCTTGCTTGCTGAATTGTTCGCCATCGCCCT
ATGTTTCACACTTTCGAACCTCCCATTTGTCAGTACCTCAAAACAGGTGGACGGGTGGAA
GATAAGTTAGCGTGAAGGAGAAGGTACTCAAGGTCACCAACGTCACCATTGTTACCAATG
TTACGAAAGCCATAACCAAAAGGCTTAGGGACGTTGGGACCCACAGCAAGGTGTTTCTCC
GACGATGGCATGGCGAAGAAGTCGAGGCCATGTTTTTCAAGAGAAGAGATGATATCCGAG
GATATACCATGATTAATAACCTTAAAAATTCCAAACTCTTCACAAGCCTCAACAATGAGG
TCTGATAAAGATAGCCTATCTTCATACTTAAGAGAAAGATCAATAGTTGGCACTCCAACT
GCCTTTGTTTTCTTGGTTCTTTTTAGGGGATTTGGAGAAGAAACTACCATGATTATTATG
ATTAAATAACCTTAATTATTAATAATCTTGCTAATTAATCACTTTGGCTTTGATCTCTCT
AAATTGAAGGTATTTTTATTTTTTTTTGGTGTTGT
>50
ACAACACCAAAAAAAAATAAAAATACCTTCAATTTAGAGAGATCAAAGCCAAAGTGATTA
ATTAGCAAGATTATTAATAATTAAGGTTATTTAATCATAATAATCATGGTAGTTTCTTCT
CCAAATCCCCTAAAAAGAACCAAGAAAACAAAGGCAGTTGGAGTGCCAACTATTGATCTT
TCTCTTAAGTATGAAGATAGGCTATCTTTATCAGACCTCATTGTTGAGGCTTGTGAAGAG
TTTGGAATTTTTAAGGTTATTAATCATGGTATATCCTCGGATATCATCTCTTCTCTTGAA
AAACATGGCCTCGACTTCTTCGCCATGCCATCGTCGGAGAAACACCTTGCTGTGGGTCCC
AACGTCCCTAAGCCTTTTGGTTATGGCTTTCGTAACATTGGTAACAATGGTGACGTTGGT
GACCTTGAGTACCTTCTCCTTCACGCTAACTTATCTTCCACCCGTCCACCTGTTTTGAGT
GACGCAGTAGATGATTACGTGGGGGCGGTAACAGATTTAACATGTGAGCTATTAGATCTG
ATGGCTGAAGGGATGTGGGTCCCAGATAAAACCATCTTCAGCAGGTTAATCAGAGACGTC
CAAAGTGATTCTCTCTTGAGACTTAATCACTACCCTCCATTAGAAAACTTTGATACATTA
ATCAACGGTTCTAATGAACGCATTGGATTTGGAGAGCATTCTGACCCTCAGATCTTAACC
ATCTTAAGATCCAACGATGTTGGAGGTCTTCAGATTTCTATGCCTGATGGTTTGTGGGTC
CCAGTTCACCCTGATCCTAATGCCTTCTATGTTATGGTGGGGGATGCTCTTCAGGTTGGT
ACTCACTTACTCACTCTTTCTTCTTTTTTTTTACCACTTCTTTTTAAGATTTCTCATACA
AATTTAAATTTGTATGTACAATACAACCATCTTTATCCTAGCATCATTTTCTCAATCGTA
CGTGCTAGTTACAATAAGCTACATAGTACTATTTGCTATGGCCTATGGTTGCGTCACGTA
TTCTCCCAACTAAATACTGTAATGGTAATCACAAGATTTATAGTGACGTGACTAATTATA
GCACAAATAATATAAAGGCGAATCTCTTGTGTTTCGACTTTGAATTATTGTATATATGTC
TGTTTCATCAATTCGAATATACTATACGAAAGTTATAATGTACCCTTTTAGTTGATTTAT
AAAGACGTTAATAATAATAATATGATTGTTGATTAATAATTTTGAAAAATTAACGTTTGT
GAAATAAATGTAGGTACTGACAAATGGGAGGTTCGAAAGTGTGAAACATAGGGCGATGGC
GAACAATTCAGCAAGCAAGGCAAGGATGTCTATGATATATTTTGGTGCACCACCTATAAA
TGCAACCATATCTCCGATACAAGAGATGGTGTCACCTATGAATCCAAGTCTCTACACGCC
CTTTACATGGGGGGAATATAAGAGAGCAATGCATACTTCAAGATTAAGTGATTGTCGTCT
CAACCTCTTCAAGAGACGCAATGATCAATGATTTTCAATTTTAATTATGATCCATAAACC
TAGTTTAGTACTAAGTTTATATTCAACAACAAGAGAAACTAAGGGGTGCCGGTGGTGGGG
GAAGAAACTCCCATTTTTGGTATGGGAATATGGGATCCATTATGATGAATATCATAATTT
TAACCTTGTGGAGTTGTGGTGGGCTATTTAGCTAGCTAGTTGATAGAGACACCTGGGAAA
AGCAGAAAATGATGTATATAATCATGGGGTTTTTGTTAGGAGTTGAAATTGTTGGAGGGT
GTTTATATCAAGTTATGGGTTTCATATAATTTGCGTATAAGACACCTTCCATTATTTCAA
TGTAATGTAGGCCTGTGGCTTAATTAAGCAAAGTATATCTATTAGAAAGTTAATCTTTAA
AAGAAAGTCTCGAACTAGCTATAATCTGATATGACTTACTTTTCTTTGGTTGTTGAGCAT
GTACGATAATGCAATCTTTCATACTTGTAGACTTGTATTTAGAGATGGAAATGGGTTAGA
ATTGGACTGGGTTATACATAATCCTACTGCAACCCTATAAGAAGTCGGATTTTAAATAAA
ACTGAGACGTTGACATTCAACTTCGAAAATACGAATTCGATTCGACGTAAAAACCTAATA
TTCGACTCCCCACTTTGACCCAATCCAACTTTTTTTACGCCCCTTTTTT
>51
TTGGTTACTGTGCGAAGACATATTTTGCGTATGTATTTTATTGATTTAATCCCCGCTTCA
TTTATTATCCCTGAACTTCTACAGGGATAGTGGGATCTGGCTAAAAGAATGTCGTTAGTC
CAGGTTGAGGATCCTACAGAGTC
>52
GTGTTTCTCAATAAAAATAATTTTTTTTTATTCAAATAAAACAAGATTCCATTTAACCTT
AATTCCCGCGTAAAAACAGAATCAGGACTTATATTATGGGAC
>53
CTTATATTATGGGACGGAGGGAGTATTATTTTGTGTTAATTGTTGCTGGCTGCCTGGTTG
AGATATCACAATTCACGTACTATCAGACTAATAGTTATCTGGACATCATAGGTAAATTCT
CTGGGTCTCCTTTT
>54
CTTATATTATGGGACGGAGGGAGTATTAAACACCATTTGTGACCTAATTCACGTTTTCCT
ACTTGTATTATTTTGGTCTCCTCAAGTGATAACGACATCAGCTGAAATACACTACCCATA
GTTTACCATTCTGACCCCCATATGCATTCAAAACCATTTAGGA
>55
CCCCATATGCATTCAAAACCATTTAGGATTTTCTTTCCTATGCACATCAATAAAATCAAA
ATATAGGCAGATATTTTGCCATCTGTCCTACACAAAGTTTATACGCTGTCGTAATAGGGA
ATACAATGACATTGCTCAAGGTTTAAATTATCGTTCCGTTATTGTTTGACATTTAATTTG
GAGATGTTTAGCCTTCAACCCAACCTTTTAGCAGATTGCATGCAGGTTAATAGTCGGGTA
GAATTGATCTTCAGATCAATCATCTTTGCTAATTAAAAAAAGTAATGAATACGAGGGACT
AGTGAACTACTATCCTCTTGTAGCATTTAGCTTAAACAT
>56
GGCCTCCCCAAGTGATAACGACATAGGCTGAAGTACACTACGTCACTACCCATAGTTTAC
CATTCTTTATTTCTGACCCCATATGCATTCAAAACCATTTAGGA
>57
CTTATATTATGGGACGGAGGGAGTATAAATAACTAGAGTTTGTCTTGTAGGAGACCGTCT
ACTTTTAAATTAAGATTAGGCAATGATAAGCCCAATATTAAA
>58
GGCAATGATAAGCCCAATATTAAAAAGAAAATTAGCCCGCTAATGACTAGGTTAATTTGT
CTCTTTTAATAATTTTTGAAATAATTGCTAGTTACGAGTTGACGGAACATATGATTATTA
TGATTTGGATAAAAAAATAACATATTAATTAAAAACACATTGTGGATATACTTAGCATTA
TTAAACATGTTCTCAAATTTACCATT
>59
TTACATAACATATGCATATAATTTCAAAATTTTACTTGAAATTTGCTTCTTTTTTTTTAT
CCTATCTCTACTTATAGACTTATTTTTTCTCATTAAAAAAAATACAATAATCAATTATAA
GAATCTAGAGGTAAGATCTA
>60
CTTATATTATGGGACGGAGGGAGTATAATATTTGCTTAAGAAGATCTTAGATCCCAAGTC
TGTGTCTCAAGATATGAGACCAACAAAATGGAATATTGATAAGAGCTACTATACCAGA
>61
AGTTCCCTTCAAAAAAAAAAAAAAAATTCAATTGCATAAAAAAAAAACTAGAATGAATTA
TTTGATGGTGAAATGGTCAAATTTTGGTTGTGGATGTACATGACTTGGAATTTTCCTCTT
ACAAATCCACTATAAGATTTTTTTAATGGAAACTAAAATATCTGTCTCCAAGTGGGCTAT
ATATACCCTTAAG
>62
AAACTCTGGCACTCTGCTATAAACTTTTACTCCCTTATTTGCCATTTGGTGAATTTTGAT
CCTCCAGCTCTCTAACCTTTGTCCCTGCTTTATCTCATCTTTCTCCCCTCACATTCTCCG
AATCACTCTTCTTCATCTCCCTCTCTAGTCTCTCCTTTCCTTCTCCCCCAAAAGATGAGG
ACAAATGCACACAGGTTTCAAAACATTTGTCCTGCCCACCATGGTCGAAGCAACCTTCTT
ATGAAACAGATTTACACATGCATGCAAGCAAAATTTTGGCAACACAATGTAAAGAGGTTA
GAAAAAGCATACAGTTCCCTTCAAAAAAAAAAAAAAAATT
>63
CTCTACACATTAAACCATGCAACATTAATGTTCAGTTTTTATTTTTTGTTACAAAGATAT
AATAATATAAGTATTTCCCAATAAAAATGAATATTTTTATCCAAAATAAAAC
>64
AATGGTAAATTTGAGAACATGTTTAATAGTGCTAAGCATATCCACAATTTGTTTTTAATT
AATATGTTTTTTTTATCCAAATCAATAATAATCATATATTACCGTCAACTAACCGTTATT
TTCAAAGTTATTAAAAGAGACGGTCTAATTTTAATTTAAAATTAAACCTAGTAACTAAAT
GGATAAATTAGTCACCGAAGAAATTAACCTAGTCACTATTGGACTAATCCTCTTCTTAAT
ATCAGGCTTGCCATTGCCTAATCTTAATTTAAAAGAAGGTGGTCTCTTACAAGATAAACT
CTGGTTATTTATACTATTTTTGGATACTCATAAAAAAGGAATTTAAAAATAAAACTGATG
ATGGTCAAAATTCCAAACATACCCAATTTATTAAGATTATTGAGCAGAAAAGTTGATGAA
ATGACATGATTAATGTACAGCATGAGAAGCACAAGGCAAAGAAGGACCCAGAGAATGCTC
ACAAGCACAAGACAGCAGAGGAAATTGCAGCCACACTTGCTGTAGGAGCTGGTGGTTTTG
CATTCCATGAACATCACAAGAAGAAGGAAGCCAAGGAAAGAATCGAAGATGAGGGTCGTA
GCGGCTACTAATCTTGTGTAAAATTTTACCTTTGTTGAATAATCATTGTGAAAATAAAGT
TCAACATAGGAGAGTTTTTTTATTTTTATTGTACACATGTAATTTTGTTTTTGTGAGTAT
TGAGTTTATCAATATTCTTATCATTGTATTTCTACCAAAAAAATTCTAAAAAAATTATTT
TGTGCCTAGTTTTGTTGATTGAATATTGGAGTTCTTACCTTCACTTAATGGCTTGATCCA
TCTCTATATTTGCCTTCTTGCATTTACGAATCGTCAAATGTGTCACCAAGGTTGATCTCA
ACATTTTAAGTTTGGATCAAGACTCTTTCTTCTTGAAAAAAAGAAAAAAATTGGATATCA
TGTCCGTTTTATGATGAAAAAAAA
>65
TTTTTTTTCATCATAAAACGGACATGATATCCAATTTTTTTCTTTTTTTCAAGAAGAAAG
AGTCTTGATCCAAACTTAAAATGTTGAGATCAACCTTGGTGACACATTTGACGATTCGTA
AATGCAAGAAGGCAAATATAGAGATGGATCAAGCCATTAAGTGAAGGTAAGAACTCCAAT
ATTCAATCAACAAAACTAGGCACAAAATAATTTTTTTAGAATTTTTTTGGTAGAAATACA
ATGATAAGAATATTGATAAACTCAATACTCACAAAAACAAAATTACATGTGTACAATAAA
AATAAAAAAACTCTCCTATGTTGAACTTTATTTTCACAATGATTATTCAACAAAGGTAAA
ATTTTACACAAGATTAGTAGCCGCTACGACCCTCATCTTCGATTCTTTCCTTGGCTTCCT
TCTTCTTGTGATGTTCATGGAATGCAAAACCACCAGCTCCTACAGCAAGTGTGGCTGCAA
TTTCCTCTGCTGTCTTGTGCTTGTGAGCATTCTCTGGGTCCTTCTTTGCCTTGTGCTTCT
CATGCTGTACATTAATCATGTCATTTCATCAACTTTTCTGCTCAATAATCTTAATAAATT
GGGTATGTTTGGAATTTTGACCATCATCAGTTTTATTTTTAAATTCTTTTTTTATGAGTA
TCCAAAAATAGTATTCCCTCCGTCCCATAATATAAGTTCTGGTTCTGTTTTTACTCGAGA
ATTAAGGTTAAATGAAATTTTGTTTTATTTGAATAAAAAAAATTATTTTTATTGAGAAAA
ACTTGCATTGTTTTTTTTCTTTTTAACAAAAAATAAAAACTGTCATTTAATGTTGCATGG
TTTAATGTGTAGAGGAGTTCAATGGGGTAAAAGATTCCATTTTGTCATTAATAATGGTGC
ATTAGAAGCTGAAATTATGATGACTTTTTGGGAATTAAACTATTTTCATGAGGGTATTTT
GGGAATAATTATTGATTGAAAATAGAAATAAGACTTATATTTTGGGACACCTTATAAGGA
AACAGGACTTATATTATGGGACGGAGGGAGTACCTTTTACATTTGTTTACAACACGACTA
CACAAGACAAAACACAAATACAACCCGACACGACATATTTGCCACCTCTATAATTGTACT
TCCATCCATCAAATATCATGAAAAAGATACTTAGGTGAAAATAAGAGAAACAAAAAGCAA
AGCAGCATGACACATATAGATTGAAGCAATAATATTAAGCTAAAGTTGGATTCATTAAAC
TATAGCGCACTAATTGTGTGCGCTGAAAACATACACCATCCTCACTACCCTCTCCACCAA
AGTCACCAAACAACCTTATTAAGAACTCCACTTTATTACTCCATCCTTTCAACTTCATAC
AATATCTGCTTACTAGTATATAGTATATTCTCCATATTGACATTATATAAAAATAGCCTG
TAAACTTTAATCTATAGATCATGTGCACAGTTGACCCATATATATTTTTTTTCAGAAAAA
ATAAAATAAAATTTTTGCAATACGTGGGTAAACGATGTAAGTAGTAGTGTAGTAATGAGA
GGAGGAAATTTAGGCAATCCGAAAAACAAACTAAACAGCTCACATGACAGAACATGCAGC
AGGATTTTCCTCGCTAAAATAATCGCACCGACTAGCACAATATCCACGTGGCGGCGGGCA
CGGGTGCCCGTAATACCCGTACGGGTACCCGGGACCCGATGACCCGTAACATGGACCTCC
GGGTCTTCCATCATAACATGGAGCACAGCATATTGATATTGGCATCGCTTGCGGTGGCGG
GCCGGGCGGGTACCCAGGTACCCATTGGGCCTGCGGCTCCTGTGCTTTTGGCGCTGGAGC
CGGAGCTGGAGCTGGAGCTGGAGTTGGAGCTGGGGCCGGTTTGGGCGCTGGCTCAGCTGG
CTTTGGAGCCGGCTTGGGCGCTGGCTCGGCTGGAGGAGGCTCGACTTTTTTTGAGCCATT
TTTGGAGCCGTTTTTCTGGATCTTTTCAGGTGGCTTCTGTTCAGGAGCCGGGGCGGGCTT
GGGTTTTTCGGGCTCGGGAGCGGGCTTTTGTTTGGTCTTCTCGGGCTCAGCGGGAGCGGG
AGCGGGAGCAGGAGCAAGAGCTGGAGCGGGCTTGGGCTTCTCGGGCTCGGCAGGAGCAGG
AGC
>66
CGTTACTATGTTTTGGGCAGTTAGTTTAGAGTTATGAAATGATCCATTGATCTTACTCTC
TGCATAATAATGGTAATGGAATGTATTCAATTCGAATGTGACTTCATCTTCTTCACTTAA
ATTCTATCAAAAACAGTAGAAATCCCCCAAAAAAACCCTCGAATTTCGAGAATTTTCTCT
CTCCTCACACCCAACAATATCTTTGCCGACACATCAAACAAACAAACCCGCATCTTTTAT
GTTTGCGAATCTTTTCTCTTTTTTACACATTAATTTACCTCCTTAAGTTTCCTTTTCTTC
TCAATTACTATAATTATCACTTCTTCTTTATAATTTTTTTGTTCTCTCTCTTAAGAGCAA
AACACTTGTTTCTTATTCGAGTTTTTGTTTGGTTTTAATGGCGATTTCTGACCTCAAAGA
AAGCGAGAAAATGGAGAAGAATAAAAAGCCAAAAGAAGTTATTAAATTGGAGCGTGAATC
TGTAATTCCAGTTTTGAAGCCTAAGTTGATTATGACCTTGGCTAATCTCATTCAACACAG
TTCAGATAGAGCTGAGTTTATGAAGTTCTGTAAGCGAGTTGAGTATACCGTTCGGGCCTG
GTACCTCTTACAGTTTGAGGATTTGATGCAATTATACTCCCTCTTTGACCCGGTCCATGG
AGCTCAAAAGCTGGAGCAACAGCATTTATCACCAGAAGAAACTGATATTCTTGAAGAGAA
TTTTCTGAGTTACATGCTTCAGGTGATGGAAAAGAGTAATTTCAAGATTGTGAATGATGA
AGAGAATGAAATTGCACACACTGGCCAGTACCTTTTGAACCTTCCTATATCTGTGGATGA
AGCGAAGCTCGACAAAAAGCTTTTGAAGAGGTACTTTTCAAAGCATCCAACAGAAGATCT
TCCGGAGTTTTGTGATAAGTATATTATTTTCCGACGTGGCATTGGTATTGACCGCACTAC
TGATTATTTCTTCATGGAAAAAGTGGATATGATGATTGGACGCTTATGGGCAAAACTTTT
GAGAGTGACTGGGATACAACGACTTCGGTCCATGTTTTCAAAGTCAGGGAAGCGAACTTT
AAAAGATAGAAAAAAGGACGACGATCTTGGGTATGAGGTTGATCAAGAAGACCTCTATGT
TGAGCGGATCAGAATTCAGAATATGGATATCAGCTTTCGGAATCTGTTGAGCAAGATCAC
TATTCAAGAACCTACTTTTGATAGAATGATCGTTGTTTACAGGCGAGCAAGTCCTAAAGG
AAAATCAGACAGGGGAATATATGTGAAACATTTTAAAAATATTCCGATGGCTGACATGGA
AATAGTTCTGCCGGAAAAGAAGAATCCAGGTCTTACGCCAATGGACTGGGTCAAGTTTCT
TGGAACTGCAATTGTCGGGCTGGTTGCTGTTTTGAGTTCACTTGAGATTAAGGCTGATCC
TTGGGTTGTCATTGCTGTACTATCTACAGTAGTTGGTTACTGTGCGAAGACATATTTTGC
CTTTCAGCAAAACTTGGCTGTATATCAAAATCTAGTTACCCAGTCTATGTATGACAAACA
ACTTGACAGTGGAAAGGGAACTCTTCTTCACTTATGTGATGATGTGATTCAGCAAGAAGT
AAAGGAGGTGATTTTGTCATTTTTCATACTGATGGAACAGGGTAAATGTACTAGAGAGGA
TCTTGATCTACACTGTGAGGAATTAATCAAGGAAGAGTTTGGTGAGAGATGCGACTTTGA
GGTGGATGATGCAGTTCAGAAATTGGAGAAGTTGGGTGTTGTTTCTAGGGATACCATCGG
CAGGTATTTTTCTGTAAGCCTGAAGCGAGCTAATGAGATAATTGGGACAACAACGGAGGA
GCTTGTTATGAAGGCAAGACAGGCCGCTGGCAACAACTCCTGATGATCTCTATGCTGAGG
GAAAGCACTTGTAATCTGGCTTTCTCTAATGGTTCCCTCTTGATGTAAATACTGCAGGGA
TTATTGTGTTGTCAGCCGTTTTTCCAAGCTCTCAGCATTAAGGTTTTGTAACTAAGGCAG
ACAAAACTAGGCTGACATTTAAATTCTTTCATTGATATGCCTATAACTATGCAATGCTGA
TAAACCTTTGCAGAGTTTGCTAATTGTAGTTGCAGAGTGCTAGTGTGCTCTTGTTGCATC
TGTACATTTTCCTCAATAAATGGAAGTTCAGGATATGGAGCTTAAAAAAAAAAAAAAAAA
AAAAAnnnnnnnnnnAAA
>67
CTTACAAAAGAAACCCACTAAAAAAGATTTTTTGAATAATAGAAACTAAAATATCTGTCT
CCAAGTGTGCTATATATACCCTTAAGGTTCTAAGAAGAAAATTCATCAACCAATAATTTT
TAGCTCAATATTACTCTATAATTGTTCTTCTTAAATATAAACTGTTTGATTTTGTGCCTT
TGATTGGAAGTAATGGCCGACGGCGAGGAGGAGAAGCACCACCACAGCCTCTTTCACCGC
CATAAGGAGGAGAAGGAGGAGAAGGAGCCTAGAACTGCTGAAGAGGAGTTGAAACATCAC
AAAAACCTTGGGCACATTAGCAAGGCTACCGCCCTTGCTGCTGGTGCTTATGCCTTGCAT
GAGAAGCACAAGGCAAAGAAGGACCCAGAGAATGCTCACAAGCACAAGACAGCAGAGGAA
ATTGCAGCCACACTTGCTGTAGGAGCTGGTGGTTTTGCATTCCATGAACATCACAAGAAG
AAGGAAGCCAAGGAAAGAATCGAAGATGAGGGTCGTAGCGGCTACTAATCTTGTGTAAAA
TTTTACCTTTGTTGAATAATCATTGTGAAAATAAAGTTCAACATAGGAGAGTTTTTTTAT
TTTTATTGTACACATGTAATTTTGTTTTTGTGAGTATTGAGTTTATCAATATTCTTATCA
TTGTATTTCTACCAAAAAAATTCTAAAAAAATTATTTTGTGCCTAGTTTTGTTGATTGAA
TATTGGAGTTCTTACCTTCACTTAATGGCTTGATCCATCTCTATATTTGCCTTCTTGCAT
TTACGAATCGTCAAATGTGTCACCAAGGTTGATCTCAACATTTTAAGTTTGGATCAAGAC
TCTTTCTTCTTGAAAAAAAGAAAAAAATTGGATATCATGTCCGTTTTATGATGAAAAAAA
A
>68
GTAAACATGTAATATAATTTAATTAATGTTGATGACACAGTCCTAATTGTGACGACTTTG
CTTTAAAAGGTCATGACTAAACACTAAACAGTAGTCAACCTAAATAGACCTGCCAAAATG
GTCCTCATGACCTTTTATATTAATGTACTATTAAAAGAAGAAAACATACATATTTGACTA
ACTGAGAAAGAACTTGGATAGAACCCAATAGTATCAATCCAAATTGAGTTCGTAGCAAAC
ATTTGATACAGCCGAACCAATTTACACACATACTCCAATAATACTCCATCCATTTTCCAA
AGCTCTGATCTCCTACTCATTAGTCATTACTCCCTTTAGTGTTCACTAAAGCTCGAGAGA
ACAAAAGGAAGTTTCCTCGATTAGCATTACCGTGATCAGTATTATCAATACCAATATTTG
AGGACTTAAGAACCATGCTACTCGTTGCCCCACAAAACTCATGAAAGGTAACTCATGCAC
ATATTTAAAAGCGACACCAACTATTTACATTGGCAGTAATTCTTGTATAGACGAATATAC
GTTAGTTTCAACCTCAACACATGGCTTCTTGTCAGGATGCGATTTCTGCACCTCAGACTG
TCAGACATGACATGAAAGCCCCTCAAGCTTATCACACATACACTATCTTCAATCACATGC
CCATTTGTACCGTAGATTATGCTTGTCGATGACTTCCACTATAATTCGAATCCATGTTCC
TCAATCCTGTATTCTTTTTGCGGCATCTACAGAAAATATGCCATGAATCATCTGAAGTGC
AAGCTTCCACTGTAATGTGCTGACCCTGGGACTCCAGTATCACGTATCTATGATAAAGTC
TTTAAGAATACCTGTATTGTATCCAAGTCTGAGCTTCATTCATTGTTTCTCATCTTCTTC
TACTATAATAGTGCCCACCACCTGGATGATGGTGGTACCGATGACGTGCGCCAGAACCTC
TCCCACCACTTCCATCCCAAGCGCTACCGCGACTAGGTATTCGGCCTATTCCTGATTGTG
TCCAACCCATTATTTGGTTACCGACCCCACTAAGCTCTTCTTCTTCTCTGTCATTGTACT
CCAAAACCAATCGCTTTATGTCCTGTTTCTCCTCAAGCTCAGCAGCTTCTTTCTGCTTCG
TGCTCCGAACGAGAGAGCAATCTTGAGGAATGAACATTTGCTTTGTCTGTTGTTTGTGCC
CACGCTTCACAAGAACTTTTACACGGACCTCCCGGTTTCCTCCATTCTCTTCATCCAATG
TTTCCTCACCACTTTCCCCTTCAAGCCCTCTTCCATGATGGTCCTTGGAAGAACCCTCCA
AGATGCTCATTGGTATCATCATATCAAGTGTTGGGCGGGACCGCAGCTCCAATTTACGGG
AATCCAAGCTCTCCTGCATAAGTGCCTTAAATTCCCGGTCAAATTCAGCTTCTTCCATAG
GATCCAGAGCAGATGCCTTCTTTCTGGCGCGAAATTCATCATCTTCATCAGAAGCAGGTC
CCACCTCATCATCATCATCATCCTCACTCTCACTCCCTGGGTCATGATTCTCGTCATCCA
TATCATCATCATCATCATGACCCCCATCACCAATTGAGCCACTCCCCGAGTCTGATTCAC
TATCCCGTGTTGTATCCTCATGTGCACCACCATTTTCATCAACACCATTTGCAAGACGTT
GACCATTACCAAGATTGCTTCGACTGATATTGTTTGAGCGCTTCTCAATTTCAGGATGCC
TTTCACCACTTACCTTGCCTTCATGCTCCTCCAGTTCCGCAAGGGCAGCATTCACTTCCT
CAATTGAGCTATATCGCGACATATTGGGTCGCAGATCAGCAAATATATCCTGTAAGTCAA
ACTCAATATCAAGTGGTAGTACACCCTTGCTTAGTGTATACCTCTGGAAATGTATCAAAA
ATCGATCAAGTTTCCTTCGGGACGAGCCTCGATCAAAGTAGTGCCCACAGGTCTCTAGAA
GAGTTATTACCATCCTGATGCGGTAACAATCTTCCGGAGGATCCAGGGAATCTTGCTCAG
CTGTACCATGGCCAAAAACAAGAATCAAGTATAGTGTCTCAAAGATAACAGATGAGTCCA
CATGTTCGTAGTTATATAGCTCCCCTAAGAAACGCATGTGTGCAAGGCGTCGTTGCTGCA
TGGTGTAGTCATTCAACTCTAGTCCCAATCTGATTTCCTCCAAAACCTCATCAACAACAG
CAACAGCAAAATCATCATGGTAGCGACTGAGTCCAGCAGTCAGTGATGCAATAAGATGAA
TTTGCCCATATTTTCCACGATGAACCTTCAAAAAGCATTTCAATAGATATGGTTCGCATT
CACTCCATGGCAATTTCCGAAGTTGTCTAAGAACCAGCTCAATCGAGGACTTGTCGAGAT
CTGAGAACAGCAATTTTCTAATATACTGATGCATAGGAGGGCGAATTTTAGTTATTCGGG
CAGGTCTTTCCGGGGGTTTGCATAAATAATATGCATTTTCAACAAGAGTGCTATGACGAG
GATCCAAATTCTTCACATTTTTCAGCCGCATAAGTATCTCCAACATGTTAGCCATGCGTA
TTGTGGTTTCAGGAGAACGATATAAGAACCGCCCACATGTCTCCAGAAGATTGCAAGCCA
CATCAATGTTATGATGGGTGAATTCATCTAAACAAGCCTTTAAGCAGCTAAAAGCAAGGC
CAGCAGGTGCAATCTTAAATTTACAAAGTTCCCCAATGAATCTGATATTCCTGATCTTTG
TTTCAATGTTCATTTGATCCTTCTTGTTTATCAAGAAATTGAACTCCTCCTCCAACATCT
GAAGGAGCATTGACGAGATATCCTTCATACAAGTAGACAATGTGGCAACCATGCGAGAAT
AATATGGAAGCAACTCTAGGGAAGTTCTGGGGACATTAAATAATGCCTTCACGAGCTTTT
TCCGATTAGTCTTCGAGTTCAAATAGCAAAATTCCACAGTTAACTGATCAATAAGGTCAC
GACTGACGGAACCTGGAAGCCTCTGTAACAAAGTCTCCAAATTTGTACCATCAGGACCTT
TATGTTTTTCCTTGTCTTTATCTCCTTTCTTGTCTGCATCTTTTTCTTTCCCTCTTTCTT
TGTCAACTTCTTTATTCTTTTCTTTCTCCTCTTTATCTTTTCCTTTTCCTTCTTTTTCCT
TCCCCTTCTCAGTCACTTTTCCATCCGGCAAAGCTCCAGAGTCTGCAGAGGACTCAACAG
TATCTTCAGTAGCTAAGTTTAACTGATCAAGTTCTGTGGCAGCATCAGGTGATTGGTCTT
GCATCTTTGCATGTTGCTCACTGGTCTTGGAATCAGCTTCACCCAATAAAACTGCAGGAA
CAAATGCTCTAAGATCAGGCAAGCACTCGTAAAAAGTTCTTGTATCTTCGTCGTCCCACA
CTGCTTCAACAGCAGAAGAATCCTTTCCAGCCGCAGAAGAAGCAGAATCATCCCCACTAG
TTACCCTTGTCGTATGACCATCCTCCGGCATCACTGGGGGTTGCATATCAAGGGCTTCAG
CTAAAGATGAGACACCCCGGTACAAATGGTCATAAGATTTCCGCAACTTCTCATATAAAG
TTGCATTATCATCACTTAGTTCCCCTTTAGCGTTCAATATCTTTGCATTCTCATGTTCCA
TCTGCCGAAGAGAAGTATGCTCAGTATGCAGAACTTCAGCAACAGCATCATAATACACAT
GAAATGCCTTCTTGAAGATTTTCTTCTGTTCAGCAGTAACATTAAGGCCCTTGAAGAACT
CGTCATTAGCTTCTGATCCAGATAGTGGAAGCCCCGTGAACACTCTTCCTTGCCGAGCAA
ATGTAGCAAGCAGTGAAAGATTAGTCTGAGTAGCATCTCGGTCCTTTAGGTGTTCCAGAC
TAGTAAGATCTTTGATGATGTTAACAAAGATGCTGCTGTCTTCTATGACGCCAGCAAAGT
ACAATTCCAGAAGGAGCTTTAAAGAGCTACGCTTCTTCATCGCCTTTAAGTTTCTATCTG
TCTCTAAGTCTTCTGTTGCTTTCCCAGGAATGAAC
>69
TTCTAGGCATGGTTAGCCACACCACAAGTATTATTGCCAAGGTTCATTTGCCATTGTAAG
CTAnAnTGAAnATCTGnAnAACACATCTTCnAnnACAnTnnTTGCnnnnTCGAnTTCTGn
nTnTTAnnnnnnAAnnnnAAAnAAAACAAATAAGCAGAAAGCAGGCACTGCATCAGATAT
AGATAATACTGGAAAAAAGGATAAATGAATTACAGTTTTTTTTCTGTGAATTGCTGGTTG
AATTGTTGGTCATTGATTACCATTACTTGACCACCTTCTCAGAGCACAAGCTGCTATATT
CCTACCAAACAAGAAGCTAAGCTTTGCCCTGAACAACGAGCCGCGACCATTACTCCTTAT
AGGAGGCTGAATAGAAGTTCCTCCTTCTATCTCTGCTGCTTGAAAATCCACAATATCCTC
ATTACCTCCTCCAGCCTCACTAGCACTAGCATCAACAGCCTCAATCTCATCAACGTCGAG
ATTAACAATCAACGATTCCCTCCTCTCCCTCAACCACTCGACAACATCTCGAGTGACATC
CCGACACTTCTTAACCTTGATCTTAACCAACTTAGGGCATCCCCAAGCCAAGGTCTCCAA
GCCATTGTCCGAAATAGGACAACTCTTGATGCAAAACTTCTTCAAAGCAATGCATTTGGA
AGCAATGCACGACATCTCCACATCACCAATAGTCTCGCTACTACAAAGTGCCAACCTTTC
CAAATTCCGGCAATTAGAAGCAATCACCTCAATACTCAAAGTAGTGGGATTAATCCCAAT
CAAAACCAACTCCTGCAAATTAGCACAATTCCTCCCTAAAGCACTCAAACCCTCATCCCC
AATCTTATTAGTCCTCCACCCATCAATGTGAACCTTCCTAAGCAACTTACACCGCTCCGC
CATCGAAACAATCCCTAAATTAGTACACTCTGGGGTTTTAACAAGATGCAAAATCTCCAA
ACTAGCACAATTAGACATTGCAGATAATCCGAAATCAGTAACTTGAATCCTCTCAAGATG
AATTTCAACCAACCCATTATTATCATTATTACTAACCATCAATTCCAAAACCCTATCCCA
TTCACCTAAACATCGAATCAACTTCAACGTTCTCAAATTCTTAGACCCAACAATCAAAGG
CCCAAACAACTGTCCATTATAAAGCTCCTTCAAACAAATACTCTTCAACGATTTAGCAGC
AATTCCAGGTCCAATGGGTTCAGAAACAGCTTCAGAATCACCATCGTTGTTAATCCCACG
AAGACGTTTAATTGAGATTTCTTCTAACAAAACACAGTGTTGAAGAACAGCGTTTAAACC
TTTAGCCCCAAAAACGCAGGACCCACATGAGAGTTTCTTAAGAGATTTACAGTTCTTAGC
GAAGGCGGTAATTCCAAGGTCAGTGAGTTCACGACAACCTCTGAGTTTCAAGCGAGTTAG
GTTGCGACAATGGAGAGATATTAAAACGAGGTCGTCGTCGCTTATGCTGATAGATCGACG
GTCGCATCGAAGAGCGAGTTTGGTGACTGAGTCGAATCGGGAGAAGAGGGAAGATAAGTG
AGTTGAGATCTCCGAGTTGGAATTGAGTGAGAGGCGAAAACGACTCTGACCCTCGACGCG
GAGCCAGCGTTTGCAGACTAAGGAGCAGCGTTTGCGGTCGCCGGAGGAGAGAGACTGGAA
GATGTGTGCTAGACATTCGTCGGGGATATCTGAGGTGGGGTCGGGTAAATTGTATTCGGG
TTCGGTAAGCGGGTCGTGGGTCGGAGAAGAAGGTGGGTGGATCATGGGGGTTTGTTTTTT
ACGGGTGGAGGAAGTTAAGCGAGTTGTGAAGGAGAATGAACGAGAGTGGTGGCGAGTTAA
CTCGGGCGAGTTAGCAGGGATGGATGGTGATTGGCCCATACAGAGCACGCGCCGTCGTAG
GTGGTGGTGGTGGTGGTGGTGAGATTTGAGAGAGAAGACGAAGAGCCGTTGAGATGATAA
AAGATGGGTAAGAGAGAGAGAGAGAGAGTATTGTTTTTGTTGTTTTTAAGAGTTGTGTGG
AGAGAGGAAAGAAAAATAAAGGATATTATATATTGGGGGGAAAAAAGATTGAAAGAGAAA
GAAGAAATGGGTCAAGAG
>70
ATCTTCTTAAACCCTTGCAACTCATCTCGCCACACCAATTCTCTCACTTCTCAGTTCTCA
CATCAATCAACTGAAAATACCCATTAACGCCGCCGTGTAAGCACAACACACGAAGATGAG
AGAGAAAATGGGGAAGAAGAGATCAAGAGAACGCACTCTCAATCCACACCCTTTTCTCGC
CGAACATCCCACCGCTGTTTCCAAAAACCGCACTAAACCTCCCAAACGCCACCAACAGCA
AGAACAGATGATTTCCACCAGTTTGAGCGACAAAATCCTTAAGGAAGCGTTTAAACAGCA
GAAGGAAATTGTTGATGAAGAAAACGAAGAGCAAAACCCTGCTATTCTTAATTTATCTGC
TGTTCAACTTCCACTGCATGATGAGGAAGAAGACATTGATGATTTTGCTGGTTTCTCCGA
GACACAAAGCCAGTTTAATGATTACGAGGATCAGATCAATGAAGAGGATGAGAACTTGCT
GGAGGCTTTTTTATCGAAGGATGCAGGTCCACAGCGCACACTTGGGGATGTTGTTGCTGC
TCGTATCAAAGAACAAGATGCTACCGTGTCCTCTGAAGTGAGACCAATGCCCAAATTGGA
TAACAATGTTATAGAGCATTACAAGACGATGGGGAAGCTTTTAAGTACCTATACTACAGG
AAAGTTACCAAAAGGATTTAAACATATCCCTGCTATGGCGTGTTGGGAAGAGATCCTATA
TTTGACTGAACCTGAAAAATGGTCCCCATGTGCGGTATACCAGGCTACTAGAATTTTTGC
TTCTAACATGAATAGGAAGAAGGCGGAAAAGTTTTACAAGTTCGTGCTTCTTCCTCGAGT
GAGGGAAGATATCAGAAAACATAAAAGGTTGCATTTTGAGTTATATCAAACTTTGAAGAA
AGCTCTGTACAAGCCAGCTGCTTTCAACAAAGGGATCTTATTTCCCCTTTTTAAGTCTGG
AAATTGTAATCTTCGGGAAGCAGTCATTTTAGGTAGTGTGATCCAAAAAATGTCCATTCC
ACCAGCTCATTCAAGTGTTGCATTGTTGAGGCTAGCTGAGATGGATTACTGTGGGACTAC
CAGCTATATAATCAAGATATTCATTGACGTATCTAAAATTAAACTACATTCCTTTTGCTG
CCTTGACTGTTGATGGAATCATTTATGGAGTGTTGCATTGTTGAGGCTAGCTGAGATGGA
TTACTGTGGGACTACCAGCTATATAATCAAGATATTCATTGAC
>71
TGGCTTCATCTTAATTACCTACTAAGTCCATGATAATTATTAGCAATCAATAAAGATGAA
TAATTCAGCAATTTAGGATACATGTCAAATGAGAGAACTTTTCTATTGACCAAAAATGGC
CATACAAACAAAAAACAGTACTCACTGATCATTAAAAACCATGTTTCTGTGAGTTTTGCA
ACAACAAAGGCACGGAAGGCTCTTGTTTCACATAAACTTATTAAACTTTCCATCCAGAGA
GAGCTGCACAGTAAAATGATCCTAAACATTCAACATCACTTCGAAAGAGAATCAAAATGG
AGGAAAAATCATATGCAGCCCAAATATCAGCCAGTAAGGGCACCATTAAGAGCACTGTGA
AGATCCACTCCGATCTGGGCTTCAGCTTTCTCCAAATCAGTGGAAGCGGAGCTAAGCTTT
TGATTGAATTCAGCAAGGCCTTTCTGAACAGCAGCGGGGTCAATTTGCTCAATAGGTACA
GCTTCAATAGCAACTATATCAGCAACTGAATTTTGATGAATGAACGCAAACCCACTGCTT
ATAAAGTATTTAGTCACATCATTTCCTTCATGGACTGACATAATTCCGGGCTTCAGCTCT
GCGATGGTGGCAACATGACCAGGAAGCACACCCATCTGACCAGTGGTTGCAGGTACTATG
ATCATATCAACCTCTTTAGAGGAGAGCATAGAAGAATAAGGAAGGGCGACATTAATCTTG
AGCTTGGAAGGAATAGTAGAAGGAGTTGGAGGTCGAGGCTTCATATAAGAAGAAGGGGTT
TTTGGTGGATCAATATTTGGTATCATTTTCTTCTTGCCTCCTTGAAGAGAGAGAAAATTA
GCATATCACTGAAGAAACAAAACAACCCCAGAAACAGAAACAAAAACAAAAAAAAAGTAA
AAATCGAGAGAGAATTTCAACCCTCGAAAATGTTCCGTCAAGCGAGCGCACACCTCCTCC
GATCTGGGAAATCTCGGTTTTTATCGACGGCAGCAGAAGTTCCGGCGACAGAAAATGTTG
GTGTTTCAGCATTTTCGGAAAAATGGAAGAAAATGATACCAAATATTGATCCACCAAAAA
CCCCTTCTTCTTATATGAAGCCTCGACCTCCAACTCCTTCTACnATTCCTTCCAAGCTCA
AGATTAATGTCGCCCTTCCTTATTCTTCTATGCTCTCCTCTAAAGAGGTTGATATGATCA
TAGTACCTGCAACCACTGGTCAGATGGGTGTGCTTCCTGGTCATGTTGCCACCATCGCAG
AGCTGAAGCCCGGAATTATGTCAGTCCATGAAGGAAATGATGTGACTAAATACTTTATAA
GCAGTGGGTTTGCGTTCATTCATCAAAATTCAGTTGCTGATATAGTTGCTATTGAAGCTG
TACCTATTGAGCAAATTGACCCCGCTGCTGTTCAGAAAGGCCTTGCTGAATTCAATCAAA
AGCTTAGCTCCGCTTCCACTGATTTGGAGAAAGCTGAAGCCCAGATCGGAGTGGATCTTC
ACAGTGCTCTTAATGGTGCCCTTACTGGCTGATATTTGGGCTGCATATGATTTTTCCTCC
ATTTTGATTCTCTTTCGAAGTGATGTTGAATGTTTAGGATCATTTTACTGTGCAGCTCTC
TCTGGATGGAAAGTTTAATAAGTTTATGTGAAACAAGAGCCTTCCGTGCCTTTGTTGTTG
CAAAACTCACAGAAACATGGTTTTTAATGATCAGTGAGTACTGTTTTTTGTTTGTATGGC
CATTTTTGGTCAATAGAAAAGTTCTCTCATTTGACATGTATCCTAAATTGCTGAATTATT
CATCTTTATTGATTGCTAATAATTATCATGGACTTAGTAGGTAATTAAGATGAAGCCA
>72
AAAAAAAAAAAAAAAAAAAAAATAAAGTAAAAAAATAACGAATAGAAAAGAATTAATGAT
TTGGGTTGTATAGCAACGGCCAATTCGCGGTATAAAAGAAGGTTCCGTTGGAACAATTAT
TTATTTCAGAATATCTCATCTTTTTATTAAAAAAGAGAAAGTGTGGGGAGAAATGACAAG
ACGATATTGGAACATCAATTTGGAAGAGATGATGGAAGCGGGAGTTCATTTTGGTCACGG
TACTCGGAAATGGAATCCTAGAATGTCGCCTTATATCTCTGCAAAATGTAAAGGTATTCA
TATTATCAATCTTACTAGAACTGCTCGTTTTTTATCAGAGGCTTGTGATTTAGTTTTTGA
TGCATCAAGTAGAGGAAAACAATTTTTAATTGTTGGGACAAAAAATAAAGCAGCTGATTT
AGTAGCACGGGCTGCAATAAGGGCTCGCTGTCATTATGTTAATAAAAAGTGGCTTGGAGG
TATGTTAACGAATTGGTCCACGACAGAAACGAGACTTCATAAATTCAGGGACTTGAGAAT
GGAACAAAAGGCAGGGAGACTCGCTCGTCTCCCAAAGAGAGATGCAGCCGTGTTGAAGAG
ACAATTATCTCACTTGCAAACATATCTGGGTGGGATCAAATATATGACAGGGTTACCAGA
TATTGTAATCATCGTTGATCAACAAGAAGAATATACGGCCCTTCGAGAATGTATTACTTT
AGGGATTCCAACGATTTGTTTAATCGATACAAATTGTGACCCGGATCTCGCAGATATTTC
GATTCCGGCAAACGATGACGCTATAGCTTCAATTCGATTAATTCTTACCAAATTAGTATT
TGCAATTTGTGAAGGCCCGACCGGGCGAATCCTCGGACTTAGCTGCTGCAGAAATGGAAG
CTAGAATTGCTTACGCGCCCGACCGGGCGGCCTTGCCCGGTCGACCGGGCGAAACGC
>73
CTCTTTCCGCCATGGATGATAGCTTATACGACGAGTTCGGCAACTACATAGGTCCCGAGA
TCGACTCCGACCAAGACAACAATTCCGACACCGACATTCCTTCCGACGATGACGCCGACA
AACGTCCTTCCGACGACGACAACACTCCTTCCGCCGCCGCCGGTCCCACCAACGGTTGGA
TGACAACCTTAAACGACAACAACGATGACGACATCGAAATGTTCGACAACCAGGTTGTTC
TCGCCGAAGACAAGAAGTACTATCCTACTGCTGATGAAGTGTACGGTGAAGATGTTGAAA
CCCTAGTTGAAGATGAAGATGAACTTCATCTTGAACAAGCTATTATTAAGCCTGTTAAAA
CCCTAAAATTTGAAGTTGGTGTTAAAGATTCGTCTACTTATGTTTCTACTCAGTTTATGC
TTGGTCTTATGTCTAACCCTAATTTAGTAAGGAATGTTGCACTTGTTGGGAATCTTCATC
ATGGGAAGACGCTTTTTATGGATATGCTTGTTGAACAGACTCATCATATTTCTACTTTTG
ATCCTAAGAATGAGAGGCATATGAGGTACACGGATACAAGAGTTGATGAGCAGGAGAGGA
GAATTTCTATCAAATCAGTGCCAATGTCACTTGTTCTTGAGGACAGTAACTCCAAATCAT
ATTTGATTAATATTATGGATTCACCGGGTCACGTAAATTTCTCGGATGAGATGAGTGCTG
CTCTTCGGCTTGCTGATGGGGCTGTCCTGGTTGTTGATGCGGCTGAAGGTGTCATGGTTA
ACACTGAAAGGGCCATTCGACATGCAATTCAAGAACGCCTTCCTATTGTTGTTGTTATTA
ATAAGGTGGATAGACTGATTACAGAACTAAAACTGCCTCCTAAAGATGCTTATCATAAGT
TGCGCCACACCTTAGAAATCATCAACAACCTTGTAAGTGCTGCCTCTTCAACTGCTGGCA
ATGTTCAGAGTATTGATCCGGCAGCTGGTAACGTTTGTTTTGCCAGTGCAACAGCTGGAT
GGTCATTCACTTTGCAATCATTTGCAAAACTCTATGTTAAACTGCATGGGGTAGCATTTG
ATGCAAATAAGTTTGCTTCTCGTCTTTGGGGGGACATGTATTACCATCCAGACAGCAGAA
CTTTTAAGAGGAAACCTCCTGTGTCTGGTGGGGAAAGATCTTTTGTTCAATTTATCTTAG
AACCTCTGTATAAGATATACAGTCAAGTCATTGGTGAGCACAGAAAGAGTGTCGAGGGCA
CACTGGCAGAACTTGGGGTTACACTTCCGAATGCAGCTTACAGGTTAAATGTTCGGCCCC
TGTTAAGACTTGCTTGCAGCTCAGTTTTTGGTACAGCAACAGGCTTCACTGATATGCTAG
TTCATCACGTTCCTTGTGGCAAAGAAGCTGCATCAAGGAAGGTTGATCACATATATACTG
GTCCAAAAGACTCGGAGATCTACAAGTCCATGGAAATTTGTGATTCATCGGGGCCAGTTA
TGGTTAATATCACCAAACTCTATCCAAAAGCAGATTGCAGTGTTTTTGATGCTTTTGGTA
GAGTTTACAGTGGTGTGCTCCAAACGGGACAAACTGTTCGTGTGTTGGGAGAAGGATACT
CACCTGAAGACGAGGAAGATATGACAGTGAAAGAGGTCACGAAGTTGTGGGTCTATCAAG
CTCGTTATAGGATACCTATAAGCAAAGCTCCACCAGGTTCATGGGTTCTCATTGAAGGTG
TCGATGCCTCTATCATGAAGACTGCTACACTTTGTAATGCTGATTTTGATGAGGATGTCT
ATATATTGCGTCCTCTCCAGTTCAATACACTTTCAGTGGTGAAAACTGCTACTGAGCCTC
TTAATCCTAGTGAATTACCAAAAATGGTTGAGGGGCTTAGAAAAATCAGCAAGAGCTATC
CTCTTGCTATCACCAAAGTTGAAGAATCTGGGGAGCACACAATCTTGGGCACTGGGGAAT
TATACCTTGATTCTATCATGAAGGACCTGAGAGAGCTTTATTCCGAAGTAGAAGTGAAGG
TAGCAGATCCAGTTGTCTCATTTTGTGAAACGGTGGTAGAATCTTCATCAATGAAGTGTT
TCGCTGAAACTCCAAACAAGAAGAATAAGATAACTATGATTGCAGAGCCATTGGAGAGAG
GTCTTGCAGAGGACATCGAGAATGGTGTTGTGAGCATTGATTGGCCTCGAAAGAAACTGG
GAGATTTCTTCCAAACAAAGTATGATTGGGATTTGCTTGCTGCACGTTCTATATGGGCTT
TTGGTCCTGATAAGCAGGGACCTAATATACTGTTAGATGACACACTTCCCAGTGAAGTTG
ACAAGAACTTACTGAATGCTGTGAAAGATTCTATTGTTCAAGGCTTTCAATGGGGTGCTC
GGGAAGGTCCCCTCTGTGATGAACCAATCAGAAACGTGAAGTTTAAGATAGTTGATGCTA
GGATTGCTCCTGAGCCACTACATCGGGGAACTGGACAAATCATCCCCACAGCCCGACGTG
TGGCTTATTCAGCTTTCCTTATGGCTACCCCTCGTCTTATGGAGCCAGTCTATTATGTGG
AGATACAAACACCAATTGATTGTGTTTCCGCCATCTACACGGTTTTATCTCGTAGACGTG
GCCATGTGACTGCTGATGTTCCACAACCAGGGACCCCGGCGTATATAGTGAAGGCATTTT
TACCTGTGATAGAGTCGTTTGGATTTGAGACGGATTTAAGGTATCACACTCAAGGGCAGG
CCTTCTGCCTCTCTGTATTTGATCATTGGGCTATCGTCCCAGGAGATCCACTGGACAAGA
GCATAGTCCTACGGCCTCTTGAACCTGCCCCAATACAGCACCTGGCACGGGAGTTTATGG
TGAAAACAAGGCGTAGAAAGGGTATGAGTGAGGACGTGAGCATCAATAAATTCTTTGATG
AGGCCATGGTTGTCGAGTTGGCTCAACAGGCCGCAGATCTTCATCTACAAATGATATGAA
GGATGTATGTTTCAATTTTTTCACTCTTTATGACCAAAGAAATTCACTTTTGTAACAGTT
TACGATGTCGTATCAGTTTTGTTATTGTATATTTCAGGTAGATAGATACTTTTGGGGGTT
TTGAGATATACACCTGACCGTTCTGAATGTAGTTTCTTCACAAGGAATCAGTTACCCCAA
ATTCTTTTGATCACTTCATTGAAGCTGAGATGCTGCCATCAATTATATCATTTTTTCGCA
AGTTTCAAAATTCATCTGCTTGTATATTGTTGTTTGGTGCAAAAGTGAAATGTGTTTTTG
GTATAGAATTTATCTTTCTTAAGCATTTGCCATCGAACTTAAGCCAGTAGCCGAACTTAA
GCCAGTTATATATGTAATGTAGGTGTAACCCAGACATTTCCCCTTGGAAAAAAAAAGGTC
TAACCCAGACATTTAAGCGATGTGGCACTGCAATTCTTCCTCAACGCCAGAA
>74
CTCTTTCCGCCATGGATGATAGCTTATACGACGAGTTCGGCAACTACATAGGTCCCGAGA
TCGACTCCGACCAAGACAACAATTCCGACACCGACATTCCTTCCGACGATGACGCCGACA
AACGTCCTTCCGACGACGACAACACTCCTTCCGCCGCCGCCGGTCCCACCAACGGTTGGA
TGACAACCTTAAACGACAACAACGATGACGACATCGAAATGTTCGACAACCAGGTTGTTC
TCGCCGAAGACAAGAAGTACTATCCTACTGCTGATGAAGTGTACGGTGAAGATGTTGAAA
CCCTAGTTGAAGATGAAGATGAACTTCATCTTGAACAAGCTATTATTAAGCCTGTTAAAA
CCCTAAAATTTGAAGTTGGTGTTAAAGATTCGTCTACTTATGTTTCTACTCAGTTTATGC
TTGGTCTTATGTCTAACCCTAATTTAGTAAGGAATGTTGCACTTGTTGGGAATCTTCATC
ATGGGAAGACGCTTTTTATGGATATGCTTGTTGAACAGACTCATCATATTTCTACTTTTG
ATCCTAAGAATGAGAGGCATATGAGGTACACGGATACAAGAGTTGATGAGCAGGAGAGGA
GAATTTCTATCAAATCAGTGCCAATGTCACTTGTTCTTGAGGACAGTAACTCCAAATCAT
ATTTGATTAATATTATGGATTCACCGGGTCACGTAAATTTCTCGGATGAGATGAGTGCTG
CTCTTCGGCTTGCTGATGGGGCTGTCCTGGTTGTTGATGCGGCTGAAGGTGTCATGGTTA
ACACTGAAAGGGCCATTCGACATGCAATTCAAGAACGCCTTCCTATTGTTGTTGTTATTA
ATAAGGTGGATAGACTGATTACAGAACTAAAACTGCCTCCTAAAGATGCTTATCATAAGT
TGCGCCACACCTTAGAAATCATCAACAACCTTGTAAGTGCTGCCTCTTCAACTGCTGGCA
ATGTTCAGAGTATTGATCCGGCAGCTGGTAACGTTTGTTTTGCCAGTGCAACAGCTGGAT
GGTCATTCACTTTGCAATCATTTGCAAAACTCTATGTTAAACTGCATGGGGTAGCATTTG
ATGCAAATAAGTTTGCTTCTCGTCTTTGGGGGGACATGTATTACCATCCAGACAGCAGAA
CTTTTAAGAGGAAACCTCCTGTGTCTGGTGGGGAAAGATCTTTTGTTCAATTTATCTTAG
AACCTCTGTATAAGATATACAGTCAAGTCATTGGTGAGCACAGAAAGAGTGTCGAGGGCA
CACTGGCAGAACTTGGGGTTACACTTCCGAATGCAGCTTACAGGTTAAATGTTCGGCCCC
TGTTAAGACTTGCTTGCAGCTCAGTTTTTGGTACAGCAACAGGCTTCACTGATATGCTAG
TTCATCACGTTCCTTGTGGCAAAGAAGCTGCATCAAGGAAGGTTGATCACATATATACTG
GTCCAAAAGACTCGGAGATCTACAAGTCCATGGAAATTTGTGATTCATCGGGGCCAGTTA
TGGTTAATATCACCAAACTCTATCCAAAAGCAGATTGCAGTGTTTTTGATGCTTTTGGTA
GAGTTTACAGTGGTGTGCTCCAAACGGGACAAACTGTTCGTGTGTTGGGAGAAGGATACT
CACCTGAAGACGAGGAAGATATGACAGTGAAAGAGGTCACGAAGTTGTGGGTCTATCAAG
CTCGTTATAGGATACCTATAAGCAAAGCTCCACCAGGTTCATGGGTTCTCATTGAAGGTG
TCGATGCCTCTATCATGAAGACTGCTACACTTTGTAATGCTGATTTTGATGAGGATGTCT
ATATATTGCGTCCTCTCCAGTTCAATACACTTTCAGTGGTGAAAACTGCTACTGAGCCTC
TTAATCCTAGTGAATTACCAAAAATGGTTGAGGGGCTTAGAAAAATCAGCAAGAGCTATC
CTCTTGCTATCACCAAAGTTGAAGAATCTGGGGAGCACACAATCTTGGGCACTGGGGAAT
TATACCTTGATTCTATCATGAAGGACCTGAGAGAGCTTTATTCCGAAGTAGAAGTGAAGG
TAGCAGATCCAGTTGTCTCATTTTGTGAAACGGTGGTAGAATCTTCATCAATGAAGTGTT
TCGCTGAAACTCCAAACAAGAAGAATAAGATAACTATGATTGCAGAGCCATTGGAGAGAG
GTCTTGCAGAGGACATCGAGAATGGTGTTGTGAGCATTGATTGGCCTCGAAAGAAACTGG
GAGATTTCTTCCAAACAAAGTATGATTGGGATTTGCTTGCTGCACGTTCTATATGGGCTT
TTGGTCCTGATAAGCAGGGACCTAATATACTGTTAGATGACACACTTCCCAGTGAAGTTG
ACAAGAACTTACTGAATGCTGTGAAAGATTCTATTGTTCAAGGCTTTCAATGGGGTGCTC
GGGAAGGTCCCCTCTGTGATGAACCAATCAGAAACGTGAAGTTTAAGATAGTTGATGCTA
GGATTGCTCCTGAGCCACTACATCGGGGAACTGGACAAATCATCCCCACAGCCCGACGTG
TGGCTTATTCAGCTTTCCTTATGGCTACCCCTCGTCTTATGGAGCCAGTCTATTATGTGG
AGATACAAACACCAATTGATTGTGTTTCCGCCATCTACACGGTTTTATCTCGTAGACGTG
GCCATGTGACTGCTGATGTTCCACAACCAGGGACCCCGGCGTATATAGTGAAGGCATTTT
TACCTGTGATAGAGTCGTTTGGATTTGAGACGGATTTAAGGTATCACACTCAAGGGCAGG
CCTTCTGCCTCTCTGTATTTGATCATTGGGCTATCGTCCCAGGAGATCCACTGGACAAGA
GCATAGTCCTACGGCCTCTTGAACCTGCCCCAATACAGCACCTGGCACGGGAGTTTATGG
TGAAAACAAGGCGTAGAAAGGGTATGAGTGAGGACGTGAGCATCAATAAATTCTTTGATG
AGGCCATGGTTGTCGAGTTGGCTCAACAGGCCGCAGATCTTCATCTACAAATGATATGAA
GGATGTAGATAGATACTTTTGGGGGTTTTGAGATATACACCTGACCGTTCTGAATGTAGT
TTCTTCACAAGGAATCAGTTACCCCAAATTCTTTTGATCACTTCATTGAAGCTGAGATGC
TGCCATCAATTATATCATTTTTTCGCAAGTTTCAAAATTCATCTGCTTGTATATTGTTGT
TTGGTGCAAAAGTGAAATGTGTTTTTGGTATAGAATTTATCTTTCTTAAGCATTTGCCAT
CGAACTTAAGCCAGTAGCCGAACTTAAGCCAGTTATATATGTAATGTAGGTGTAACCCAG
ACATTTCCCCTTGGAAAAAAAAAGGTCTAACCCAGACATTTAAGCGATGTGGCACTGCAA
TTCTTCCTCAACGCCAGAA
>75
TTTTTTTTTAAGGTTGAAATGACATCAAACTATTCACATAGTAGTATATATATATAAATA
TGATGGGCCAAAATTACAATAAAACCAATAATGCATATATTATTCATATATTAAATATGA
TGTTCTACAACATAGAAGACCAAAGCATACAACCCCATACTCTCTAGGTGAGGTACTTGA
AATTACCTTCAGCACTTCATTGCCATACCTGGCCACAGAAGATATTCAATAGGACGAGGG
AGGCGAAGGGGATGAAACCGAAATGGGCAATTTTGAAAAAGAATACCCAAAAAGAAAAAC
GCAGCTGAGAATTTGAGGCCTTCACCACATTAATATTGAGTGATCTGCAAGCGAAATTCT
CAGGAACTTCTCACAGAAGCATAGACGGAGCTGTTTATACCAACATTGAACATAAGAAAC
ACGGACGGATCCGTTTTAGGCCTAAGACTTGCTGAAGTAAGACTTTGCTGAACTGAATAC
GTCTCCTTTCTGCCTCTTGTATTCATTGTAGCGCATGAAGAAATAACTCAGATAATCAAA
ATCTATAGGAGACATCTTTGCCTGAATCAGAGCCCATAATGCCCAATACACATGAGAAAC
TAACATGAAAGAGTTTGTCTCAACATAAAGTGCTTCCAGATCATCGTCGAGTACCTCTTG
TGGTGCATCAGGAAGTAAGTAGTGCCTGAAGAAGTGATACTGTTCATCTTTGCTAGGGTA
TAGGCTGTAATCGCAATCATATCCAGCATATTCATTGAAATGATTACCAATATCAAAGCC
TCTGTAGTTATATGAACCATACTCGAAATCTATTATGTACAGCTTCCCTTCCTCTTCGTT
CAGCATTAAGTTCCCAGAAAGCAGGTCATTGTGAGAAAATACCACTGGAGCATCAAGACG
GTCCGTTAGTGCCTTCAGGTCACTAACTTCACTCTGAATTTCTTTAAATGAGATGGTTTG
ATACTTCTCCTGTTTCTCGACGTCATCAAACTTAAGATTTGATGCTTTCTCAAAAAACTT
CGATAGATCAATCCACAACTGGGACTCTTTAGAACCAGGAATTTCCACTTCATGAAACCT
CCTCAGCTCCTTAGCTATTACAGCTGCCAGCTTTGGTTCCCTCATATCCGGTGGAGTAAG
AGTTCGTGCAAAGATGAAAGACTGAACCATGCCATTTCCAAAAAGCGCGAGCAACTTGGC
ACCAAATCCTGCAGCTGAGAGGTATCTAATAGCCAGCAGTTCCCTCTCGCGATTGATAAC
ATAGTCGGTATTTGGTCCATACAACCTAACAGTAATCGACACCTCATTGCCAGCTTCCTC
CTTGACCGTAACCTTCAACAATAAATTGGTAATGCCTCCAGAAACAGTCTTCACAGAAAA
GCATGAATCATCCAAATTCGCCCATTTCTCGAATATATCCTTACATAACTCTATGATGCG
AGGTTTCATGGCGGGAAGAGGGAGAGAAGTGTCAACGGAGAGAGATGAAGAAAGGATCTC
CGAGCTTCCATTAAAACGAGCTTCACCTGCTTCTTCAATGGCTCCCATGTTTTCGACTTT
TTTTCCAGTAATGG
>76
TTTTTTTTTTCCAAAAAACTGGGTTATTTTTAAATATTTTCAATTATAAATACCACTATT
GATAGACATGTTAGTATGACCATAATTTTACTACGATACAATACAATATGAAATCTCCAA
TCCAGAAATATCCCACAGCAACAAAAATGTGGATATGAAAAGCTAAGGGGTGAGGCAGAC
TGCAATGCACTAACTACTATGGTAAACGCCCCATCCTACTAGCAAGTAGCAATATAAGTG
CAGAACTAAGCCAAGATAAAACTTGGTGGAGAAAAATCATTTGTGCTACAAGGGTAACTC
ATTTCTCGTCTGTGACAAACTATCATAAAACCATGGTGAAGCATAATAATTCAAATATGT
TCGTACGCCAAAATTTTCAATCCTCTGACTACAACGGTGCAAGATCTGCCTTACATGAAC
AAGTTAGGCTTTGATGCCTTGTATGTTGTCTTGAGCTTCCTGGTTGGTGGTCTAACCTTC
CTGAACAACATCGGGAACTTGATATCTTTACTGTGGAACTGTTTGGTGTTCTCCCTATTG
CAAAGCTCATCAGGCACTGTAGCTGTCTTGATAATCTGGATGCATGGGGCCCTGACCCTG
>77
TACTATGGACAAACCATCATAATAATATATACAACAGCGAACAAGGCCAACAAACATGAC
AACAGCAAATTACATTGCGCCAACAAACAAATGCCATCATTCCATCATTTCGGAGAGGGC
AATACATATTGATACAAGAAGTGATGTGATCTTTATTGCTACACTGATATACAGAAACTA
CAAGAAACCTAAGCAAAATAAATAAACTAAAAAAAAAGATCAGTCTCCAGAGGATGAAGA
CTGCTTAAACAATCAGAGGGAAAGAGGGCAAGAAATAATAAATCTAACATCCTACCAACC
TAAACCAGTATCTGTTATTCTAAATCTTACTCAAAACCTGCTGCCCATCAGTTCCAGCCC
ATTCACACCAGTGGGGCCTTGTTATAAGAGTTAATACAAGGTGGAGAGAAAACTCGGTCA
CTGCATCATCTTCTGGGATGACAGCCCGCTTCCCTGTCACTTTTGTAGTCAAGGAGAGTA
TCATAATGGTGCAATACTGCACGAGGATGCACGCCAAAGAAAAAAAGTTATGACCTAATC
GCCCATATTATGCTTCCCAAGCTTAGCAAGGAAACAATCATCTGGACATAACCAGACTGG
TTAAAGGTGACACTACAGATGGGCTGAAAAGAGAGTCAGTTATGAACTTGCAGTTGTCAT
GATCAACCTTAGCAGACTTGTGACGCCCTCTCTCAACTTTCAACGTGGAACGAATTAGGA
ACTTTTGATGGTTTTCATGAGACACTGTTGTTTCAGAGTTGATCCCATAGCTCCTACGAC
GCTGCAGCTTCTGAACGACAAACCCACTACTACGCCTCCTTTTACATGAAGGCTTCCATT
TTAACTGTGAAAGGAAGTCATCTTTGGAGAGATCAATTAATGCTGAATCATTTGCCTTCT
TGAATGCTTTATCTATATGCATATCACTAGAACATTTTTTAGCCCCACAAGAATAATCTT
TTCCCATATCACACTCAAGATGAACGTCAACAAGAGTATGCAAATGATTGTCTCTACCAT
CATTTCTACATCTTCCCTCTTTCACAAACTCAGACAACATGGATGCTGCAACATCTCCCC
GTTCTCTTAGTTCTTTCCAAGTGCCCCCAACCCACTCTCGGGAATGTCTTAAATTACAGA
AAGAGAAAGCAGCTTCTCGCTTTTCACCTGGGAAATATACTTGGAGTTTCTCGTTAGATT
CTGTCTGAATAACTATACCCTCCCACCAACCATCATGCCACCACGCATCAACAATGGTAC
CAGCACTGACAGCAGATGAGACTTTGGAGTCATGTGTTACAAATGGCCGAATAGCTGTTC
TACCATCAAGTCGAAGGCCTGTCTCATCATGATCAGCAATTCTTGATGCTAAGACCCATT
CCTCAAGACAATTAGCTTCATTCTCTGCATCTTTAATGTCATAATAGCGCAGCTTGACTT
TGTTATTGCGCTTCTTGATAATAGTTGCTCTAAACCAACAGCCTCTCATCCCACTATCCT
GTGACAAAACCTCAACTGCTGAGCCCAAAACCATGTGTTGAGCTACAGTACCCACATGTT
CTTTCCTAAATCCAGTGACATCAGAACCTTGTGCTAAGCCAGCTTTGGTTTGACCAATTA
CATCAACAGTATCCAAGGCACCTCTTACTGTAGCACATTGCAAGTCCACTTTTGAGTCTC
TAGATAAACGCAGTCTCTTTCTCGGCTTACTCCCGTTAAAAGCACTGATGTCTTCCCTTT
TCCAAGAAGCATCGGGCAGAGCTGTAGTCTCCAAAGACCTTGCTGAGTGAAGAGAAAACA
TGTATCTGACAACATCCTGTTTCCAGTAACCTTTCACTTCAGTTATGTCCAGAGGCTTAA
GATCGTCATTGTCATACTGCTGACAGCACACATAAGGTTGCAGCAGAGTGTGTTTGGCTT
CGGATGCAAACTTGGCATAATGATGGGGGCTCAGAACCATGGCAAATCCATCTATACATT
CAACGCTGAGATCTTGAAGGCAAAGAGAAAATAAAATCTCTCTGTCATTAAAATTGTGAG
GCAAAGCAATACCGACCTCATCAATTTTATGAAACCACCGTACCACAACCATCTTGTTGC
CTTTCGCATCTTCATACATATCATCCAAGTAAGCTATAAGCCTTTTGTTCTCCTCAGCCA
ACACATGAACAAACTGATTAACCGAGATTTTTACTCCATTACGACGAAAAGCTTTGTAAT
GCTTCCGCCTCTTTTTGCATGTCCATTGGGAGCCTAGCCATAGAAACTCTCTTGTATGGT
GACCTAACTTCAGTTGTTGGTTGACCTTCATTGTTTCAATATCTAACTCATCAGGTTCAC
TTCCATCAGTAGATCCACCACTAAATTGGGGGGAGATGGGTGTAGGTGAATCTATATATG
ATGAGGGCATAAGGTAGCCAAAGCTCTCAACCAGCTCTTAATCCTGnAGnnnAGGAATTC
AACnAATCAnCTACTGGAGTGAAGGAATTCAACCAATCAACGACCTCACGTTTAGATTTA
GGTTTAAGAAGAGAAGAATAATCAAGCAAAAAACGATAAGTCATATGTCTCAAACTCTTT
TCTTTAGCAATAACAGCAAGATCAGAACCACCATCTTTTCTCTTCAATACATAATGAATT
TCTCTCCTTCCTTTTTCGCTACAAACATACACCTCCTCCCATCCTACGTACACCACCTCC
TTCGCTAACATTTTTTTTTTTTACTTTATCTCTCTAGAACCTCTGCCAAGATGAACTTTC
TCTCTCTCTCTAGAGTTTGAGTTTTATCTTTAAGGAGGAGGAGAGAGAGAGAGAGAGAAA
AAGAGGGAGG
>78
TTTTTTTTTTTTTTTTTTTTTACAnAAACAACTATAATATATTCACAAATAGCTCCAAGG
AGCATAATAACTGTGATCCCTAACATAATTGTTTTAGTGTTGGAGAAGGAAAATAAATGA
AATAATTACATCTCTATGCTCCCTCCACATTGAAAAAAAGAAAAAAGACGTTAAGAGTCA
ATCAGAGGTAATGACTCGGCTGGTGGGGGGACGAAACAACCAATAATGGGCCATCTAAAA
TACCTGGCTGCAAAGCTGCAAGGCCGAAACCTCCTCAATGAGGAACTGCAATTGGAGGAT
GCGTAATTGAACTCCTGAATGACAGTGACAAGGACGGATCAACTGGAGGAGTCGCCCCAT
TTCGGCAAGGTGAAAAAAGCGACCAGAAAACTGACTGCTCTGGATGATCCTGGAAACTAG
AGCAGAAATATACATCCTGC
>79
TCAATATTGACTAATCAATCGACTTCCACCGATCTTCCTATCTCCATAAATACGCACCCA
CGAAACAATCTACTCCCTCATCTTATCACCCCAAAAAAAAAAACACACACACAATTTTGC
ATCTAACCAAAAAAAACCCAAAAATTCCTAAACTTTCACACCCAAATTCAAGAAAAACCC
AGATCATAATTCATAAACAATGGAGAGCAATATGAATTGCGAAACAAGAGACACAACAAT
TAACTGCGCAAACGGTTGCGGATTTTTTGGAACCGCAGCAACAATGAATCTATGTTCAAA
GTGTTACAGAGACCACCGCTTGAAGGAAGAACAAACCGCCGCAGTTGGGAAGTCGATGAC
CTCGATTTTAACGTCACAACCGGAGCATAAAGAGGAGAGAGAAAGTGGAAAATCTGTCGA
GATTGTTGCGGAGGCAGCGACGATGGAGGTTGCACAACATAGTTTGAAGAAAGGGAGATG
TGGGAGCTGTAATAAGAAGGTTGGAGTGGTGGGGTTTAAGTGTAAATGTGGGGTTACTTT
TTGTGGGTCCCATAGATACCCTGAAGAACATCAATGTAAATTTGATTATAAGGTGGTTGG
AAGAGAAGAACTTGCTAAAGCTAATCCTCAAATTGTAGCTGATAAATTGCAGAGAATATA
AATGTTTTTCTTTTTTTGGGAGTTGCGTTACTTTGGTTATTTCCAAGTGTGGATTTTTCT
TTTTTTCTTTTTTTTCTTTTGTTCTACGATTTGTTTGGTTGATTTAGTGAATGTAATTAG
TATGCTTATGGGATTAATGATATTAGTCGATTCTTTTTAGTATCAAATACGTCTGATTTG
ATTTTTCTTTGTTTATTGTTGATTTTGTTACCAAAAAACTGTGATTAAGATGTGTATGCT
GGTTATTGATATTTGACGCAATATCTACTCGACTAATTACAATCGCAAGCTACAACCACT
TGTAGCTTTGTGTGTGTCACATTAGATTTTCAAATAATAACATTCTCAAGAGTGATTGTA
GCCCCATAATATGCATGTTTTGAGTGATAGAATTTTGAATACAATGGGTCTCACGGTTGG
CTTGTTGGTAGGGAGGTCGGATGATGTCTCTAAGGAGGCGTTTAACATATTGCCAGAGGG
AGTTGAGGAGAGGGTGCAAGTCCATGCTGAAGGGACGACTAATAATAAGGAGAGG
>80
CTCCAAGATAATTCTTATTGGGCGAAGGTCTGGTTATTCAGAATTTCTTTTTATTCTTTT
CTCTATCCTTGGTGGATTATTGGAACCTCAGAAAGAGGGGAAATGAAATATAGCTATGTA
TCTGTAATGTGTTTATACACCTTGTGCTGTCTACAGGACGGTGCAGACTCGGGCTATGGT
GC
>81
AGGCAATACAATGATTTGTCTGAGCTTTATAGGACATTGGACATACTCAGGGTAGCAAGC
AACAGCTTTCCAAAACTTAGGTTCATGATGTCAATTGCCTGGCGTCTTTGGCAAAGGACT
TCTGCTAAAGCATTCCGG
>82
GTGAAAATATTAGGTAAGAGGGTAGTGTAAAGGCAATTATAATTGGGGAAGGGGGCATGC
AATTTGTTGTTAAGTCAATGAAATGTTTCTTTCCCTACTTCCGGTAGATAGAAAAATCAA
ATGGGAGTAGAAGAAGAGGATGAAGACTAAAACAAGATGAAGAGAGAGAAAGAGAGAGAA
ACTGAAGATGAAAGAGATAAGAACTGAAGGAGACAACTGAAAATGGAAATAAAAGAGAAA
TCAGGAATAGAGAAAAGAAGACCACAAGATAATACTTTGGGGCAAAACGTTTATTATGTT
AGAGGTCATCACTATACTTAAAAAAACATAATGCGCCATTTGGCAAAATAACCCTCATGT
CTAACCACAACATTTCAAATAAGAAAATAAATATATTATAAAG
>83
TTACATAGTAGAGTTTTGAGTTGATTGCATAGCCAAGTAACACATAAATCCATAAAGGAT
ATATATAAAGTGGGAGCCATAATCAAAAGGTGGCATGGTGAAAATATTAGGTAAGAGGGT
AGTGT
>84
CAAATGAAGGAAATTCAAGGAAACCCACCACCTAATTCCTTGAAAAAATAAGTGCACTCT
CTTCAATTCTTTTCCCCTGTTTTTCTCATTCCTCTGTTTTCTCTCTCCTAAACATTCTTC
ATTTCAACTCTAATTTTCCTCTCTCTTCATCATCAAGTAAGCAATTTTATCCATCCAATT
TTAAAAAAGCGCCGATTTTTTGGGATAATTTTCCAAAAAAAAAAAACAAAAAAGAAGAAC
AAATGAAGGAAATTCAAGGAAACCCACTTCACCTAAAATCTATCAATCACATCTCTCTTC
TTTGTCGTTCAGTTGAAGAATCCATTAATTTTTACCAAGATGTTCTTGGGTTTTTCCCAA
TTCGAAGGCCTGGTTCCTTTGATTTTGATGGAGCTTGGTAATTTTTTTTTAATTTTTCAT
TCAATTTTATAAATAATGGGTATTTTTAAAATTTAATTTTGGTTTCTGGGTATTTTTATT
TTTTTCTTTTGAAGATTTAATTTCTGAGAAATTTTGTGTTTTTGGGAAAATGTAGGCTTT
TTGGGTACGGAATTGGAATACACTTATTACAGGCGGCTGAACCAGAGAAATTGCCTCAAA
AAACAGAAATTAATCCTAAGGATAACCATATTTCTTTCCAGTGTGAAAGTATG
>85
CAAATGAAGGAAATTCAAGGAAACCCACCACCTAATTCCTTGAAAAAATAAGTGCACTCT
CTTCAATTCTTTTCCCCTGTTTTTCTCATTCCTCTGTTTTCTCTCTCCTAAACATTCTTC
ATTTCAACTCTAATTTTCCTCTCTCTTCATCATCAAGTAAGCAATTTTATCCATCCAATT
TTAAAAAAGCGCCGATTTTTTGGGATAATTTTCCAAAAAAAAAAAnnAAAAAAGAAGAAC
AAATGAAGGAAATnCAAGGAAACCCACTTCACCTAAAATCTATCAATCACATCTCTCTTC
TTTGTCGTTCAGTTGAAGAATCCATTAATTTTTACCAAGATGTTCTTGGGTTTTTCCCAA
TTCGAAGGCCTGGTTCCTTTGATTTTGATGGAGCTTGGCTTTTTGGGTACGGAATTGGAA
TACACTTATTACAGGCGGCTGAACCAGAGAAATTGCCTCAAAAAACAGAAATTAATCCTA
AGGATAACCATATTTCTTTCCAGTGTGAAAGTATG
>86
TTTTTTTTTACAATGCCAAGCTTTCATGCCATTTTGATTAATACAAAACACTAGAAATAC
TCAGCGTTAACATCAATCATATAGTTTGTTCCACTTGTTAAACTTGTGTTTACCTTATGC
TCAACACAAGCTCTCTTCTCATATTGATTTGAAGATGGAAAAAATTACAGCACCCAGATC
ATACAAATTGTTCATAATAAAATAAAATAAAATAAAATAAGATATAGAGAGAAGGAAACA
TTCTACCAAAAATTTGCTCAGATGCTAGTCCACATGCAGGAGGATTCAAGCAAAAGTTCA
TTCATCATCATTATCATAATTGAATTTAATGGAATGAGACTGCAAATCAATTTGGCCTCC
TCTGTAGCTTCCCCGCTTTTTCTTGGTCTTTTCATGACGAAAATCCCTTCCTCTAACCTG
CCCCAAAACTTCTTGTGCTTTTGCACCATAGCCCGAGTCTGCACCGTCCTTCGCCCAATA
AGAATTATCTTGGAGCCTTTCATCTACAAATTCCACCTCCTCCTCTTTCACCCTACGGAA
TGCTTTAGCAGAAGTCCTTTGCTCAGACAAATCATTGTATTGCCTTGATTTGTCTTTCTT
CTCCAACTCCTTTCCTTCATCTTTTTCCAAGAATCCATTGACAGATCCATTAGGCGTTTT
AGGGAGGATGGTTCCATTTTGTTGATCCAAATCATCTGTCTTTCTGCGTTTGGAGTCATC
AGATGCTGCATTATCAACACAGATAGATTCATTTTCCTCAGATGAGAATTTCTTTCTCTT
CTTTGAAACCTTTTTCTCTTTATCAGCCTCTATGGTCTCGACCAATAAATCATTGGAATT
TAAAGTATCTTCTTTCTTCTTCCTACTTTTTGACTTCTCTTTCTTCTCTTCCTGTAAATC
AGCATCAGGTTTATCCAACGTTTCTTCTGCTGGAAGCTTAGCAAGTTTTACTTGTGTGTC
CTCTTTCTCCTCCTCCTCCTCAGAATGATCCTTATGCTTCTTCTTCTTCTTGTCCTTGGA
TTTCTTTACAGGTTCACTTGGTTTACTCATAGAAACATCTTCAGGGTTTTGTGAGGGTTT
TGAGTCAGTTTCTACAGCAACTTGTTCAGATGGATCACTAACACTTTTGCTTTTCTTTTT
CTTCTTAGGTTTTACATCAACCCCATCACCAGAGTGCTCTTCCACTTTTGATTGGGATTT
CTTCCCTTTATCACCTTCATTTTCCTTCGTTTTTTTACCATTTTCCACAGACGCAACATC
ATTAACACTTCCATCCTTCTGTTTCGTAAGTTGCTCTTTGACGGCACTCTCACTTAATTT
TGTGTCATCCTGCATCTTTAGATACTGGTAGCACATTTCTTCCAAGTTAATTAAACAACT
TTTCCAGCTCTCTTTCTGGATGTCAGCTTCTTTGTATAATTGTTTTAGGGTTTTGGAAAA
TCCACTTTGTTCGAAAAATTGACAAATGGATTGGAGAAGAAGAATTCTTTGTTCAGAAGA
GAGAGAAATTGGGGATTTTGTGTGCTTCATGTTTGAATTTGAATTTGAATTGAGAATAAC
TTGTCGAGGTTTGAAGAAGGGAATGAGAATGGAAGTTGCGGCTTCTACTCTGCTCTTCTT
GCTCTCACAATGCTGCATGTAGGCTTTTGCTAGAGGAGAGAGAAAGAGAGGGGTTACGAA
GGTTCTAATAATTAGGGTTTTAGGGAG
>87
ACTCCATCATGAAGTGTGATGTCGATATTAGAAAGGACCTTTATGGTAACATTGTGCTCA
GTGGTGGTTCAACTATGTTCCCTGGTATCGCTGATCGTATGAGCAAAGAGATTACTGCGC
TTGCTCCTAATAGCATGAAGATCAAGGTTGTTGCTCCACCTGAGAGGAAATACAGTGTGT
GGATAGGAGGATCTATTCTTGCATCACTTAGCACTTTCCAACAGATGTGGATCTCCAAGG
GTGAATATGATGAGTCTGGCCCATCAATCGTTCATCGTAAATGCTTCTAAACTAAACTTT
GTTTCTGAGATCGTTGGCGTAAGTATCCCCTCCCTCCCTTCCCCCCCTCTTTTCCTCCCT
TCAGAAAAATGCTACAGCTTGATGAAACTTTTGAATCTTGTACTATAATTGCTATGGATT
TTGTAGGTTGAAAATTGTGAATCTTTTATCGTTGTTGAATGCTTGTAATTGCGCTCTCTA
TGTTATGTAGTTTTGTTGGGAAATGTGTCAAATATAGTGAAGAGTAGTTGTTTGGTCTTT
TTTTTGAAGGAATTGAGGATTGTTACCCTCCTTTTGGAATTGTTCCCTGTTGTATTTGGA
GTTTTTGTAGTATTTGATACCCCATCGAGTCATCGTCATTTCGTCTATTGACAAGGTTTC
TATATACTATGTAGTACATTAGTACTATATACTATCCAAAGAAAATAAAACTACCTGTTT
TGAGTCGTT
>88
CCTGAATATGATCATGTGTATTTTTTGTTTCATCTCATCCAAATCATAATATAAATACAA
ATACGCATAATCTTGATCAATCTAATAGGGATCAATAAAAAAAACCAGAACCCCATTCCT
CCAATAGCAAACCTAACAAATATTTACATCTAAAAAACAAAAAGAAAAGAAACATAAAGC
CAAAAAATGCCAACCCTAATGGATATCATGGAGCATAGCTTATCTCCATCACTCAATCAA
CTAACAATTTTGTACCAAATTATGTTACCAACATTACATTATTTTCTGCTACATTCAATG
GATTAGAGATATCAATCTTGTCAAAAATCAATTCCTCTAATAATCCATTGCTAATCGATG
TCGGTACTCGTGATTTTTGCGATAATTCACCAATTGATGCTAATTTCATCATCTCAGATT
CATCTAGCCCCTTTGCTGGTCCAAGGCTACAATATCTTTCTGTATTGTGCTTTGCCAATG
CATCTTTAAATTTCTTAATAGTTGAAATAGTGCAGCTGAAACTGCAGACGCGGCCTTCTG
CCCCTCTATAAAACCTAAAAAAGGGCAGAACATGAATATGCAGTGCATGACACATTGGTT
TCAGCTCCTCATAATTAACTTTCAGGAAAATTGCATCTGGGTTTGATTCAGCCAACTGAC
ATATCTGCAAATTTAACAAATATAATTCAGAATAAAAAAAAATCCTCATAATATTCTTAA
AAAAAATAGTCCTAAAGTTGTTCGGGATTGGGATACGAAAACGGAGACGGAAAACG
>89
CCTGAATATGATCATGTGTATTTTTTGTTTCATCTCATCCAAATCATAATATAAATACAA
ATACGCATAATCTTGATCAATCTAATAGGGATCAATAAAAAAAACCAGAACCCCATTCCT
CCAATAGCAAACCTAACAAATATTTACATCTAAAAAACAAAAAGAAAAGAAACATAAAGC
CAAAAAATGCCAACCCTAATGGATATCATGGAGCATAGCTTATCTCCATCACTCAATCAA
CTAACAATTTTGTACCAAATTATGTTACCAACATTACATTATTTTCTGCTACATTCAATG
GATTAGAGATATCAATCTTGTCAAAAATCAATTCCTCTAATAATCCATTGCTAATCGATG
TCGGTACTCGTGATTTTTGCGATAATTCACCAATTGATGCTAATTTCATCATCTCAGATT
CATCTAGCCCCTTTGCTGGTCCAAGGCTACAATATCTTTCTGTATTGTGCTTTGCCAATG
CATCTTTAAATTTCTTAATAGTTGAAATAGTGCAGCTGAAACTGCAGACGCGGCCTTCTG
CCCCTCTATAAAACCTAAAAAAGGGCAGAACATGAATATGCAGTGCATGACACATTGGTT
TCAGCTCCTCATAATTAACTTTCAGGAAAATTGCATCTGGGTTTGATTCAGCCAACTGAC
ATATCTTGGGATGAAGGGATTTGCAACCACCACAACCAGGAGAATAAAAATCAATGATAA
CAAGTTTATCACCAGCAGATTTTAATTCATCAACAAGTTGTTGTGCTGAGTGGATCTCTA
ACATGTTGGGCATTAATGTCTTTTCCCACCATCTAAGAGCTTTACTTACACAATATGATG
ATTGTGCCTGAACATAAAATTTGGCAGGGGAAAGAGGTAGTTTTTTCTGATCTGAAACAA
CAAGAGTCTGTCCCATAAATTGGCAACTCAAATCTGCATGATCTTTGGTTTTTGGGTCAT
AAAATTTAGAGGAGAGAGAAAATTGTTGAGTTGTTTTGGGTTTAACAATGGTGGTTTCAT
TGTACCCAGAAATAGATACACCAGGTTTCATAGAACAGCAAGCCATTATTGAAGAAAGCA
AGAAAATTTAATAAAAACCCAGAAAAATAGTGTTATTTTTATGGATTATATGGCACTTTT
AAGTTAGACCCACTTGAACTTTTAGATCAAAAAGCGCAATAATGGAACAAAATAAAGGTC
TTTTTTTTTCTTCTTTGGACCTAATTTTTTTTTATCAAATTTCGAACTTTGAAAGCTTAA
AAAAGGGAAAAATTGGAAATTAATGGAAAACCCAGTTCAGAATTTGTGAGAGAATTTGAA
GAAAAACGAAGAGAAAAAAAAAAAGATTTGAACTTGTG
>90
GTTACTCCCTAGCCATATGATACCGCTTTCTTGATTGGACAGCTAAAACTTAATGGATTC
CGCCTGAGGCCTTCTTGACTCGTGACGCATCAAATTCTACCATGATTATCAGAAGTTTAG
AAACTCCACATATTAAAACATCCTTATTTGCAGCCTAACATCCCTATTTGCTTTATCCCA
TTTCTCCTGCTCGTGTATGTTTAGTGGGTGCCAGATTCCATCTTCATGTAAAAACATGCG
TATTTTCGAAGATTTGCATGCACCTTATGTTGCTATTGTAAAAATAAAATAAATGAAGTA
GTATCTACAAAGTAGACCATGCATGTGAAAATATTTAATTTGTATGAAAATTAAACTGAA
TTTATTTTTCTTGAAATCTTCTCACGAGTCACGATATATGTAACTAACATAAGAACTACA
CTTATATATTCATGCACTGAACTGAACTTATATTTATGGAAACTTACTAAAATAAGTCGC
GAAGAACAGCGCGTAAGTTACACAAATTAAATCTAGTCCTTCCACCAGAGAAATGATGAC
TAAAAGGACCTCTTATTCATGCATAGCAAGCTTAGCTCTAAGGATGCAGCTAGCTAGCAG
TACAAACTTAAGTCCATCGAAGCTAGTTTAGTAGAAAGCAGTAGTAGTAGTAGCACTACT
AGTATCAACCTTCTTGAAAACATAGCCGAAGAAGGGAAGATTTTGGTCAAGTGGTACAAG
ACTTAAGTAGGACAGATCACCATTTGGCCCTTTTTGAGTAGCATCGAGTTGTTCACAGTG
TCTTCTTCTGCCAACAAGATTAGTATTACCTGGAGCTGGAACAGGTTCTACGAAACAAAA
CACGATCTTGTAAGAGGAGTCTCCGAATGCTTTTTCGATCTTGAACCAATTGCCGAACGT
TTCGAAGGTCCCGGGGTTTCCGATTACCCCGTTGGTTGCGACGTAGGGAACATGGGTTTC
GTTGTCGAAAGTGAGCCTCCAGATGCCAGTGCTCCTGCACAAGGGTATAATGCCGAAGGC
GATGTTCATTTCGTCGCCTTGAATGATTTGTTTTTGGGACGAGTCTGATGGGTAGAAGGT
CACGGGCCTACCGTTATTGGTCCATGAGCCATGTTGGGCAACGTAACTGGGGCAAACACT
TGGGGGCTTGAAAGTGTCGGTCAAGCCCCCACGACCAGCTGCTCCCCGGCCCGCTGTGAG
GACATAGTATTGGGAACCTACTTCTAGTGGGTTCCCATCTAAGTCTAGGACTGGGGACCC
TGCAGTTATGGGGGAAGAAAGAAAGAGGAGGGTAACAAGGATGGTTGCGATTGCTTGGAG
GATAAATTGATGAGCCATTATTATTGTAGGTACTTTGAATTATTATTGGTGGGTTGATTT
AGGTTTGAGCTCGTTGAGGTTGGGGAGAATGGTGTGGTAGGAAGGCCCTATTTATAGAAG
ATTTGCTTAAGTGGGCCGGGGAGCAGCTGGTCGTGGGGGCTTGACCGACACTTTCAAGCC
CCCAAGTGTTTGCCCCAGTTACGTTGCCCAACATGGCTCATGGACCAATAACGGTAGGCC
CGTGACCTTCTACCCATCAGACTCGTCCCAAAAACAAATCATTCAAGGCGACGAAATGAA
CATCGCCTTCGGCATTATACCCTTGTGCAGGAGCACTGGCATCTGGAGGCTCACTTTCGA
CAACGAAACCCATGTTCCCTACGTCGCAACCAACGGGGTAATCGGAAACCCCGGGACCTT
CGAAACGTTCGGCAATTGGTTCAAGATCGAAAAAGCATTCGGAGACTCCTCTTACAAGAT
CGTGTTTTGTTTCGTAGAACCTGTTCCAGCTCCAGGTAATACTAATCTTGTTGGCAGAAG
AAGACACTGTGAACAACTCGATGCTACTCAAAAAGGGCCAAATGGTGATCTGTCCTACTT
AAGTCTTGTACCACTTGACCAAAATCTTCCCTTCTTCGGCTATGTTTTCAAGAAGGTTGA
TACTAGTAGTGCTACTACTACTACTGCTTTCTACTAAACTAGCTTCGATGGACTTAAGTT
TGTACTGCTAGCTAGCTGCATCCTTAGAGCTAAGCTTGCTA
>91
GTAACCGTAACAAAAAAAATCCTCATTTTCCACGAGTGTACCAACACAGATGGTAATATA
TAAATAAAATGAGCATACATTGTAAGATCACGAGATATTAGAGTTGTAATTTTTCTCTCT
CTTAATTCAAATAAAGAGATCTGATCTTCAATTTCTTCCTCAATTTCATCGAAAATTTTG
TGCTAAGAAAGCTCCATTAATGGCGGCGGAAGAAGATTGGGTGAGAATAGTGACGGCGAA
AACTCCGACGAATATAGCAGTGATTAAGTACTGGGGAAAACGAGATGAAACCCTAATTTT
GCCGATTAATGATAGTATTAGTGTTACACTTGATCCTAATCATCTTTGTACTACTACTAC
TGTTGCTGTTTCTCCTACATTTGTTGAAGATCGTATGTGGCTCAATGGCAAGGAGATTTC
CCTTGCTGGAGAAAGATACCAGAATTGTCTGAGAGAAATTCGCAAACGTGCTAGTGATGT
TGAAGAGGAGGAGAAAGGCATAAAAATAGCAAAGAAGGATTGGCAAAATTTGCATGTACA
CATTGCTTCGTACAATAACTTCCCTACTGCTGCTGGGCTTGCGTCTTCAGCTGCTGGTTT
GGCTTGCCTCGTTTTTGCTCTAGCAAAGCTCATGAATGTGAAGGAAGATCAAGGACAGCT
TTCTACTATAGCAAGGCAAGGTTCTGGTAGTGCTTGTCGCAGTTTATATGGTGGTTTTGT
AAAGTGGATCATGGGAAAGAATGAAGACGGAAGGGACAGTTTAGCTGTTCAAGTCGCAGA
TGAGAAGCATTGGGATGATCTTGTTATTTTGATTGCTGTGGTATGCTCTCGGCAAAAAGA
AACAAGCAGTACAAGTGGGATGCGTGAGAGTGTCGAGACAAGCTTGCTGCTAAAGCACAG
GGCACAGGAAATTGTACCGAAGCGCACACTTCAGATGGAGGAAGCCATTAAAAATAAAGA
TTTTTCCTCTTTTTCTCGTCTAGCTTGTGCTGATAGTAACCAATTTCATGCTGTCTGCCT
GGACACAACCCCTCCCATATTTTACATGAATGACACATCTGCGACTTGAACAGCTAAACT
GTCCCTTCCGTCTTCATTCTTTCCCATGATCCACTTTACAAAACCACCATATAAACTGCG
ACAAGCACTACCAGAACCTTGCCTTGCTATAGTAGAAAGCTGTCCTTGATCTTCCTTCAC
ATTCATGAGCTTTGCTAGAGCAAAAACGAGGCAAGCCAAACCAGCAGCTGAAGACGCAAG
CCCAGCAGCAGTAGGGAAGTTATTGTACGAAGCAATGTGTACATGCAAATTTTGCCAATC
CTTCTTTGCTATTTTTATGCCTTTCTCCTCCTCTTCAACATCACTAGCACGTTTGCGAAT
TTCTCTCAGACAATTCTGGTATCTTTCTCCAGCAAGGGAAATCTCCTTGCCATTGAGCCA
CATACGATCTTCAACAAATGTAGGAGAAACAGCAACAGTAGTAGTAGTACAAAGATGATT
AGGATCAAGTGTAACACTAATACTATCATTAATCGGCAAAATTAGGGTTTCATCTCGTTT
TCCCCAGTACTTAATCACTGCTATATTCGTCGGAGTTTTCGCCGTCACTATTCTCACCCA
ATCTTCTTCCGCCGCCATTAATGGAGnTTTCTTAGCACAAAATTTTCGATGAAATTGAGG
AAGAAATTGAAGATCAGATCTCTTTATTTGAATTAAGAGAGAGAAAAATTACAACTCTAA
TATCTCGTGATCTTACAATGTATGCTCATTTTATTTATATATTACCATCTGTGTTGGTAC
ACTCGTGGAAAATGAGGATTTTTTTTGTTACGGTTAC
>92
GTAACCGTAACAAAAAAAATCCTCATTTTCCACGAGTGTACCAACACAGATGGTAATATA
TAAATAAAATGAGCATACATTGTAAGATCACGAGATATTAGAGTTGTAATTTTTCTCTCT
CTTAATTCAAATAAAGAGATCTGATCTTCAATTTCTTCCTCAATTTCATCGAAAATTTTG
TGCTAAGAAAGCTCCATTAATGGCGGCGGAAGAAGATTGGGTGAGAATAGTGACGGCGAA
AACTCCGACGAATATAGCAGTGATTAAGTACTGGGGAAAACGAGATGAAACCCTAATTTT
GCCGATTAATGATAGTATTAGTGTTACACTTGATCCTAATCATCTTTGTACTACTACTAC
TGTTGCTGTTTCTCCTACATTTGTTGAAGATCGTATGTGGCTCAATGGCAAGGAGATTTC
CCTTGCTGGAGAAAGATACCAGAATTGTCTGAGAGAAATTCGCAAACGTGCTAGTGATGT
TGAAGAGGAGGAGAAAGGCATAAAAATAGCAAAGAAGGATTGGCAAAATTTGCATGTACA
CATTGCTTCGTACAATAACTTCCCTACTGCTGCTGGGCTTGCGTCTTCAGCTGCTGGTTT
GGCTTGCCTCGTTTTTGCTCTAGCAAAGCTCATGAATGTGAAGGAAGATCAAGGACAGCT
TTCTACTATAGCAAGGCAAGGTTCTGGTAGTGCTTGTCGCAGTTTATATGGTGGTTTTGT
AAAGTGGATCATGGGAAAGAATGAAGACGGAAGGGACAGTTTAGCTGTTCAAGTCGCAGA
TGAGAAGCATTGGGATGATCTTGTTATTTTGATTGCTGTGGTATGCTCTCGGCAAAAAGA
AACAAGCAGTACAAGTGGGATGCGTGAGAGTGTCGAGACAAGCTTGCTGCTAAAGCACAG
GGCACAGGAAATTGTACCGAAGCGCACACTTCAGATGGAGGAAGCCATTAAAAATAAAGA
TTTTTCCTCTTTTTCTCGTCTAGCTTGTGCTGATAGTAACCAATTTCATGCTGTCTGCCT
GGACACAACCCCTCCCATATTTTACATGAATGACACATCCCATAAGATTATTAGCATTGT
TGAGAAGTGGAATCGTTCTGAAGAAACGCCTCAGGTGGCATACACTTTTGATGCAGGGCC
AAATGCTGTCCTTATTGCACGCAACAGAAAGGCTGCTTCTCTTCTTTTGCAGCGCATGCT
TTTCCATTTCCCCCCTGGTGCTGAAACTGATCTTAACAGTTATGTTATTGGCGATAAATC
TATTCTTCAAGATGCTGGGATTAAAAATATAAAAGACGTGGAATCCCTGCCAAATCCTCC
AGAACTTAAGGATGCCAACTCCATCCAGAAGCATCCTGGGGATGTTAGCTATTTTATCTG
TACAAGACCTGGGCAAGGCCCTACTGTGCTTTCCGATGAAAGCCAATCTCTTCTTAATCC
AGAAACGGGGTTGCCAAAGTGAAAAGGGTTATCTAGTTTTTTAGCCTCTTGTGCACTTGT
AATGTTAACATCATCCATTGATCACATCAAGGAAGTAGCAATCTATGTTCTTTCAATTGG
TCAGAGCTATTTGTTTGAAGCAAAAACATTATGCACCGTGAATTTGTTCTCTCGCGCACA
CCACATGCTGCAGATTCGTTTGGTTTGTCCGACTCGCAATACATGATTGAAGACATATCA
GTATATGCTATTTTAGTGTGAAACAGTAGAGGTCTCCATTATCCTCTCCTCTGTTCTGTG
TTTAGTTTTCGAGGTTTTGGTGTTGTAGACAACAATTAGTAGGGTTTTTAAGATTTGAAA
TTTGTATCCTGTAATGAAGTTTGGATGTTGAACAATCGCCATGAGAGGCTGGATTCTGAA
GGAGAATTTGTTTATGAATGATTGTCTTCATAACCAAATATTTATCCGACTTTCATGTCC
TCTATGTAGATTACCATTCAATAATTGACACAATTAAAACGACATTTGGAGATGTATAAA
ACTCAATGTTGGATTGCCAATATATGACGTATATGACGAAATTGTTGATCAATTTGTCTA
TTGTTATAATGATACACTTGGG
>93
AGTCTTGCATTTAAAAGATTGAAACTATTCTACTCATTCCACTTTGTTGCATACTATATA
TACTACACAAGAACTCCTCCAATATTATTCATCAATCTCAATTCTCAACCACATAATGGC
TTCCCACCACTTCACTTTACTCCTTATTTTCACTACTATCCTCCTATCTTCCCAACTCTC
TAAAGCAACAACTCCATCTTATCTTCTCCCAATTGTCAAAGACTCTGCAAGACTTCAATA
TTACACTTCATTTCTCTTAGGAACCCCTGCATTTCGCGTCTCTTTATCCATTGATCTATC
CAACCCTTGGTCTTGGTTCACTTGCAATTTAGTCGGCAACAACGAAACATTCTACCAACC
ATACCCAAATAGTTCTAGTTACCGCCCCATCCTCTGCTCCAACTCAACATGTCACCCGTA
TGATAGCCACTTTTGCGCCGAATGCGATTTCGAAGCTTGTGGATCCAACAAGGCCAATGT
GTGCGGTGGATCATTGTATAGCCCTAACGCCTACACCAAGAATCCTAATGGTGCATATAC
AGTCTCTTACTTAGTTGTTGATACTATAAGCATCTATAAATCCACCAATAACATATCCCC
TGTATCAACATTAAAAGTAACACCTCTGTCTAACTTTCCTTTCACTTGTGGTTGGACTTC
AGATCTTAAGGGTTTATCTCACTATACCAAAGGTATATTAAGTTTGGCTAGAAAGGATTC
TTCTTTACCTGGCTTAATAGCTAAAACTTACAATGTACATCACATATTTGCACTTTGTTT
ACCTTCATCTCGGATTAATGGTGCTGTCTATTTTGGTGGCGGACCTTATTTTGTACCATC
CACTTCTTTCGTTACGACTTCCCTTGTCGTAAACCCGGTCGACATTGGTGTGACAATTGA
CAAAGGTGCATCATCTGTTGAGTACTTTATCAATGTAAAGTCCATACTAGTCGATCGTAG
TCTATTAAAAATTAGCCCGACTTTACTTTCCATCAATAAAAACGGTCTAGGGGGAACGAA
ACTTAGCACTATCGACGGCTACACCGTGCTACATACTAATATATACAACGCTCTTGTTGC
GGAGTTCACTAGCAAGGCGGCTGCGATGAACATTACTAAAGTGGCGCCTGTGGGTTCGTT
TGGTGCATGTTATAGCTCGAAAAATATCGTCGGTACAAAAACTGGGCCTAAAGTGCCTAT
AATTGATTTAGTGTTGGAAGGGAATAGTGTATGGAGGATTTATGGTGCGAATTCAATGAT
AAAAGTATCAAATGATGTGATATGTCTTGCATTTATAGATGGAGGTTCAGCAGTTAAGAC
ATCAGTTGTGATAGGTGGGAAGCAGATGGAAGATAATTTGGTAGAGTTTGATTTGGAGTC
CTCTAAGTTAAGGGTTACCTCTTCACTGCTTAACTTTGGTACGAGTTGCTCACAGTTGAA
GGGAGTGTAAATTTTCTAATGGGTTTATTAGTAGATATTTAAGTTTGGCCCTTGTTTGAT
AATCTAGCAGTCAATGCAGATAGTACTAGAAAAATGTTATATGTTTGACTTGATTAGTAT
ATTGATAATGCTACTTTATTTAAACATGATTAATAAAAGTCATCTTTTCTTTAAAAAAAA
AAAAAAAAAAA
>94
GTCGTGAAGGTGGTGGTGGAGGATACGGAGGTGGTGGTGGAGGATACGGTGGACGTCGTG
AAGGTGGTGGTGGAGGATACGGTGGTGGTGGTGGAGGATATGGTGGTGGTGGAAACCGTG
GTTATGGCGGTGGAGGTGGTGGTGGTGACCGTTACTCTCGTGGTGGTGGATCTGATGGAA
ACTGGAGGAATTAGGTTATTTTAGATTTTTTTTGTTTTTAATTTGGGCTTTTGTTTGGGC
CTATTGGGCTTTTGATTGGGCCTTTGGGGTTGGAAAAAAGCTGGATCTATGTTACTGTTT
TTGAGTTGTTATTGGGGTACTGTTTACTGTTACTGTTAGTTTTGATCGCTGGTTAATTTA
TGGTGTTCTTCTTGGGTGATTTGAGTTTACTATAGAGAGTGGGATGTTACTGTTAGTTTG
TAATTAAAACGAAAGTTTCAGTCTCGAATTAATGAAATGATTGAATGCCAAATATAAAAA
AAAAAAAAAAAAAAAnAAnTCCTCCAGTTTCCATCAGATCCACCAC
>95
ATTGAACTAACAAATTAAGTCGGAGGGAGTTTTATGTTTCATTTTTTCAGTGATAACATG
TTAAAATAACATAGTGGGGTTATTCTTTAATATAGGTACGGGTTGCTGTCAAAGTTCATG
CA
>96
AATCAGATTTTTGACAAGCCTACACAAGTATTTTTATTAATAGACATAAGATACAAGCAT
GTACTAGCTGAACAATGAAAGTTCTGGGCTGCTGAACTATATCAACATCCACAATCTCTG
CCTAACCTAAGCTTGATTATTCTTGTACTCGGAAGCACAAGCTACCACTCTTCCTTTAAC
TTTGAATCACAAACTACATAATGCTTAATTGTCCCGTGAACAATCAATGAATGGAAGCAA
TTACAGTAAGAGGGAATTTGATAACTAAGAACAGTAGTACAGCACATGTAATGTTGTATC
TAGCCATCAAACTCAACGATTTTAACAACGGATGAGTCTCCAATCTTCTGAAAGACAACC
ACCTTGTCGCCAGGTTTCAGCAGTCCCTTCATTTTTCCGTGATGCAAAGCAAGCTTCAAC
ACCGACTCTTCATCGATTACCCCTATGTTAGCCTGGAAAATATGACAATACAAAACTAAG
GTTTCCAGAATTTCCCGGTCTAAGATGAAGCAACAAAAGCTATGTTCTTGGCTTCTCCAT
TATAGAATTAACATATCAGTTAACACTTAACATACAAGTTACGAGGAGTCAGAG
>97
ATTATTGGATATTTGGATCTGAGCATCTCATATTCTCATCTGACTATTACTGTATACACT
AGCATTTCAGGCAACTTCCCAAGCAGCATCTATGATCTAAGCAAGTGATAAAATCTTTCT
AGAACAACAACCATAGAAAAAAGTCAGCTTTTATAAAAAGATCCTACATTCTCCTGTTTT
TTGCTACTAGTATTATCTTGATTCTGTTCATTTGTTCAACTTCATTTGTTACACAGTAGT
CAGTACACACACTGTTTCTCTCTCCAGTCTCCTCCATAGCTGAACAAGATGCCGGGTGGT
CAGATGGTTGTTATTGAAGAGCCTGTTCGTCTTTCCTCTGTTCTTACTCCCTCTAAAACG
GATGATTCTCCATCATTGACCAAAATTATGGCAACCCTTGGACCAAAATCCCGCTCTGTC
GAAACTATTGAGGCTTGTCTAAAAGCAGGAATGTCAGTTGCACGATTTGACTTCTCGTGC
TTGGACATGGATTACCATCAAGAGACTGTTGACAATTTGAGGGTTGCTGCTAGAAACGCT
AAACAGCTCTGTGGTGTGATGCTAGATACTGTGGGTCCAGAAATTCTAATTTCTAATGAA
ACTGGAAAATCTATTGAGCTGAAAGCTGACAACCTCGTGACAATTACTCCGGATATCACT
AAAGAGCCATCAGCACAGGTTTTGCCAATCAACTATGCTGGACTTGCAAAGAATGTGAAG
AAAGGTGATACTGTTTTTCTCGGGCCGTACCTCTTCACTGGAAGTGAAAACTCCTCCGTT
TGGCTTGAGGTATCAGAGACAAATGGTGCAGACATAATCTGTGTGGTGAAAAATAGTGCT
ACATTAACAGGATTCAACTTTAACTTGCACATTTCGAGGGCCCAGGTCGATGCGCCTACT
CTGACTGATAAGGATAAACAGATTATTTCCACATGGGGATCTCGTAATAATGTCGATATT
ATTTCCTTGCACTATACGCGCCATGCTGATGATGTCCGTGAGGTCAGAGCATTCCTTGCT
ACTCAAAATCTTCAAGAAACTCAAATATATGCGAAAGTTGAAACAGTTGAGGGACTGAAG
CATTTTGATGAGATCCTTAAAGAATCAGATGGTATAATCCTTGCTCGAGGTAACCTAGGA
ATTGACCTTCCTCCAGAGAAGGTCTTCTTGTTCCAAAAATCTGCTGCATATAGATGTAAT
ATGATAGGGAAACCTGTCATTATCACCAGAGTTGTGGATAGTATGGTTGGCAATCTGAGG
CCTACTCGAGCAGAAGCAACAGATGTTGCTAATGCTGTTCTAGATGGTGCGGATGGCATA
TTGTTAGGTGGAGAGACTTTTGGCGGTCTGTATCCAGTTGAAACAATCAAGACAGTCAGG
AACATTTGTGCTGAGGCTGAATTTGTTCACAACCAACCATTAATTTACAAGCGTATCGTG
AGCTACGCTGGAGAACCTCTGTCACATGCTGAATCTGTTGCTTCTTCAGCGGTACGGGTT
GCTGTCAAAGTTCATGCAGCTATGATTGCTGTGTTCACAATCTCCGGGGCAGCAGCAAGG
CTGATTGCTAAATATAAGCCATCTATGCCCGTCTTTGCTATTGTCACCCCTCTTGTGAAG
TCTAACTCTGTAAAATGGAGTCTCACTGGCTCAATGCAGGCTCGGCAGTTGCTTGGTGTA
CGAGGAGTTTTCCCTGTCCTAGCAAGCACTGTAGCTGCTAACATAGGGGTAATCGATGAA
GAGTCGGTGTTGAAGCTTGCTTTGCATCACGGAAAAATGAAGGGACTGCTGAAACCTGGC
GACAAGGTGGTTGTCTTTCAGAAGATTGGAGACTCATCCGTTGTTAAAATCGTTGAGTTT
GATGGCTAGATACAACATTACATGTGTCTGTACTACTGTTCTTAGTTATCAAATTCCCTC
TTACTGTAATTGCTTCCATTCATTGATTGTTCACGGGACAATTAAGCATTATGTAGTTTG
TGATTCAAAGTTAAAGGAAGAGTGGTAGCTTGTGCTTCCGAGTACAAGAATAATCAAGCT
TAGGTTAGGCAGAGATTGTGGATGTTGATATAGTTCAGCAGCCCAGAACTTTCATTGTTC
AGCTAGTACATGCTTGTATCTTATGTCTATTAATAAAAATACTTGTGTAGGCTTGTCAAA
AATCTGATT
>98
TGCGATTTGTAACCTAGTAACCTTTGGTACTGTTATGTTGTAACTCTTTTCTTTTTTCAG
GAAGAACCAATTGAGGAAGTGAACGAGGAGACAATCGATGGACTCACCAAAAAAACAACG
GCCTTATATACCTGATTAATCAAGATGGGCGTGGATAATCCCCGATTAATCAAGATGGTC
ATGGATAATAGGGATAGATGTCGTTTTTGAATTCCCAGATTTCTCATGATTCTGAATGAA
ATCTGTTTGGAAAAAGATTTTGGACAATTCTATTCTAAAGTTTATGGACCCTTATGGGTT
CTACGTAGAAATCAACTATTAGACTTCCCATTGTCACCCTTCACAATCTACTGTAATGTT
TGCATACGCATTAAAGTGGATGCAACTAACCTAGTTGATGCTGTTTTTTCAAAGGTAATG
CCTAACATGTGGGGTTGGAGTTGnGTCAAAAAAAAAAAAAAAAAAAAAA
>99
TGACATTACATAATTCCTCATATTAAAAACAAAAAATACGACCAATTCTGAGCTGAACCC
GGCGGATATTTCTCTTGATTCTCTCTCTCCTCTTTCAGACTCACCTTCTTCTCTTTCTTC
GTCTCCGCCCACTTCGGTGAAGAAAAAAAAGATAATCCATTGGATGAGAATAATAAGAAT
AGATTCACAAATTACATTAAAATAAAAAAAAAAATAAAAAAGAGAGAAGGTGGGTAAGAA
TAAAAATTAAAATTGTTATATGGGTGGGAGTGGAACTTTGGTGGATGGGGTTCGTCGATG
GTTTCAGCGTCGAAAATTAGATGATGCTAATATCAGCAGCAGCAATAATAGTAGTAGTAA
TAGTAGTAGTAGTAGCACCAAAATTCGTGGACAAGTGTCTGTAATTCCCGAATTAAACGC
GCAACAAGAAGAGAAAGGGGACCTCATTATTGAAACTGATTTTGACATTTCTGGGTTGAA
ACTCATCAGAGTTCCTAAACGTGCCCACATTTCTCGTTTCCCTCCTCCCATGGATCCTCA
AAAAAAGAATGCAGTGGAAAATGAGTTCTTTACAGAGTATGGAGAGGCAAGCCGTTATCA
AGTTCAAGAAATTATTGGAAAAGGAAGTTATGGTATCGTTGGTTCAGCTGTTGATACCCA
GACAGGAGAGAAGGTAGCAATTAAGAAGATCAACGATGTCTTTGAGCATGTTTCTGATGC
CACCAGGATACTGAGGGAAATTAAGCTCCTACGGCTACTTCGTCATCCTGATGTTGTGGA
AATAAAGCACATTATGCTCCCCCCATCTCGAAGAGAATTTAAGGATATCTATGTAGTTTT
TGAGCTGATGGAATCTGATCTGCATCAAGTAATTAAGGCGAATGATGATTTAACTCCTGA
ACATTATCAATTTTTCTTGTATCAGCTTCTACGCGGACTGAAATATATACATACAGCAAA
TGTTTTCCATCGAGATCTAAAGCCTAAAAATATCCTTGCTAATGCGGACTGCAAGCTGAA
GATATGTGACTTTGGCCTTGCTCGTGTCTCATTTAATGATGCCCCATCTGCTATCTTTTG
GACGGACTATGTTGCAACTAGATGGTATCGTGCTCCAGAACTCTGTGGCTCCTTTTTCTC
TAAGTATACACCAGCAATTGATATCTGGAGCATAGGATGTATATTTGCAGAAATGCTCAC
TGGAAAACCATTATTTCCTGGGAAGAATGTGGTACATCAGTTGGACCTCATGACAGATCT
TCTGGGAACTCCTCCCCCTGAAGGTGTTTCAAGGATAAGGAATGAGAAGGCTAGAAGATA
TTTAAGTAGCATGAGGAAGAAGCCACCAATCCCGTTTTCCCAAAAATTCCCAAATGTAGA
TCCATTGGCTCTTCGCCTCTTAGAGCGCCTTCTTGCATTTGATCCCAAAGACCGCCCAAG
TGCTGAAGAGGCATTAACTGATCCATACTTCTATGGATTGTCGAATGCGGATCGGGAACC
TTGCAGCAGCTCACCCATCTCAAAACTGGAATTTGAATTCGAACGTAGGAAACTGGCAAA
AGATGATGTTCGAGAGCTAATTTATAGAGAGATACTAGAGTACCATCCCCAGATGCTTCA
GGAATATCTTTGTGGCCAGGAACAAACTAGCTTCATGTATCCTAGTGGAGTTGATCGTTT
TAAGAGACAGTTTGCCCATCTCGAGGAACCCTTACGTAAAGGCGAGAAAAATTCACCACT
ACAGAGGCAGCATGCCTCTTTGCCTAGGCAGCGAGTTCCTGCACCTAAAAATGATGAAAC
TGAAAATTATGACGATATGAACCAAGCAATTCCTCGTACTGTTCTTGAAAGCCCACCCAA
GTCGAATACAGATGAATTGGAAAATGAAATGCCTCAAACTGGTCATAACAAATCAAATTA
TAGTGCGCGCAGCTTGTTGAAGAGTGCCAGTATTAGTGGCTCCAAATGTATTGGGGTGCA
ATCCAGAAAAGACCCAGAGGAAGAACCAATTGAGGAAGTGAACGAGGAGACAATCGATGG
ACTCACCAAAAAAACAACGGCCTTATATACCTGATTAATCAAGATGGGCGTGGATAATCC
CCGATTAATCAAGATGGTCATGGATAATAGGGATAGATGTCGTTTTTGAATTCCCAGATT
TCTCATGATTCTGAATGAAATCTGTTTGGAAAAAGATTTTGGACAATTCTATTCTAAAGT
TTATGGACCCTTATGGGTTCTACGTAGAAATCAACTATTAGACTTCCCATTGTCACCCTT
CACAATCTACTGTAATGTTTGCATACGCATTAAAGTGGATGCAACTAACCTAGTTGATGC
TGTTTTTTCAAAGGTAATGCCTAACATGTGGGGTTGGAGTTGAGTCAAAAAAAAAAAAAA
AAAAAAAAAAAAnnnnnnnnAA
>100
AAAAAAAAAAAAAAAAAAAAACAAAATGTACTTGGTGCTTGAGTACCCTTAAAGAAGTTG
ATGAACCCCATATCTCCTCTTTGTTCCCCCAAATCACAAAAAGCAAAACTGTCGATGCTA
TTCAGACGATTAATTCCATCTTCTTTTGAATTTCGGGGGATGTAAATTCCATCAATAGTT
CATCnAATATGTCGAATTCCAGTACAAATGCAGTTGGAATAGCAAAAGACGATTCTAATT
CAACAAATTCGGCTCAACTTGTTAATAATGTGAATCATATTCATGATAACATCACTGGTA
ATCCAAAAGCTCTGGCGGAAGGGATTTCTACAATGCTCGCTGATGTAATTAAAGGTTTTG
ATTCCAAAGCGGAAGCTGCCTCGACAAGCCAACATACGCTCTTCTCTGCTCTTGAnCGTC
TTACTGGAATTCGACATATTTGATGAACTATTGATGGAATTTACATCCCCCGAAATTCAA
AAGAAGATGGAATTAATCGTCTGAATAGCATCGACAGTTTTGCTTTTTGTGATTTGGGGG
AACAAAGAGGAGATATGGGGTTCATCAACTTCTTTAAGGGTACTCAAGCACCAAGTACAT
TTTGTTTTTTTTTTTTTTTTTTTTT
>101
AAAAAAAAAAAAAAAAAAAAACAAAATGTACTTGGTGCTTGAGTACCCTTAAAGAAGTTG
ATGAACCCCATATCTCCTCTTTGTTCCCCCAAATCACAAAAAGCAAAACTGTCGATGCTA
TTCAGACGATTAATTCCATCTTCTTTTGAATTTCGGGGGATGTAAATTCCATCAATAGTT
CATCnAATATGTCGAATTCCAGTACAAATGCAGTTGGAATAGCAAAAGACGATTCTAATT
CAACAAATTCGGCTCAACTTGTTAATAATGTGAATCATATTCATGATAACATCACTGGTA
ATCCAAAAGCTCTGGCGGAAGGGATTTCTACAATGCTCGCTGATGTAATTAAAGGTTTTG
ATTCCAAAGCGGAAGCTGCCTCGACAAGCCAACATACGCTCTTCTCTGCTCTTGACCGTC
TTACTGCTGAGCTTGATCAGCTATTGGAGGATGCACCATTGCCGTTTATCATGCAGCATG
CCACTAAACTTTCTAATGTCAGAAGAAGAGTGGCATCTTTAAACTCACTCTTAAAATCTG
TACAGCATCGTCTTGATAATATAGACCGCATGATGTCTATTGGATCAATTGCAGATAATA
AATCAAATAAAGGGGGCTCCAAGTGATTCCAACATTTACGTATTAAAGTTGATAAAGCAG
GCAACAAGTTCTTTACCACGAGTACATACATTTATTCATTGATCTGGATCACGGAAAGAC
ATGAGCGCTATGTATAACGCGGACATACTGAAGACAGTCCTTAGGATGTTGATTTATTGC
ACACGACTCTATTTCCTTGATGAGCTCCATTTGCCTTGTATACGCAAATGATAAGCAGTT
GGGTTCATAAGCTCTTTAAGCGTGATTTTTTGTTTTGAAGAAATAGAGCATGCATACCAG
AGACTTAGGGTTTGATTTCGTTTTGGCTCAGGATTTTTGTTTACAGGATATATTCATTGT
ATTCTCCTGTCTCTCTGTCCTCAAATATATCCTCCTTTCTTGTTTAAGGTGTATACATTA
TATCAGAAATACAAATTGAAACTTGTAAATGTCAAAAAAAAAA
>102
AAAAAAAAAAAAAAAAAAAAACAAAATGTACTTGGTGCTTGAGTACCCTTAAAGAAGTTG
ATGAACCCCATATCTCCTCTTTGTTCCCCCAAATCACAAAAAGCAAAACTGTCGATGCTA
TTCAGACGATTAATTCCATCTTCTTTTGAATTTCGGGGGATGTAAATTCCATCAATAGTT
CATCAAATATGTCGAATTCCAGTACAAATGCAGTTGGAATAGCAAAAGACGATTCTAATT
CAACAAATTCGGCTCAACTTGTTAATAATGTGAATCATATTCATGATAACATCACTGGTA
ATCCAAAAGCTCTGGCGGAAGGGATTTCTACAATGCTCGCTGATGTAATTAAAGGTTTTG
ATTCCAAAGCGGAAGCTGCCTCGACAAGCCAACATACGCTCTTCTCTGCTCTTGACCGTC
TTACTGCTGAGCTTGATCAGCTATTGGAGGATGCACCATTGCCGTTTATCATGCAGCATG
CCACTAAACTTTCTAATGTCAGAAGAAGAGTGGCATCTTTAAACTCACTCTTAAAATCTG
TACAGCATCGTCTTGATAATATAGACCGCATGATGTCTATTGGATCAATTGCAGATAATA
AATCAAATAAAGGGGGCTCCAAGTGATTCCAACATTTACGTATTAAAGATTGGTGTTGGA
CCTTAGCATGAGCTGCTAGTTTTCTTCATAGTGGGTTTCATCCTTATTGACATTTGTGCA
GTTGATAAAGCAGGCAACAAGTTCTTTACCACGAGTACATACATTTATTCATTGATCTGG
ATCACGGAAAGACATGAGCGCTATGTATAACGCGGACATACTGAAGACAGTCCTTAGGAT
GTTGATTTATTGCACACGACTCTATTTCCTTGATGAGCTCCATTTGCCTTGTATACGCAA
ATGATAAGCAGTTGGGTTCATAAGCTCTTTAAGCGTGATTTTTTGTTTTGAAGAAATAGA
GCATGCATACCAGAGACTTAGGGTTTGATTTCGTTTTGGCTCAGGATTTTTGTTTACAGG
ATATATTCATTGTATTCTCCTGTCTCTCTGTCCTCAAATATATCCTCCTTTCTTGTTTAA
GGTGTATACATTATATCAGAAATACAAATTGAAACTTGTAAATGTCAAAAAAAAAA
>103
CGCAAACTCTTTTTTTTTTTTTTCTTTTTTGGGGCAGAGAGAGAAAATAAAACATAGAGA
AATTAGAAAGGAAGAAGTTTGTAACCCTAACTCTCCAAATTCCCATCCGTAGAGTTGGCT
GCGATTATAAGGAAATTCATCCACAGCATCAATTCAATTTACTGTTCGAGGAAACAAATT
GAAGGATTTTTTCGACGATTCTAATTAATTGAAGGTTTGTTCAGGACTATCTGTACCATA
TATTAACATATATTACTCTGCTGTTGGCGTATCTCGAAACGATTCTAGATGAGGCTATTA
ACCCACAATATGCTATCTTCAAACATAAAAGGGGTTGAAAATGGGTTTCCTTTAAAAATA
GAGGCGGAGAAGGTAGTGGAGAAGGAGGTCGACATGAATACCGACTTCCTTAAGAACATA
TTCACACCAAGATTGAGTGGAAGCCCTTTGTTGAAGCTGCTAAGACCTTGGGATTTTCTG
AACTTCCTGAAGATGTTGACCCTTCTTTACTTGAATCACAAGATTTTCTCACCAAGTTCC
ATCATGCCCTTCTTGAGATTCACCTCGAAGAAGGCGCCCTTGTTTGTCCGGAAACTGGTC
GCAAGTTTCCTGTCAGTAAAGGTATCCCTAATATGCTTCTTCATGAGGACGAAGTTTAAA
GTTTTCAGAATTTTGATCTGATTGTCTGTTATTTTTCCTTTGCTTCCCCCTCTCAAGTCC
AAGAAAATAGAGGATGGTTTTTAGAAGAGATTGATAATTAGGAACTTGTTGTGCTGAGCT
CGATCTATTGTTAGTTCTTAGATGAAATGTCTCAATGAAGTTGTCGATTTTACTATGCTT
TTTTTCGACTATATATTATTTCAATGCTTTCTGTTTATTATGATTCAAAAAAAAAAAAAA
AAAAA
>104
CGCAAACTCTTTTTTTTTTTTTTCTTTTTTGGGGCAGAGAGAGAAAATAAAACATAGAGA
AATTAGAAAGGAAGAAGTTTGTAACCCTAACTCTCCAAATTCCAATCTGTGCGATTACAA
GGAATTCCATCTCTTTCTACCGATTAAAGATTTCAGATCTCATTCCAGTTTTGTATTCTA
TCTAGAAAGTTTGATTTCGAATTTCGTATTTGCAGCATCAATTCAA
>105
CCATTTGCAAAATGAGGAACAAAGAAGCGTCCCCAATATGGGTAGTATGGCCCAGGCACC
TTCAGAAGAGTGAGGAAAACAGCAATTGCAATCAAATGCCAAGGAACGTCACCATCCTTG
ATAAGAGGAGATACTTCTTGTGCTGTCTCTTTCAAGATCCCAGCAACAGCAAACCCAAGA
ACCAACGGAACAGGAACAAGAAATAGTTTTCTTTCATGTGCACAGTATGACATCTCACTC
AGGGAAGTAACAGCGAGGACAGGTGCACTTAGGTATTTGATGACAGCAATTACAACATCA
AGAATGCGTTGGATGAAATTATCAAGCACTCTGTTCCAAGGGAAGCTCTTGATTGGTTTA
GGAAGGCCATTCCAAAATTCTCTGCCTTTATCTAACATCTGGTCCATATTCAACTTCCCA
TGATCATCAGAATGTCCATCTGCCATGCTTACAGAGCATGAGAAACTTGACCTAGAATTC
TGGACTGCAGAACCCGCTTTATAAGTTAGAATGCTGCTTCTTCCACTTAAATGATGTGAA
ATACCTAGCTTACAAGAAGGCGGATGGAGGAGCGATGAGGAGTAGGACAGCACCATAGCT
GATGACATTGCTTCTTTCTCTCTCTAAAAGCTTTGACAAAATTGTCACAAATACACTTCA
GCTTCAATTTTTTGAATCGTCGAAAATATTCTTCAGTTTCTTTCCTCGAAAAGCAACTTG
AATTGATGCTGGAAATCGAACTTTTCGGTGACAAAGAAAACTGGAATGAAATTTTTAATC
CGTAATGTGTGGAGACTGGAGAGAGATGGAATTTTCCTTCTACTAACTGGAATTTGGAGA
GTTAGGGTTACAAACTTATTCTTTTCTTTGTTTCTTCATCTTCTTTTGTTTTCCCTTTTT
TTCTTCTTTCTACTTCTATTGTTTTTAATCCCTTCCCTCAAGAAAAAGAAAGAAAAATGT
TTTCAAGTGAAA
>106
TTGGCGATTCCAAAAATTTTAAGTGGGAGCTACAAGTTTCTGATGGCTACAAGAGTGCTC
TCACACATCAGAAATAGTCGCCTCATCAATACACTGAGGCAGGCTAGCCTTTCATCTTGT
AGCTCAAATCCTGTTAAGAATGCCCAGCTATCTCCTACTTCTATGGGTTCTTACATCTCA
GGATGGACTATGACACCTTCTTTGAGAAAAACCAGTGATATCTCTCCTGCAATGGGGTTT
CCTTGGAGAAATTTGGGTTGCAGTCCAGGATTAGGATCAGTTACTGCAAAACCACGCTCT
GGTTTCTCTTTGAGCGTTCCTAGGCTGTCAATATCTGTACGCTATAATTCGACATCAGGG
GTATATGCAAATGTCAGGAAGAGGTTTAGTAAACAACGCAGAAGTAGAGGAGAAATGAAG
GGAGTGTCAGATAATGTGCTTTCTTTTGGTAAGTTTGCTCTTCAGGCACTTGAACCAGCT
TGGATCACATCGAGACAAATTACTGCCGGTCAGCTAGCAATCAAAAGGAACATGCGTGGT
GGAAAACTTTTCATGCGCATATTTCCACACAAACCGATTACACTAAGACCTGCAGAAACG
CGTATGGGTCGAGGGAAAGGAAACATATCTCATTGGGTGGCTGGTGTTAGAGCTGGAAGG
ATAATTTATGAAATAAATGGGGTACCAGAAAGCGTGGCACGCAAGGCAATCACAGTTGCA
GCATCTAAATTTCCTCTCAGGACCAAGTTCGTCAAATCTGCAGCATAAAAACAAGTAGTG
GATTCTCTCTTCCCCATTGTTTGGATAAAACCATGTGTCAATTTCTTTTAATATTTGCAC
TTTTTCACAATCAAGGAACTTGCTGGAAATTTTTGTAATAGGTTGAACTTGCGAGCTCAT
TTCTTTTGGTTGGCGTGGATCCGAGCACCATCACAGAGTCTAAACTGCTAGTCTAGCTTG
TTGTGCATACATTGCTTTATTTAGGAACCAATGTGATTTTCATCTTACTCTAAAAGTATG
GATTTTTACTATTTGGACTTACTTTTGAGGGCCAAGATGTTTAGGTGTTTTAGGCCTTTA
ATTGGGTTCTAAGTTGTAAGAGTTCATAATTGGCTGGTTTAGTTTCTTGATTGATTCTGT
G
>107
AATTCAGTGAGTTCAAAATGGGCATGAAAGCACTCCTACTTGCAACCTTCGTGCTTAGCC
TTGCCATCACTGTTGCAAATGCTAGTGTTGGGCTTGCTGTTTATCATACTCATAATACTC
CCTCAGCGTGCTACGGCAACCAGGACCACGGGCAATGGATAACAGGGGTGAGTGGTGCCC
TATGGAATAATAGAGGAGCATGTGGGAGGTATTACTGGGTTACATGCATAGGAGGAGCTA
ACTTGGCTCCTCACCCTTGCAAAAGAGGTAGTGTGCTTGTTAGAGTTACTGACTTTTGTG
CTAGTTGTGCTGGTGATCTTAACCTTTCTCAACAAGCTTTCAATCAAATTGCTGATACTA
GAGCAGGCAAAATTCGTGTTCGTTACGACCCAGCATAATTAGGTCTATTGTTCAAAGACT
GAAGATGGAGCGAGGAATCTTATGGTTTATATCAATAGATACTACTATGACGTAGCATAA
TAATGCTTGAAGTAGATTTTCAGAATTTATATAAAACCTTTGTCGATATAATAGTATGTG
TGTATAAGTGTGTGGAGAGGATCAAGGTTGACTTAGTGATTATAAGGTTCTTCTTGATCC
CAGCGGCGGGTTTGCTTCTCCTTAAAGTGTGTGTGTGTAAGACCAGTTATTTGACGTGGn
TTTAGAAAnAGATGATTnnAATCATCCCAAnnnnnCGTCAAATAACTGnTCTTnCnCnCn
ATAATTTTTTTTTTTTTTTTTTTTT
>108
ACTAGGGAAAAAACAAAAAAAAAAACTCCTATCACGTGGAAGAAGAGCCTCTAAACCTCG
ATTCTTTGACGTTCGTGTCAAATGGAAGAACTAGACCTGCCTATCTACGGTTCTTCAACC
TACTTTGCATTTAGCAATTTAGCATTTTCTAACTCATAATTAACTAGGGAAAAAACAAAA
AAAAAAACTCGTCTCACCTTTGCGAAATTTGGGAGAAAAAAAAAACACTCACAGTTTCTC
TGTCTCTCTTGTCTCACGCTTCTCGGAACGGCTGCACGCCGGCGTTTTGGGCGGCAATTA
GCTGCGCCACAAATCACCCAATCGAGCGAGTGTTAGAAGAAATGACCCCGGTTTGCCCAT
TTGTCAAAGTTGCTCGGCCTGATGATGCATCTTCAAAACGAAATGGTGAAAACCAAAATA
AGCATGCAGCAGAACATGAGAGTAAATCTAAAAATGAGAGTGTTGATTCTGCCATGATTG
AGCCCAAGTGCCCTCTTGGATATGATTCTCATTCGTTTAAAATTGGCCCTCTTAGCTGTG
TCCTTTGCCAAGCCCTTCTTTTTGAGAGCAGTAAATGTGTGCCTTGCTCCCACATATTCT
GCAAAGCATGCATTTCGCGATTTAAGGACTGTCCATTATGTGGAGCTGATATTGAGAAGA
TTGAATCTGATGAAGAAACTCAGAAGCTTGTTGATAGGTTCATTGATGGTCATGCCAGAA
TCAAGAGGCCTCATGTTAGTAAGGATGCTGAGGAGACAGTTACTAAAAACAAACCTGTGA
TATATGAAGATGTCTCACTAGAGAGAGGTGCTTTTCTGTTTAAGCAAGCCATGAGGGCAT
TTCGTGCTCAGAATGTCGAAAGTGCCAAAGCCAGGCTCTCTCTTTGTGCTGTTGATATCA
GGGAAGAATTAGAGGAATCTAGTAACAAGCCAGAGTTGTGCTCACAACTTGGGGCTGTGC
TGGGAGTGCTGGGAGATTGTTGTCGTGCAATGGGGGATTCTGCATCTGCTATCACCTACT
TTGAAGAAAGTGTCGAATTTCTGTCACAATCGCCTTCTGAGGATATGGAGATTATACATA
CTCTCTCCGTTTCACTGAATAAAATTGGAGATCTAAAGTACTATGACGGAGATCTGCAAG
CTTCAAGAACTTATTATTTTCGATCTTTGGACGTTCGTCGTAATGCCTTGAAAAATCATT
GTGATTCTGCGTCCCTGACTTTAGATGTAGCTGTTTCTTTAGCAAAAGTGGCTGATGTTG
ATAGAGGGCTCAGTAATGAGGAGGGAGCTAGTGCTGGTTTTCGTGAAGCTATAAATTTGT
TGGAATCCTTGAAGATAGACTCTAGTGAAGTAGCCCTCGAACAACGACGCCAATCAGTGT
TGGAGTTCCTCAATGGCCAAATTGCTGAAAAACAACCTGATCAAACCAATTAAAGATCAG
CAATTCTGGACGGAAATTGTGAAAGAAGACCTCTGTATGAATCTACTTGGACAAGTATTT
GTGTAATATAAGCTTGTGTTTGTCGAGGTGATGAAGAACCTGAAGCTGATTGGAATTCGG
AGTTTCCTTTAGGAGAAGCATTTGAAAGCTCGGAAACTTGAAGATTTTATGCCAACCTAC
TACACnnnnATGTCAACAGAACATACnGAGAACCAACCCTCTATGTGCTATTGGTTCTCG
GTATGTTCTTTGCATCACTGTGTAGTAGGTTGGCATAAAATCTTCAAGTTTCCGAGCTTT
CAAATGCTTCTCCTAAAGGAAACTCCGAATTCCAATCAGCTTCAGGTTCTTCATCACCTC
GACAAACACAAGCTTATATTACACAAATACTTGTCCAAGTAGATTCATACAGAGGTCTTC
TTTCACAATTTCCGTCCAGAATTGCTGATCTTTAATTGGTTTGATCAGGTTGTTTTTCAG
CAATTTGGCCATTGAGGAACTCCAACACTGATTGGCGTCGTTGTTCGAGGGCTACTTCAC
TAGAGTCTATCTTCAAGGATTCCAACAAATTTATAGCTTCACGAAAACCAGCACTAGCTC
CCTCCTCATTACTGAGCCCTCTATCAACATCAGCCACTTTTGCTAAAGAAACAGCTACAT
CTAAAGTCAGGGACGCAGAATCACAATGATTTTTCAAGGCATTACGACGAACGTCCAAAG
ATCGAAAATAATAAGTTCTTGAAGCTTGCAGATCTCCGTCATAGTACTTTAGATCTCCAA
TTTTATTCAGTGAAACGGAGAGAGTATGTATAATCTCCATATCCTCAGAAGGCGATTGTG
ACAGAAATTCGACACTTTCTTCAAAGTAGGTGATAGCAGATGCAGAATCCCCCATTGCAC
GACAACAATCTCCCAGCACTCCCAGCACAGCCCCAAGTTGTGAGCACAACTCTGGCTTGT
TACTAGATTCCTCTAATTCTTCCCTGATATCAACAGCACAAAGAGAGAGCCTGGCTTTGG
CACTTTCGACATTCTGAGCACGAAATGCCCTCATGGCTTGCTTAAACAGAAAAGCACCTC
TCTCTAGTGAGACATCTTCATATATCACAGGTTTGTTTTTAGTAACTGTCTCCTCAGCAT
CCTTACTAACATGAGGCCTCTTGATTCTGGCATGACCATCAATGAACCTATCAACAAGCT
TCTGAGTTTCTTCATCAGATTCAATCTTCTCAATATCAGCTCCACATAATGGACAGTCCT
TAAATCGCGAAATGCATGCTTTGCAGAATATGTGGGAGCAAGGCACACATTTACTGCTCT
CAAAAAGAAGGGCTTGGCAAAGGACACAGCTAAGAGGGCCAATTTTAAACGAATGAGAAT
CATATCCAAGAGGGCACTTGGGCTCAATCATGGCAGAATCAACACTCTCATTTTTAGATT
TACTCTCATGTTCTGCTGCATGCTTATTTTGGTTTTCACCATTTCGTTTTGAAGATGCAT
CATCAGGCCGAGCAACTTTGACAAATGGGCAAACCGGGGTCATTTCTTCTAACACTCGCT
CGATTGGGTGATTTGTGGCGCAGCTAATTGCCGCCCAAAACGCCGGCGTGCAGCCGTTCC
GAGAAGCGTGAGACAAGAGAGACAGAGAAACTGTGAGTGTTTTTTTTTTCTCCCAAATTT
CGCAAAGGTGAGACGAGTTTTTTTTTTTGTTTTTTCCCTAGTTAATTATGAGTTAGAAAA
TGCTAAATTGCTAAATGCAAAGTAGGTTGAAGAACCGTAGATAGGCAGGTCTAGTTCTTC
CATTTGACACGAACGTCAAAGAATCGAGGTTTAGAGGCTCTTCTTCCACGTGATAGGAGT
TTTTTTTTTTGTTTTTTCCCTAGT
>109
ACTAGGGAAAAAACAAAAAAAAAAACTCCTATCACGTGGAAGAAGAGCCTCTAAACCTCG
ATTCTTTGACGTTCGTGTCAAATGGAAGAACTAGACCTGCCTATCTACGGTTCTTCAACC
TACTTTGCATTTAGCAATTTAGCATTTTCTAACTCATAATTAACTAGGGAAAAAACAAAA
AAAAAAACTCGTCTCACCTTTGCGAAATTTGGGAGAAAAAAAAAACACTCACAGTTTCTC
TGTCTCTCTTGTCTCACGCTTCTCGGAACGGCTGCACGCCGGCGTTTTGGGCGGCAATTA
GCTGCGCCACAAATCACCCAATCGAGCGAGTGTTAGAAGAAATGACCCCGGTTTGCCCAT
TTGTCAAAGTTGCTCGGCCTGATGATGCATCTTCAAAACGAAATGGTGAAAACCAAAATA
AGCATGCAGCAGAACATGAGAGTAAATCTAAAAATGAGAGTGTTGATTCTGCCATGATTG
AGCCCAAGTGCCCTCTTGGATATGATTCTCATTCGTTTAAAATTGGCCCTCTTAGCTGTG
TCCTTTGCCAAGCCCTTCTTTTTGAGAGCAGTAAATGTGTGCCTTGCTCCCACATATTCT
GCAAAGCATGCATTTCGCGATTTAAGGACTGTCCATTATGTGGAGCTGATATTGAGAAGA
TTGAATCTGATGAAGAAACTCAGAAGCTTGTTGATAGGTTCATTGATGGTCATGCCAGAA
TCAAGAGGCCTCATGTTAGTAAGGATGCTGAGGAGACAGTTACTAAAAACAAACCTGTGA
TATATGAAGATGTCTCACTAGAGAGAGGTGCTTTTCTGTTTAAGCAAGCCATGAGGGCAT
TTCGTGCTCAGAATGTCGAAAGTGCCAAAGCCAGGCTCTCTCTTTGTGCTGTTGATATCA
GGGAAGAATTAGAGGAATCTAGTAACAAGCCAGAGTTGTGCTCACAACTTGGGGCTGTGC
TGGGAGTGCTGGGAGATTGTTGTCGTGCAATGGGGGATTCTGCATCTGCTATCACCTACT
TTGAAGAAAGTGTCGAATTTCTGTCACAATCGCCTTCTGAGGATATGGAGATTATACATA
CTCTCTCCGTTTCACTGAATAAAATTGGAGATCTAAAGTACTATGACGGAGATCTGCAAG
CTTCAAGAACTTATTATTTTCGATCTTTGGACGTTCGTCGTAATGCCTTGAAAAATCATT
GTGATTCTGCGTCCCTGACTTTAGATGTAGCTGTTTCTTTAGCAAAAGTGGCTGATGTTG
ATAGAGGGCTCAGTAATGAGGAGGGAGCTAGTGCTGGTTTTCGTGAAGCTATAAATTTGT
TGGAATCCTTGAAGATAGACTCTAGTGAAGTAGCCCTCGAACAACGACGCCAATCAGTGT
TGGAGTTCCTCAATGGCCAAATTGCTGAAAAACAACCTGATCAAACCAATTAAAGATCAG
CAATTCTGGACGGAAATTGTGAAAGAAGACCTCTGTATGAATCTACTTGGACAAGTATTT
GTGTAATATAAGCTTGTGTTTGTCGAGGTGATGAAGAACCTGAAGCTGATTGGAATTCGG
AGTTTCCTTTAGGAGAAGCATTTGAAAGCTCGGAAACTTGAAGATTTTATGCCAACCTAC
TACACTAACATGTCAACAGAAAATGGAACCAACCCTCTATGTGCTATTGGTTCTCGGTAT
GTTCTTTGCATCACTGTGTCTGTACTCATGTAAACCCACTTTCCATGTCCATAAGATGAT
GACGATATGCTTTTTTCACCCCGCTTTGTACTATCGTACCTGGGAAAAAAGTTATTTTTC
TCTGAATTATCATAATCATAGTAAAGAACCGCGTTGGTGTACTTGTGACCTTAATGTTGT
ATAATATATCTCCAGCTGTGAAATAGTTTGCATCCTGTGTTTGCTCAAAAAAAA
>110
ACAAAAGATATCCCATTTACATGACAGGTACACAGCGACATGCATATGATCCCTTCTTCT
TATACGCGATTTTAGAGTAACTTCATGCAAACCTGTTTTTGCAGGACCGACATTGTACAC
GTTGTGCAC
>111
AGGTGGTACTGAGTTCAATGTGAATGCCTTGAAAAACATCATGAAGGTACATAAATGATG
AAACAAATCCATTCTATGTGAAAGGCTACATTTTTCAGAGAAGATGCAGGAAAGCAGGTT
TCTTCATATCCTTGACTCGGTATCCATATAGGATACGGATATATACGG
>112
GTTAATGTTGTCATTGTTAGGTGCAGAGTTGGATGGTCCAGTTAAGTATAAAATCCATGG
AAACGTTAGCAAGTATACCTTTTTTCTAAAAATTATGCCGTAAAAGAATACAGATACAAT
ATTATCTTGCAATTCAAAAGCATCTAATACTTGTTTCTTGCCATTGTAATTATGTTGCAG
CCATGAGACGCTCGGATGGCTACGCAATTGGCCTCTACGAACCTCTTTGAGATTGTTGTT
CATGAAAGAGCATTTGATAGTTGAAGAGCCTCTAATGCATTTGGAATAAATGAGTAACCT
TTCCTTCTTTTGGGTTCCCTTCAATGATAGATAGTGTTGGTCCATCAAGATTGAACACGG
CTGTGCACAACGTGTACAATGTCGGTCCTGTCATGTAAATGGGATATCTTTTGTCATCTA
TGTCTCCAAGAAGTGAAAGGAAATCATCTATTGATTCTTTTGGCAATGAAGATGCTCTTT
CTTGTCTGCTTCTTGAATTTTCATCCTGTATCTGTGGAACTTGAAGGTGAAGATACATGT
TTGCATGGAAAAATGGTGTTGCATTGATCTCAAAGACTGATGATCGATTCCTCGATGCTG
TTTCCACGTTCAGAATCTTGCGTGTTGGTATATCGATTAGGTTATAGCTATGTCCAACAG
ACACTTCTGATGACTGAATTTTCTTGAGTGCATCACCTATGTTCGTTGCTTCAAGCAGAT
CTCTTGAAATAAAGTTTCGTCCAATACCTCCAGCTATGATTTCATCGTCACGAGGTGGTA
CTGAGTTCAATGTGAATGCCAATCCATGGCTGTTGAAGCCAAATGCACAGCTTGGGAGCT
CTCCTGCATATGTATATGCTGTAAAAGAATGTCCATTGCTTAAAGTTGCTCGGATCAAAT
ACCTACAACACACAAGATGAAGATCAGAAGATTGCAAGCGAAGGATGTTAATTTGTTTCT
TTTCTTTCTTAGAAGTATCTCATATAGTCTTATGTCAAACTACAGTCAGTTTTGGCCAGT
ACTTAGCTCAGTTCATGTAAGTATGTAACTTCTCAACGCTTATGTCTTAACTCGAAATAT
TTTTACTGAATGGAACATGCAGTGCATACGTACGTGTGACCAACTAAAGCAACATTTGCG
TCTTCATTGTGTGCTGCAATGGCTATGCTATTACTTACTACCAGAACATCAGAGCAATCA
TCTGGCGTATCTTCTACAGGTGTGCTCGCGCCTTCTTTCTTTGGCATAAATGCTAATATC
TCTTTCCTGAAGTTGATTAGTATTATATCAAGGAGAGGAATGCCACTTCCTTCCGCAATC
CCAATGAGCTCATCCCAGTAACGCGCAAACTTGTTGCGGTTATTGTTAGAAAGAGAATCG
ATAAGTGATTTTGCAAGATCGGTTTTAGCGAAAGGGCGAAGCTGTGTTTGGAGAATAAGG
TCTGTTGCTAATCTGCTGTTTATTAAGGATGAGAATTTCTCTCCTATTAGATACCCCAAT
TCATAGGAGCTCTTACATGGTCCAACTTCAAATATTTCCATGAGTTTTCTTTGCTTATAA
ATCTTCTTACTTTGTGTTTTTTTTCTATGTTCAAGCAAAACAAATAACTTGACCAAAAAG
ATAGTACTAAATGTTTGTGATTTTGAAGTTTAGTCTCTTGTTTTC
>113
GAAAACAAGAGACTAAACTTCAAAATCACAAACATTTAGTACTATCTTTTTGGTCAAGTT
ATTTGTTTTGCTTGAACATAGAAAAAAAACACAAAGTAAGAAGATTTATAAGCAAAGAAA
ACTCATGGAAATATTTGAAGTTGGACCATGTAAGAGCTCCTATGAATTGGGGTATCTAAT
AGGAGAGAAATTCTCATCCTTAATAAACAGCAGATTAGCAACAGACCTTATTCTCCAAAC
ACAGCTTCGCCCTTTCGCTAAAACCGATCTTGCAAAATCACTTATCGATTCTCTTTCTAA
CAATAACCGCAACAAGTTTGCGCGTTACTGGGATGAGCTCATTGGGATTGCGGAAGGAAG
TGGCATTCCTCTCCTTGATATAATACTAATCAACTTCAGGAAAGAGATATTAGCATTTAT
GCCAAAGAAAGAAGGCGCGAGCACACCTGTAGAAGATACGCCAGATGATTGCTCTGATGT
TCTGGTAGTAAGTAATAGCATAGCCATTGCAGCACACAATGAAGACGCAAATGTTGCTTT
AGTTGGTCACACGTATTTGATCCGAGCAACTTTAAGCAATGGACATTCTTTTACAGCATA
TACATATGCAGGAGAGCTCCCAAGCTGTGCATTTGGCTTCAACAGCCATGGATTGGTACT
TTCTGAACTTTATTATTATGTGCATAATACACTTTGAGGTCACATTTTTATTCTTGGGGG
AGTGGCGCAAAAATTAGGTTCATAGCAGTTTTAGATGCAACAGAGTTATATCAGGAGATC
CCACCTATAGAT
>114
GTTAATGTTGTCATTGTTAGGTGCAGAGTTGGATGGTCCAGTTAAGTATAAAATCCATGG
AAACGTTAGCAAGTATACCTTTTTTCTAAAAATTATGCCGTAAAAGAATACAGATACAAT
ATTATCTTGCAATTCAAAAGCATCTAATACTTGTTTCTTGCCATTGTAATTATGTTGCAG
CCATGAGACGCTCGGATGGCTACGCAATTGGCCTCTACGAACCTCTTTGAGATTGTTGTT
CATGAAAGAGCATTTGATAGTTGAAGAGCCTCTAATGCATTTGGAATAAATGAGTAACCT
TTCCTTCTTTTGGGTTCCCTTCAATGATAGATAGTGTTGGTCCATCAAGATTGAACACGG
CTGTGCACAACGTGTACAATGTCGGTCCTGTCATGTAAATGGGATATCTTTTGTCATCTA
TGTCTCCAAGAAGTGAAAGGAAATCATCTATTGATTCTTTTGGCAATGAAGATGCTCTTT
CTTGTCTGCTTCTTGAATTTTCATCCTGTATCTGTGGAACTTGAAGGTGAAGATACATGT
TTGCATGGAAAAATGGTGTTGCATTGATCTCAAAGACTGATGATCGATTCCTCGATGCTG
TTTCCACGTTCAGAATCTTGCGTGTTGGTATATCGATTAGGTTATAGCTATGTCCAACAG
ACACTTCTGATGACTGAATTTTCTTGAGTGCATCACCTATGTTCGTTGCTTCAAGCAGAT
CTCTTGAAATAAAGTTTCGTCCAATACCTCCAGCTATGATTTCATCGTCACGAGGTGGTA
CTGAGTTCAATGTGAATGCCAATCCATGGCTGTTGAAGCCAAATGCACAGCTTGGGAGCT
CTCCTGCATATGTATATGCTGTAAAAGAATGTCCATTGCTTAAAGTTGCTCGGATCAAAT
ACGTGTGACCAACTAAAGCAACATTTGCGTCTTCATTGTGTGCTGCAATGGCTATGCTAT
TACTTACTACCAGAACATCAGAGCAATCATCTGGCGTATCTTCTACAGGTGTGCTCGCGC
CTTCTTTCTTTGGCATAAATGCTAATATCTCTTTCCTGAAGTTGATTAGTATTATATCAA
GGAGAGGAATGCCACTTCCTTCCGCAATCCCAATGAGCTCATCCCAGTAACGCGCAAACT
TGTTGCGGTTATTGTTAGAAAGAGAATCGATAAGTGATTTTGCAAGATCGGTTTTAGCGA
AAGGGCGAAGCTGTGTTTGGAGAATAAGGTCTGTTGCTAATCTGCTGTTTATTAAGGATG
AGAATTTCTCTCCTATTAGATACCCCAATTCATAGGAGCTCTTACATGGTCCAACTTCAA
ATATTTCCATGAGTTTTCTTTGCTTATAAATCTTCTTACTTTGTGTTTTTTTTCTATGTT
CAAGCAAAACAAATAACTTGACCAAAAAGATAGTACTAAATGTTTGTGATTTTGAAGTTT
AGTCTCTTGTTTTC
>115
TTTTCCTTTCCCTTTTCCCTTCTTGAAACCCTCCAACCAAACTCAACTAATTATCTAGCA
AAAATATATATAGAGAATTGACCAAACTACTGGAATACCCCTTTCCTTCTACGGCGTTAC
TCGTTAATCGTTAGTGGTTAAAATGTATCATCCCAGCAGAGGCGGTGTTCGCGGTGGTCG
AGATCAATTCACTTGGGATGATGTAAAGGTTGATAAACACAGAGAAAATTACTTGGGTCA
CAGTGTCAAGGCTCCTGTTGGGAGATGGCAGAAAGGCAAAGATTTGTTTTGGTACTCCAA
GGACAAGAATGCTCAGGGTCTGCAACAGGATGCCTTGAAGGCAGAGATCCAAAAAATCAA
AGAAGAAGAGGAGCAGTCAATGAGGGAAGCTTTAGGCTTAGCTCCAAAGCGTTCTACTCG
TCCCCAAGGGAATCGTCTTGACAAACACGAGTTTTCTGAACTAGTAAAGCGCGGGTCAAC
TGCTGAAGATATGGGTGAGGGTCATGCTGAAGCAGCGAAAGTTCATGGACTTGGTTTCGC
CAGAGCTCCTCGTGTTATGGACGCATCAACTTCTGTTCTTCCAGGCACCAAGGTGGTAGT
TACTGCTGAGACAGATAGGGCTTCTCCTGAGGCTTCTGCTGATAAAGTGAACAAACATGA
GTCTGATGAAGAAGCTAAACAGAAGAAGAGAAAGCATGACGAAAGGAGGCGTGACAAGCA
TGAAGAAAGGAAGCACAAGAAGCATGAAAAACATGAGAAACGTCATTCCCGTGACTCAGA
TGACAAGAAGAAACATCGAAAAGAGAAGAAGAAGAGAAAGCATGACTCAGATTCAGAATA
GTCACCACCTATTATGATTATCATGAAATGGAATCTCAGTGTTAGTGTGTTCTAATATCT
CATATTATGGTCTTGGCTACGGTAAAAATTTAGCGATTCGCAAATTTGATTTGTAGAACA
TTAAGACCTTCCTAGTAAAGGTTATTTCTAGCTCATGTCGTTACTTTTTAAACAAAGAAA
TATCAAGTGCAGCATACGAGCAGGGGTGGATTCAAGATTTTAATAATGGTGGGACACCAA
AATAATCAACCTAATATTGTGC
>116
TTTGATTTACTTTATATGTACAGTGGTTTGCTTCGGTCTATCCCGTATCCGTAATATCAT
GTTTGATGTGCCAATATTTCTCATATCAACCTAAGCTTGACATTTGAGCTTGCATTAAAT
CCAGCACATTGAGAATGCAACCTTCAATAACATTTCCAGAACTCTATGAAACTGGATGAT
TCAAGCAAGCCGAAATAGAAGACTAAGAGAAAATGATACAGGTATGCAAGATGAGGCCAA
ACAAGAATACTGCTAACGAGAATCCTCCCACGTATATTAAGAATAATGCATATTGTAATC
CATCCAACTGGTGTGAGAGAATTCTGAATTATATTGGTCGCAACTCATCTTACATCCGAC
TCAGGAGTTGGTGCGATTCACCCGTGCAATTACGCTAATATTCGAGAAGCAGGAGAGGGA
AAGAAAACCTGCGGCTACTTGCTTGTTGGGGAGAAAAGATCAGAATATGAACTACGAACA
ATAGACTGTGGTGTATCGCATCTAATGCATTTACGCAAGCCAAGTTACAATGGATGTCCC
TTAACCTTGATCTGCCATATCCATCTTGCTCTTGATTACTTCTCAAGAGTCTTCTGCCGC
GCCATTGAGGTTCTCATCACCTGAAACACCAGGTGATCCATTTGATAACCGGTTCATGGC
TACAGAATTTGAATACGGGGAATATGTGGAAACAGGGCTGCTCCGGGAGTACCGATTCTG
TGCTGCTGTGCTACTTCTAGTTACTTTAAGACGGGCCTTTCTACCCTTTCCCATGCATTT
CTCCAAATGTGGGGCAAATCTTCCAGCTGAAATTGACCTCCGGCAATTCATGCAGTCAAA
AACGTCATTTGCTACAGTGGGATGAGTTTGTCCAAATATGTCTACTATGTGCTTGCTATT
TGCTTCGCCACTATTACTTGAATCAGCAATTTTTGCCCTCGCCTGTATGGACAACTTCAG
TTCTTCTTCCTCTTCTTCCAAATTACGATCAAGACCAAGCTTTGCTATCCTGTGACACTC
TGATGCAGTATCAACAATGACTGAATCCAACAGATCACCAAATAATTGTAATGAAAGCTG
AGAGTGGGATGAAGATGAATTATCTTCATTGGGTACTGACATTTCTACAATTGGACTCAA
TCAATGGCGTAATCAAGGTGGGTTCACTGGGTTCAACCCAACCCCAAAAATCTTCAATTT
CTTCGAATCGTCGACAGAACCCTTCAATTTCTTCCCTCGAAAAGTATCTTCAATTGAGGC
TAATACGAAATTCAAGGTTTTCGATAGAAATTGGAGTAGATGAGTATGAATGTAGACCGT
AATATGTAATACTCCCTCCCTCCTCTATTTTAGCCCTGTT
>117
TAATAAGTGGATGGCATTTGAAGCAAGCAATAGTACTAGCAATGTTACAACAATGATATC
AAATAATGAGATTATTAATGATGAAGCTAGTATGGCTAAGAGGGTAGCAGAATGGGGGTT
AGCAGTGGTGGCAGCAGATGGAGGAGAAGCAACCTCTTCGACCTCGAATGTGGTGGTTCG
AGTGTCAGGGGATGGCAATCGGAGCAAGAACTCGTACGACCGGACCATGACCGAGGTGAC
AAGGATGTCGGATGATTCAACACATTCTAGGACATCTGATAATATACTAAGAGTGTCACA
AGAGTTGAAAGATGCATTAGGCAGTTTGCAACAAACTTTTGTGGTGTCTGATGCTACAAA
ACCTGATTGTCCTATTATGTATGCTAGTAGTGGCTTTTTTACTATGACTGGCTATTCTTC
TAAGGAGGTTGTTGGACGCAATTGGTAAGCTTCTTTATACTTTCACCAATTAGTTACTCC
ATCATAATTCATAGACACTTCATTTAATTGTTC
>118
TTTTTTTTAAGCTGACCAGACTCTACAACATCACTTACATACATGGAAGAGGAGCTCTCT
GAAGTTACAATGTTAGATTTTAGAATATACAAAACTATTATCATTCAGTCGTTCGCTAGA
AATAGAATTGACAAAAATATCCTACTCGCTCCATTATGTACCTCTTCCTCTATGTACATA
TCTTTAAAAAATATATTGAATGACATGTTTCTTCTCCTAGTGATGACTGATGAGCACCTC
GGCTGTGCTTTGAATATAATTTCGTTTGTACCATTGATATCTTTTAGAATAAGTCCATAG
GAGTAGCAAGAACTCCATCATCATCCCATGAAACTTCCTTCGCGTTTGAGTCTCTTTTAG
TCAGCTCAAGCGGCACATCTAGGATTGGCGGGTCCATGCAACGAATTAGAGGCCAGTTTA
TTCCACGGAAAAAAGGATGCTCTTTTATTTCATTGGTCCCTCCTTGGGATCCCAATCTGG
TAGCAGGATCTCTGCTTAATAGTGCGTAAATTAACTGTCTTGCTGCAAGACTTACCGGAA
TGCTACTCGGAAATGTGAGGTCTTTGTGCAAAATGTTCGCGAATGTCTTTTGTCTGTTTT
TTCCCCGGAAAGGTGTACGTCCATAAAGCATCTCATACAACAAAATGCCTAGAGCCCACC
AGTCAAGAGCGCTAGTATGGCTTGCTCCAGTTATGACTTCAGGGGCAATATACTCCTCAG
TTCCAACAAATGAGTTAGATTGGGTAGCTGGTTCTGCAACAAATGTTGGCGGTGGTTGAC
TCCGAGATCTTCTTTTTTTTGGCTGTGGATGCTTTATTATATGAGGTTTGCAGGATGTCA
AGAATGAGAGGTCAAAGTCAGTCAAAACAAGATGACCGTCCTTCTGCAATAATATATTTT
CAGGCTTCAGGTCACGGTATATGATACCTAAACAATGAAGGTACTCCAGTCCAATTACAA
CTTCAGCTGCATAGAACCTGGCTGAATCCTCTCTAAATATTTTCAATGGCTGCTTGTCAA
GCAAAGCAAATAACTCTCCTCCAGGGCAGAAGTCTGTTATCAAACAAACGTGCGTAGAAG
TCGTAGGAGACTGGAAAGAAGCATATAGAGTAGGAAGGAAAGGATGATCCAGCAAAGAGA
TAATTTCCCTTTCAATGCAAGCACGGTGCACCTTATTACGATTCAACATCACATCTTTAT
CCATTGCTTTCATTGCAAATAATTCTCCTGTACCTTTCAGCTCCACCAAATGAACACTGC
CGGTATCACCACAACCCAATGGTTTTATGGGTTTAAAATGATCTAAACCAATTTTTTCAC
CGGAAGCAGTAATCTTTTGGATTGCAGCCCAACTGGAGGAGCCCCTCTTATGAGGCATTG
GGTAAACAGGGTTAGAATGAATTGCCCACAGGTCTTCTGGCCTCAAGTTGGCATCAGGCA
GTTCTCGAACAGCTTCATCTACATTTCCTGCAGTAGCTTTGACCACTTTAGCACTTTGTT
GTTCTGCTCTCTCTGACAGCCGGTTACGTAATGGTTCGACATGATCGCTTCCATCTAGTT
GCACTCCTATAAAGTATTGCAATTCCCCCTTCTGATCTCGCATGGGTTGCAAATGAAACA
AGTTCCAAAACTTCTTACCACTTTTTGTGTAATTTATTAACTGAACAGTGATATCCCGCT
GCTCCCTGATAGCATCTCTTATTTTTTGGACAGTGGCCTGATCTGTCTCTGGTCCCTGGA
GAAATCTACAGTTTCTTCCCAAGATTTCTTCTCGTGTATACTCAGTCAATTCAAGAAAGC
TATCAGATGCAAAAATAATTGGATTATCTGGAAGCCTGGGATCACTTATTACAAAATTCT
TCTCGATACGCTCCAATGTTGTCGCTAGATCAATTCCTTGTCGTATATCCCTTTCTCTTT
CTGAAAGCTCCCAGTTGTCAGCAGGATCTACGTCTTTTGGCATCAGAAACTCCGGCTCAA
GACTTGGTTGTCGTTCATGCTTCGCAGAAGATCTCCCTTTGAACCCCAATAAAGAAATAC
GTGCTGATTTCCTAGAGCCCACTGAATCTCTACTAGATGCATCAAGTTTAGGAGTCTGCC
TACCAGGAGTTCCCACACTGTCAGTTTCTGCATTTTTTGGCTGAAGAGTATCGAGATTGA
ACTTCCCTAAAGCCTCCCGTTTGTCAGCATCATTATTCACAGACTGAATGCTAGATCGTG
GATTCTTCACAGTCTGAACAACCTCTACTATGGAACCCAATGCTGCTTCCTTCTGACGAG
CATCATAACGGATCAATGATTTGGGCAAGCCATTAGGACGTACTGCCTTGTCATTAATTC
CTTCAGTGAATTTACTGACCTCAACCTGCATTCCAATAAATTTGATGACACGATCTTGAT
CATCTCTAATAGGGGTAACAGTAAGAAGGTTCCAGAAAGGTGTACCATCCTTCTTGTAAT
TCAATAATCTACCGCAGTAACTTCCTCCATTTTTTACTGCCTGTCTTATCTTCTCCACCT
CGTTCTGGTCCGTTTCTGCCCCCTGCAAAAATCGACAATTGCGTCCAACAACCTCCTTAG
AAGAATAGCCAGTCATAGTAAAAAAGCCACTACTAGCATACATAATAGGACAATCAGGTT
TTGTAGCATCAGACACCACAAAAGTTTGTTGCAAACTGCCTAATGCATCTTTCAACTCTT
GTGACACTCTTAGTATATTATCAGATGTCCTAGAATGTGTTGAATCATCCGACATCCTTG
TCACCTCGGTCATGGTCCGGTCGTACGAGTTCTTGCTCCGATTGCCATCCCCTGACACTC
GAACCACCACATTCGAGGTCGAAGAGGTTGCTTCTCCTCCATCTGCTGCCACCACTGCTA
ACCCCCATTCTGCTACCCTCTTAGCCATACTAGCTTCATCATTAATAATCTCATTATTTG
ATATCATTGTTGTAACATTGCTAGTACTATTGCTTGCTTCAAATGCCATCCACTTATTA
>119
ATTGGAGAGAGGGGCATGGTCTTGTTGCATGAAGACATTTCCATAAATAAGGCCTGCCAA
ACCACCACCAACAGTGTATACCAATGCAAAAGTTATCATTATCTCCATTACTACTGCTTC
CATTACTCCTAATCCTTCTGGCACACTGTGGATTGGAGTTGTCAAGCCACCAGTGGAAGC
CTTGAGAAGGAAACAAGCAACAACAGAACCAGCAAGCTGAGCAATCCAGTAGAAAATGCC
AGTTAGGATAGTGATCTGGCCGCCGAGGGCCAA
>120
TAACTGGCATTTTCTACTGGATAGTGATCTGGCCGCCGAGGGCCAATCCGAAGGTGACAG
CTGGATTTACGTGACCACCAGAGATGTTAGCACCCACTGCTACTGCAACAAATAGGGCAA
ATGCATGGCATACTGCTACTGCTACTATCCCACTTGGGCTTAGTGCTGCACCTGCTGTCA
ACTTACTGAAAGCAATGCAAGAGCCAACTCCAGCAAATACAAAGAGCAAAGTAGAGATAA
ACTCAGCAATGTAAGCCTTAATTGAGGCCCAACTGAAAGAATCATCAAATCTGCCAAAAG
CAATTGCCATCACTnCTCTnTTnnnTnnTCTnnnnnnnnnnAGAnnAnnnAAnAGAGnAG
TGATGGCAATTGCTTTTGGCAGATTTGATGATTCTTTCAGTTGGGCCTCAATTAAGGCTT
ACATTGCTGAGTTTATCTCTACTTTGCTCTTTGTATTTGCTGGAGTTGGCTCTTGCATTG
CTTTCAGTAAGTTGACAGCAGGTGCAGCACTAAGCCCAAGTGGGATAGTAGCAGTAGCAG
TATGCCATGCATTTGCCCTATTTGTTGCAGTAGCAGTGGGTGCTAACATCTCTGGTGGTC
ACGTAAATCCAGCTGTCACCTTCGGATTGGCCCTCGGCGGCCAGATCACTATCCAGTAGA
AAATGCCAGTTAGGATAG
>121
TTGGCCCTCGGCGGCCAGATCACTATCCTAACTGGCATTTTCTACTGGATTGCTCAGCTT
GCTGGTTCTGTTGTTGCTTGTTTCCTTCTCAAGGCTTCCACTGGTGGCTTGACAACTCCA
ATCCACAGTGTGCCAGAAGGATTAGGAGTAATGGAAGCAGTAGTAATGGAGATAATGATA
ACTTTTGCATTGGTATACACTGTTTACGCAACTGCAGTTGACCCAAAGAAGGGCTCAATT
GGTACAATTGCTCCTATTGCTATTGGGTTCATTGTTGGGGCCAATATTCTTGCTGCCGGC
CCATTCTCTGGTGGGTCCATGAACCCAGCCCGTTCATTTGGGCCCGCTGTTGCTAGTGGT
GATTTCCAGGACCACTGGGTCTATTGGGTTGGGCCCCTTGTTGGTGGTGGTTTGGCAGGC
CTTATTTATGGAAATGTCTTCATGCAACAAGACCATGCCCCTCTCTCCAATGAATACTAA
ATTTGAGTTTCCAATTTTT
>122
CAGGTGGAGAATCCATACCACCTATAATGAACCACATCCTAATGTTGCTCAAGTTTGATG
ATAAAGAGAAACAAGCAATGGAAAAGACGCATGATGCTACCAATAACCGATGGAGAAAGT
ATAAACGTCCAGGTTTATTTGATTCACGACAGATTGTTCTCCTATTCTCCATTCTGTCGA
GTATGGGGACAATACTGTTGATTTTTCTGACACTAAGAGTTAGACAAGTCAGTGATGGCC
TTATTCATGGCTGAGAGAGATGCCGAACCTTTTTTTTTTTTTTTTCATTTCAGATCATAA
TCTTCTGTTTCTATTTAATTATTACTGTTCTTTGGCATCTGTATCTTCTCTTGCTTGGGC
TTTATCTCAATTTTCCTGTGTAAATATAGCCAGTTAAGTGTTTGCTGCAGCTTTGCTTTT
AnAATTGGCGTTCCCCACTGATCCAAAAAAAAAAAAAAAAAAAAAAAA
>123
GAAACGCAGCAAGAGACAACAAGAAAACTCGAATCGTGCCGAGGCACATTCAATTAGCAG
TGAGAAACGATGAAGAACTGAGCAAATTGCTTGGCGATGTTACAATTGCCAATGGTGGTG
TGATGCCTAACATTCACAACCTTCTTCTCCCAAAGAAGGCAGGTAGCAAGGCGACCGCTG
ACGACGACTCTTAAGTTAATATGATGATCCAATGAAAGAGGAAATCTGGATTTGGAAACT
TGAAAAAAATTTGTTGCATTTTCGTTACGAAGATTATAGGATTTAGTTAGGGTTAGGGTT
TTGAAGTAATCATCGGTATTGTTCTTATTTGGTGGGGGTTTGGGGTTAAGTTTAGTTGGG
TTAATATTTAATATATTAGGGGGGTTTGGTTAGATTTTACCTACTTATAATGTGTATAAG
TTTCTTGTTTCCTGATTTCCCTGACAATTTTTATGAAACATCAATGAAATTTGTGGAGGT
TAATCCAAAAAAAAAAAAAAAAAAAAAA
>124
TGCTAATTGAATGTGCCTCGGCACGATTCGAGTTTTCTTGTTGTCTCTTGCTGCGTTTCC
TGCCAATTCCAATACCTTAGCAGCGAGATACTCAAGAACAGCGGCAAGGTACACCGGAGC
TCCGGCACCGACACGCTCAGCATACTTTCCAGCCTTCAAAAAACGAGCAATACGACCAAC
AGGAAACTGCAAACCAGCCTTACTACTACGAGATGTAGCCTTCTTCGCTGTACCAGAACC
TAAGGTTTTACCTCTACCTGCCATTTTTTTCTTTGTTTGCAGAGGTTTGAAGAATTTGAA
GAGAGAGAAAATGGCAGAAAAAGATGATAAACTAGAAAAGAGAGGAGAGAGATTGGAGTA
GTCGAGGAGAGAGAAATGAAAGTATGTTAGGTTGATTGAGAGGGTTCGTTATGGTT
>125
ACAATGGACGGCTGTGATTGGTTTAGGGGATGAAGAACAATCAAGCCATAGGAATGGAGA
GTTGAGATCTATGATGAGGGAAGTGGGTAGTTGGGCTGATCCATGATGGATTCGGGTC
>126
CACCAACGCATTTTTCCTCACCTCTTTATTCCTTCCAAACGCCAAACACCCCCTTATTTT
CTTCTCTCCTCAATTTTCTCTCTCAATCTCCTCAAATTTTCTTTCTCCCATGGCTTCTCT
CAGTCTCCTCTTCTTCCTCTTCCTTC
>127
TCATATATTATATACATTTTCAGCACTTTTAAAGGGATGAGCCTTCATGAACTCCCAGCA
CAGGTAATTTCTTAAAAAATAGCCAGAAGATATCCAATAGAAACTTGCTACTTTTAGTAC
ACAAATTAACAAATACATACATCTTAAACCAAAATGCTATCTACTATGCTTACATAAACC
TTGATTTTCTTTGTTTAAAACACATTTAGTTTATAGTTGAACCAAAGTTATTACTTGATA
GTCGAATTCTTCAACGAATTTTCATCACCTTTCGTGGACATTGAGTCCCATTTAATCCCA
AATTAGAATTATTGTCCCCTTGAAAATCATAACATCTTCCTCTTTTCTTACCCTCCTCAA
TTCCACCAACCTCTTTCAACCATACACCAAATAATTTCAAACCTTCTTTTTCATCATCAT
CATTCTTCTCATTAACATCATTAAAGTCACCTTCACTAACTAACCCATCTTTTGGGGGCC
CACGCGGAAGATTGTCCACTATCTCCTCTCGTATAATCTGGTTGATTTCATCACGGCCCA
CTTTTAAATGGGCCGAAAGAAAGCCCATTAGATCCTCACATTGTTTCTTGGTCTGAGCTA
GCTCCGAGCTTAATATTTCATTATCTCGTCTTAGTTTTTCGTTCTCCCCTGATAAATCTG
CAATTTCAACACTTCCCGGTGATGACGTGGAGGTGGACCCCGCCTCATCACCGGACACTG
ACTGAGAACCACCGACGCCGGAGATTTTTCCGGTGAGTGTCGTTTTCCGCCGGCGAATGT
CGGAGAGAAGATCTTGTTGATCTTTCTTGAAGTTGTCGTTAGCAAATTCCCATTTGTCCG
GCACAATTTTGCGAAATCCATAGGTATTAAGCTGGCGAACAAAACTAGAGAAATTGTTGT
GCTTGAAGTATTTGGGCAGCAAATCCTTGGCAAATTCAGCAGTTTTCCACACTACAAAGG
TAATACCTTTCTCTCCCCATGAAATCACATCATTTGTACTCTCATCATCCACCATCTTAT
ATGTCTTCGTCAAAAATGGCGCAGGAATTGACCTTTGCCCCATTTTTTCTACCCAATTAT
AATATTTACCTCCTAATTTACTCAAATAACTAATTAAATTAAAAAATACCCTGTTTTAAC
TTTCTTTCAATTTTATTTCCTAAAAATTGGTTTGAAAAAAAAGATCGAAAATTGAGTTTT
AGAAGGAAGAAGAACAACTAAAGAGCAAAAGAGCAGTTAAAAATTCCCATCCCCAACAAT
AAAACCCAGAAAGAAAAGACCCAGAATACATGATATATTTTTATTAAAATAGAATAAGAA
AAAAAAGAAGAAATCTTTCTGTTATTCTGAGTTTTCTTTTTGATTTAGAAGAAGATGAAT
GAACAATAAGAAGAAAATGGTTTCTGGGTTTGAAAGATC
>128
CCCTAAACCAATCACAGCCGTCCATTGTCGATCCATTCAGTGCACTTCCGCCGCACCAAA
TCCCTGCCCTTCTTCACTTTCCTCAAATCAACAAGCATGTTCTGTCCTTTTACAAAATCC
CACTACTAAAGTCTCTGCAACAGGGGAGCTCGTTGAAACAACTGTTTCCTTCCATGATCA
AATCTCACCCGTTGATTCCTTCCTCCTCTCTTGCGCTCCGTCGATTTTACTCTCCGGTTT
ACCCTCGGGTGCGAAAGGGGTTTTCGGGCTGGGCCGGGTCCGAACAGGTGCTATCTCTCA
GATTTCCCACTTTCTTGACCATCCTAAGAGGTTCTCGCTTTGTTTGTCGTCGGAGAGCGG
GATGATTTATTCGAGTGATGATGATATCGATGTGTTTAAATCGATGACTTACACTCCACT
TTTGGAAAATAAGGGCGATGGTAGCTACATTATCACCCTCAAAGCCGTCCAAGTCCAGAA
TAAGAAGCTACGGCTGGAAAATGTTGAACCAAACATGCTCTCGAGTTCGATGAAAATCAG
CACAGTCGATACATATTCGAGAATGGAAACGATGGTATACCGGGAATTTGTGACAGCCTT
TGTAAATGAGGCGGAGTCTTTGAACTTGAACATGAAGAGGGTTTCATCTCAAGGAGGATT
TGAGGTATGTTACAGTGTTGTGGAAAGGTCTACAATAGTGGTACCTGTGATTGATCTTGT
TTTGCAGAGTGAGATGGTGAAGTGGAGGATTTATGGGCATAATTCAATGGTGAAAGTGAA
TGATGAAGTGATGTGTTTAGGGTTTTTAGATGGTGGATTGGATTTAGGAGATGGAATTTC
AATCATTTTGGGGGCTCATCAATTAGAAGATAATTTGTTGGAATTTGATTTGGTTAGTTC
AATGCTTGGATTTAGTTCTTCTTTGATAAAATCGAAAACTAGTTGCTCTTATTTGAGTTC
GTCTGCTATGCATAGAAGTnnnnnnnnnnnnnnnnnnnnnnnnnnnnnnnnnnnnnnnnn
nnnCnnnnTAAAACATTCCCATATACAAACGAGGAAGATTATGCCAAAAGCATATTCCTA
TAATAGAGTCAAAAATCCCCTAAAAAATGTAGTCAAAATTCAAAAATTGGCACTGACCAC
ATCTTACATCCTTCAGAATTACTCCTCTCCCACCAAAATTCAAAAATTAAAAAAAAAATT
TACAAAATATCTCAGTAGCTAGGCTTGGGCACTTCTATGCATAGCAGACGAACTCAAA
>129
CAACAGAATTTTGCTGATGGCGGATTCAATATTTCCCAGAGTAGCTGGAAGCTGTAGTAA
TGGAAGTGTATAACCGCCTTTAGTTGTCCTGCACAATAAACGT
>130
GTGTATGAGTATTTGCATAAGTTGAGGGGGGTCGTGAGGGGTGTGAATGAGAAGGCGGCA
CACGTTGTGGAGAAGTGGTTTCGGGGGGAGAAGGCGGCTGAGG
>131
GTCGTCGGACGTCGGACGTCGGCTTTCTTTCACTCTCTCAAACTCACTTACCGGCTATTG
CGCTCAACTCTTGCTTTTCTGACTCAGGTTATTTTTTTGCAATAATTTGTCCAGTCACCA
GTGATTGGTATGATTTGTTGATGAGAATGAAGAAATCATTTCGATAATCTATTTTCTTCC
TCTCAAAAATCAAAATGAAGAAGAAACGAACCCAAGAATCCCAACTTCAATATGAACTAG
GAACATGTTTGAAGCAAAACAATCTCACAAAAGCTATTTCTCTTTATGATTCAGCTCTTT
CTCAAAACCTTCGTTTATCTTCTCACCACTTCAATGCAATCCTCCACCTTTGTTCTTCCT
CTGATTCTCTCTCCTCACCAACCAAGGCCTTAGCTCTTGAAAATGGTTTCAGGGTTTTCC
ACCATATGCAATCCCACAACATCCCACAAACTGAGGCAACAATTACCCAGGTTGCCCGCC
TTTCAGCTGCTAAAAATGACCCAGATTATGCTTTTGAGTTGATTAAATCAATGAAAAATA
AAGGGGTCTTGCCAAAATTGAGGACTTATAGTCCTGCATTGTTTGGTTTCTGTGAGAATT
TGAGGGTTGAGGAAGCATATGCTGTGGAGGAGCATATGAGGGGTAATGGGGTGAGGTTAG
AAGAGGCAGAAGTGTGTGCCCTTTTGAGAGTTAGTGCTGAATTGGGGAGAGAAGAGAAGG
TGTATGAGTATTTGCATAAGTTGAGGGAGGTGGTGAGGGGTGTGAGTGAGGAGGTGGCAC
TTGTTGTGGAGAAATGGTTTCGGGGGGAGAAGGCGGCTGAGGTGGGTGTTGAAGGGTGGG
ATGTTGGGAAGATGAAAGATGAGAGGGAGAGGTGTGGGGGTGGGTGGCATGGGAAGGGGT
GGTTAGGGAAGGGGAATTGGGAGGTGAAGAAGGTAAAGATTGGGGATAGTGGGGGATGTT
TTGGGTGTAGGGAGCGGCTTGTTGGTGTCGATGTTGATTGTGGGGAGACCAAGAGGTTTG
CGCAATCGATAGCTAGTTTGGCTATGGAGAGGGAAGTCAAGTCTGATTTTAAGAGTTTTA
TGGAGTGGATTGATAATCATGCTGACTACGAGGCTATAATAGACGGAGCAAACATTGGGC
TCTACCAACAGAATTTTGCTGATGGCGGATTCAGTATTTCCCAGCTGGAAGCTGTAGTAA
TGGAACTGTATAATAGAAATAAGAAATGGCCTTTAGTTGTCCTGCACAATAAACGTCTAC
GGGCTTTTCAAGGGAGTCCTTCCAATCAGAAGCTGCTTGAGGAGTGGTTAGCTCAAGGCA
CGCTCTATGCAACACCTAGTGGATCAAATGATGATTGGTATTGGCTCTATGCTGCTGTAA
AGTTTAAGTGTTTGCTTGTCACAAACGATGAAATGCGTGATCACATATTTGAACTCCTTG
GAAGCAGTTTTTTTCTTCAGTGGAAAGAAAGGCATCAAGTCCACTATACATTTTTCAAAG
GAGTTCCAAACCTTAAAATGCCTCCAACATACTCCATTCTTATTCAGGAATCCGAGAGAG
GATCTTGGCACATCCCAATAGCCAATGAAAACGTAGATGAGGTCTCGAGGAGTTGGCTTT
GCATCACTAGACCAAGTAGCTTCAGTTCTAACTCATCCAACTCTGGTGAAATGATGCAGA
ATATTACATTTACCAGATGCAATAATGTAGGCCAAGATTCTCGTCACAGTTnGGAAAAnG
GTGTTTTATCACTAnCTGGTAAAAGGAAGGAGAGAGAACnGTCTCCTTCAAGGnAATATT
AGTTCGTGTAGGTAGCAGACGTCTTCCTTTTTCGACCTGCATTGCACGGCTCCTTGTGCT
TCTCCATGGCTATGGAACATATACAATATACAAGACTTGCTGAGATTATGTAAAATGTAC
TATTATCAAAATGTTGCCA
>132
AATCTAGCTATGACGGTTCCCATGGTTGGAGACAACAACGACAACAACATGACGATTTCT
GCTATTGGATTTGAAGGGTATGAAAAGAGGCTAGAGATAACGTTCTTTGAGCCTGGTATT
TTTGTTGATGCTGACGGGAAGGGCCTCCGTGCTTTATCTAAGGATCAGTTGGATGAGATC
CTTGGCCCTGCTGAGTGCACCATTGTTGACTCTCTTGCGAATGAAAGTGTAGACTCATAT
GTTCTATCCGAGTCTAGCCTCTTTGTGTACAGCAGCTGAGTCAGATTGAGCTTTGAAGAA
CACTGAAGCTTTCTCCTTGTTAAGCCCAGTCATGCACATCTCAAGAGTATAAACAGGGTC
ATCATAGCTGGCTGTTGTTTCGGCGGATGCACAGTAAACATGCCATTTCTGGGGCTTAGA
AGGATTCCCCATCACAAAGGCATTGCTGCCTGCAGCAAGCTTCCCAAAGTAACCATCAAG
AACAGCAACTTCTTCnGAGAAGCTTCGGTGAGGGAAAGACTGAGCTCCTGGGAAAATAAA
ACTGCCACGAGTGTATCGGACAGCTTTGATATCAAGGGATAGGCTTGCAGCCAACTTCAA
AATGGGTGGGATTGCAAGGAGCAGCTTCGTAGTCCCACAAGTTTTTATGATGATCTTGTA
TGAGTACACAAAGAGGCTAGACTCGGATAGAACATATGAGTCTACACTTTCATTCGCAAG
AGAGTCAACAATGGTGCACTCAGCAGGGCCAAGGATCTCATCCAACTGATCCTTAGATAA
AGCACGGAGGCCCTTCCCGTCAGCATCAACAAAAATACCAGGCTCAAAGAACGTTATCTC
TAGCCTCTTTTCATACCCTTCAAATCCAATAGCAGAAATCGTCATGTTGTTGTCGTTGTT
GTCTCCAACCATGGGAACCGTCATAGCTAGATTGCTTAAAAGAACGTCTCACAGTCGCAA
A
>133
AAGGGACGAATAATGTATTGAGGAGCATTAATTGATTATCAAAAAAGCAGAAGAATATTT
GCAAAGAAAATCCAGAGAAAGATGTCTTCATGCCAAGGAAAGAATACGTGGCCCGAACTC
GTAGGAGAAAAAGGGCAAAAAGCAGCAGAAATTATAGAGAAGGAGAATCCTAATGTGAAG
GCTATCGTCATATTAGATGGAACTCCGGTTACATTGGACTTCAGGTGTGACCGAGTTCGA
GTTTTCGTTGATTGCAAGGATATCGTGGTTCGTGCTCCTATTATTGGTTAATGCATAAGC
ATAACTACGTATGCACATTATGTGTAACTCCATAATGACTCTATTATGTAATCTCGTCTT
TTTATTTTTTTTTTTTACTTAATATGTGTTACTTATTATATCATAGAAGCATTAAACCAT
AATCAATAATTGACATGGATTTTATTGTACATTATCATATATAGTAGTTGAAATCGAAAA
GACGAGATTACATAATAGAGTCATTATGGAGTTACACATAATGTGCATACGTAGTTATGC
TTATGCATTAACCAATAATAGGAGCACGAACCACGATATCCTTGCAATCAACGAAAACTC
GAACTCGGTCACACCTGAAGTCCAATGTAACCGGAGTTCCATCTAATATGACGATAGCCT
TCACATTAGGATTCTCCTTCTCTATAATTTCTGCTGCTTTTTGCCCTTTTTCTCCTACGA
GTTCGGGCCACGTATTCTTTCCTTGGCATGAAGACATCTTTCTCTGGATTTTCTTTGCAA
ATATTCTTCTGCTTTTTTGATAATCAATTAATGCTCCTCAATACATTATTCGTCCCTTTT
ATTGCCGGATCAAGCAATTGACTCTG
>134
TTTTTTTCAGCTATAAAAAATGTGCGCATGAATTGAACAAATACCGGACAACCAATTGTA
ACTCAAAACTGCAGTAAGCATCATAAATTAACCAAAGGAGACTCATTAACAAAATCAGAG
AGCTATTCCCGGCAATATCCAATTCTCCAAGTTCAAGAAGGTATTGCTAAGGTAGAAAAC
TAATGCAACAAATTTATGAGATCTACACGAACTTTTTTGACCTGAAACAATCAGTGATCA
CAAAAATCAAGTACAAACCCCCACAGCAGCTCCCCTATTGATAATCTACCTCGCTACTTG
TGGCTGTCCTTGCTCAAGAAGTTGGCCAACTAATTTGTATGTACGCCCCGACAATCCTTT
AGTGTGATCTATGAGCTGCTCATACACATTAGGGTAATTAGATTCCATCACTATGGTGCC
CAACTTAGAGTCAATCTTCGCATCGAGCTTAGAAGTGCGTATGAGGGTCATAATCCACCT
CTCTGCTTCCTCATAACTCAAATTCAATTTCnnnnnnnnnnnnnnnnnnnnnnnnnnnnn
nnnnnnnnnnnnnnnnnnnnnnnnnnnnnnnnnnnnnnnnnnnnnnnnnnnnnnnnnnnn
nnnnnnnnnnnnnnnnnnnnnnnnnnnnnnnnnnnnnnnnnnnnnnnnnnnnnnnnnnnn
nnnnnnnnnnnnnnnnnnnnnnnnnnnnnnnnnnnnnnnnnnnnnnnnnnnnnnnnnnnn
nnnnnnnnnnnnnnnnnnnnnnnnnnnnnnnnnnnnnnnnnnnnnnnnnnnnnnnnnnnn
nnnnnnnnnnnnnnnnnnnnnnnnnnnnnnnnnnnnnnnnnnnnnnnnnnnnnnnnnnnn
nnnnnnnnnnnnnnnnnnnnnnnnnnnnnnnnnnnnnnnnnnGATACTTGTCCTGATTAA
ACAGGTCAATTATCTGTGTCCTGCCATTGTCATGGTTGAAAAAGATAAATAAGCTCCAGT
GCATCAGCCATATTCTATTCTGTACCTGATTCAGAGGTGATGTGAAAGCCTTTGAATCAA
TTATCTCTTTCAAACGGTTAAGTTCCTCGAGAGCAATATCCCAGTTTTGCATCAAAATTT
CTGCTGCAAGCTTTCCCCACAATGCACTGAGACTTCTTTCACTATTGGTGCACAGAGCTC
TGT
>135
AAGTCTCAGTGCATTGTGGGGAAAGCTTGCAGCAGAAATTTTGATGCAAAACTGGGATAT
TGCTCTCGAGGAACTTAACCGTTTGAAAGAGATAATTGATTCAAAGGCTTTCACATCACC
TCTGAATCAGGTACAGAATAGAATATGGCTGATGCACTGGAGCTTATTTATCTTTTTCAA
CCATGACAATGGCAGGACACAGATAATTGACCTGTTTAATCAGGACAAGTATCTTAATGC
TATTCAAACAAACGCTCCTCA
>136
CTCATACCTATCTCTTTCACTCTCCTCACTCAATATTCTTTCCCCTCTCTCTCTCCTCTT
CGTTGCTGTATTACAAACCCTAGAGAGCGGCGAAAGTAGCAAGCAGCAGCAACAACAATG
GCGAACTACGACCTAACCCCGAGAATCGCGCCCCAACTCGACCGTCATCTCGTCTTTCCT
CTCCTCGAATTTCTCCAAGAACGTCAGTTTTATCCAGAAGAACAACTTCTCAAGGCTAAG
ATCGAGCTTCTTAGCAAAACTAACATGGTCGACTACGCTATGGACATCCATAAGACTCTC
TACCACACCGATGATGTTCCTCAAGATATGGTGGGTAGGAGAGTTGAAGTTGTTGCGAGT
TTGAAGGCGTTGGAGGAAGGTGCGGCTCCTTTGGTTATTTTTCTTCAGAATGAAGATAAA
GTTCAGGAATTGCGAGCTGATAAACAGTATAATCTGCAGATGCTGCAAGAACGTTACCAG
ATCGGTCCAGAGCAGATTGAGGCATTGTATCAGTATGCAAAATTCCAGTTTGAATGTGGG
AATTATTCTGGTGCGGCTGACTTTC
>137
TTTTTTTCAGCTATAAAAAATGTGCGCATGAATTGAACAAATACCGGACAACCAATTGTA
ACTCAAAACTGCAGTAAGCATCATAAATTAACCAAAGGAGACTCATTAACAAAATCAGAG
AGCTATTCCCGGCAATATCCAATTCTCCAAGTTCAAGAAGGTATTGCTAAGGTAGAAAAC
TAATGCAACAAATTTATGAGATCTACACGAACTTTTTTGACCTGAAACAATCAGTGATCA
CAAAAATCAAGTACAAACCCCCACAGCAGCTCCCCTATTGATAATCTACCTCGCTACTTG
TGGCTGTCCTTGCTCAAGAAGTTGGCCAACTAATTTGTATGTACGCCCCGACAATCCTTT
AGTGTGATCTATGAGCTGCTCATACACATTAGGGTAATTAGATTCCATCACTATGGTGCC
CAACTTAGAGTCAATCTTCGCATCGAGCTTAGAAGTGCGTATGAGGGTCATAATCCACCT
CTCTGCTTCCTCATAACTCAAATTCAATTTCTCAGCAAGCACCCCCAAGTCTATGCGCTG
ATGTATTTTGCAATATGTTTCACAAATGAAGAGCCGGGCATTTTCAAGGAATTCGTCCCT
TAAGGGAACAGTAGTATAGCTGCCTTCCTCAACTCGTTTTCCAAGGAATGGATCATTTAG
TATGACCTCTTCGCATTCCCTCAACTTCTTTTGTGCCCCTTCAAAGTCATAATTAACATA
AACACATGCCAAAAACTCTGTGATAGGATCTTTGTAAGAGTTCTGTTCCTGTTGGATGAC
CTTAACAAAATCTTTAAACTGAGGCCTTCTCCTTTTGTTGACAATGAAAGCAGTTGCAAG
ATAACGCAAAAGATGAGGAGCGTTTGTTTGAATAGCATTAAnnnnnnnnnnnnnnnnnnn
nnnnnnnnnnnnnnnnnnnnnnnnnnnnnnnnnnnnnnnnnnnnnnnnnnnnnnnnnnnn
nnnnnnnnnnnnnnnnnnnnnnnnnnnnnnnnnnnnnnnnnnnnnnnnnnnnnnnnnnnn
nnnnnnnnnnnnnnnnnnnnnnnnnnnnnnnnnnnnnnnnnnnnnnnnnnnnnnnnnnnn
nnnnnnnnnnnnnnnnnnnnnnnnnnnnnnnnnnnnnnnnnnnnnnnnnnnnnnnnnnnn
nnnnnnnnnnnnnnnnnnnnnnnnnnnnnnnnnnnnnnnnnnnnnnnnnnnnnnnnnnnn
nnnnnnnnnnnnnnnnnnnnnnnnnnnnnnnnnnnnnnnnnnnnnnnnnnnnnnnnnnnn
nnnnnnnnnnnnnnnTTAAGGGACGAATTCCTTGAAAATGCCCGGCTCTTCATTTGTGAA
ACATATTGCAAAATACATCAGCGCATAGACTTGGGGTATGTnCnTGCTTnAnnAnTTGnn
TnTnATGTTATGAGGAATAnnATGAnATGCGTGnnTnnTGACCCTCnTAnnCnnTTGnTA
GAGCTCGATGCGAAGATTGACTCTAAGTTGGGCACCATAGTGATGGAATCTAATTACCCT
AATGTGTATGAGCAGCTCATAGATCACACTAAAGGATTGTCGGGGCGTACATACAAATTA
GTTGGCCAACTTCTTGAGCAAGGACAGCCACAAGTAGCGAGGTAGATTATCAATAGGGGA
GCTGCTGTGGGGGTTTGTACTTGATTTTTGTGATCACTGATTGTTTCAGGTCAAAAAAGT
TCGTGTAGATCTCATAAATTTGTTGCATTAGTTTTCTACCTTAGCAATACCTTCTTGAAC
TTGGAGAATTGGATATTGCCGGGAATAGCTCTCTGATTTTGTTAATGAGTCTCCTTTGGT
TAATTTATGATGCTTACTGCAGTTTTGAGTTACAATTGGTTGTCCGGTATTTGTTCAATT
CATGCGCACATTTTTTATAGCTGAAAAAAA
>138
AAAAAATTCCTAAATTCCTCACAAAAAACACAATCCAAAACAACCGACCAACAATGTCAC
TAATCCCAACCAAnnnnnnnnACTGGTTCAACAATCGACGCAACAACAATCnTCCACTTT
CAAGAAACCTCAAGAACTCTCCCTTTCCTCCTTTAAATACCATCTCTCCTCACCTTTCCC
TTCCCATCTTAAAACAATCACCAAAATCATCAGCAAAAAAAAAACnnnAAAAAnnnAnCT
AAAnnnAAnAAAAnnAACnAnTnnnnAnCAATGTCACTAATnCCAACCAACTGGTTCAAC
AATCGACGCAACAACATCTTCGACCCATTTTCCCTCGACATATGGGACTCTTTCAACGAC
TTCCCAACTTCTCTCTCCACCATTCCTCGTTCCGACACCGCAAAAGAAACCGTCGCATTT
GCCAACGCACGAATTGACTGGAAAGAAACTCCTGAATCACATGTTTTTAAAGCTGATCTT
CCTGGAGTTAAGAAAGAGGAAGTTAAAGTTGAGGTTGAAGATGGTAATGTTTTAAAGATT
AGCGGGCAACGGGCAAGAGAGAAGGAGGAGAAAAATGATACTTGGCATCGTGTTGAGAGA
AGTTCTGGGCAGTTTTCGAGGATGTTTAGGTTACCTGAGAATGCTAAGGTTGATCAAGTT
AAAGCTTCTATGGAAAATGGTGTTCTTACTGTTACTGTTCCTAAGAGTGAGGCTCCTAAA
CCTCAGGTTAAATCTATTACTGTTTCTTAAGTTTAATTAGAAGAAGAATATGGTGTAATT
TGGTGGATTTAAGTAGTGTTGTGAGTGATGAAATAAGGATGTTTTCAAGTGTTATGTTTT
AATGTTGTATGGGCTTACTTTTACTCTGTTTTGGTAATGTAAGTATGATGCTATTATGCT
ATTATCACTATGTACTGTGATCCTTGTTTTCAGCTTTTGTAATGATCGGCAATAGTAGTA
ATATATATTCAGAGTTTTTCTGAAGTGTGTTTGTCATGTTTCTTAAGATTTTTGGGTATC
TTTGTTTGTTCAACTCCGTTGTTTTAATGCTCATAGACTAATGTTTTGAT
>139
GAGCAATAGACTGTAAGCGGCGTCTGAGTATTTCGAGATAAAAATACCACCTTTGAATCT
CAACGGAATTCCCAATTTTCTTTTTTAATAAATGTGGATTCCTAGCGACGACATCGTTTT
GATCGAGAAAGGAAAAAAACCCGGTGACCCATGGGTTATTACCGTTAATTGCCCGGATAA
AACTGGGCTTGGTTTGGATATTTGTCGCACCATTCTTGATTTTGGGCTTTATATATCTAA
AGGAGATGTTTCAACGGATGGAAAGTGGTGCTACATAGTGCTCTGGGTAGTTCCTCATTC
TAGTACTCGTGCAGTTCGATGGGAAAACCTAAAAGAACGGCTAGTCTCAGTATGTCCGTC
ATGCTCCTTGTCGTATTATTACGCTCCACCGCCACCATGCAAGTCCTCTCCCATCTACTT
ATTGAAGTTCTGTTGCCTTGATCGAAGAGGATTGTTATATGATGTTACCCACATCCTCTG
TGAGCTTGAGCTCTCTATTGAGAGGGTAAAAGTGACAACAACTCCAGATGGCAGGGTCCT
GGACCTCTTCTTTATCACCGACAACTTGAAGCTTCTTCACACAAAGGAGAGACAAGAAGA
AACCTATGAACAACTACGTCGTGTTTTAGGTGATTCTTGTATTAGTTGTGAACTGCAGTT
AGCAGATAAACACCACGAGGCTCGCCAAGGTACCTCATCCATCTCTCCTGCTGTTGCTGA
AGAGCTCTTTGCATCTGAGTATTCGAAGAAGGAGTGTCATATGCAAGCACTTAGTGCAGA
TTTAACACAATTGAAGAAGGCTGTTGTCAATGTTGATAACTCATTGAGTCCCAGTCATAC
GCTGCTGCAGATACATTGTTTGGACCACAAAGGTCTTCTTTATGATATCGTGAGAACACT
GAAAGATCATGATGTTAAGATTTCATATGGCCGAATCTCGGCCGTTACCAAAGGACATCG
AGACATGGACCTATTTGTCCAGCACAAGGATGGAAAAAAGATTGTGGATTCTGAGCGAGA
ATACTTGTTATGCTCCTGTCTCAAGATAGAAATGCTTCACCCATTACGTGTACTCATAGC
AAATCGTGGACCTGACACTGAGCTATTGGTGGCTAATCCAGTTGAGTTATCAGGACGGGG
AAGACCTCGAGTTTTCTATGATGTAACTCTTGCTCTTAAGAAGCTTGGCATTTGCATATT
CTCGGCTGAGATAGGCAGGGATTCTGCCTCAGACCGGGAATGGGAAGTATATCGTTTTCT
TTTAGACGAGAATTGTGAGTATCAGCTGTTGACAACAGATGCTAGAAATCAGATTGTAGA
CAAAGTCAGAAGAATGCTAATGGGTTGGTAATCAGATTTTTGGTTTTCGACCCTTTTCAG
CTGCAGGCTGTATTGTATCAGCTTCTTGAGTTGATTCTGATGTATAGTGTATTGTATTAG
CTAAACGATCAATCTATTATCTTTCTGGAGTAGAGAAATAGAATCCACATTCAGCGCAAG
CTGTCTCGTCGCTTGATTGTGCTACGTATAGTTGGTAGTGTGCTATAGTTTGCTGATTAT
GCTGTGTTGCTTTACTTGGCCATTGATAGAGTTCAGAAGCTGTAAACATTCAAGAGTAAG
GAAAGGGGAGGAGTTTGATAGTCATAATACCGGACAACTGAAAAAACTACTGCATTCCTG
AGTGTTTTGGTTTGCTTTACTG
>140
AGAGAAAAGAAACCCACGCAACGCACGCACCAAGGCAGGCACTAGGCAGCATCACTTAGA
CAACCCACACGCTTTTTCAGCAGTACCCCCAAACAATAGAGACTTGGAAAGAGAGAGAAA
GTGAATAATAAGCATTCTTTGTTTGTGTGTCTGTCTGAGGCGAGGAGAGAGAAAATAATG
GGCGGAGCAACAGGAAGATTACCTACTTG
>141
CCTTATTATATCTATTTCCTCATTTACTTACAAAAATATCCCCTTAATAAAGAAAAGAAA
AAGGTCAAAAAGTGGGGCGAGGAGTATTGTGGAGAGGCATTCTCCTCGTGAGCAGCCTGT
CACGATTGTCTAACTGCCTCTCCCTCTGCCAACTAAAATAGAGAAGACTCAATACTCAAA
CACTCAACACTAAAGAAAAGAGGAGAGAGAAAAGAAACCCACGCAACGCACGC
>142
CATAATGCAGACTACTCCCAAGGGAAGAAAACCCAGCTTTATTAAGACTCAGAGGCCTTG
TCCAACAAAACAGCACTAGCAACCTCAACAGAGGAAGCCCCAAGGAGTCACCTCGA
>143
GGAGAACATTCAATTTTTTAATTTTTTTTATAAAAGAAAAAACTTTAAGGTCATACCTTG
ATATTCAATTAAATTGTTTTGGCTATTGTGGTTGCACACAGTATTGTGGATTTTTCATTT
ATCAATAGTTAGTTGTTGGGTTTGTGGGTCCAAAATAATAGCATT
>144
CATCACCTGGTGGCATTCAGAGTCAAGGTGAGGGTGGTATTTCATATATTTTCATAATAT
CTCATAATTCGTTTTGTTGCTTGATTTAACTTCATTAATTTACTAATGAGATTGTGGTTT
TCACGACTCAGGCAGCATTATTCGAATTCGCTTGTCA
>145
GAAAATTCTTCACCTAAGAAAATTCCTCCCATTTCCTCCAAACTCACACCTACAAAATTA
AACACACAAACAAAATCAATTCAATTCCATCTCCAAATTTCCAATCCCCAATTTCTCCGA
TCCGATCAAATCTCAATCGGATCTCGAAATTCCATCAATGGCGATCCA
>146
ATCTCGAAATTCCATCAATGGCGATCCACAATCACTCCACCTTTCTCACCTCCATCTTCC
TCATCTCCCTCCTCTCTCTCTCCTCCGCCGAAATCCGCTCCACAAAGGTCAAATCCGAnA
ATCGCCCAATCATCCCCATCGACGAATTCGGGTTCACTCATACGGGTCGTCTCGAACTAA
ACGTCACCGGAATCAAACTATCCACCCAACTCCGAATCGATGTCTCC
>147
AAAAGAAGTGAGAGAGTATAGCATACTCCATAAAACAAGTCAAGAGTCAATGTAGAACAA
ATTGAAAGCACAAATGGTTAGGAAATTGCGGTAATGTCCAATATCATCCAATTGACTTGA
AAATTCTTCACCTAAGAAAATTCCTC
>148
CAGCAAGTACCTACTTTTCAATTCAATTGGGAGAGGCAAATACGAGAACTGCAAGGGAGT
ACCTTCAGCATCTAGCCTTGGCACTTCCAAGTGTAAGCTCCAAATCATCCACACCCACTT
CATGTATTCTCTCACCTTCCCAAGCCATAACAGCAGCACCGTTTCCAAACTCAAATTCGG
GACCATGTCCTCTCTCCATAGCACCTCCCCAACCTAGAGCAACAGACCCATTAAGTGCGC
CCTGCATAGAACTCCTCTGGGCAACAGCTTGTTTTACAAGATTGAATGTAGGAGAAGATG
GAGAACCTAAGGTGGCCCCTGTCTGGAAGCTCACCCACCTACCAGAATCAACAGTAGAAG
CATCGGATTCATCACATTCCGGTATAGTAGGGGTAATGTTGTTCCGGCGTGTAGGGCTTG
ATGGGGCAGAAACAGCAAAAGCTGTGTGGTGAGCAGATTGTTGAGAGCCAGAACCATTTG
AATTCGACAAGGATTCCCAGTCCGCTTTACGCTTGGAGCTCCTAGATGTCGGGGAAGAGA
GCGGAGGAGTTACAGGGGCACTACTTGATATACGAATAGGTGGCAGATTCGTAGGAATAG
AAGCCAAATTGCGAAGGAAAGGGAGCAAGTAATTCGAGGGGTTTGAGTCATAACGCGAAG
GACTTGGGAAGGAAGATGATGTTGGGCTGGCATGGTATGAAGGTATAGGGCTAGGGTATG
CTGATGATTGTGGACTCTGCTGAAGAGACGAACACGCGCTAATGTTGGCTGATGTGCCCG
CCATATCCATTGGAGGTGGGTTGCATCCCTTGCGATAAGTGGTGCCATCTTCTTCAACAA
TCCAACCAGCTTCTCTACAAAGGGCTTTCAAAACCTCGTTATTATCGCAGTGTTTAGGGA
GCTTATAACTACCCTGAGCTCGAAGACCAGTGAAGATCTTAGCAGCAATAGCTCGTCTTC
TTCTCTCCCTTTTCTTGTTGTTTTCTCTCTCTTTCCAAGTAGGTAATCTTCCTGTTGCTC
CGC
>149
CCAAGTACAAGACACTGAAGACAGCAAATTCATTGAGCCACTGCAGTGAGAAGCACCTTC
AATATATCTGCTAGTGAAAGATAAAAAGCAATCAACTCGTGGATGCCAAAAGAAAACAAA
TATACAATAGTAGCATAAATCAATACATAAAACCCGAAAGAACCACCTGTTTCAGGATAT
CAATCACCTGTTTCAGGATATCATTTATGTGGCTTCTTCCACAAAACTCCAATCTTTTTA
AGGACATTGCCATTTTTCTTCTTGAAGGAATCATCCTCATAGTCATCCAAGTATGGTGAA
CTATGTCTCCCCCCAACAGGGCTATACTTGCTATCAAGAGGAAATGATCCGGTTCGCTCC
ACATATTTCCCGTTGCTCCCGGGTGAAAGCATGGAAGCAGCAGCTTCTGCCGCCTTTCTC
CACTGATCAGATTGCACTTTAAGTCTTCTAAGCTCTGCCTCCATTTCTGCACTTGCTGCC
TGAGCTGCCTCTAGTTGCTCAGAAACCCTGGCTACTTTCCTGTTACTCTTATCTACTTCT
TCCATCATGTACCCAAGTTTTGTCAAAGCATCTTGTTCGGCAGCTCGCGATGCATCAATC
TCAGCAGTGACTTGATCAGTATCGACACTCTTTTCCATTTCCTGTTTACCAATCTCTAGC
TTCAGCATCTCATTCTCTCCTGACAGCCTATGTAGTTCCGTCTCCTTATCCATCAAATTT
TCCCTTAAATTAGCTACATGTTCCCTCATGTTTTTCAGCTCATTTTCCACTTCCCCCAAA
ATTTTCTCTCTCTTGCTCTCGCCGTTAGGGTTTCATTGCAATTTTTTTTCCCACCAATCG
AAACCCGCCGATCTATCTCTGTTCGCAAATTTTATCAAAGATTTGATTTTCCCACCTTCA
GATCTTCAAACCCTTTTCATTAATTTGTAAATCTCCGATTAGGGTTTTCTCAAATCGCAG
TTTTCTTTAGGTTTTAGAGAGAGAAAATCACATAAAGGGGCAAGTTCTTGTTTGGATTTA
CGGGTAAAAAGAAAAAAAAAGAAAAGAAAATGTCTCGCTGTTTTCCGTTTACGCCACGTG
GCTCTGCTGGGAAGTGTTCAGCAAGCAATAACGATGCCTTGATCGATTCGATTAAGGTTT
GTTATACCCAACAAACAAATAAAAATGCCAAAGTTTGTTGTACATGTTGAATATATATGT
AAAGGTAGTATATAATATAAAGATTTTAAGGGATACCCTTTCTGTTGTAAGTATTTGATC
TAAATATCAAAAGATTATGCATATGTATGGATGGATATATAGATGTTTGTATATAATACA
GTTTGGATAGATGATGGTATTGTAAGAAAATATGTAAGAGAATGGACAGTACCCAACTGA
ATGATTGCAAGTTAATTAAATTTATAATGGTTTTTGAATGTTATGAATAGTATATGAGAT
AATTACGAATATCTGGATTTGGGGTTTCAATGTCGATTTTAGTACCAAGACTGTACAAAA
GGAATAGCCAGAAACATTTTTTATAGAGAGCTGAATTTGGCCTCTGAATGGTTTTGGGGT
TTCAATGTCGATGTTAGATTTGAATCTATGTATTAGTTTCGCCTTTTTTTGGTTGTTTTC
CAGCAGATTAGATTTGTAAGTTGAAATTGGAGTAGTAATGAGAGTTGTGATTATGATACT
TTAGAGTAGGATTAGTATAAGAACATGTGGTGATATGTTTCACCTTTTGATGGTTTTTGA
GCTGAGTGGTCTCGCTTATGAAGTGGAGTTTGGTGGAATTTGAAGTGATTATTGGAATCT
AGTTAGGGTTTGTGAGGTTGAGTATGGAGTTGTTTGTGGGAATTTGAGGAATTAGATATA
CCTCTATTATTTAGGGTGGTGCCTCGGATTATGTTGAAGTTGTCAGCGTTGCTGGACTTG
TTGTGGATTGTTAAAGCCAGTTTTCGATTGTTCAAGTTTCTGTTGTGTGTGTATTTCTTA
GTGATATGAGTTGGCTAATTGGATTCAGTTATTAGTGCAAAGAAAGGGTTAGGTTAGAAG
ATTATGGTTGTCTAAGTGACTTCTTTGATGCTTTCTGGGTTTTTGAAACTTAATTTCATT
GAAAAGCAGGCTGGTTTTATTTCCTATTGTTTTAACATGTCTTTACTCTTCTTGGTCTTT
ATAAACTTATTTGGCGTGGGTTTGTGAATGATTTCATTTGATAAACGATCTTGTACCTTT
TTAAAGCTTTTGGTAAAACAAATAATGTGGTTTATAAACTTATTTGGGGTGGGTTTGTGG
ATCTTGATTTCATTTGATAAACGATTTTGTATCTTTTAAAGCTTTTGGTAAAACAAATAG
TGTGGTTTATAAACTTATATGGCCGTGAGTTCGTGGATCTTGGTCTTCATGACCACTTAA
AACATTTCCCTTTTCTTCTGTCTTTATAAACTTGTTTCTGGTAGGTTTTTACTGGCATGA
CATTCGGTTTCTGTATGGTCCCCTTCACTGTTTGTGCTTATGGAAACCCCTGTCCATTAT
TTGCAATTATGAAATTCTGGTGTTCGTACACCTGATGATATGATATGTCAGGTTGTTTAC
CCTTAATGTGGTCCATTGATTTGTTCTTTCGACGCATGACACTTAAACTGGTCATGAAAG
TTGTCTGGTATAAACGCATGCGGGTTTCTACCCTATGTGTGCAGTTTAGATTCATTGCCT
GATTTCGCATGCAATGTGAAAAGTTGCCTATCCTGGTCATGCTTGCTTTCTTAGCTTGCT
ACCATTATATGGTCTGAATTTACTGTTCTGGTGCTCTAAAGCTCCTAAGAGAAAAGGAGA
AGGCCATTTCAAACAGAGAAAGAGATGTGGTGGTCAAATCATCAGACAAGAAAAAGGACA
GAAAAGAGAAGGCCATTTCAGACAGAGAACTAGAGGTGGGCAAATCATCTGGCAAGAAGA
AAGATAAAAAGGAGAAGAAAGAGAAGAAGAGAGAGAAGAAGGAGAAGAAAGTCAAATCTC
TTGTTGATGAGAAGCATAAATCTGTGGACAAACTCTACAAAGATGATAATTGTCTACAAG
ATCCCAAAGGTAAATGTAGTTTGCGGAACCATGAAACTGAGGTACTGGAGAGGAGCAGTC
TTACTGAAGAGCATGGTAGGCCCCTCGATTCGCAAAATGTTTCTTGCTCTTCAGACAGTA
CAAGTAACAGCAGCAAGAGGAAAAGGCATTTATCATCACCTGGTGGCATTCAGAGTCAAG
GCAGCATTATTCGAATTCGCTTGTCATCCTCTCATAAAAGAGATGAACCTAGTACTTTAG
GCAGCAAAGAGCAGTCAGTCATTCTGCCTGTTCAGAAGAAAGAAGATCCTAGCCCATCAT
ACAGTACAGAGCAGCCTTGTCCAAATCTTGTAAGGACAGAGTCATCTGTCAAACTGAAAG
ATGTTTCTGAAGTCAAAGATCTTCCTCGCTCTGCTCTAACAAGTACAAGTAGTGCTACAC
TGCAGGCGGTCTCAAGAAAGGGTAAAGAAGTACTTCTGCAAGACAAGAAGACTGAGTGTA
GCATTTCAGGAAGGGAAGATGTCTTACCTCAGGACATGATATTGAGTAGAGAACCGTTAA
AGAAACTCTCATCTCATGACAAGAAGATGCAGAAAAAAGTAGCCTTGTATAACAACTTGT
TTGAGAATTTGCTCCAACCTATGTTAGAGGATGGCAAAGATGACGAGGACTGGCTGTTTG
GTAGTAGAATGAGCGAGGAGAAGCCAGCGAAAAGATTGAAAAGCAGTGATGATCTTGAAT
GTTGTATGGACAGTCTTCCATGCTCGTCATCTGCTGTATTGCAGCCTCGAGCACATTTCT
TGTCTGATGTTGGAGTTTACGCGTTGCCCTACACAGTTCCATTTTAAACTGAGTGAGCTG
GAAGGTCATGCTGGAATTATTCAGTCCTCGTCCAAGCAATGGTTTTTGGTTACTCTATCT
TTCTTGTGTGTGGGGCTGTTGGTGGCAATGAAGTTTGTCTGCTATGGTAGTGGCGGAGCT
TGTGAAGATGCAGATTAGACCCTCATTGAGTTACAATGATAGGGTTTTGGTAACTGGTGG
GGATGGTGGAACTTTGGGTGTGGAGTACTTGTGTAGGGTCTGTCTGTGTGCTCTGCTTTT
GCTGTTCTTTTATTTTTGAGAGAACTCCTTTGTGGCGTTCTTGAAGTGTATATACTGTGG
AACGTCTTTGTCCATTTGGACGACTAATACAATATTCATTGACATACGAGTATATGACCA
TAGCTCCATCATTAGGAGCACTGTGAAC
>150
CCAAGTACAAGACACTGAAGACAGCAAATTCATTGAGCCACTGCAGTGAGAAGCACCTTC
AATATATCTGCTAGTGAAAGATAAAAAGCAATCAACTCGTGGATGCCAAAAGAAAACAAA
TATACAATAGTAGCATAAATCAATACATAAAACCCGAAAGAACCACCTGTTTCAGGATAT
CAATCACCTGTTTCAGGATATCATTTATGTGGCTTCTTCCACAAAACTCCAATCTTTTTA
AGGACATTGCCATTTTTCTTCTTGAAGGAATCATCCTCATAGTCATCCAAGTATGGTGAA
CTATGTCTCCCCCCAACAGGGCTATACTTGCTATCAAGAGGAAATGATCCGGTTCGCTCC
ACATATTTCCCGTTGCTCCCGGGTGAAAGCATGGAAGCAGCAGCTTCTGCCGCCTTTCTC
CACTGATCAGATTGCACTTTAAGTCTTCTAAGCTCTGCCTCCATTTCTGCACTTGCTGCC
TGAGCTGCCTCTAGTTGCTCAGAAACCCTGGCTACTTTCCTGTTACTCTTATCTACTTCT
TCCATCATGTACCCAAGTTTTGTCAAAGCATCTTGTTCGGCAGCTCGCGATGCATCAATC
TCAGCAGTGACTTGATCAGTATCGACACTCTTTTCCATTTCCTGTTTACCAATCTCTAGC
TTCAGCATCTCATTCTCTCCTGACAGCCTATGTAGTTCCGTCTCCTTATCCATCAAATTT
TCCCTTAAATTAGCTACATGTTCCCTCATGTTTTTCAGCTCATTTTCCACTTCCTCTTCT
CTCTGGCATAGCTGAGATTTCTCGAGCTTCATACTCAAGCTTTCATTTTCTTCGGAAATG
CCTTGCAATTCTGTTTCCTTGTCCATCAGATTTGCCTTCAGCTCATCGATACTAACACTA
GCTTTCTTCAGCTCCTCTTCCAGCTCAGCCTCTCTTACACTGGATTGCAGCTTAATCTGC
TCCAAGCATTCAGACGCATTTTTAATCTGAATGCTGCCATGAGATTGTTCTTCGTTGTAT
CTGATCTCAGCAGCGTCTAATGCAGATTTGAGCTGCCTAACATCAGACTTTGCAGTTTGC
AGCTCCATTTGAAGCTGATTGACATCCTCCGGCAATATTTGATCACCGGCAACATTAAGA
GTATTAACGCTCCTGCATTTCATGAGATCAGCATTAAGTCCTCCCACAACACCTTCAAGA
TAGCTTACACGTTCCCTTGACTGCTCCAGTTCAGATGCAACAGAATTGTAAGCCTCTGTG
GATCTGATGACATCTGATCTGAGGGCAATGACAGTCTCCTTAGCAGCTTCTAGTTGGAGT
AGGGTTTCACTTACTAGCTTCTGTGCTTGAGCTTCAGATTCTCTTGATCCGTTTAGCTCT
TGTTTCATGCTGTCCAGAAGAGACAGAGTTTCAGCCAAGTTATCTTTCAAACTTTGAAGC
TCAGCATGTATTGTTTCACTTTTCTCAACCTGTGCATTGCCAGATTTATGGACCTTCTCA
AGTTGCAGGTTCAGCCTACAAATCTCATCCAAGGCTGAGGCTAGAGCAGCTGAGTCAACT
GAGTGCTGCCTGCGGATATATTCAATCTGAGACTCCCATTCACGCTCCTTTTCCTCCGAC
TTGTTTTGATTTACAATACTTTCGTCTTTGGAAGCATGAAGTTGATCAAGTTGCTTCTGG
GATTCTTCCAATTTTGAAGAAACATCTGCTAACTGCCTTTTTGCTTCCTCTGCATCTTCC
TGAGCCTCCCTTTTGGATGATTCAGCAGCAATCAGTTGGTCTTTCACCTTCTTTAGATCA
TCGTGGAGTTTGGAAATCTGAGACTCTAGTTCTGACAATCTGCTAGGGCGTTTCTTCTCA
GAGACGGGGCTCCTTGGTGATCGGCGCTCAGTAACTTTTGGGCTTCTCTCTTTAGGAGTC
TTGACAACTGCAGTACTTGAGAGGGATGAGGAGCTCGGCTCAACTGAATTAATTTTCAGC
TGTCTGACTGGTCGAATAGAGCCGCCTTTTCGAGGTGACTCCTTGGGGCTTCCTCTTCCC
TTGGGAGTAGTCTGCATTATGAAGCTTAACTTATCCTTTTTACAGAACACAAGGTGTAAG
ATTGCAAATGGATGTGTGTTTAGATCTTCACACAATCAATGCTATTATTTTGGACCCACA
AACCCTGAAGGAAGAAGAGCACCTGAAATGAATGTTTTTTGGAGAAATGTTTTTTAGAGA
AATGTTGTTTGAGTTGTGGTTTCACATTGGTAAAAATGCAGAGAGAAAGGAAGTGTTGGA
GTTGTCAACTGCAAAAGGCGATGGTGTGCACAGGGAGAGTGAGTGAGGA
>151
AAAAAAGAAAAAAAGAAAAGAAAAGAAAGAAGATCAAAGCTTTAGGTTAGGCTTCAAATC
TTCTTACGTCTCTCTCTCTCTCCCCTGGGCTCTGTACACTTCCGCAACGAGTTCTCCTCT
GTGTTCGGTGGTTCCCTTATAATTTCTGCTCATTTTGCTTCGTCTCTCTCACTTGAAGAA
ATTTCACAGAAGAGTGAGAAAGTTCAGCGATGGCGGCACTTCAGTACTTGGAAACACAGA
GAAACTCGCATCCAGAGCTCTCAGAATGGTACAATACTCTAGCAGATCTGTACCAGAAGA
AACTCTGGCATCAGCTTACTTTTCTTATTATCTCCTTTAGCAAATCAACCAATGAAGATG
CAAACT
>152
CGGGAATCAGAAATTTAAATAATTAAAATTACACATCAATAAACTTGCCCAGAAAAGTGT
TTGAAGTAATATACAGCAGAGGAAGTATATGAAATCAGTCGGCCATGAATCAAGACGACT
CAAAACTACCATCCCAAGACAGGACTACAGTGTGGAAGAGTATCCACTGAAGAAAGCAGA
CATTTTTGTTCAATAGAAATCGAGAAACTAAAGTACAAAAGACAAATTCAACACTACAAA
AGCACAATTGAGATGTATTTGAAATATCTCGCCCCCTCTTTTAGTCCCATCGAGCAGATT
AAACACCTCAGATAGAGGAATAATACAAGGGGAAAGATTTGCTCCTTTCAGGAAAAATGA
ATTAAGACCAACAAAATACTTGAAAAGATGCATAAAAAAGTTAAAGCCCAGGTGAGACTA
GATAACCTCACTACCAATTTCTCTCTCAAAATATACGCCATCTTTCCCTTACGTTTGAGC
ACTAAGTATCTGTTACAAGAGACAAGTAAGATAACCTAAAAATTAAGACGCAACTAGGTC
TGGTGTTTCAGCTTCAACGGACAATAAGGCAGTGTGTACTTTCCCCACCCAATTATCCAG
CCGGTCACGCAAGGACTTGATTTGTGGAATCCCCAAAACTCTTGGTTGCACCCAGGACAC
ATGAACTGTACCCTCAACTTGGTCGATGATTCCCTCAATAAGATGGACAGAGAGACTCTT
CATAAGAAGATACTCAACATCTTCAGTAGATAGTTTGGTCCGCTCTGCAATGACATTCAA
TGGAATTGTTCGGTCTTCTGCAGGTCGGCTGAAGATAATTTCCATCAAGCACAAAATATT
TATCTTCTCCAACAACTTTCTTTCATTGGCGACCAATGCTGGTTGTGCATTCAGAGCATC
CTTGTGAACATGGCACAGTTCTTGATATCGAACCAAGTCACCAGTGTTAAATGCTTGCAG
GATATAGTAAAGCCACTCAACTTTTGTTCCAAGAAGAGAGTTCAAAATTGGATGTGCAAG
TAGCTCCCCAAAGTTGTAGATATTCTCTCCCAAAAGTGCAGATAATGAAAGATCAAAAGC
CAGATCCAGCTTAAATGATTCGGAAAGAGACTCCACAGATGTGTATGCAAGATAAAGGAG
AGCATTCTTGTAAAACTCGGCAAACTCCTGACGTGCTTTATGATATTGAGATGAGACCCA
ATAGAAACTAGCATATACTGATGGATCAATATCAGTCATGCTGTCAAGTGTCGTTTTTCC
ATCATCCAAAAGGTTCTTGCATTCTTTCTGTTCCCCTTGCTCAAGCTTAAACAAAGCTAT
CTGCATCTTTATATAAAGGACAGGCTCCTCAATACGAGTTTCCTTAGTAGCACGAAGCTT
TTCAATTACCCCCTCTAGATAACCAATAGCCGCTTCTTTCTCCGCATACTGTCGGGAAAC
TATGACAGCAAAATGAGCAAGCTTAAGGAGATTTATCTTCGTCTCAAAATCAGTGATGAA
ATTGTGATATAACTGTATCAGGGCATCACCAGCCTGAAATACTGCGAGAGCGACGAACTT
CTCAAGCTCGAGAGTAAGCTGATGCCAGAGTTTCTTCTGGTACAGATCTGCTAGAGTATT
GTACCATTCTGAGAGCTCTGGATGCGAGTTTCTCTGTGTTTCCAAGTACTGAAGTGCCGC
CATCGCTGAACTTTCTCACTCTTCTGTGAAATTTCTTCAAGTGAGAGAGACGAAGCAAAA
TGAGCAGAAATTATAAGGGAACCACCGAACACAGAGGAGAACTCGTTGCGGAAGTGTACA
GAGCCCAGGGGAGAGAGAGAGAGACGTAAGAAGATTTGAAGCCTAACCTAAAGCTTTGAT
CTTCTTTCTTTTCTTTTCTTTTTTTCTTTTTT
>153
CTCACTTTTGATAAAATAGTTCAACTTATCAACATCTTTCAATTTTGTGTAGCAATTCAA
CAAAAGAGTAGTATGATCTTTTGATGCGAGCCCCTTTTCATGTAAACTTTCCAAGTAATT
GGTCAGATTGTGGATTCTCTGAGCATCCAGAAATTTCTGTATCACAAAAGAAGGTTCAAG
GTGACCAATGGTGTGGATGTACTGAGCCATAGCCTCATCATATTCCTGCTTGCTGTACAA
GTGATCACCATATTTGCGAAGCACTTCAGCAGTTGCAGCAGCATCAGCTTGCTGAGTTTG
AACAAGATTGATAGCCACAGAATATAGATTCTTCTTGTAAAGCACATCTAACTTGCTCTC
CATGTCCTTCTCTCCAACACAGATGGCAGATTTATCAGCCATGACGAGAATTATGTTTCC
CCATTCACAGAGCATGTGTGAGACTTCATTAACCGTAGCACTATGTGCTATTAAACGGTT
TTTCAGGTCATATATATTAAACGTATTCTTCGTACTTCTTTGATCTTCAATCACGCACAA
AAGATATCCACGAAACCATCCAAGGAGCTTCTTCTCTCCTTCAAACGCCCAGCAAGGACC
ACGTCCATCATCTTCATAAAAATACACAGCTTCAGGCCGACCAAGTATTAGCTCCGAGCG
GTCACTCATTGCAACACTTTTTGTAGTACATCCAATCCGATCCAAGGTTTGCCTCTTTGC
TGGTTGGTATTGCAGGTTGAACAAACTGACAGCAGATGGAGTAACTGCAAAGAGTTGAAT
GGCTGGACCATCATTTCTAAACCCAAGTCCAGTGACAGCAGCATGACCTGCTGAGGCATT
TTCCACCCAAAGAGTAAATCGGGTAATTCGCTCACGAGCTATGTCTCCTTTGATGCAGTA
GATGCCTCCATTGTCCAATCCAATAGCTATGAGAAGTATAGGGGGAGCTTCCTCTAGAAC
TAAAAAGGATGTAATCTTAGCTTCGGGGAACTGATTAGTGAATACACGTAATATCTGAAC
ACAATCAGGAACTGCTGCGCTAGTGCTTGTACCCTCCATTTGTGTCTTATCAAGGTCAAA
AACCTTTAGACACATTGCTGATGCCTGTGGGGATATTTGTTCATCTTGGCCAATAGTAAG
AAGGTAATTACGTTGCTTGAGTTGTTGCAGAAAAAGGACAGAAGAAGAGTGAGCCTGAAA
TGCATAATTGAACTTAAAACCTCGATCAAGAATACTAACAGTTCCATCATCACATCCGAT
GGAAACTTTTCCTCTTCCACTTGAACAACAATTGATTTCCCCAGTAATTTCCTCAGGTAC
CTTGAATTTACCTCCATATTTCTCCTCAAAGAACTCAAATTTCCGCCATTGATACATGAT
GATTCGGACTnACACAAnnAnTGAnTGCTGCnnnnCTTAGGGTnTnGAnAnnnnnnCnAC
GnCGAnnnnnGTnGGCGATTGGCCGGCGTTCCGGGCGGCAACTGGATGGCTGGAGGCAGA
CAGCGAATGCGGTGACCGTGGCTGGGTTCCGGCAGGGGCGCTACTGCTCTGGGTTCCAAC
AGGATGGTTGCGGCTTAGTGTTTCTCTCCTTCCTTCGTTTCTCAATTTCTCTCTTCGTTT
TTTTGTTTTTTTTTTTTTTTTTTGTTGTTGTCAATTTCACACATTTTGCAACGTTTCTTT
CATTTTTTTCAAATAAAAAAAATCTGTGAAATATTTTTTTCCAAAGTGGGGGACATATGT
CCAGGTCTCCGCAGCTAGTTCCGCTATGGGTTGTTGGGTG
>154
CCTGAACAAGGATGTAGCAGCCTGTCAAGATTTCAAGTGCCTTCAAAGTAGAATTGTTAG
GACCAAGAAGATGTTGCCGCCGTTTGACAAAGCGAGCCTTATTTCTCACTAAATTGCCAA
TCTTGATTATGTCACATTGCATTTCATCATCCAATATCTTGATTGCCTGAGGTGCAGGAA
CGCTTCTTGATAAAAGTTTAATGAGGTCCCTTGATTTCACTATAATGTATGGATCTCTGG
TCTTCCTAGTTGTTGAAACAGTCATAGTTCCTTCAACCAAATTAAGCTCACATGCAATAC
CATGCTCACGCAAAGCAGCCTTCACAGTTGGnnnnnnnnnnnnnnnnnnnnnnnnnnnnn
nnnnnnnAAAATGGTAGAGAAGGAGCTGACTTCGAGCATGCCAGTTTCATTCCAAGAAGG
GTCGAATTTTTCAACTTTCCAATGGTCGATACTCGGGTCATCCCATGGCTTATCTTTGTC
GTGTTTACCCTTGTGTTTAGTCCTCTGTTTCGGCGCTTCATCGACATTGCTTTGCGCCTC
CATGGCTCCTATGCTGTGGAGAAACAAGTGTGCTAGAGGTTCATTTGCGGCGACGGGGTG
TGTTTGCAAATTGCGGCCGATTTTCCTGAACGGAAGTACGGAAGACGGAATGCCTGAAGC
CCTGAACGCGGGAACTCGGAAGGCCGAACCGCCGCTGTGTCGCCACTCGCCGTCTCGCCG
ACCAATTTACACGAAAACTGCGTCTGCCATTAGAGTCATTTTCTCGGACCTCGGTTTCTC
CGACGCGAAGACGATCGAAACTGAAGAGTTGAGAAAAAACACTCCGGCGAGACTCGATTT
TCCGACGACTTGAGAGTTTGAGACTTGA
>155
ATAATGGTTAAAGTTAATTAAAATTGACCATTAAGTCAATTATACCATGTTCAACTGAGA
TGGCTAAGTATAAAATGTCAAACAAGGACAGCGGATTGCAGAATGTGAAAATCAGATACA
TACGAGCAGTAGGTCTTGGCGTGGTTCTTAT
>156
TTGACAGGCTGCTACATCCTTGTTCAGGTGTGCATCAGGAACTTCTGTTAATGCTGAAAT
TCCTTTTTCTGTAGGAAACTTTAATTCAAATGATCCAAAACTTTTGTGGGGGGTGTAAAA
TAATCCTAAAGTAAGCTGTCCGGAGAACTCTCGGTGGGAAACCCTTCGGATCATAGCCAT
TGGATATCCATTTAATTTCACAGCTGAATAGCCTCCCTGGTGCCTTGCATTAATAGGTGC
TGATTGCTTTTACCACATCCCTGAATAGCCACAAACATCACCCCGTTGTCACTGCCAAGC
CACCAAAACACCTGACCTTCCTAGCCGTTGGCCCCACTTCACAAGCCGCAACACACTGTA
CAAACGGAAGGGGAAGGTCCGAAAAGATAAGGAGAAGGGAGAATGGGAGAGCTCGTTCTG
GGAAAATCAAGGACAGCGGAAGGGGGAGGGGTAGCTGGAAAAATTCGGGGAGGGGCTGGT
TGGGGCAACAAATCAGGAAAGGAGAAGAGTTTTTGAGAATTAGGAGGGGAAGGGAGTGAA
TAGGAAG
>157
GCAGTCTTCTACAATTCTTCTGACTTGTTTCAATCCTTTAAAAGATCCCATAGATGCTAC
TGTGTTTCCCTGAACAAGGATGTAGCAGCCTGTCAAGATTTCAAGTGCCTTCAAAGTAGA
ATTGTTAGGACCAAGAAGATGTTGCCGCCGTTTGACAAAGCGAGCCTTATTTCTCACTAA
ATTGCCAATCTTGATTATGTCACATTGCATTTCATCATCCAATATCTTGATTGCCTGAGG
TGCAGGAACGCTTCTTGATAAAAGTTTAATGAGGTCCCTTGATTTCACTATAATGTATGG
ATCTCTGGTCTTCCTAGTTGTTGAAACAGTCATAGTTCCTTCAACCAAATTAAGCTCACA
TGCAATACCATGCTCACGCAAAGCAGCCTTCACAGTTGGCnnnnnnnnnnTCGAGAAAAA
TATTTGCAAGATGTTTGGGGAAAATGGTAGAGAAGGAGCTGACTTCGAGCATGCCAGTTT
CATTCCAAGAAGGGTCGAATTTTTCAACTTTCCAATGGTCGATACTCGGGTCATCCCATG
GCTTATCTTTGTCGTGTTTACCCTTGTGTTTAGTCCTCTGTTTCGGCGCTTCATCGACAT
TGCTTTGCGCCTCCATGGCTGCTATGCGGCGAGTCGGCGACGAGTCTCAAGTCTGAACCG
TCGCCTGAAGATCTACGCCGCCGATCTGAACTGTGTCGCTGCGTCGCCTGAAGTTTTCGC
GTTGGATTCGCGAAGGAGAATGAGAGAGAAAGAGGAACTGAGTGTCTGGGTTAGTTCGCG
TGCTAGAGGAGTAGAGGTTCGTTTGCGGCGCCGCGGTGTGTGTGCGAATTGCGAATTGAT
AGGTTGATAGGCAATAGAAAAAAAAAATTAAAAAATGAGTTTGTTATATGTAGTACTCCT
TCCGTCCTCTGTTAGTTTACCCGAATTCTTT
>158
GGTGGTGGTGGTGGTGGTAGGTCTCCTCCGGGAGGCGGGGGTAGGGGAGGTTATGCTCCT
CCGGGAGGAGGAGGAGGTGGTCCACCAGGTGGTGGTGGCGGCGGCGGTGGCGGTCCAGGA
GTGACTCCATCACCTACTACTCCACAAACATGTCCGATTGATGCACTAAAACTAGGGCTT
TGCTTGGATGTTCTAGGAGGATTAGTGCATATTGGGCTAGGAGACCCAGTGAAGAATGTA
TGTTGTCCGGTACTTCAAGGTTTGTTAGAGCTTGAGGCGGCTTTATGTCTTTGCACAGCA
ATAAGACTAAAGCTTCTGAACTTGAACATATACATTCCCTTGGCTCTTACTGTCCTTGCA
ACTTGTGGATTGACTCCTCCACCTGATTTCATTTGTCCGCCTATCTCCTAAAACTTAGTT
GATCTCCATTCTTAGGTTATTTTGTATTTTCCATCTTGTGTTATCTCCTAATTAACAAGG
AGATTAAGTAAGGTACTTGTAAGGATTTAAGCTGTGTTATGTGTGATCTTATAGTTGCTA
TCTAGCTAGTAGCAACTTGCTACTTCTACTTAGTTGATTGCTGGGCTTTGTTGTGAACAT
CGATTATGAAAATTATCTCGAGAATAAATTTTTTTTTTTTTTTTGGAAAAAAAACACTAT
ATATCCGTTCTGTTTCTAAGATATCCCAGTTACTGCATATTTTAGCATTTGGGCAAATGC
TCAAACAAAAAACACAACACAATTGCTCACTCTGCAAAGAAACAGATCACTTGCACAATC
TTTTTTAGCATACACAAGCTACAGCAAAATTAATCACCACAAGGCGTTATTAGAACTAAC
CACCATGACACATTATATCAGGCGGAGAAAACTACTGCATCAACATATGAAAATATCAAC
TTCGCTGTCAGTAAGTCCTTGAGCCAATGCTTTTTCCATCTAAACCACCTACAGATCAGC
CACTTATAGATCTGGCATTCCCTTTCCAGTTTTAGGATTATATGTCTCCTCCAGGACAAG
GTCCAACGGGGTATCCTTAGGACCAGGAGCAGTAGGTCTTGGCGTGGTTCTTATCTTCAA
AATCTCAGGACGAGGGATTATAGACCCTGATGCTCCTATACCCCTTGAGATTCGAACCTT
TGTACCATCCTCTTGATATCTAATCCCTACCTTGCAAGGTTTTCCCGTAACTGGATCAAC
AATTTGCACATTTGAAACGTGCAGTGGAGCTTCAACTGTAAAAATGCCACCTTCATGACC
TTGCCCTTGTTTTATGTGTTTTTGACAAGATTTTTTCCTTCAACTAAGACACGATTCTGA
GATCGAACGACACGCTTAACGGTACCCGTTTCGCCTTTATCTTTACCCCTAATTATCATC
ACATTGTCTCCTCTCACAATCTTCCAATTCCGGATGAGTTTTTGAGCTGCTTTCCATCCC
ATTTTGCCCTTTCTCTCAAATAGTTGAATGTATGAATTTCTGAGAAGAAGCACTAATTAA
AATGGAAGGAAGTGCAGGGTCCCTCGCAGCGTCCCTCGCACTCACGGACTCCCTCGCTCG
CTCACCACAAGCTTCGCGTCAGCCCCACTCGAACTCCGTCGAAGACTCGCGAAGCCTTCG
AGCTTCTCGCACAACCTCACAAAACCGCTCGCGAGCCTCGTCACTCGCAGCACCTCGTCG
CACAGCCCCACTTCGCACAAAACCCGCGTCCTGCTCGTCGCACCTCCTCTCGCGCAGGAC
TTCGAACTACCTCGCTGGTTCGTCGCGCTCAACCAACCTCGTCCAGCCTCGTCACTCGCA
CACCTTGACGAGGATCCGCGAGGGGGACGAAGACACGGACGAACAACGAGAGCGAGAGAA
GAGGAAGAACAGTGAGGGGGAAGAGGAGAGCAGCGAGAGAGGAGAAAGGAAAA
>159
TAATCCCCATGATTTTCGTCTGATGTACnAAACACCATGnAAAAGCAAAACAAGAAAnTG
TAGGTTGTTAATTGTCATAAACAAnAATCTTCCACTACTAAGCTTCACCCTGCAAACCCC
TACTTCCAGAAGATAATAAAAAAGGGGGAAAAAACACTATATATCCCCTTCTGTTTTCTA
AGATATCCCAGTTACTGCATATTTTAGCATTTGGGCAAATGCTCAAACAAAAAACACAAC
ACAATTGCTCACTCTGCAAAGAAACAGATCACTTGCACAATCTTTTTTAGCATACACAAG
CTACAGCAAAATTAATCACCACAAGGCGTTATTAGAACTAACCACCATGACACATTATAT
CAGGCGAAAAAAACTACTGCATCAACATATGAAAATATCAACTTCGCTGTCAGTAAGTCC
TTGAGCCAATGCTTTTTCCATCTAAACCACCTACAGATCAGCCCCTTATAGATCTGGCAT
TCCCTTTCCAGTTTTAGGATTATATGTCTCCTCCAGGACAAGGTCCAACGGGGTATCCTT
AGGACCAGGAGCAGTAGGTCTTGGCGTGGTTCTTATCTTCAAAATCTCAGGACGAGGGAT
TATAGACCCTGATGCTCCTATACCCCTTGAGATTCGAACCTTTGTACCATCCTCTTGATA
TCTAATCCCTACCTTGCAAGGTTTTCCCGTAACTGGATCAACAATTTGCACATTTGAAAC
GTGCAGTGGAGCTTCAACTGTAAAAATGCCACCTTCATGACCTTGCCCTTGTTTTATGTG
TTTTTTGACAAGATTTTTTCCTTCAACTAAGAACGATTCTGAGATCGAACGACACGCTTA
ACGGTACCCGTTTCGCCTTTATCTTTACCCCTAATTATCATCACATTGTCTCCTCTCACA
ATCTTCCAATTCCGGATGAGTTTTTGAGCTGCTTTCCATCCCATTTTGCCCTTTCTCTCA
AATAGTTGAATGAATGAATTACTTGCGAAGTGCGAACTGCCTGATGGGTGCTGCCGTGCT
GGTCGCCGTCGCGGTGGGGATTGGCCGTGGGCCGTCGTCGCAGCGTCGCTGCCGGCTGGT
CAGTGGCAGATCGCAGATGTGACTTTGGGAGTTTGGGTCGCTGCTACGCCTGCTAGGGAG
ACGAGTTACTTAGTAGTTAGGGTTTTGGGTTGGGAGGAAAATGAAAAATGTTGGCTGGGG
TGGGAGAAAAAGAAATGAGAAGGG
>160
TTTTCCTTTCTCCTCTCTCGCTGCTCTCCTCTTCCCCCTCACTGTTCTTCCTCTTCTCTC
GCTCTCGTTGTTCGTCCGTGTCTTCGTCCCCCTCGCGGATCCTCGTCAAGGTGTGCGAGT
GACGAGGCTGGACGAGGTTGGTTGAGCGCGACGAACCAGCGAGGTAGTTCGAAGTCCTGC
GCGAGAGGAGGTGCGACGAGCAGGACGCGGGTTTTGTGCGAAGTGGGGCTGTGCGACGAG
GTGCTGCGAGTGACGAGGCTCGCGAGCGGTTTTGTGAGGTTGTGCGAGAAGCTCGAAGGC
TTCGCGAGTCTTCGACGGAGTTCGAGTGGGGCTGACGCGAAGCTTGTGGTGAGCGAGCGA
GGGAGTCCGTGAGTGCGAGGGACGCTGCGAGGGACCCTGCACTTCCTTCCATTTTAATTA
GTGCTTCTTCTCAGAAATTCATACATTCAACTATTTGAGAGAAAGGGCAAAATGGGATGG
AAAGCAGCTCAAAAACTCATCCGGAATTGGAAGATTGTGAGAGGAGACAATGTGATGATA
ATTAGGGGTAAAGATAAAGGCGAAACGGGTACCGTTAAGCGTGTCGTTCGATCTCAGAAT
CGTGTCTTAGTTGAAGGAAAAAATCTTGTCAAAAACACATAAAACAAGGGCAAGGTCATG
AAGGTGGCATTTTTACAGTTGAAGCTCCACTGCACGTTTCAAATGTGCAAATTGTTGATC
CAGTTACGGGAAAACCTTGCAAGGTAGGGATTAGATATCAAGAGGATGGTACAAAGGTTC
GAATCTCAAGGGGTATAGGAGCATCAGGGTCTATAATCCCTCGTCCTGAGATTTTGAAGA
TAAGAACCACGCCAAGACCTACTGCTCCTGGTCCTAAGGATACCCCGTTGGACCTTGTCC
TGGAGGAGACATATAATCCTAAAACTGGAAAGGGAATGCCAGATCTATAAGTGGCTGATC
TGTAGGTGGTTTAGATGGAAAAAGCATTGGCTCAAGGACTTACTGACAGCGAAGTTGATA
TTTTCATATGTTGATGCAGTAGTTTTCTCCGCCTGATATAATGTGTCATGGTGGTTAGTT
CTAATAACGCCTTGTGGTGATTAATTTTGCTGTAGCTTGTGTATGCTAAAAAAGATTGTG
CAAGTGATCTGTTTCTTTGCAGAGTGAGCAATTGTGTTGTGTTTTTTGTTTGAGCATTTG
CCCAAATGCTAAAATATGCAGTAACTGGGATATCTTAGAAACAGAACGGATATATAGTGT
TTTTTTTCCCCCTTTTTTATTATCTTCTGGAAGTAGGGGTTTGCAGGGTGAAGCTTAGTA
GTGGAAGATTnTTGTTTATGACAATTAACAACCTACAnTTTCTTGTTTTGCTTTTnCATG
GTGTTTnGTACATCAGACGAAAATCATGGGGATTA
>161
GATAAATCTGACACGATTTCACATGAATTTGCGGTCAAAATTTGTAGATTTGACGTTTAA
AGTGCAAATGTTCATGCCAGTAAAAACACAAACATACTTTAATTTGTTATTTACAAGGGA
CATGCATGTTGATACTAGTAAACAACTATTGCAGGAGGAGCATGTGGGTACGGGAATTTG
T
>162
GTTGAGCACAGCTCTGTTCAACCAGGGCTTGAGCTGCGGTGCTTGTTTCGAGATGCGGTG
TGTAAGTGACGCAAAATGGTGTTTACCTGGCTCAATTGTTGTCACTGCTACCAATTTCTG
>163
TGTCACTGCTACCAATTTCTGCCCACCAAACAATGCCTTACCTAACAACGCAGGAGGCTG
GTGTAACCCTCCTTTGAGGCACTTTGACCTTGCTCAGCCTGTTTTTCAGCAAATTGCTCA
TTACAAGGCTGGAATTGTCCCTGTTTCCTTTAGAA
>164
TTGTCCCTGTTTCCTTTAGAAGGGTACCATGCAGAAAGAAGGGGGGAATCAGATTCACAA
TAAACGGTCATTCATATTTCAACCTGGTATTAATCACCAACGTCGGAGGTGCAGGTGATG
TTCATGCAGTTTCAATCAAAGGGTCTAGAACTAACTGGCAATCTATGTCCAGAAACTGGG
GTCAAAATTGGCAAAGCAACTCTTTCCTTAACGGTCAAAGCCTTTCCTTTAAGGTCACCG
CCAGTGACGGCCGCACCGTCACCGCTCTTAACGTGGCTCCTCCTAATTGGTCCTTTGGCC
AGACCTATCACGGTGGCCAGTTCCATTAAAATATAAATATTAGATATTTTTACTAGATAA
TTAAGTGTAGATTTTCTTTGTGTGGGTCCAAATTAAGGGTTAATTTTAGGGTAACCCTTA
TCATAGTATATCAGTCAGTCCTGAATTAAAAAAGAAAAATTGATTTGGGCTTTCTTTTAT
CTCACTAAGCCC
>165
ATTCAGTAATGGGTCATTTTATTTCTGTCCTTGTATTTTTATGGGACAGAATTTGGGCCG
GGGTGGGCTTTTACCACCCGCCCATTTAAAATTTATCTTTTTTTTT
>166
AATTTGAAGTTTAGTAATTAGTGTGTGTTTTGGTTGGTGTTGAAGCGAAATCAAGTGTAA
TCACTGCTTCTGCAGTTAGAATTATGTACTTTGCGAGTTTGTGTTTTTTTTTTTTTTTTT
TTTTT
>167
TCTTTATTTCTCTCACCTCTTTTGCAACTTCCAACCTCTAAACTTCCTTTAGTACACTTC
ACTAAAGGAACCAAACATGTCTAACCTTATTCCTCTTGTCCTCACTATTTTCTCTCTCCT
CTCCTTCTCCTCCGTTGCTCACCCCGTCGGTGGAGGCTGGACAGATGCTCACGCCACCTT
CTACGGTGGCGGAGACGCCTCTGGCACAATGGGAGGAGCATGTGGGTACGGGAATTTGT
>168
CTGTTCAGGCAGCAATTTTGAGCGGTGAAGGCAATGAGAAGGTGCAGGACTTACTCCTGC
TTGATGTTACTCCTCTCTCTCTTGGACTGGAGACGGCTGGGGGAGTTATGACTGTGCTTA
TCCCAAGAAACACCACCATTCCCACAAAGAAGGAGCAGGTGTTTTCTACATACTCGGATA
ACCAACCGGGTGTGTTGATTCAGGTCTTCGAGGGTGAAAGAACCAGAACTCGCGATAACA
ATCTACTTGGCAAGTTTGAGCTGACAGGCATTCCTCCGGCACCAAGAGGTGTACCTCAGA
TCA
>169
CCGGCACCAAGAGGTGTACCTCAGATCAATGTCTGCTTCGACATTGATGCTAATGGTATC
CTTAATGTCTCTGCTGAGGACAAGACCACAGGGCAGAAGAACAAGATTACTATTACA
>170
AGGGCAGAAGAACAAGATTACTATTACAAACGACAAGGGAAGGCTGTCCAAGGAAGAGAT
TGAGAGAATGGTCCAGGAAGCAGAGAAATACAAGTCGGAGGATGAAGAGCACAAGAAGAA
AG
>171
GTGCTGGTCCTAAGATTGAGGAGGTTGATTAAATGGATGTTCTTATGGTCTCTTAGTCTT
TTATTTAGTGTACTTTCATGCTTGTAATAATAAGTAGAATC
>172
CTGCCTGAGTTACTTTTCATTTGTTAAAAATTTCAAAAATGAAATTTCTTTGGTTCCCCT
AAAGTCCAGCTTTGTGTCTAGATTTTGCTTCGCTTTTGAATGTTTTTCGTTCGTATTTGT
TCAGCTTGTTACTATTGTTTCTGATTTTGCATTGATTTTGA
>173
GTTTTGAGGAGTTGAACATGGACTTGTTTAGGAAGTGTATGGAGCCAGTTGAGAAGTGTT
TGAGAGATGCTAAGATGGATAAAAACAGTGTCCATGATGTGGTGCTTGTTGGTGGnTCAA
CTAGGATTCCGAAAGTTCAGCAATTGCTCCAGGATTTCTTC
>174
GGAAGAAGTCTTCGATATCAAGTAGCAATACTCCAAAATATAAGAGATAATGGCGGGTTA
CAGCTCATTTAGAAAACGAGCACCGCTAGCAAAGTTTGAATAGAAATAATAAAACTACTG
TTTCATATCAGCATAAAAATTTAAAAATAGATATCTTCAAAAATCTGTCACCATGGCAAA
ACTTAGTCGACCTCTTCAATCTTGGGTCCGGCACCGGCACCACTGCTAGCGCCAGCAGAA
GGTACATCATCATCCATGGGAACACCTCCCTCACCACCAGCACCTTGGTACATCTTGGCA
ATGATTGGGTTGCAAATACCCTCGAGCTCTTTCATCTTGTCATCAAACTCATCAGCCTCA
GCAAGCTGGTGCTGTCCAGCCACTGGATGGCATTATCGATGGCTTCCTCAATCTTCTTCT
TGTCAGCCTCAGCAAGTTTGGAGCTGATTTTCTCATCCTTTACGGTGTTCCTCATGTTGT
AGGCATAGTTCTCCAAAGCATTCTTTGACTCAACCTTCTTCTTGTGTTCCTCATCCTCGG
>175
TCGGAGGATGAAGAGCACAAGAAGAAAGTAGAGTCGAAAAATGCCCTTGAGAACTATGCT
TACAATATGCGGAACACTATCAAGGATGAAAAGATCAGTTCCAAATTGCCCGAAGCCGAC
AAAAAGAAGATTGAGGATGCAATTGAGCAAGCTGTTCAGTGGTTGGATGGAAACCAGCTT
GCCGAGGCAGATGAGTTCGACGACAAGATGAAGGAACTGGAGGGCATTTGTAACCCTATT
ATAGCAAAAATGTACCAAGGTGGTGCTGATATGGGTGGTCAGATGGATGAAGATGGTCCT
GCTCCTGGTGGTGCAAGTGGTGCTGGTCCTAAGATTGAGGAGGTTGACTAAATGGATGCT
TTGTAGAAGATTGTCTGGTCTCTTACTCTTTTACTnAGTAGTGTATTTTCATGCTTGTGT
AATAATAAGTAGAATCTAGGAGTGTGGTTTGGGGAATACTTTCTTTGTTTTTGGATGTTA
ATTGTAGGTTGGGCAGTAAACTATGCTTTTCTGCCTGAGTTACTTTTnATTTTGTTAAAC
AATTTCAAAAATGAAATCTTTTTAGTTCCCCTTAAGTTCAGCTTTGTTTTTAGATTTTTC
CTTCGATTTTGAATCTCTTTCCCGATACGTTCAGCCC
>176
GAAGCAGAAGATCCTGCACCTTCTCATTTCCTTCACCACTCAAGATAGCTGCCTGAACAG
CAGCACCGTAAGCAACAGCTTCATCAGGGTTAATACTCTTGCAAAGCTCCTTACCATTGA
AGAAATCTTGCAACAACTGCTGGACCTTGGGAATCCTAGTGGATCCACCAACAAGAACCA
CATCGTGGACAGTGCTCTTGTCCATCTTAGCGTCTCTCAAACATTTCTCAACAGGCTCCA
TACACTTCCTAAACAAATCCATGTTCAATTCTTCAAAACGGGCACGGGTAATGGTTGTAT
AGAAGTCAACTCCTTCGTAAAGAGAGTCAATCTCAATCGTGGTTTGAGCAGTAGATGAAA
GAGTCCTCTTTGCCCTCTCACATGATGTTCTCAACCTCCTGAGGGCTCTTGGGTTCCCAC
TGATGTCCTTCTTGTGCTTCCTCTTAAACTCTTGCACAAAGTGGTTAAnCCATCCTGTTG
TCAAAATCCTCACCAnCAnGnTGGnnATnnCCAnCTTnGTGGCTTTAACTTCAAAAATAC
CCTCTTCAATGGTAAGTAGAGAGACATCAAAAGTACCACCTCCAAGATCGAAGATGAGCA
CGTTCTTTTCACCCACACTGGTGGCCTTCTTGTCAAGACCATAGGCAATGGCAGCAGCAG
TAGGCTCATTAATAATTCGCATGACATTAAGACCAGCAATAACTCCAGCATCTTTTGTAG
CCTGACGCTGAGAGTCGTTGAAGTAGGCAGGAACAGTGACAACTGCATTCTTCACTGTTA
TTCCAAGGAAGGCATCTGCAATTTCCTTCATCTTAATAAGAACCATTGAGGAAATCTCCT
CTGCGGCAAATTGCTTGTCTTCGCCCTTGTATGAGACAACAATCATAGGCTTGTCACCAG
GGCCAGGGATAACCTTAAACGGCCAGAGTTTCATGTCACTCTGGACTGAAGCATCGCTAA
ATCTTCTCCCAATCAACCGCTTTGCATCGAAAACGGTGTTGATAGGGTTCATAGCGACCT
GATTCTTAGCAGCATCACCGATCAACCTCTCGGAATCGGTGAAAGCGACGTAAGACGGCG
TCGTTCTGTTACCCTGATCATTGGCGATGATCTCAACACGATCATGTTGCCATACTCCGA
CACAAGAGTACGTGGTACCGAGATCTATACCGATCGCCGGACCTTCTCCTTTACCAGACA
TAGTTCGCTTTAATTCTGACGAGAATTTGGGAAGAGAGAGAGAGATAAAATGAGAGGGTA
GAGTTCAACCTAGGGTTAGGTTGCTGCAAATGTGAGAGAACGAATAATGTTGGGCACAGC
AGCGAGGGTTTATATAATAAAGGGGGTAAAGGGAAAGTTTGTGGGTTCTAGAATGTTCTT
TGGTTG
>177
TACTCAAACTCATCAGCCTCAGCAAGCTGGTGCTGTCCAGCCACTGGATGGCATTATCGA
TGGCTTCCTCAATCTTCTTCTTGTCAGCCTCAGCAAGTTTGGAGCTGATTTTCTCATCCT
TTACGGTGTTCCTCATGTTGTAGGCATAGTTCTCCAAAGCATTCTTTGACTCAACCTTCT
TCTTGTGTTCCTCATCCTCGGACTTGTACTTCTCAGCTTCTTGAACCATCTTCTCAATCT
CTTCCTTTGAGAGCCTGCCCTTGTCATTTGTGATAGTGATCTTGTTCTTCTGCCCAGTAG
TTTTGTCCTCAGCAGACACATTCAAAATACCATTCGCATCAATATCAAAGCACACAGTAA
TCTGAGGAACACCCCTGGGAGCTGGTGGAATACCAGAAAGCTCAAATTTGCCCAGCAAGT
TGTTGTCCCGGGTTCTTGTCCTTTCTCCCTGGTATACCTGAATCAACACTCCAGGTTGGT
TGTCTGAATAGGTAGAGAACACTTGTTCCTTCTTGGTTGGGATGGTTGTATTCCTTGGGA
TTAAAACTGTCATAACACCACCGGCTGTTTCCAAACCGAGAGAAAGAGGAGTGACATCAA
GAAGCAACAAATCTTGCACCTTCTCGTTACCCTCACCACTCAAGATAGCAGCTTGAACAG
CAGCTCCGTAAGCAACAGCCTCATCGGGGTTGATGCTTTTGCAGAGCTCTTTGCCGTTGA
AGAAATCTTGCAATAGCTGCTGGACCTTGGGAATTCTGGTTGAACCACCAACAAGAACCA
CATCGTGGACAG
>178
TTTGAATCCATTTCCTACATCAAAGTTTTTCTATACTAAACCCTATCTTACCATATTCCT
CATTTATTAAGCTTGCCAATTCCCTGATTGTCTTTGTGTAGGAGTATAGCTTAGCAGGTT
GTGTGAACTTTGAGCATCAATAAGTATTGAAGTATAAGCAGAACGACAGGAGCATAACTA
ATTTAAAATTGAAAAAGAGTACGCTAATGATAAGTGCAAGTAATATGAGTAGTTAGTAGA
GAGGTTAAAAGGACTAGTGTTGATGTTATAAGCGCCGTGGAGTCGCCATAACAGTTAGCA
ATGTATTTTTCAAGTTGTGCAGGAAAGAAACCAAATAGAAAATGGATTACTGCAGAATAT
TAGAACAGGCCATGGCGGTGGTGATGGAGGTAGTGGTTACGGGGGTGGACAAGGAGGAGG
AAATGGGGATTCTTCTTCGACTACACAACCAGGAAGACCTCTCAATGGAGCTGGTTCTGA
TAATCAGAATCATCACCGTCGCGGAGTTGCCATCCGCTCTTCCACCTCCAACTTCAGCAT
ACTAACAGTATCTTTCACTCTTTCTCTGGCTCTCTATCGTTTCTTGTGAGCTTTAAAAGT
AATTTGAGCTCATCTTAGAATTGTGTAAGCTGTTCGAGCTTGCGGGACTGGAAAAACTTG
CAGCGACCTTTACCACTGGACTCGATTTCCTCACTGTTTCTCTTGCCCCCAGTGAAACCC
AGATTGCTTAGTTTGAGCTGTCGCTTACCATTTTTATTTGCTGAACCATCCTCATCCAGG
GCACCATCAGCTTCCCTACAnAnnACGGATATGGACAAGnAnnGAnCAnTnACGATACAT
AnAnAGnGnAAGnCGGnCCCAGCTAAAGCGCACCAATGTAGGAAATCCAAAAATAGAATG
TTTGTGATGTTCCAGCCAGGCCTTTGTCTCAGGATCTTTGCAACTATGCTGGCTCCACTG
ACAACAGGGTAAAGACTGTCGGCTTTCTTGGCAACCACAAATTTGATGGATGGAAACCTT
TCAGACAACTTTGCAGCGTACTTGTCAGGATCTCCAACTGTATCCACATAGACCTGTGTA
AGAAGCACGCCCATATTAAGCACTCGGGTCACAAGGCCCATTGCAGAGTCATGTGATATT
TCATTCAAATTTATCTTACTCTTCTTCAACATTTTCGCTGAAAGTTCTCGGGGATCTATT
ACGTCAACACACCATCCAATAGACTCGTTGGTCTTTAATGATTCGAACAATTCCTCCCTT
TTCTCTTCCTTGAGAGTTTTTGAATCTGCAAATTCCAATGAGGCAAGAGTAGTCTGAAAA
GAAAGAGCACAGTACATGCATCCATATACCATTGGCCCTAAAACAGGGCCTCTTCCAGCT
TCATCTATGCCCATAATGCAAGGCTCCGATGCCCATTTGGGTAGTGCACCATCGGATTCC
ATCTCTTTCTCTCTCTCCCTCTCTTTGTGTGCGTGTTGTGTTTCCCGCCAGAAAATAGGG
AGTAGACTACAGACTAAAGAGGAAGCATTGTCATTTCAAGGGAATGCCGGATGGGGGTAG
TGTCGTCGAGACTCGAGAGGGTATCAAATTGATT
>179
TTTGAATCCATTTCCTACATCAAAGTTTTTCTATACTAAACCCTATCTTACCATATTCCT
CATTTATTAAGCTTGCCAATTCCCTGATTGTCTTTGTGTAGGAGTATAGCTTAGCAGGTT
GTGTGAACTTTGAGCATCAATAAGTATTGAAGTATAAGCAGAACGACAGGAGCATAACTA
ATTTAAAATTGAAAAAGAGTACGCTAATGATAAGTGCAAGTAATATGAGTAGTTAGTAGA
GAGGTTAAAAGGACTAGTGTTGATGTTATAAGCGCCGTGGAGTCGCCATAACAGTTAGCA
ATGTATTTTTCAAGTTGTGCAGGAAAGAAACCAAATAGAAAATGGATTACTGCAGAATAT
TAGAACAGGCCATGGCGGTGGTGATGGAGGTAGTGGTTACGGGGGTGGACAAGGAGGAGG
AAATGGGGATTCTTCTTCGACTACACAACCAGGAAGACCTCTCAATGGAGCTGGTTCTGA
TAATCAGAATCATCACCGTCGCGGAGTTGCCATCCGCTCTTCCACCTCCAACTTCAGCAT
ACTAACAGTATCTTTCACTCTTTCTCTGGCTCTCTATCGTTTCTTGTGAGCTTTAAAAGT
AATTTGAGCTCATCTTAGAATTGTGTAAGCTGTTCGAGCTTGCGGGACTGGAAAAACTTG
CAGCGACCTTTACCACTGGACTCGATTTCCTCACTGTTTCTCTTGCCCCCAGTGAAACCC
AGATTGCTTAGTTTGAGCTGTCGCTTACCATTTTTATTTGCTGAACCATCCTCATCCAGG
GCACCATCAGCTTCCCATACTACTTCAGCACCGTCTTTAAAATACATAGTGCAAGTCCCC
CAGCTAAAGCGCACCAATGTAGGAAATCCAAAAATAGAATGTTTGTGATGTTCCAGCCAG
GCCTTTGTCTCAGGATCTCCAGGATAGCCAGACCCGAAGCTCCTCTGCATGTTTCCGGCT
GATTCATCAAAGGTCCAATTACGCAAAGCCCGATCTCTTGTAACCTTTGCAACTATGCTG
GCTCCACTGACAACAGGGTAAAGACTGTCGGCTTTCTTGGCAACCACAAATTTGATGGAT
GGAAACCTTTCAGACAACTTTGCAGCGTACTTGTCAGGATCTCCAACTGTATCCACATAG
ACCTGTGTAAGAAGCACGCCCATATTAAGCACTCGGGTCACAAGGCCCATTGCAGAGTCA
TGTGATATTTCATTCAAATTTATCTTACTCTTCTTCAACATTTTCGCTGAAAGTTCTCGG
GGATCTATTACGTCAACACACCATCCAATAGACTCGTTGGTCTTTAATGATTCGAACAAT
TCCTCCCTTTTCTCTTCCTTGAGAGTTTTTGAATCTGCAAATTCCAATGAGGCAAGAGTA
GTCTGAAAAGAAAGAGCACAGTACATGCATCCATATACCATTGGCCCTAAAACAGGGCCT
CTTCCAGCTTCATCTATGCCCATAATGCAAGGCTCCGATGCCCATTTGGGTAGTGCACCA
TCGGATTCCATCTCTTTCTCTCTCTCCCTCTCTTTGTGTGCGTGTTGTGTTTCCCGCCAG
AAAATAGGGAGTAGACTACAGACTAAAGAGGAAGCATTGTCATTTCAAGGGAATGCCGGA
TGGGGGTAGTGTCGTCGAGACTCGAGAGGGTATCAAATTGATT
>180
GTTGCTTTCCAGCCATGAAAGTGTAAAGCCAAAAGAAAAGAAAAGGTCAAATTAATATTT
TTATGTTTTTACCTAGCTTTTACACGCTCGAGTCCTTGTAGATGACAATAATAATTTTCT
TTTTTTGGTGCTAAGGTGGATAACAATAATGATTTCCATTTTCTGGGTGCTAAAGTGGAT
AACAATGATATGGCTAACTTGCCGTTAAGTACATCCTCAATTCCATATAATTCAATAATA
ATTAGCACCCCAGGGCCCAGAATTAAAAACGCAGAGGAAACAAAAAATGGGGAGGAGACT
TGCAGCTTTGCTTCTGGTGTTCTCAACTCTCATGCTTTTAACATCATCATCTCCTTCCAT
AAGCTTCACTACAGTTGTGCAGGAAAGAAACCAAATAGAAAATGGATTACTGCAGAATAT
TAGAACAGGCCATGGCGGTGGTGATGGAGGTAGTGGTTACGGGGGTGGACAAGGAGGAGG
AAATGGGGATTCTTCTTCGACTACACAACCAGGAAGACCTCTCAATGGAGCTGGTTCTGA
TAATCAGAATCATCACCGTCGCGGAGTTGCCATCCGCTCTTCCACCTCCAACTTCAGCAT
ACTAACAGTATCTTTCACTCTTTCTCTGGCTCTCTATCGTTTCTTGTGAGCTTTAAAAGT
AATTTGAGCTCATCTTAGAATTGTGTAAGCTGTTCGAGCTTGCGGGACTGGAAAAACTTG
CAGCGACCTTTACCACTGGACTCGATTTCCTCACTGTTTCTCTTGCCCCCAGTGAAACCC
AGATTGCTTAGTTTGAGCTGTCGCTTACCATTTTTATTTGCTGAACCATCCTCATCCAGG
GCACCATCAGCTTCCCATACTACTTCAGCACCGTCTTTAAAATACATAGTGCAAGTCCCC
CAGCTAAAGCGCACCAATGTAGGAAATCCAAAAATAGAATGTTTGTGATGTTCCAGCCAG
GCCTTTGTCTCAGGATCTCCAGGATAGCCAGACCCGAAGCTCCTCTGCATGTTTCCGGCT
GATTCATCAAAGGTCCAATTACGCAAAGCCCGATCTCTTGTAACCTTTGCAACTATGCTG
GCTCCACTGACAACAGGGTAAAGACTGTCGGCTTTCTTGGCAACCACAAATTTGATGGAT
GGAAACCTTTCAGACAACTTTGCAGCGTACTTGTCAGGATCTCCAACTGTATCCACATAG
ACCTGTGTAAGAAGCACGCCCATATTAAGCACTCGGGTCACAAGGCCCATTGCAGAGTCA
TGTGATATTTCATTCAAATTTATCTTACTCTTCTTCAACATTTTCGCTGAAAGTTCTCGG
GGATCTATTACGTCAACACACCATCCAATAGACTCGTTGGTCTTTAATGATTCGAACAAT
TCCTCCCTTTTCTCTTCCTTGAGAGTTTTTGAATCTGCAAATTCCAATGAGGCAAGAGTA
GTCTGAAAAGAAAGAGCACAGTACATGCATCCATATACCATTGGCCCTAAAACAGGGCCT
CTTCCAGCTTCATCTATGCCCATAATGCAAGGCTCCGATGCCCATTTGGGTAGTGCACCA
TCGGATTCCATCTCTTTCTCTCTCTCCCTCTCTTTGTGTGCGTGTTGTGTTTCCCGCCAG
AAAATAGGGAGTAGACTACAGACTAAAGAGGAAGCATTGTCATTTCAAGGGAATGCCGGA
TGGGGGTAGTGTCGTCGAGACTCGAGAGGGTATCAAATTGATT
>181
CTCTCCTCTTCTTCACGTCTCTCCTCTATCCTCTCTGTTCTCTCTGTCTTTCTCACTGTT
GGTATGTTCATCTCTCTCCTCTGTCCTCTCTCCTATCTCCTATCTCTCCTCTCATCAATT
TCCATCATCTTTTCTTATTTTTCTTAGATTTTATCTTCTTTCAGATCTAATGTGTGTTTT
TCTAAGATCGAGTGGAAATTGATGCCAAACTTGGATCAACAAAGCGCCAAACTTGGATCA
ACAAAGCGCAAAACTTGTCAATCAGTGGGTTCGTTTTTCTCCTTTTTTCACGTCTCTCTT
CTAATGCGTCAATTTCCCCCCCAAATTTTCACTGAAAACTGTGTAATCTGGGAGATGAAC
AAAGACCGGCCGTCTAATCCTCTCTATTTCTTCATCTTCATCTGGACTTTTGAG
>182
TCATCTCGCAGAATCCTCGCCGTCTTCTCCACTGCAAAATCACGTCTTCGATCGTTCGAT
CCTGATTCTCTCTCCATTTCTCCACCATGGTGCTCGAGGCGACTATGATCTGCATCGATA
ATTCGGAGTGGATGCGCAATGGCGATTACTCACCTAACAGATTTCAAGCTCTTTCTGACG
CTGTAAATCTCATTTGCGGCGCTAAGACCCAGTCGAATCCGGAAAATACTGTCGGAATTC
TGACCATGGCGTGGAAAAGnTnTnCnTnnTnTGGAAnACGACAATGCTTCTCGTCTTGGA
AAAATAGTGGCTTnTATnnAGGGGTTGGAAGTAGGCGGTGAAATGAACTTGGCAGCTGGA
ATCCAGATTGCTCAGTTGGCTCTTAAACATCGTCAAAACAAAAAACAGCAACAAAGAATT
ATTGTATTTGCTGGAAGCCCCGTTAAATATGAAAAGAAAGTGTTGGAGATGATTGGGAGG
AAGTTGAAAAAGAACAGCGTGGCACTTGATGTTGTTGATTTTGGTGAAGATGGGGAAGGC
AAGTCAGAGAAACTTGAGGCCTTAGTTACTGCAGTAAATAATAATGAAACCAGCCATATT
GTCCATGTGCCACCAGGTGCCAGTGCCCTGTCTGATGTGCTCATTAGTACTCCCATATTT
ACTGGAGATGGGGAAGGAGGAAGTGGGTTTGCTGCTGCTGCTGCAGCAGCTGCAGCTGGT
GGTGTTTCTGGATTTGATTTTGGTGTGGATCCAAATTTGGATCCTGAGCTGGCTCTTGCT
CTCAGAGTCTCAATGGAAGAAGAGAGGGCAAGGCAAGAAGCAGCTGCAAAAAGGGCTGCT
GAAGAAGCAGCTGGACAAGGAGGGGAGCAAACCTCGCAAGACACAACTATGGGGGAAAGC
AGCCATGCTGCAAGCTCAGAAGCTGATAAGAAAAATGACATGACAGAGGACGATGAGAAT
GCCCTGCTGCAGCAGGCACTGGCAATGTCAATGGATGAACCTGCCTCTACTACGACTGTG
CGGGATACAGATATGTCGGAAGCAGCTGTTGAAGATCAGGACTTGCAACTAGCTCTTCAG
CTTTCTGTGGAGGAAGGCGCAAAAGAGTCAACAAGTCAGTCAGGTCAGACAGATATGAGT
AACTTGTTGGCAGATCAGTCCTTTGTTTCGTCAATAATTGCTTCGCTCCCTGGAGTTGAC
CCAAATGACCCTTCAGTGAAAGATTTGCTGGCTTCCATGCACAGTCAGTCTGAGAAGAAG
GATGAAGAAAAGCCACCAAGTGAGGAGGAGAAGAAATGATCAATCACAACTTTGTCCAGT
CGCAGGTCTTTATATTGCTCTTGCCTAGTACTCCTATGTTACAATCACAGTGGTGGTAGA
CTAGCTTGTAATCTGGCTTTGATATAATGGTGACTTTGTATTTTTCACTTGGGAAGGGAA
GGTCGCGGTCTTAATGTTGGCATAGACATAAAGAGTTGATCCGTCTTGACAACGTGTAGT
CCCATGGACAGCTATTTTAGCACTGAGACAATGTGCATTTCTCATTGATAATGTATTGTT
AAAAGGAATCGGACCTCCTGGATTAGTTTTATCGGATACTATTCTTTTTTTAAAAAAAAA
AAAAAAAAAAAACACATTAGATCTGAAAGATAAAATCCTTGACCTTTTAAAAAAGATGAT
GGAAATTGGTGAGAGGAGAGATAGGAGATAGGAGAGAGGACAGAGGAGAGAGATGAACAT
ACCAACAGTGAGAAAGACAGAGAGAACAGAGAGGATAGAGGAGAGACGTGAAGAAGAGGA
GAG
>183
AAAGCTTAAGCTGATGGTTGGAGTCCCAAGCAGGATTTGCGGAGTTGTCGCAACTTTGTA
AATCCTGCATTAGGATTTACGAAGTTTATAAATTAGACTTCGTAAATCCTACTAGTATAG
TGGTTGTTTTGTTATAATAGTTGTTTTTGGTCTATTTCAGCTCAATTTGCGGGGTTGCCG
TTTTTGCAACCGTATTTGTTACCTGGGATTAAGGATTTTAGTAAGGGGATCAATTTTGCT
TCTGCTGGTGCTTGTGTTCTTGTTGAAACTCGTCCTCAAACGATAAATTTGAAGAGACAA
GTGGATTATTATGTCCAAATGGTACAAAAATTGAAGCAGCAAGTTGGAGAAGGTCCGGCT
AAACAATTATTATCGGAAGCAGTATACTTGTTTAACATAGCTGGAAATGACTATGTTACC
CTTCTTCAGAAGAATGTGAAAAAGCTCCCTCTCTCCAATTTCAAAAAGAAACGCCAATTG
AATATGATTATTGGCAACCTCACGATCCATATTAAAACAATTTATAACCAAGGAGGAAGG
AAGTTTGCATTCCAAAACCTAGGTCCTCTAGGGTGCATGCCATCAATGAAGTACATGCTT
GGATACAAAGGAACTTGCGCGCCGGAGCCACAAGAGCTAGCCAAGATGCACAACAATGCA
TTTGGTGCACTACTCAAGAGATTGCAAAGCCAATTACCAGGGTTCAAGTACTCAGTTTAC
GATTTCTACACAGCCCTATACCTTCGTGTCTTATATGGAAGTAGATATGGTTTCAGGGAA
AGCCAAACAGCATGTTGTGGAAGTGGATCCTACAACGGTGATTTCACATGCCAAAAGAAA
AGCACTAGTTTCTCTGTTTGTAGTAATCCAAATGATTATTTGTGGTTCGATGCAGCTCAT
CCAACGGACAAGGCTAACCAAGTATTCTCCAAAGAATTCTGGAGCGGAGGATCTAACCTT
GTTGCTCCTTACAATTTGCAAAATTTGTTTGCTGCCAAATAATAAGGATTTTGGGAAATA
TGTATACTCTCACACTCAAGTGTGATCAAAAGTTAAAGGAGTGTTTGGGTTTATTTATTT
CATTAATTATTATCATTATTATTACTACGTATTTGTGGTAAGGTACATCTTGTATGTTAA
GCATAAATACCAATAGTTTGTAGTTTTTACTTTTTTTATTTTCACTTTGGAAAATATATT
GGGAGGAAAGGTTGATATTTAGCTTTGTAATAAATGAGGGGTAATGTGCTACGACCAAAA
ACTGTAATAAGCAATAAGTAAAAATATAATGCAAGTGAAAAGAGAATTTAAAAAAAAAAA
AAAAAnnnnnnnnnnnnnnnnnnnnnnnnnnAAACG
>184
CGTTTnnnnnnnnnnnnnTTTTTTTTTTTTTTTTAAATTCTCTTTTCACTTGCATTATAT
TTTTACTTATTGCTTATTACAGTTTTTGGTCGTAGCACATTACCCCTCATTTATTACAAA
GCTAAATATCAACCTTTCCTCCCAATATATTTTCCAAAGTGAAAATAAAAAAAGTAAAAA
CTACAAACTATTGGTATTTATGCTTAACATACAAGATGTACCTTACCACAAATACGTAGT
AATAATAATGATAATAATTAATGAAATAAATAAACCCAAACACTCCTTTAACTTTTGATC
ACACTTGAGTGTGAGAGTATACATATTTCCCAAAATCCTTATTATTTGGCAGCAAACAAA
TTTTGCAAATTGTAAGGAGCAACAAGGTTAGATCCTCCGCTCCAGAATTCTTTGGAGAAT
ACTTGGTTAGCCTTGTCCGTTGGATGAGCTGCATCGAACCACAAATAATCATTTGGATTA
CTACAAACAGAGAAACTAGTGCTTTTCTTTTGGCATGTGAAATCACCGTTGTAGGATCCA
CTTCCACAACATGCTGTTTGGCTTTCCCTGAAACCATATCTACTTCCATATAAGACACGA
AGGTATAGGGCTGTGTAGAAATCGTAAACTGAGTACTTGAACCCTGGTAATTGGCTTTGC
AATCTCTTGAGTAGTGCACCAAATGCATTGTTGTGCATCTTGGCTAGCTCTTGTGGCTCC
GGCGCGCAAGTTCCTTTGTATCCAAGCATGTACTTCATTGATGGCATGCACCCTAGAGGA
CCTAGGTTTTGGAATGCAAACTTCCTTCCTCCTTGGTTATAAATTGTTTTAATATGGATC
GTGAGGTTGCCAATAATCATATTCAATTGGCGTTTCTTTTTGAAATTGGAGAGAGGGAGC
TTTTTCACATTCTTCTGAAGAAGGGTAACATAGTCATTTCCAGCTATGTTAAACAAGTAT
ACTGCTTCCGATAATAATTGTTTAGCCGGACCTTCTCCAACTTGCTGCTTCAATTTTTGT
ACCATTTGGACATAATAATCCACTTGTCTCTTCAAATTTATCGTTTGAGGACGAGTTTCA
ACAAGAACACAAGCACCAGCAGAAGCAAAATTGATCCCCTTACTAAAATCCTTAATCCCA
GGTAACAAATACGGTTGCAAAAACGGCAACCCCGCAAATTGAGCTATAAAATCAGGGATA
AGGCGGCCGTCAGAGTATCTACCAGACGGCTTTTTAAAGTAAGTTTCACCATAAGGCCAA
TACTCGGCACCAGCGCCTTTAACGCCGTTGTACAAAGTCATACCATCGTCGTAAAGTGAA
TCGCCGAAGACGAAGAGTGGAGGTTTGTATTGAGCATTGGAGAATGAAGGAGAGAGAAAG
AGAAGAGTTGCAAATAGTGCAAATGTAGTAGGGAACATTTTTGTGGTTCTGCTTCTGTTT
GCCATGTGAAAACAAAGCTAACACTGAAAGTTTATGTTATTTTTGATGTACAGCAAAAGA
TAGAAGCAGACCAGTnnnnnnnnnnnnnnnnnnnnnT
>185
CAGATTATAAACAGTGGAAATCTAATCAAATGTTATGATACAATATTCCTGTACTTCAAT
ACAAAAACAGTCACGAGTCCGACTGTGTATGTTACAGCTTCGTCGTTGCAGCTGCTGCAC
AAATATGAACCACTTGCAAAATGTAACAGGCACCAGTGGAGGAAGAATCTACATTGTCCA
AAACACCATCACTATCTCCGACAGGAACTCCCAGGTGCTGCAGATTTCAAAATACTTTCA
CCTAGTTCTTGTATGAATATTTGAGGATGGTCTTCTAATTCATTAGCTTCTTGGTATGTA
TAGCTTGAAGCAACTGCCAAAAGCTCGCCTGTATGGTTATATGATAATGAAGCGATGCTA
TTTGGATATCTTGGAAGCTCCAATAATCTCTTCCTGCTTGAACCATCCCATGCAATGACA
TGACCCTCATAATCACCGGTGACAAACACACCTGGGAGAAATTGGTTGAAGGCAATATCA
TTCACGGTGACAAGATGATGTTTTAC
>186
AAAAACAAAAAACCCGGAAGACTAGTTTTATCTTTTCTAAAAACAGGTAAAACAAACCGA
AAAAGTAGTGTTAAAGTGAGAATGAAACACTGAAAAATCTATATAAATAGAGAAGAAGGT
AGTGAAGGAAAAAACACTCCTTACTCGAAAGAATACGAGTAAAATCTAGTAACAATGGCA
GnnnnnnnnnnnnnnnnnnnnnnnnnnnnnnnnnnnnnnnnnnnnnnnnnnnTTCCTCTT
CATCTTCAAACAACAACGATCTTCCTACTAGCATTCCTCTTAATAACAATAACAATTTAT
TATCAAACAAAAACAAAATTCTTCAAACACCAAATATTAATACTTCTACTAATAAAATCA
TCACTAAAGCTGTTGCTTCCCCTGTTTTTCCAACTCTAAAAACTACATCCAACACACCTT
CTTCCATTCGATCACTTGTTCATGAGTTCGACCCCGAAATTCCACCTGAAGATGCTCTTA
CACCTCCTAGTACTTGGTACACTGAGCCTGCCTTTTATTCCCATGAACTTGAACGTATCT
TTTACAAAGGATGGCAAGTTGCAGGCTACTCTGAGCAAGTAAAGGAGAAAAATCAATATT
TCACTGGCAGTTTAGGGAATGTTGAATATTTAGTATCTCGAGATGGTCAAGGCGAACTTC
ATGCATTTCACAATGTTTGTACACATCGTGCATCAATTCTTGCTTGTGGAAGTGGCAAAA
AGTCATGTTTCGTATGCCCTTACCATGGATGGGTGTATGGCTTAGATGGATCGCTCGCCA
AAGCCAGCAAAGCAACTGAAACACAAAATTTGGATCCTAAAGAACTTGGGCTTGCACCCC
TAAAAGTTGCAGAATGGGGCCCATTCATTCTTATCAGCTTGGACCGATCTCTAGATGCTA
ATGCTGATGTTGGAACAGAGTGGATTGGTAAATCTGCAGAAGATGTTAAGGCCCATGCTT
TTGATCCTAATCTAAAGTTCACCCATAGAAGTGAATTCCCAATGGAATGCAACTGGAAGG
TTTTCTGTGACAACTATCTGGATAGCTCTTACCATGTTCCTTATGCTCACAAATACTATG
CAGCTGAACTCGACTTTGACACTTACAACACTGAAATGATCGAGAAATGTGTGATTCAAA
GAGTTGGTAGCAGTTCAAACAAGCCAGATGGATTTGATAGACTTGGAACTGAAGCATTCT
ATGCTTTTATTTACCCCAACTTTGCTGTGGAAAGGTATGGCACTTGGATGACTACAATGC
ATGTCGTTCCTATGGGACAAAGGAAATGCAAACTAGTGGTGGACTATTATCTTGAGAAAG
CCATGTTGGACGACAAGGCTTACATTGACAAGGGCATAGCAATCAACGATAACGTGCAGA
AGGAAGATAAGGTGTTGTGTGAAAGTGTCCAAAGGGGACTGGAGACACCAGCATACCGCA
GTGGCAGATATGTGATGCCAATTGAGAAAGGAATCCACCACTTCCACTGTTGGTTGCATG
AAACTTTGCAGTGATTTTCGGGAGCTTATTTCTATGGTTTTACCATGTCACATTAATCAT
ATAATTGATGTTGGGTTGAGCCTATGCTCCTCATGCAATTAAGTTATTTTGTGGTCATGG
GAAAACCCTTCCAATTTCTACTATAAATAGTAAAATAAAATCTGACGAACATCCACACAA
ATCTTACCCTCATTGTTCAAAGAAATTAAAAATCACACATATGCCTAGATAAAATGTTCA
TACTCAATCTCATATGTTCCCCATAAATATTTAGGATATAACTTTGAAGGGGAAACTAGG
TGCTATGGCTTTTATTTATATGGGACATTAGCACCAGACACTATTACTAGACTAGAAATG
GAAGGGTTTTCCCATGACCACAAAATAACTTAATTGCATGAGGAGCATAGGCTCAACCCA
ACATCAATTATATGATTAATGTGACATGGTAAAACCATAGAAATAAGCTCCCGAAAATCA
CTGCAAAGTTTCATGCAACCAACAGTGGAAGTGGTGGATTCCTTTCTCAATTGGCATCAC
ATATCTGCCACTGCGGTATGCTGGTGTCTCCAGTCCCCTTTGGACACTTTCACACAACAC
CTTATCTTCCTTCTGCACGTTATCGTTGATTGCTATGCCCTTGTCAATGTAAGCCTTGTC
GTCCAACATGGCTTTCTCAAGATAATAGTCCACCACTAGTTTGCATTTCCTTTGTCCCAT
AGGAACGACATGCATTGTAGTCATCCAAGTGCCATACCTTTCCACAGCAAAGTTGGGGTA
AATAAAAGCATAGAATGCTTCAGTTCCAAGTCTATCAAATCCATCTGGCTTGTTTGAACT
GCTACCAACTCTTTGAATCACACATTTCTCGATCATTTCAGTGTTGTAAGTGTCAAAGTC
GAGTTCAGCTGCATAGTATTTGTGAGCATAAGGAACATGGTAAGAGCTATCCAGATAGTT
GTCACAGAAAACCTTCCAGTTGCATTCCATTGGGAATTCACTTCTATGGGTGAACTTTAG
ATTAGGATCAAAAGCATGGGCCTTAACATCTTCTGCAGATTTACCAATCCACTCTGTTCC
AACATCAGCATTAGCATCTAGAGATCGGTCCAAGCTGATAAGAATGAATGGGCCCCATTC
TGCAACTTTTAGGGGTGCAAGCCCAAGTTCTTTAGGATCCAAATTTTGTGTTTCAGTTGC
TTTGCTGGCTTTGGCGAGCGATCCATCTAAGCCATACACCCATCCATGGTAAGGGCATAC
GAAACATGACTTTTTGCCACTTCCACAAGCAAGAATTGATGCACGATGTGTACAAACATT
GTGAAATGCATGAAGTTCGCCTTGACCATCTCGAGATACTAAATATTCAACATTCCCTAA
ACTGCCAGTGAAATATTGATTTTTCTCCTTTACTTGCTCAGAGTAGCCTGCAACTTGCCA
TCCTTTGTAAAAGATACGTTCAAGTTCATGGGAATAAAAGGCAGGCTCAGTGTACCAAGT
ACTAGGAGGTGTAAGAGCATCTTCAGGTGGAATTTCGGGGTCGAACTCATGAACAAGTGA
TCGAATGGAAGAAGGTGTGTTGGATGTAGTTTTTAGAGTTGGAAAAACAGGGGAAGCAAC
AGCTTTAGTGATGATTTTATTAGTAGAAGTATTAATATTTGGTGTTTGAAGAATTTTGTT
TTTGTTTGATAATAAATTGTTATTGTTATTAAGAGGAATGCTAGTAGGAAGATCGTTGTT
GTTTGAAGATGAAGAGGAAnnnnnnnnnnnnnnnnnnnnnnnnnnnnnnnnnnnnnnnnn
nnnnnnnnnnCTGCCATTGTTACTAGATTTTACTCGTATTCTTTCGAGTAAGGAGTGTTT
TTTCCTTCACTACCTTCTTCTCTATTTATATAGATTTTTCAGTGTTTCATTCTCACTTTA
ACACTACTTTTTCGGTTTGTTTTACCTGTTTTTAGAAAAGATAAAACTAGTCTTCCGGGT
TTTTTGTTTTT
>187
CTGCAGTACGGAAATTGCGTTCCAAGATACTAGACAGAATGAACTTGTTGGAGTTGGGAA
TTGGAGTATTCCTCTTCTGAAGTCTGCACCAAAGAAACAGAGTGAGTCTTC
>188
CAGTGAACAAGCACAAAAAGAAGAGTTCAATGAAGAACTGCTACTGAAACCGTTGCCCGA
TCGGAAAGTTCTAGCGCATTTTCACTTCGATTCAAAAGCTAATTTTTCCTCCTACAATGG
CGGATATCATCTCCATCTCTTTCCTAAGGCTATTTATCAGCTCG
>189
GTTTGGGATGGCCAATGTGTATGTTTCCAAATCTGTTCTTTTATAATGTGAACAGAAATT
CATCAAATATGTAAGTTATTTGTATACAGATCTATAATGTGTTTATAGATTTTGCATTCT
GTTAAGTTGAAGGGAATCACTAGATTTTGAGTTAGGAATCTGTAAATATCTAAGGGCTGT
TGCTAGAGGTGATGATTGACTTGGTGCACATGTATATATCTTTTATGAATGGGATCAAAT
CAGTAAGGTAGTGCTGATTCATTATTTCCTCTTGGAGGGTGCACTGAGTGGTTGATGCAA
GAGTCTTTTGGAAAACTATGCTGATAATAGTCGTTTGGAG
>190
AGTTGTAGTCGGCTTATTGATAAGATCACTTTAATTCGTCACAATTAGCTCAACTGTGCC
ATATGCTAAAGATTGTCTATTTGGGAAACATCCAATCGCTAACTGACGCCGAGAGGGTCG
TTTACTTGTTCTTGATTTAAGGGTTGATTCACTTTTCAGGTTTGGGATGGCCAATGTGTA
TGTTTCC
>191
TTTCGTTATTTCTCTCACTCAATTCTCGATATTTTTGTTCAGTTGGTTGTGGTTAGGGTT
TTGTTCAGTTGGTTGCTAAGCATCATCGTCGTCTTCAAGTATCACCGCCGCTTCTTTATC
AGTGAACAAGCACAAAAAGAAGAGTTC
>192
CAGACGCTAATTAGCGTCCATTTGCAAAAACGGACACTAATTAGCATCCGTTAAGCAAAT
TAGCGTCTGTTTGACAGACGCTAATTTATTGGTCTTCCCAAATCAATCGACCAAACCGTC
CAATTGTCCTAAATAAAAAAAAAACCCTCTCACTCAACTCTCTCTCACTTAATTCTCTCT
CACTCAATTCATTTTCCTCAGATCTGGTATTTCGTTATTTCTCTCACTCAATTCTCG
>193
GGGGTATTTTTTAATATTTCCACACTGTTGACGGCATCGCAGTAGAACTTCGATGGCTTC
ATCGTCGTCTTCTTCTACTTGCGCTTGACAGCTCCTATCGAGAACTCATCAATGGCGGAA
TCAAAATGGATTTTCTCTCTCCTATTACTCTACTTCTTCATCTCACCCGCCTCACTTTTT
GCTGCCAGTGAACAAGCACAAAAAGAAGAGTTC
>194
GCAAGCAAAGAATCAGGTAATGAATTGTAAAATTAATGAGCATGGTCTGAACATCTGACC
TTGGAAATAAAGGTTGGTTATATGATGACTTATTAAACTTGCACTTGGTGCATGATCTGC
AGGTTGCTGCTAGTTTTGCTTCAGAGG
>195
GTTTTTGGGAATTCCCCTTTTTTTCCCTTGAAGTTCTCCAAAAAGCTTTAAGTCCTTATC
TCAACTACTAATGTAAATTACAGGCAAGGAAGAAGAAAGCCCAAGAGAAT
>196
ACATGTAGTTGAGGAGTGCAAATTGAGATCAATGAATAAAACATCCCCCGAAACAATAAA
AAAGAAAAGTAATCATGATGTATCAAAACACCTATAATGTCGCATGTGGATCGAGGCGA
>197
GCTTCAATCGACCATAGCAATTCTCCTCCTTTTTTTTCGTTTAAAGAATGTTTAAATTGC
TATGTATGAGTGTAAGAGTGTTTGTGTGTGTTGTTGTGTTCAT
>198
TTTACTAGCTTCTCGCCTCAAAAGGTCCTGCATATTCATGTGATGGCAATATAATTTCCA
TAAGTAGCACACAAGTTTAAAATACTAAGTATATACCAACAAACTAAACAGGAAGACAGG
ATTTCCTTAACC
>199
GGTAATTGACGCGGAAGTAGGAGTAGTTTTTGCGGAGACGTGTAGTTGCGTCGGAGAAAG
AGTCGGGTTTAGAGATGGCGGATCTGTCGATGAGTTCGGGCCATGGGCGG
>200
AAATTAATAAGATTAGTTTCCAATTTTCTGAAAACTTGACTTGGAAAATTTGAGCATATA
AACTAAAAATGGTGCTAAATTACAACCATTGGGAAGTGAATGAACTATACTGACATATAT
CAATATATTAATCTCAAATCTTGTAGAACCTTTTGAATACACTCTATAACTTAGACAATA
CTATACTAGTCTTATTGTTGCGACCATACATTTCCTTAACAAGACTAACAAAGACAAATT
CAATCAATCAAGAAAAAACAAAAGCAACAATAACTAAACAACTTCTGATCCCAGAGAATG
TCAAACATCTTCCAGAAAACAAAATAAACAATCTTTCTATCTGTGTCTCTATCCCTTCTA
TGCTCTTCCTGCTCCTGCTTGTTCTTCCAGATGCAGTAAAAACCGCTCCCTACATATGTT
TCTGGATTATTACAATGACCCATTTGAGTCCGGTAAGGATAATTCATTTGCACCATAACG
TTTTGATCGTTTATGCACAATCAAAACTTCGAGGCTTACACGAAAGACACGAATTTTGTG
CAAATGTGGTATTTGATAACATCATTGAGTCATGACACCTATTGAAGAATCAGACAATAT
CTAGATGATTGTACCAACATAGCCAAAACCAACAATGAAGAAGGTGATGCTTTGTAGGAA
GAAGTAGACATAGTAGCTCCACTTGCCGTACATAAAATCGTAGCATCCGATACAGAAGAG
GAACACTCCAACCACCAACTCCAACAAGTTCATTCTGTCTAGGATCTTGGAACGCAATTT
CCGTACTGCAGTTTTGAAACTGCCTGGTTTCTCTTTAGCATGCGCCTTGGCTTTCTGAGA
ATCGCCAAGCTTCTCAGTCACAACCCATTCATTTGCCCTGCCTGCTTCGAACAGCCCAAT
GAGTGTCGCCTTAGTCCGATGCAAAGACATCACGTTCTCAAACAGGATCCAATAAAACAG
TAGGTGAATTGACCTTGGTGTTCCAACAGAGTTCAAGATGGTGATAATTGAAGGGATGTA
AACTGATCCCCAAATTGGTACTTCAACTTCAGGAACAAGTATTGTCAAAGGAAGGATCAC
ACAGTAGAAGAAAAAAGTAACCATATGAGCTGTGATCTTTCTCACTAGGAAAAAGCTGTA
GATCACATACACTTTCTTCCAGAACCTCACATTCTTGTTTCTGACAATCTCCATGACCAT
TTTCCTGAATAGATTGGCAGGACCACAAGACCAACGATGTTGTTGAAAGCGGAAGGCCTT
AAAGGTACTTGGCAATTCACTCTTTACCTGAAGATCACCAAGATAGACAAATTTCCAGCC
ACGAAGACTAGCTCGAACAGCAAGATCCATGTCCTCAACTGTAGTTCGATCTTTCCACCC
TCCTGCTTCATCAATGGCAGCTATTCTCCACACACCAGCCGTCCCATTGAATCCGAAGAA
GGCATGAGTAGAAGACCCCACTTCTTGCTCCACTTTAAAATGGTAGTCAAGTGACATTTC
TTGCATTCTTGTCATTAAGCACTCATCTGCGTTCACAAATCTCCAACGGCCTTGAACAAG
AGCTAATTCAGGATTGTACATTAGGAATGGGATGGCTCGTCTTAGATAATCAGGCTCTGG
CCGAAAATCTGCGTCGAAAATTGCAACGTACTCGCAATGCTTGACATAGTCTCTTTTTAA
TCCTTCTTTAAGAGCACCAGCTTTGTAACCAACCCTATTTTCTCTAATTTGGTATACTAT
ATTAAGGCCTTTGCTAGCCCATCTCTGGCATTCTAATTCCACCATATCCTTGACAATTGG
GTCAGTTGAGTCATCAAGCACTTGAATCACCATACGATCTGCCGGCCATGAGAGATTACA
AGCAGCACCAATTGACACTTTGTAAACCTCTCTTTCATTGAACATAGGGATTTGAATAAG
AACATGGGGGAACTTATTTGACCCGCCCGTTTCAATATCATCAATAGAATCGGGTAATGC
CTCCCAATTATAGCGTTTATCAGGCTTCTTCCAAAACATTTTAACCAATGAAATAACAAT
ACCCATATAAAGCCTTTCCATAAACAACATTAATGACATTGTTAAACATACAATTACACC
AAGTTTAAGCAATGGCACAATTAATGGTGCTTTTATCATATCCCACATTAATTCTAATTG
ATATGATACATCTCCTCTTGCTTGTAACAGTTGATTTTGAATCATATCCGCCATTTTTCC
CCAAAAACAGGGGAATTAAGAATATTTAGTTCAACTGTTGATAAAAATTTAATAATGTGG
GTGAAATGGGGTTTTTTTGGGGATTGTTTGGTTTTAAGTATGAAAGAATAAAAAGTGGGT
GAAATGGTGAAGATCTCTCTTTTTTTGGGTTGAAATGGAAAATACTAAAATTGAATTTTA
AGGTTTTTTTTTATCTTCTTCCCCCTCCTTAAATTTGTGCCAAACAATACTTCTGTTTCT
ATCTATCAAAGTAGAAGAAAACAGAGTATTGTGGCGCTAAATCAAAGAGAGAGAAGATGG
GGGAGGAGAGAGAGAAATGTAGGAAGGGGTGGGTGGTGGAAGTGAGAGTAGAGGAAGTGA
TGATGAGAGAGAGTTTGTGAAGATGTTTTATAGTCAATTTAGTTTGAGTTATTGGCTCAT
TGTAGTACTCTTTACTCTCCTAAATTCCAATCTAG
>201
TCCTTTTTCCTTGAACCGCCTTCTCCATACAGCTCGTTCCACTGCTTCAGTTCATTCATC
ACTGCACCCTCTGAAGCAAAACTAGCAGCAACCTGATTCTTTGCTTGCCTGAGAGCTTTG
AACATGGAAGATCTGAAAACAATTGGCTCTTCCTCCTTCTCAGGTTCTTTTGTCTCAGAT
GAAGCATCAGTTGAATCGTTGTTATTCTCTTGGGCTTTCTTCTTCCTTGCCAAATCCTTC
TTTCTCTCCCTCTGGATCAGCTCACGAACAGGCCGGTATGCAGCAGTGATACAGAGATTC
TTAAGATCACTTCCAGTGTATCCTTCAGTCATGGTGGCAAGCTCACGGAAGTCAACATTC
TCTGCTTTCTCTTTTGACAAAAGAGTTTTTAAGATCTTCTCCCTATTCTCAGTGCTTGGC
AAACCCACCATTATCCTGCGCTCAAATCGCCTAATAATGGCTTCATCAAGGTCAAATGGC
CTGTTGGTAGCAGCAAGAACAAGAATCTGTTCCCCGGGTTTGGTCATGAGTCCATCCCAA
TGTGTCATGAACTCGTTCTTGATTTTCCTCATGGCTTCGTGCTCCCCAACCCTGGTACGC
TGCCCAAGCATACTATCCACCTCATCAACAAAGATAATAGTGGGAGACACTTTAGCTGCA
AGTGTGAACAATGCCCGGACATTCTTTTCATCTTCACCAAACCATTTTGAAGTGATGGTG
GACATCGAGACATTGATGAAGCTCGCCCCAGCTTCATTGGCAATAGCCTTAGCCAACATA
GTTTTACCAGTACCAGGAGGGCCAAAGAGCAGCACACCTCTGCAAGGCTTCAAAAGCCCA
CCTTTGAACAGGTCTGGCCTTCTTAGGGGAAGCATCACTAGTTCCTGAAGAGATTCCTTA
GTCTCCTCCAGAGATCCAATATCGTTGAATGTAACTCCTATCTCATTCGCAGGAATCACC
TCCGGCCTTATGCGTTTCTCAAACTCATTGTCTGGGGCCACTTCCTTCACAGGAGCCGGA
TTTTCAGCATTCTTTGTCGGGGGAAGTGATTTGTCATCACCTTTGTTATCAGCACCAGAA
CTTTCAGACTTCCCATCTGACTTCACTGCACCAGCATCATCCGTTGCCTTTCCAGTTTCA
CCATTTGTTTCCATCTTAGCCACGCCCATCTTTTTTCCTTCTTGGAATATACTCAAGCCA
TGGGCCAAACTCGTAGAAGATATAACCAGCTTCCCATTGCGGTAATCAGGCTCCTTATTG
TTCATTAAATGGTAAGATATTGCAGACATCACAACTTCATCAATATGATCACTGAGGGTT
ATTGTGTCTGAATGGCAGATGGAACCCAGATCATCACAAACAAGATCATTAGCTGCAAGA
ATCTCAGCAATGTGGTTCCTGGTATCCTGAAATTGGATCATCTTCATGTCCTCTTCTAGT
TGAGAATTCCAGTTAACAAGGTTACTCTCATCATCTGGAGGCCTGATGTCAATGTTGTAA
GGGAACAACAAGGTAAGCCGATCATCCACTTGTTCATACTCAGAATTTGCATCTAACATA
CGTGACCCAAGCACCAAGACTGAACCCGTCATCTTCTTCAACAATTTGTCAAACAAATTG
TATAGCCTCTCTGATTGAAGCAGTAGCCTTTCAATGTCCCTGACATATAATATGATAGGA
TTCTTTTCTGATGCGGTGACTAAGACCTTGTAAAGTGCTTGTAGAAACAGTTTCTCATCA
AAAGACCAGTTGTTTGTGCGCTTTGGAGGGAAACTTGTTGTAGCAGATTGAGAAGCAATG
CTACTTAAATCAGTTGATGTTGAGGCATTCCTACGATGCTTTGGAGGGCAACTGGCAGCA
TCCCCAGCCCTAGAATTGATGTCTGTGGTGCTAGCTTGCCTACGCAATGTTCCTTTAGGT
ACTTCCCTTGGAGGAAGGACAGAGAAGGAACCTAGCAAGCTGGACATACGTCCCAATGTT
GCTTCCGAAATGGACCTTGTCATGCGAGTTTCCTTCTTGTTGCAGCCATACTTGTTCTGC
ATCTTCATGGAAAAGTCGACAACATCCAACAGTAACAACTTCGCATCAAAGTAGTGAGCC
AGTGCTTTAGCAAGCAACTGCTGGTAAAGTTCAGCTGGCCCTGAAAGCAGAATTGCCCTG
CTTCCGGGTGACAGATTCCTAGTGAACTTAGAAACTTCAGCATGCTTCAAATGAACATAT
GCAGCGCTTGTCAATAGCATTCGGGTTTGCTCACTTAGAAAATAAGGAAACTCATCAAAA
GTAACTTTAGTTTCCTTGCCATCAACAATCAACCTCAATAATTCATTTTCAATTTGATCA
GCAGAAATGCTATCCAAGGTAGCATTTGAACCAATCCATTTACCAACTGTTTGGCCAGAA
GCAATCCCAAGGCCAACACCAACACCAACACCAACACTTAATGCAGATAAAAGAAAACTT
TTTTGCTCCATTAAATTTATCTTCTTTTTAAAAAAACCCACCAAAAAGATTCAATCTTTT
GTTGAAATTACAAAAATTTGAGTGAAATTATCATAGAATAAAAGGATTTGATGAAATGGG
TAGTTTTGTTTTTGCTGAAAAATTAGGGGAAGAATGAAGAGAGAGAAAGAAAGAGACAGG
AAATCAACACCAAAAATGTGGGCTTTTGCTTTTTTGGGTGGGTTTGGTTTGGTGGTGTGT
TAATTCACAAGCAATGGTTATTGGTTTGTATGAAACTTTGCAATTTGTTGTGAGTGTTAT
CTCCTCCTATTTATAGAGCTTTATTATGCATTGGTTGACGTTAACTTCAATAAGAAATTT
AAAGCAAATATTATAACTTTCTCTAATACTACCAATTGATTGATCAATTACTCCATTATT
TTAAACAAAAGTTGGAGAAATAAGAGAGTGAGAGAAAGCCAATTTGGCACAGTTGTG
>202
GCCTACAGAGAAAAAAAAAAAAAAAAAAAAGTTTACAAATTTTCAACAGACTGTAGGCAT
GAAATTTACAGAGAAAAAAACAAAATAAAAATAAAAGCGTAAGTTAAAAAAATACAGAAA
ATTCAATATAGAACTTACTACTTCTTCATTACTTCTTGCAAAATACAAAAAATCAAAATA
AAGTAAAAGAGTAGTATAAAAAAAATGAACACAACAACACACACAAACACTCATACAAAG
CAATTTAAACATTTTTTAAACGGAAAAAAAAATAGAGGATAATTGCTATAGTCGATTGAA
GCCAACGAAACAAGAGAAGCATCTTGAAGAACAATCGTTTGAAGAGCAGCAAGTTGTAAT
CCGAAGAGGAGAGAGTAGATAATAGAGATACTGAGTGCAAGAATTAGCACAGAAGAATTA
GTTAGGTCATATGAACTTCTTCAATCAAGACCTGCGCCTTCTCTCTAGTTTCTACCTCTC
ACTTCACGCACATCACTTCACGCACATCAACGACGCTTAATTGACGGCGTTGCGGCGGTT
TTCATGGCGGTCATATAAGCATAAAGGAGAGGAGGGGCTGAGAACTGAGAAGGAGAGGAG
GGGCCGAGAACTGAGAAGGAGTGGAACGAAGAGGAGAGAGAGAGAGAGAGAGCGAAAGGA
AGAAATGTCTTGCACGTTGCACATTTCGTGAAATTAAAAACCAGAAAGTAAAGTCACTTC
CAAGTTCCAACCCAACAACCAAACCCTCATCAAAAATCAAAAATCAAAAATCAAATTTGT
ATTCCCACCTAAAAAAGCCTCTAACACTCTCTTCCCCTCTTTCGATTCTCGAATCCTCCG
TCCTCTGTGACCAATTTTTGTGTTTGCAGATTGCGATTTGCGTATTTCGATTGAATTCTA
AATTCGTCGGATCTTGTTCACAAATCTGCTTTTTGTTCGAAGAAATTACAGTTTCGAGAT
GAGCACGGGCGAACTTCTCAACATCGAACCTCTAGAGCTCAAATTTCCCTTTGAGCTTAA
GAAGCAGATCTCGTGTTCACTTCAATTGTCCAACAAAACCGATCACCATGTCGCCTTCAA
GGTCAAAACCACGAATCCGAAGAAGTACTGCGTTCGCCCAAATACCGGCATGGTTTCGCC
TCGATCCACATGCGACATTATAGTTACAATGCAAGCACAAAAGGAGTTCCCTCCTGATAT
GCAATGCAAGGACAAATTTCTTCTTCAGAGCGTTATTGCTACCCATGGGGCATCTGTAAA
AGATATCACTCCAGAAATGTTTAGCAAGGAGGCAGGACATGTAGTTGAGGAGTGCAAATT
GAGAGTGGTCTATGTTTCCCCTCCTCAGCCACCTTCACCAGTTCCTGAAGGCTCTGAAGA
GGGCGGTTCCCCTAGGGGATCTGTTTCGGACAATGGTCATTTTAGCGGTTCCGAGTCTGC
TACTGCATCAAGAGCATTTGGTGAATCACAAGAGAAACCTACAGAGGCAAAAGCTCTCAT
TGCAAAGCTGACTGAGGAGAAAAATGCTGCAATCCATCAAAACAACAAACTCAGACAAGA
ACTGGACCTTTTGAGGCGAGAAGCTAGTAAAAGCCAAGGTGGTGTTTCGTTCATGCTTGT
GATATTAATTGGTTTGGTTGGAATAATTTTGGGCTATATCATGAAGAAGGCCTGAGGAAG
CTGGACGGGCCAGTTAATCTTTTGTCCTGTTACTGTTACTGTTACTGTATTATTTACAAC
GGTAATTAGAGAAGAAACGGATAAGCGTGATGGTGTTGGCTATTGGCTATGCAAAAAGGG
GGAGAAAAAAAAGTTTGTTTAGGCAATGTCCATGTGTTTGTAGTTAACTGATTCACTAGT
ATTGATGGACTTGTTGAGATTCTTTTTTTTTTTTTTTTTTTTTTT
>203
ACGCTGTCATCAATTTTCATAAAAAAAACCATCACTATCAAACAACTGATAAAACTCCAA
ACCCATCTAATCACCGTCCGATCAAAATCCAACGGTCATTATTCATCATCTATAAAAGTT
TCCTTTCCCCACATAATCATTACAATTTTACAGCTTGGCACCAATCAAACTTCTCCCCTT
TCAATTCAAAACTCAAAACTATAATTCCCCCAAAAAAAGAAAAATAAAAGAAAACCTAGA
TCCCTAAAAATTCAACCTCCTTTCTCTCTCTAAATCCCCCCAAGCTTTCTCTCTCTAGAC
AACAATGGCGTCCTCAGCAAGAGAAGAGAGCGTTTACATGGCGAAACTCGCCGAACAAGC
TGAACGTTACGAAGAAATGGTGGAGTTTATGGAGAAAGTCGTTTCTGCAGCTTCAGAAGG
TGAAGAACTCACCGTTGAAGAGCGAAACCTTCTTTCCGTCGCTTACAAAAACGTCATCGG
AGCTCGACGTGCTTCGTGGAGGATTATCTCTTCGATTGAGCAAAAGGAGGAGAGTCGTGG
AAATGAAGATCATGTTTCTGTGATTCGTGATTATAGATCTCGAATTGAGAAGGAGTTATG
TGATATTTGTGATGGAATATTGAAACTCCTTGATACTAAGCTTATTCCTGCTGCTAGTGC
TGGTGATTCTAAGGTGTTTTATTTGAAGATGAAGGGAGATTATCATCGGTATTTGGCTGA
GTTTAAGACTGGTACTGAGAGGAAAGAAGCCGCTGAGAGTACTCTCACTGCTTACAAAGG
AGCTCAGGATATTGCAAATGGCGAGCTTGCTCCAACTCATCCAATTAGACTTGGATTGGC
TCTTAACTTCTCTGTGTTTTACTATGAGATTTTGAACTCTCCTGACAGGGCTTGCAATCT
CGCTAAGCAGGCGTTTGATGAAGCTATAGCTGAGCTAGACACCCTCG
>204
AAGAAGGCAAAAGAAGAGGCTAAGAGACAAAAAGAAGTGATAAAGGGAGATCCAGCAATT
GTAAGTGCTGTAGGTCGGATAAGTGTCCCTGTTAGCCAGGTAATAAATTTGCTTGGATTT
TCCCTATATCAAGTCTAATATGTTTGTTCCAGAGGAAATTGAGCCGCAAGGAGAGAAGGA
AGGCGTCTCAGATAGAAAGAGAGAAAGAAAGGGAGGCTGCTCGTGTTACAGGAACTCGTG
TTCTTTATCACGACCCTTACCGAGAGTCAAGGCGAAGTCCCACATATGATGCTTATCCTC
GTTCTAGAAGATCAAGATCACGGTCATATTCCCCATCCTATTCTAGGCGGCATGCTCGTG
GACATTCAGATGACCATCATCGGAGCAAGTCTAAGGCGCCTAAAATAGAATTCATCACCG
AGTTTGGGGGTTCTCCTGACAGAGGGGAGCCAAAGCTAGAAGGAGTCTCTCCACCACCGT
CTCCTCGTCAAGCTGATGTGTCAAACCGGACGTCATCAGTTCGTATACTGGAGGCTCTAC
ATATTGATCCTGCTTCTGGTGCATCTCTTGATAAAGAAAAGAACACTAAAGTGGTAAAGC
CCCCAGCAAGTACATCTTCGGCTTTAGCCAAATTGAAGGGAGCCACACCATCAAAGCAAC
CACCGAGTGTAAAGAAGGAAACCCCTCAGGAGAGGCTTAAAAGGATCATGAGCAAACAAC
TGAATAAACAAATAAAAAAGGATGCTGTTGTAGAGATGGCTAAGAAAAAAGAGCAAGAGA
AACAGAGGCTGGAAAAGCTGGCAGAGACGAGTCGTTTGAGTCGATATAGACGGAGAAGCC
GTAGTAGGAGTTACAGTCGTTCCCCACGGAGACGACACAGGTACAGCAGAAGTCCAAGTA
GAGGAAGGAGTTCAAGAAGGTACCATTCACGCTCCCATTCACGTTCTCTCTCGCCCTCCC
GATCTCATTCTCGTTCGCAGTCTCCCTCACGCTCACCAAGGCGTAGAAGTCGGTCCAGGT
ACTGATGTAGATGAATCAATCTCAGAGGTCAATTTATGTGATGCATATGAATAATACTTG
TATGTTGGTAATATATCTCCTAGACTAGAGTATAGGTTATATTCCTGTTGTTGGTTGTGG
CCTGTGGGGGAACCAAAACAGCTTTTTAAGAACATGATATGCAGAGAACACTGAGTTTTT
GGTCAAGTAAGTTTCTGAGTATGTACCGGAGAATTGCTAGAAAAGACAGTTGATTCCGAA
ACACCTGTAAATTGGTGCATGGATTCAGATTTTGCTTCTCCCTTGGTTTTTTGGAATATA
CTGTACTCTGTTCTTTTATAAGAAAAGAAAAGTAAATTCCAAAGTACTTGTAACT
>205
CCACAACCTCAACAACAGCCGCCACCACCACAACCGAAGCCATCGGAACCACAGGCTGCT
GTTGTAGCGGCTGGATCACCGACATCGATGATGAAGAAGTCTAGAGGCCGACCCCCTGGT
TCTGGAAAGAGAAGCCAGTTAGAGGCTATTGATCCTCCTGGAATTGGTTTTACTCCACAT
GTCATTACTGTGAATGCTGGCGAGGATGTAGCATCTAGAATCATGTCATTCTCGCAAACC
GGGCCAAGGGCTATCTGCATTCTTTCTGCAAATGGTGCCATATCAAACGTGACCCTTCAT
CAAGCGGCGACCTCTGGTGGCTCAGTGACATATGAGGGGCGTTTCGAAATTTTGTCACTC
TCAGGTTCATTCATGCTTTCTGATAGTGGTGGTCCACGTAGCAGGACTGGTGGTTTAAGT
GTTTCCTTAGCTGGGCCTGATGGGCGTGTCTTAGGAGGTGGTGTCGCTGGTCTCTTAACT
GCAGCGTCCCCAGTACAGGTTGTGGTCGGCAGTTTCATTGCAGAAAGTCGGAGAGATTTA
AAGATTGGGAATCTGACGGAACCGTTTCTTGCTCCAGCAAAACCTCATGCGGCCCCTGAA
CCAACGGGGCCTAGCAGCCCATCATCACGTGGGACTATGAGTGAATCTTCGGGTGGGCCT
GGAAGCCCACTTAACCAAAGTACGGGAGCTGTCAATAGCACTCCACTTGGCATGTCGAGC
CTTCCATGGAAGTAACATTTGCACTAAAAGCTTCGCACATATTATGTTAATATTGGCATG
GCTCTGAAAGGCCATGTTGATTACCTATCACACTATGTTGTAGTATTACCAATGTGTAAT
TAAAGTTATTTAGATTAAACACCCACTTAACCGTCATGTTTGACTGGCTGGAGAGTGACT
AGTTGTAGATTCCACAGGCTTGAGGTCTGATAGTCTAGGTTAAAAATTGGCTCTTGCACA
GGCATTTGGAGAGGAGTGAATCAGATTGTGTTTTAGGTGAAAATAGTGCTTTGACTTGCT
GTTGTTTTAACATTTTTTTTTTTTTAACCTCAAGAATACCTTAGTAAATTTCCAATAAAA
AATGTTAAAACAACAGCAAGTCAAAGCACTATTTTCACCTAAAACACAATCTGATTCACT
CCTCTCCAAATGCCTGTGCAAGAGCCAATTTTTAACCTAGACTATCAGACCTCAAGCCTG
TGGAATCTACAACTAGTCACTCTCCAGCCAGTCAAACATGACGGTTAAGTGGGTGTTTAA
TCTAAATAACTTTAATTACACATTGGTAATACTACAACATAGTGTGATAGGTAATCAACA
TGGCCTTTCAGAGCCATGCCAATATTAACATAATATGTGCGAAGCTTTTAGTGCAAATGT
TACTTCCATGGAAGGCTCGACATGCCAAGTGGAGTGCTATTGACAGCTCCCGTACTTTGG
TTAAGTGGGCTTCCAGGCCCACCCGAAGATTCACTCATAGTCCCACGTGATGATGGGCTG
CTAGGCCCCGTTGGTTCAGGGGCCGCATGAGGTTTTGCTGGAGCAAGAAACGGTTCCGTC
AGATTCCCAATCTTTAAATCTCTCCGACTTTCTGCAATGAAACTGCCGACCACAACCTCA
TATGTCACTGAGCCACCAGAGGTCGCCGCTTGATGAAGGGTCACGTTTGATATGGCACCA
TTTGCAGAAAGAATGCAGATAGCCCTTGGCCCGGTTTGCGAGAATGACATGATTCTAGAT
GCTACATCCTCGCCAGCATTCACAGTAATGACATGTGGAGTAAAACCAATTCCAGGAGGA
TCAATAGCCTCTAACTGGCTTCTCTTTCCAGAACCAGGGGGTCGGCCTCTAGACTTCTTC
ATCATCGATGTCGGTGATCCAGCCGCTACAACAGCAGCCTGTGGTTCCGATGGCTTCGGT
TGTGGTGGTGGCGGCTGTTGTTGAGGTTGTGG
>206
CCACAACCTCAACAACAGCCGCCACCACCACAACCGAAGCCATCGGAACCACAGGCTGCT
GTTGTAGCGGCTGGATCACCGACATCGATGATGAAGAAGTCTAGAGGCCGACCCCCTGGT
TCTGGAAAGAGAAGCCAGTTAGAGGCTATTGATCCTCCTGGAATTGGTTTTACTCCACAT
GTCATTACTGTGAATGCTGGCGAGGATGTAGCATCTAGAATCATGTCATTCTCGCAAACC
GGGCCAAGGGCTATCTGCATTCTTTCTGCAAATGGTGCCATATCAAACGTGACCCTTCAT
CAAGCGGCGACCTCTGGTGGCTCAGTGACATATGAGGGGCGTTTCGAAATTTTGTCACTC
TCAGGTTCATTCATGCTTTCTGATAGTGGTGGTCCACGTAGCAGGACTGGTGGTTTAAGT
GTTTCCTTAGCTGGGCCTGATGGGCGTGTCTTAGGAGGTGGTGTCGCTGGTCTCTTAACT
GCAGCGTCCCCAGTACAGGTTGTGGTCGGCAGTTTCATTGCAGAAAGTCGGAGAGATTTA
AAGATTGGGAATCTGACGGAACCGTTTCTTGCTCCAGCAAAACCTCATGCGGCCCCTGAA
CCAACGGGGCCTAGCAGCCCATCATCACGTGGGACTATGAGTGAATCTTCGGGTGGGCCT
GGAAGCCCACTTAACCAAAGTACGGGAGCTGTCAATAGCACTCCACTTGGCATGTCGAGC
CTTCCATGGAAGTAACATTTGCACTAAAAGCTTCGCACATATTATGTTAATATTGGCATG
GCTCTGAAAGGCCATGTTGATTACCTATCACACTATGTTGTAGTATTACCAATGTGTAAT
TAAAGTTATTTAGATTAAACACCCACTTAACCGTCATGTTTGACTGGCTGGAGAGTGACT
AGTTGTAGATTCCACAGGCTTGAGGTCTGATAGTCTAGGTTAAAAATTGGCTCTTGCACA
GGCATTTGGAGAGGAGTGAATCAGATTGTGTTTTAGGTGAAAATAGTGCTTTGACTTGCT
GTTGTTTTAACATTTTTTATTGGnnnTTnACCTnAnGnATAnCTTAGTAnnTTAnnnAAn
AAAAAATGTTAAAACAACAGCAAGTCAAAGCACTATTTTCACCTAAAACACAATCTGATT
CACTCCTCTCCAAATGCCTGTGCAAGAGCCAATTTTTAACCTAGACTATCAGACCTCAAG
CCTGTGGAATCTACAACTAGTCACTCTCCAGCCAGTCAAACATGACGGTTAAGTGGGTGT
TTAATCTAAATAACTTTAATTACACATTGGTAATACTACAACATAGTGTGATAGGTAATC
AACATGGCCTTTCAGAGCCATGCCAATATTAACATAATATGTGCGAAGCTTTTAGTGCAA
ATGTTACTTCCATGGAAGGCTCGACATGCCAAGTGGAGTGCTATTGACAGCTCCCGTACT
TTGGTTAAGTGGGCTTCCAGGCCCACCCGAAGATTCACTCATAGTCCCACGTGATGATGG
GCTGCTAGGCCCCGTTGGTTCAGGGGCCGCATGAGGTTTTGCTGGAGCAAGAAACGGTTC
CGTCAGATTCCCAATCTTTAAATCTCTCCGACTTTCTGCAATGAAACTGCCGACCACAAC
CTGTACTGGGGACGCTGCAGTTAAGAGACCAGCGACACCACCTCCTAAGACACGCCCATC
AGGCCCAGCTAAGGAAACACTTAAACCACCAGTCCTGCTACGTGGACCACCACTATCAGA
AAGCATGAATGAACCTGAGAGTGACAAAATTTCGAAACGCCCCTCATATGTCACTGAGCC
ACCAGAGGTCGCCGCTTGATGAAGGGTCACGTTTGATATGGCACCATTTGCAGAAAGAAT
GCAGATAGCCCTTGGCCCGGTTTGCGAGAATGACATGATTCTAGATGCTACATCCTCGCC
AGCATTCACAGTAATGACATGTGGAGTAAAACCAATTCCAGGAGGATCTGCAAATCAAnC
nTCAAATAAGCAACTGGAACTTACTAAnTCTTCTnAGATnnnAnnnnnTCnnCnnnnAGA
AAnTTCTTCATCATCGATGTCGGTGATCCAGCCGCTACAACAGCAGCCTGTGGTTCCGAT
GGCTTCGGTTGTGGTGGTGGCGGCTGTTGTTGAGGTTGTGG
>207
TTTTTTTTTTTTTTTTTTTTTGACAAAAGATATTCAATATTGAAAATTTTACAACGCAAA
GAAACATCGTCTAATATTCATTGTCATACATCCCAAGCTAAGAAAAAATTACATAAATAA
ATAAAAAAAATTACAAGTGCGTTCGACGAGTCTTCATTTTGTTGGAAACGATCAATAATA
TCATCATCGAAAACTTGATGAAACACTTCTTTCTCAAGAAAAGTGACCAGACAATCATTC
AAGTTGATCACCGATGCTATTTCACAACTTACTTTTTATGTAAGTCATTTTCGGAAACAC
TCTTTCCACACTTGCCGTAGCAATGAGAAGAATCAACATCAACTTAATGAGCAAAAATAC
AAGTGGCTAAGCTTCATTCCTATTTGTTTCAACAAACTTCATTGAAAGGGAAGAAAGATC
ATTGACATCTTGnAATTCACCACnATCATCTCGCATATCTTCCATnAATATATCAAGTTA
TTGACAATCAAGAGTATCnAAATCATTAGTTGTAnAnTCnnAAGGATAAnGAGTGGCAAG
TTTAAGTACCTTTTCCTTGTTGAAGGAAGAGAATCCATCTTTGGGACATAAGCAAGCCAT
GCATTTAAGCAATTCCATGTTAACCTCATCAAAACGATTGTTAAGTTCTTGAAGTTGTAG
ATCAA
>208
CAAAGCAAGTGGCAAAGGCACAAATATCCAAAAAAAGCAGTGGCTCAGATGATTCTTCTG
ATGAAGAGAGTGATGATGACAGTGATGAAGAGAAGCCAATGAAGACCCCAAAGAAGGACA
AGGATGTAGAAATGGTTGACGCTGAGGCAACCAAGAAATCTGCTTTAAAAACTCCTCAAA
CTCCTGCTACTCCTGAAACTACAGGATCAAAGACGCTGTTTGTTGGAAATCTTTCGTTTG
ATGTTGAAGATACTGATGTGCGGGAATTCTTCAAGAGCGCAGGAGAAGTTGTCGACGTTA
GATTTGCCAGTGATCCTGATGGTAGATTTAGAGGTTATGGCCATGTTGAATTCGAAACAC
ATGAGGCTGCCAAGAAGGCTCTAGAATTGAATGGCCAAGATTTATTAAATCGTGCTGTGA
GGCTTCTCTTCATCACTGTCATCATCACTCTCTTCATCAGAAGAATCATCTGAGCCACTG
CTTTTTTTGGATATTTGTGCCTTTGCCACTTGCTTTG
>209
TTTTTTTTTTTTTTTTTTTGACACAAGCAAAGATGGAATTAGAGAACAAAATGGGCAAAT
AAGAAGAGAATAATAACAAACAGATTCCTTTAAAGGACAATTATATCCCTATAAGTTTTG
CGAAAAAACCATAATCAGATAGAAACATCCATACTATTACACTGTTATAGTCTCTAGAAC
AAAATTTCTGCCTAAATACACACTCCTACTTAGGCACAAACTAAACCAAACATTGAACCA
ATATCATGGCGAAATTCTGAATAGTGCAAAGATGCAAGTACCAACGTATTACATCCCGCA
AAATATGATATCCACCATTTGCATACACTAATCATCAAATGTAGTCTTCTTTCCTGAGGC
AGCAGCCATGCCAAACTTGCTAGGTCCACCACGTCCTCGACCACGACCACCTCCAGAACT
GCGACCACCACCACCAAATCTACCACCACCACCACTACCAAATCTACCACCACCATCTCT
TCCACCTCTTCCACCTCTACCACCACTTCTACCACCACTACCAAAACCACCACTGCTTTC
TCTTGGCTTACTTTCGTTGACAGTCAAGTAAGAGCCTCCAAATTCAGACCCATTTAGCTC
AATTGCTTTATTTAATCCATTACTGTCGGAGAAATCAATAAAAGCCATACCTTTAAGACA
ATTATTTTCACGATCTGGTGGGATAGATATCCTTGTTATCTCTCCACATGGGCCAAAGAG
CTCTTGCAAGCCACTCCTTGTCTCATCCTCATCGCCATATTTATCGAACCCCCTGACAAA
CAAGCTAGTGCCCTGGCCACCTCCCTTCTGGAATGAGTTATTTTCTCTGGTGTTAGGAGT
GTATGCACCTCTTTCACGAGCTAAGTCAAGCCTCACAGCACGATTTAATAAATCTTGGCC
ATTCAATTCTAGAGCCTTCTTGGCAGCCTCATGTGTTTCGAATTCAACATGGCCATAACC
TCTAAATCTACCATCAGGATCACTGGCAAATCTAACGTCGACAACTTCTCCTGCGCTCTT
GAAGAATTCCCGCACATCAGTATCTTCAACATCAAACGAAAGATTTCCAACAAACAGCGT
CTTTGATCCTGTAGTTTCAGGAGTAGCAGGAGTTTGAGGAGTTTTTAAAGCAGATTTCTT
GGTTGCCTCAGCGTCAACCATTTCTACATCCTTGTCCTTCTTTGGGGTCTTCATTGGCTT
CTCTTCATCACTGTCATCATCACTCTCTTCATCAGAAGAATCATCTGAGCCACTGCTTTT
TTTGGATATTTGTGCCTTTGCCACTTGCTTTG
>210
CAAAAAAAAAAAAGTTGGAATACAATGTCGAATTTAATCAATATATCCCCAAGAAAATTA
AGGTCGGATCTTTATTCATATCAAGATATACCGGATATGCCCTTAGTGGTATCGGTCTTA
TCGGCCTTGATCGAGCGACACATGGCAAGAAACGAGAGGATAAATCGAAATTGCAAAAGG
GTAATAATGTCAAAAGACACAAGAACCCGAGTATTTGATGCCTATGAAGCACCGGATATG
ACTATACAATCATTTTTAGAACGTATATTTCGTTACACAAAAGCCGGACCATGAnAGTAG
TnATGTnGnnGnCTATGTATATATTGATAGATTATGCCAAAACTACCCCGGTTTCAAGAT
TAGTCCTAGCAATGTACATAGACTTCTCATTACTACTATCATGGTCCGGCTTTTGTGTAA
CGAAATATACGTTCTAAAAATGATTGTATAGTCATATCCGGTGCTTCATAGGCATCAAAT
ACTCGGGTTCTTGTGTCTTTTGACATTATTACCCTTTTGCAATTTCGATTTATCCTCTCG
TTTCTTGCCATGTGTCGCTCGATCAAGGCCGATAAGACCGATACCACTAAGGGCATATCC
GGTATATCTTGATATGAATAAAGATCCGACCTTAATTTTCTTGGGGATATATTGATTAAA
TTCGACATTGTATTCCAACTTTTTTTTTTTTG
>211
TTTTTTTTTTTTTTTTTTTCTTCGAGCAAAAACTCTGAAAACACTCAAGATAAATACATG
AAATTCTACACAAATATACAAAAACTATACACTACACTCCACAAAATTGCAATATTTTTT
CCTTCTTACAAAGTAATACGAGCAATTTGACCATATCTCTTATCAACACATTGCCCAATT
TTGATTTCTTCAGCACATCGCAATGCCTTCTCAATGTGATATCCTCCACCAATACTCACT
TCTCTTTCCAAATGACAACAATAACTCTCAAAAACACTCACATTCACATGTAATTTAAAT
CCCATCAAAAACAAAAAATCCACTTCTAATTTGTTCATTTCCTTGGTTGTCAATCCTCCT
ACTCTTGCAAAATATGAATTTCTATAATTCATGTCCTCAACATATTTGGAAGCCACCATG
ATAGTAGTAATGAGAAGTCTATGTACATTGCTAGGACTAATCTTGAAACCGGGGTAGTTT
TGGCATAATCTATCAATATATACATAGGCAACCACATAAACTGATGGTCCGGCTTTTGTG
TAACGAAATATACGTTCTAAAAATGATTGTATAGTCATATCCGGTGCTTCATAGGCATCA
AATACTCGGGTTCTTGTGTCTTTTGACATTATTACCCTTTTGCAATTTCGATTTATCCTC
TCGTTTCTTGCCATGTGTCGCTCGATCAAGGCCGATAAGACCGATACCACTAAGGGCATA
TCCGGTATATCTTGATATGAATAAAGATCCGACCTTAATTTTCTTGGGGATATATTGATT
AAATTCGACATTGTATTCCAACTTTTTTTTTTTTG
>212
AATCAACATACATACACCCTGTGTACATTGATCTAATCATCAAAGCAACACAAATTAACA
TTCTCAAAGAAGATCGAAACCGTATGAACAAAACAACACAGACAACCTATTCGCCATAAC
GATAGAACGACATGAATATGATGCACTAAAACGAACCATATTCATCTCATCCTTCAACAC
CAACAACAACAACAAGTGCAATACCCAAATGCAAAATGCATTCCACATTTGATGAAGATA
ACAAGACATAAATCAACCAAATGTACATGAATCTAACATATGAAAAATCAAAACACCATC
AAAATAAGAAATTCATTTCTTTTCTCATTTCTCATAGAAATTTCCTTTTCTTCTCGACAA
TACAAGTGATGATGAACAACAACAACAAAGGGTGGGTAAAAAGGGAAGAAAAATTATCAC
CATTAATCTCTAAAATCCAGACCTAAATCAACCAATTTCCCCCCTTCAACATCATCTTCA
TCAGATCAGATCTTCTTTCTTTTCTAAATAGTAATACAAATCTAATTTCCCAACCCACCA
AATTTCATATTACCATCAATTCATGAAATCCTCAGATCTCACATAATCCCTTTTTCTCCC
CCCTAAATCAAAAGGGGGAAAAnnnnnnnnnnnnnnnnnnnnnnnnnnnnnnnnnnnnnn
nnnnCTnCAnnTCGGnCnTTnCTAGAAGCCAnAACTTAATATCATATAACATC
>213
AATCAACATACATACACCCTGTGTACATTGATCTAATCATCAAAGCAACACAAATTAACA
TTCTCAAAGAAGATCGAAACCGTATGAACAAAACAACACAGACAACCTATTCGCCATAAC
GATAGAACGACATGAATATGATGCACTAAAACGAACCATATTCATCTCATCCTTCAACAC
CAACAACAACAACAAGTGCAATACCCAAATGCAAAATGCATTCCACATTTGATGAAGATA
ACAAGACATAAATCAACCAAATGTACATGAATCTAACATATGAAAAATCAAAACACCATC
AAAATAAGAAATTCATTTCTTTTCTCATTTCTCATAGAAATTTCCTTTTCTTCTCGACAA
TACAAGTGATGATGAACAACAACAACAAAGGGTGGGTAAAAAGGGAAGAAAAATTATCAC
CATTAATCTCTAAAATCCAGACCTAAATCAACCAATTTCCCCCCTTCAACATCATCTTCA
TCAGATCAGATCTTCTTTCTTTTCTAAATAGTAATACAAATCTAATTTCCCAACCCACCA
AATTTCATATTACCATCAATTCATGAAATCCTCAGATCTCACATAATCCCTTTTTCTCCC
CCCTAAATCAAAAGGGGGAAAATCATAAAATCATAAAAAAAAAAAATAAAAAAAAAAAAA
nAnnAAAAAAAAAAAAAAAAAAAAAAAAAAAAAACG
>214
GCTGTAGAAGAGGAAGTTAGTGATACTGAATGGTTCTTTCTTATTTCCATGACCCATTCG
TTTAGTAGTGGGGAGGATTTACCTGGTGAGGCCCATTTAAGCTCTAAACCCATATGGGCT
GCTGGACCCGACCGACTTTCGAGTTCGCCTTGTAATCGGGCCAAGCAAGGAGCTTGCTTT
GGGCTTCAGACCATGGTGTCGATTCCGGTGTTGAATGGTGTTGTTGAGTTAGGTTCTACT
GAGGTGATCTTTCAGAGCCCTGATTTGATGAATAAGGTTAGGGTTTTGTTTTGCTTTGGG
CCTGGGTCTGGTGACCCGGGGTTGGTGTCTGGGTCTGTACCCGTGTCTGCTCCTGAGAGT
GATCCTACGACGATGTGGATCAATGATCCGAATCCAGTAGAGGTGAAAGAATTGAGGAAA
ACGCCTACTCCGCCGCCACCTCCGCCGATGAAATTGATTAATTTGGATAGTCCAATAAAG
AGTAACCTTAGTGAATTTCACTCGACTCCGAACCCGGCACAAAAACAACAACAACAAGGG
TTCTTTAGTAGGGAGTTGAATTTTTCGGACTATGCAGGTTATAATGGAAATGGTAACAAG
AGTAATGGGAGCTTGAAGCCGGAATCTGGGGAGATATTAAGTTTTGGTGGAGGTGATAGT
AAGAGAAGCACAAATAATTCAAATGGAAATGTGGGGATATTTGGAGGTAATTCAAGTTTC
TTGATTGATGATAGTAATAATAAAAAGAAAAGATCCCCGAATTC
>215
TACGGAGCAAAACCGCGTAAGTTCCGTATTCAATACCACGCGTCTTCGAAAAAACGCAAA
CTCGTGCTTCCCATTTACGCAGGTTCTTTCCTCTCTCTCCTAACATTTAACTTTATATAT
ACTTTCCTTTCCAATCTTCAATCTCCTTCAAATCTAATTTCCAGAAAACCTCAAATTCAA
ACTCAAGCATTCAACAATGGCGGCCTCAACTGAAAACAACAGCAATTCCTCCTCATCTCA
CTCTCTCTCCTCAGTTTACCTCTCCGACATGGCGGAAGTTAAGAAAGTCTTCGATCGATT
CGACACTAACGGCGACGGAAAAATCTCCGCCACCGAACTCAAGAACGTAATGAAAGCGCT
TGGATCGGAAACTTCGCCGGAAGAAGTGAAACAAATGATGGAGGAAATGGACATTGATAA
AGATAGCTACATTAGTCTCGAAGAATTCGCCGAGTTTTGCTCGAAGAAAGTTGAAGGAGA
TGAGAATGGATCGCAAGAGCTTCATGATGCTTTTGAGATGTATGATCAGGATAAAAATGG
CTTGATTTCTGCTACTGAGTTGCACCTCGTTCTGAGTCAACTCGGTGAGCATTGTACGGT
TGTGGATTGTGAGTAAGATAnAnnCAGTnTnTnGAAnnCGnATGGTGATGGAAATGTTAG
CTTTGATGAGTTTCGTAAGATGATGACTAGAGGAAAATCGTCGTCGTCGCAAAATTAGGT
TATTCTTTTCTCGGAATTTCGCTGACTTTTACTTTGAATTGTTAGCGTAAAAAGCCCTAA
TTTGTCTAGTTTCGTTGCTTTTCCTTTCATTTCCTTTTGCGTTTTCGAAAAATGTTTGTA
TCTTACTCACAATCCACAACCGTACAATGCTCACCGAGTTGACTCAGAACGAGGTGCAAC
TCAGTAGCAGAAATCAAGCCATTTTTATCCTGATCATACATCTCAAAAGCATCATGAAGC
TCTTGCGATCCATTCTCATCTCCTTCAACTTTCTTCGAGCAAAACTCGGCGAATTCTTCG
AGACTAATGTAGCTATCTTTATCAATGTCCATTTCCTCCATCATTTGTTTCACTTCTTCC
GGCGAAGTTTCCGATCCAAGCGCTTTCATTACGTTCTTGAGTTCGGTGGCGGAGATTTTT
CCGTCGCCGTTAGTGTCGAATCGATCGAAGACTTTCTTAACTTCCGCCATGTCGGAGAGG
TAAACTGAGGAGAGAGAGTGAGATGAGGAGGAATTGCTGTTGTTTTCAGTTGAGGCCGCC
ATTGTTGAATGCTTGAGTTTGAATTTGAGGTTTTCTGGAAATTAGATTTGAAGGAGATTG
AAGATTGGAAAGGAAAGTATATATAAAGTTAAATGTTAGGAGAGAGAGGAAAGAACCTGC
GTAAATGGGAAGCACGAGTTTGCGTTTTTTCGAAGACGCGTGGTATTGAATACGGAACTT
ACGCGGTTTTGCTCCGTA
>216
TGAACACCCTACCTGTTTTCTCAAGCAATTAAAACGAGGACTTCAGACGACTTCTCAACA
AATTGAAAAAACGACTCAATTTCTGCGATTTTGTACAAAGAAGTTCCCCTGAAACACAGC
GCTCATCAATGGGAGAAGAAGACGAGAAGAGGAAAAGGGTGGTGGTAGAATCTCTAGGAT
GGCTAACGGAATCTTCCATTATGCCCAAAAAACACAAAGCCATTGAAGGTGTTGGAGCTT
CTTCAATCTTAGAACTCAAAGCTCAACTTTACAAATCTCAGGAAGAATCGAAGAAATCTA
AGGAACTTTCCGGTGCTGACGTTGAGTATCACCGCGCCAAGAAGAAGATCACCCAGCACG
ACGCCTTTTCTCGCCGAAACTCCGGCGTTGATAACCGCGCTCATCAGGACAAGCTTGCAC
TCAAGGCCGTAAGTGATGGTTCTGCTAGTTATGCAGCATTGGAGAAAAAGGCTGAATTGT
ATGAGAAACTTGCTAGGGGAGAGCTTCCAGATGAGGAAGATAACGAGAAGTATTGTGTTG
ATTTTTTCCGTAAGGGTCAAGAGGAAGATGGACTTCAGGAGGAATTGCTGTTGTTTTCAG
TTGAGGCCGCCATTGTTGAATGCTTGAGTTTGAATTTGAGGTTTTCTGGAAATTAGATTT
GAAGGAGATTGAAGATTGGAAAGGAAAGTATATATAAAGTTAAATGTTAGGAGAGAGAGG
AAAGAACCTGCGTAAATGGGAAGCACGAGTTTGCGTTTTTTCGAAGACGCGTGGTATTGA
ATACGGAACTTACGCGGTTTTGCTCCGTA
>217
TACGGAGCAAAACCGCGTAAGTTCCGTATTCAATACCACGCGTCTTCGAAAAAACGCAAA
CTCGTGCTTCCCATTTACGCAGGTTCTTTCCTCTCTCTCCTAACATTTAACTTTATATAT
ACTTTCCTTTCCAATCTTCAATCTCCTTCAAATCTAATTTCCAGAAAACCTCAAATTCAA
ACTCAAGCATTCAACAATGGCGGCCTCAACTGAAAACAACAGCAATTCCTCCTCATCTCA
CTCTCTCTCCTCAGTTTACCTCTCCGACATGGCGGAAGTTAAGAAAGTCTTCGATCGATT
CGACACTAACGGCGACGGAAAAATCTCCGCCACCGAACTCAAGAACGTAATGAAAGCGCT
TGGATCGGAAACTTCGCCGGAAGAAGTGAAACAAATGATGGAGGAAATGGACATTGATAA
AGATAGCTACATTAGTCTCGAAGAATTCGCCGAGTTTTGCTCGAAGAAAGTTGAAGGAGA
TGAGAATGGATCGCAAGAGCTTCATGATGCTTTTGAGATGTATGATCAGGATAAAAATGG
CTTGATTTCTGCTACTGAGTTGCACCTCGTTCTGAGTCAACTCGGTGAGCATTGTACGGT
TGTGGATTGTGAGAAGATGATTCAGTCTGTTGATGCGGATGGTGATGGAAATGTTAGCTT
TGATGAGTTTCGTAAGATGATGACTAGAGGAAAATCGTCGTCGTCGCAAAATTAGGTTAT
TCTTTTCTCGGAATTTCGCTGACTTTTACTTTGAATTGTTAGCGTAAAAAGCCCTAATTT
GTCTAGTTTCGTTGCTTTTCCTTTCATTTCCTTTTGCGTTTTCGAAAAATGTTTGTATCT
TACTCCAGTATAAAGGCACGCATGTGGAAAATTGATCACAATTTCACATGGATTATTCTG
AATTTAAGCAGTTTAGTCGGAAAATTATGACTATTATAGTCTTAATTTTCAAATCTATAA
TAGAAGTACTATTTTTCTTAGGTCAAATAATTGTTGTAATTAGGAATATTTGCAATACCA
TAGAAATCTGATCTTTGAACCTGCTGTCTAATCATCTTTATTCTATAATCGAAGAAAAGT
AACGAAGTACTGTTTCGTTTTAATTTGTTTTGTTTTGTTTTGGTTGGAATTTTTCAAGAT
ACTTGTCTCAATCTCTAAGCGTCAAACCAAAATGATGGAATCTTTAGGCCAACTTGCTAA
TAATACATTAATAGTACGTGCTACTGACG
>218
TGAACACCCTACCTGTTTTCTCAAGCAATTAAAACGAGGACTTCAGACGACTTCTCAACA
AATTGAAAAAACGACTCAATTTCTGCGATTTTGTACAAAGAAGTTCCCCTGAAACACAGC
GCTCATCAATGGGAGAAGAAGACGAGAAGAGGAAAAGGGTGGTGGTAGAATCTCTAGGAT
GGCTAACGGAATCTTCCATTATGCCCAAAAAACACAAAGCCATTGAAGGTGTTGGAGCTT
CTTCAATCTTAGAACTCAAAGCTCAACTTTACAAATCTCAGGAAGAATCGAAGAAATCTA
AGGAACTTTCCGGTGCTGACGTTGAGTATCACCGCGCCAAGAAGAAGATCACCCAGCACG
ACGCCTTTTCTCGCCGAAACTCCGGCGTTGATAACCGCGCTCATCAGGACAAGCTTGCAC
TCAAGGCCGTAAGTGATGGTTCTGCTAGTTATGCAGCATTGGAGAAAAAGGCTGAATTGT
ATGAGAAACTTGCTAGGGGAGAGCTTCCAGATGAGGAAGATAACGAGAAGTATTGTGTTG
ATTTTTTCCGTAAGGGTCAAGAGGAAGATGGACTTCAGGAAGTGCAGGCTCATGATTCGT
CTTCTAGTAAAGTATTTGAAAAGGAAAATGATGAACATGATGAATTTATTCCTTTCAGTA
CAAAGCACATGGGTTTGGGGCATGCTGCTGGAGCTGTGGACATTGATGAACACAAACGTT
TTGTCAGGGAAGTTCATGAAGAGGTGAGTGAAGCCAGAGAAAGGGCTTCTGAACTCAAGT
TACGGAGGCAAGAACAAGCAGTTGCTCGTCGAGAAAAGCTTAGACAGGCTTACATTAAGA
AACAACTGGAGAAGATGAAGTCTGCATCGGCAACAAAACAAGAGCAAACCTAATCAACTA
ATGCAGGCCATTGAATAGCACCACATACAAACTGATCTGGCCACTTACTCGGCTCTGTTG
CAATTGTGGTATCAATTATCAAGTATCAAGTTCTTTGAGCAGCTTGCCAGAAGTTCATGA
AGTAGCTGCTGCAAGAATCCAGGTCTTGCACTTGTTGGGTTTTTGTCTGTAGAGCAATGG
TTCAGGGAAACATGTCATTCGAGTCACAGGCATCACTATCGTGAATTCGTGACTCCTCAA
CCACTACTATGTTTCACTGGACTCCCATTTGGATAAAGAATCAACATGCATCAGAAGTGT
TGCACTTGAATATACCAAAACTTCTTAATTCTGAGAGAAATTTGTGTCTATTTATCTGAA
GTAGTCACCTCCACCCTTCAAATGATGCTTTGAGCATATGTTGAGAGATTTCCCCTGTT
>219
TTCATCAGAGGAGGAGCTTAATCAGCTTGTGAGTTATATAGTCTTGAAAGTGCTATGTGC
TTTAATGTAATTGAAGTTTATATGACGTTTTAAATTTATGCAGATACGAAGTATTGAGTA
TCGTATGCAAC
>220
TTTTTTTTTTTTTTTTTTTTTATCTAACTGTAAATTCATTGAAAGTAGTACAGACCTTTT
CAGTTTTAGAAGTCTCAAGATAGGACAAAAAAAAAAAAGATCACGATATTCCAAAAAAAG
AAGAAAAAAAACAAAACTTTAAAATACAGGTAAGTAAAAAACTAAGACGGAAGTGTATCT
AGTCTCGCTCCTGTAAAAAAGACTTAGAACTGCCTGCCTGAGCTACAGATAACTTCTTAT
GGATTGATAGTCCATCCCCCACATTGAGATGTAAAAAACATAAATCAACATTAGTACTAC
TACTACATTACCCCACCTTTAACAAATACATTGGGGCACCAACGTAACGTAACGTATCGA
TCTTCATATCTCTCAAGATGACCAAACTTCGATTCAAAGATAGTACTTGTACCCAAGAGC
AACAAGCATCAGAACCCCAAAAACAGCAGCAGCAATGGAACCCCAAAGCCAATACTTATC
CGACTTTTTCTTTTTGATCATAGCTTTTGGTAAAGTACCTCGGGATCTTATTGGTTTCCT
GTGTCTGAGAGTGTTATCCTGCTGCACCTTAGATTTAGAAGCAGCTGGAGTTTCTACCAC
CTCTTCTACCTCATCAGATCTCTCCGGTTCATCAGTCTCAGATTTCTCTGTTGCCTCGTC
TTCGTTGGATGGCTGTACAGTTTTCTTTTTCATTTTCTTTTCACGGTCCTTCTGCTTCTT
TTCAGCTTCTTTCTGAGCCCTAAGAGCTGCTTTAGCAGCAGCTTTCTCTTGCAGCTTCTT
CTTTCTCTCAAAAGCCTGTCTTTGCTTTTCCTTTTCCTCTTCCTTCTTCATTTCCTTCAA
TTTTTCTGCATCAATTCCATTGTCTTTTGAGACATCCTTCTTTGGTTTTTGTACCACAAA
GACTTCCTCTTCTTCCACTGCTCGTTCTGAAGCAGTTTTTGACTCCTTACTTCCCTTCTT
TGATTCTTTCTGAGCCTTTTCAGCAGGAAGACTTTCTACTTTTGGAGTAGTTTTTACAAC
TTCTTTCTGTTGCTTTAATGGAGCTTTGGACCCCAAATCTGCCTCAGAAGGTCTTTGTGG
CTCCACCCTCACCAGTGGCTTCTCATCAAAATTCCTGATTCGTCCATCTCTACTCAACTG
CCGATAGTCCAGTGATGACAACATTCTCTTCTCATAATCATCCCTAAAAGCCTTGCTGCT
GTTCCATAGGGACATAAATTTCTCAACCTCAGCATTATTATATTCCTCGAGGGCCTTCAC
ATCCTTCCTAACAGCAATCTCTTTTGCTTTGTTCAGAATGGTTCGGCTTTCGTAGAAATA
TGCATTCCCAGCATCTCGTTTTTTCCTCAGTTGTTGCACTGTCGCGATTGCTACTTCCTT
TTTATCCTTAACAGCCTTCAACTCATCACCTAGTTTTTCAATCTGAGCATTCAACGCATT
CAGTTGTGGAGTAAGACGATCAATTTTCGCTTTTGTTGCTGCCTGCTGCTTCCGAACTCC
ATCCAGATCAGTACCTAAAAGCTTGACTTGATCCTGAATGGCTTCCTTTTGCCCCATGGA
TTCCTGAATCTTTGCCCTCATAGCACTTTTGGCGATAACCTTTGGCCTTGTCGCCTCCAA
TTCTTTCAATTCCCTCATTAGTTGTTTCTCCTCCTTCAATGGCATACTTTCATGTTGCAT
ACGATACTCAATACTTCGTATAAGCTGATTAAGCTCCTCCTCTGATGAACAAATACTGGA
TCCCTTTTCTCCACCACCACCACCACGTAAGGAGCCCAGAGCAGTCTGCAAGGGCTTAAT
TTCCTCCCTTTTTTCATTTATAAATGCCCAATATTGTGCATTCTCATCATTAAAGGCCTT
AACCTCATCAAGCAGCTCGAATTTTTCTGACTTTTTAGCCCTTAGTTCTTCAATTATCTG
GCCTATTTGTACATTTTTCTTCTGAATTTCTTTCTCAGTCAGCTCAAATTCAGCCTTCAA
CTTCGGGTCATCCCATTGTCGATGCTTGACAAAATAAAAGTGATGGGTTTGCGCCTCCTC
CGGCCATTCATCAACTGCATTCTTTGCAATGTTTACACTTGAGACATCATTCGCCTCTCC
TCCCGGCTTTACTTCATCAACACCATGCGAACCGAATGTGATAACCTCAGCAAAATTGAT
TTTCCCATTCTCCTGTTCATGCACTTTAGTTTTCACTTCACCATTCGCCTTCGGCAACTC
AGATCCTGCAACTTCCACACCCATTCTTTCCTGAAAAATTCACCTTAAGTAGTGATATTA
TGTGAATCAGACCCTTCTGAAAAGGGTAGCTTGAAAATTGGGAAAAAAAA
>221
TCTCTCATCTCAACGTTATTATACTTACAACAATCCATTCATCCATCTTTCATTTTCTCT
CTCCATCTTCATCTTCTTCTTCTACATTAGTAAAGTAGCTACCTAGCTACTAGAAAAAAA
CAATGGAGCCTGCAAAAATAGACTGGAACAATCTAGATTCTGTATTCATAGTAGATCAAG
TTTACGAAAACATCAATGCTCCTCAATTTGTTGATTTCTTATCCTCTACTTCTCCTCAAC
CTGACGACGTCGCTTGGTTCTGTCGTTCTGATTGTAAGCATCCAACTACTGCTCAAGATT
TCCTCAAATCCACCCCTACTTCCAAGCTATTGCGTTCGGTTAGTGTTTCCAAGCTAATTG
ATTGGACACGCAGGGAAGGTACTAATTTGAAGAGGCGTGGTGGAGTTAATCAATTTTCTA
ATCAGGAGGATACTGAGAATCAAAACCCTAATTTGTCAACTCCTCAGAATCAAATTAAGC
ATTTTAATCATGATTATAAAGCTGTTATTAAGTCTAGTGCTGAAAAAGATGAGTATTCTG
AGATTATGCTTAAGAGTGATGATAAACCTAGGTTAAACACTACTCAATCTGCTAAGGATT
TGGGGATTGGATTGGATTTTTTCGGTAAAATTACCGATTTCTGTAACGAGTTGAAGAAGA
TGACAGGAACTATTAAAGAGACAGAACATGATAGCTCGGTTAAACCATTAGTAGGTGTAC
AAGATGATCATCTTTTGGACAAGGAAAGGAAACCTTTGCTTCAGGTTAGACTTGAATCTA
CCAATGCGAAACCTAAGTTCCGGAGCAACAACAACATCTTGAGACCTCAAGACGCAGAGA
ACATCCCTGTTTCTCTAGATATCAACAATATAAAGGGCCAGCAAAAGATTTCATCAATAC
AGATGAACCCTCCTACGCCGCAAGGTTTTTCAGCCACTCGCGATCCGATCAAGGGAACGC
CTCCAAAGGGTCCTAAATCAAGGCTCCTGAAGGAGAGACAGATTTTTCAAGAATTGGAGC
AGAGTAAGACACTGAGGGAAGAGCTCGAAGAAAGGAGCGATAATGGGAATGCATCTCTTG
TTGCTACGCCTACGCCTGCGCCTGCCCCTGCCAAAGAAGGAAGAGCATTGGATGTCTTTT
GGTTTTTGAAGCCCTGTACACTTTCAAGCTAATCAAACACAATTTTAGGCACTCATCATT
CATTTCATTTCATTCCATTCAATTT
>222
CGGCTCTCAGGTGTCATACAATCCATTATCCATTGATAACTGAAAGTTACCATGACTAAC
AAGTTCACCCTTGGTTTAGGAAATAGCAATAAATCAAAAATAAACTGGATGACACAGATA
AAATAAAAAAAAAAAAAACTATCAGCTTCTGCAAAACTCCGTGTAGTTGATAAAAAAAAT
ACTAACATGCAACAAAGACGAAAACAATCTGATTGAATTACAACTTACTGTGACAAATGT
ATCATGTTGCTTAAAGGTCTACAACTGAAGTGTATCATAGTGTAGCTTTAATTCAATAAC
AAAATTTCAGGATTGCTCTAGAAGTTCAAAATTTTGTCTTTTAAACCATTGCTCATTGCC
ATCCTGCGGGTGGTGGAGCAGTAACCTCTTCCCAACCATCAGATATTGTAGCTGCAGCAG
CTGCTACTGGAGCTGCCGCCGGTGGAGCTTGAGCAGTAGTCCAGTCAGCTTCAGCAACAG
GAGGAACTGAACCAGCAAGTGTCTCTCCTGGAAGAGGAGCAGCAGCCCACTGGTCACCAA
TAAGAGGAACACTGCCATAGTCTCCATAGTCAGCAGTAACAACAGCTTCTTCTTCATCTG
TTTCTTTAGGCTCTTCTGGCTCTCTGAAGAAAAACAAGTCCACCATCACATCCCATTTCT
GTCCACTACGAATGGTTCCACGCATTTGGAGAACCATTCTAGCCAGCATCCAATACAGAC
AACCGATGCTGTGCCTTCCTTTGTTATTAGCAGGGATGGCAATGTCAACATAACGCATTG
GGGAATCAGTATCACAGAAAGCAATGGTAGGAATATTCCCAAGTGCAGCTTCTTTGATAG
GCTGATGATCTGTACGTGGATCAGTCAAAATGAGCAGACGAGGTTCACAGAAACTAGTCT
GCAGCTGATTGGTGAAGGTTCCAGGAGTATGCCTTCCTGCAATAGCCTGGGCTCCAGTGT
ACTGTGCAAACTTAAGCACAGCTCTCTGACCATATGGTCTGGCTGACTGAACTATAATGT
CTCGAGGGTCCTCAATAGCTACAATAACCCTGGCAGCCATTTGAAGTTTCTCCCAAGTCT
TTCCCAGATTAATGATGTATATACCGTCAGAGCGGCGTTTGTGGATGTAACGTTCCATCT
GAAAGTCGCAATTTTTGGTGCCGAGGTGAACATCGGCAGCAAGCATCATCTGGATGTCTT
GCTCTCTTTGAGATAATCCTCTGGCTGACTCCATTGTTGTGTTTTCTCAACAACACCAAA
CAAACAAGAGTTTCGGCGTTGTTATTGAGTTTGGAGTTTGGACTGGGAGAATAGAGGAGT
TTAACTCGGCAGTGAAACAAGAGATATAACAGAATATAGCCCAATGTCACTTACAAAACC
CTAGTTCCGTTTTTAAGTTACTTTTTT
>223
GACATTTTTGCTACATAGAGGAGATTGCCAAATCAACCTATTGTCAGTCGAGCACAACAT
GGCCATGCACCACAAATAAGCAATACTACGGACGTGGGCCTCTCCAAATCACATGGAACT
ACAACTACGGACCAGCAGGTCGAAGCATTGGATTTGATGGTTT
>224
TAATTATTCATATAGAACACATAGAGTTATACATATATTTCCATTACGGGTACGAAAATA
AGGCCTCTGAGCAGATTTAGTACTACTACTCAGTTTATTAGACTAAGACTTGTATACTAT
GACCATGAAACCAGCCAATTGACTTAGCAACGGAGGTTATTCCCTGGTGAAACGCCAAGC
TGTTGACAATACTGAGTATAGTACCCAACACGAGCAGTAACAGCAGCAGAGTTACCACCA
TTACATTCGATTCCATTGATAGCTCGAATGGTGGGCCCGAACCCTTGGCCAGAGACGATA
ATAGAGTGGACATTGTTCATCCAAAACCAGAAGGCTGTCTTAAAGGCGATAACAGGGTCG
TTGGCAACTGTTTCTGGTGCATTCAAACCATCAAATCCAATGCTTCGACCAGCTGGTATG
TAGTTATAATTCCATGTGATCTGAAGAGGCCCCCTTCCGTAGTATTGCTTACTTGGGTTG
CAAGGCCATTGAGTGCTTGGCTGACAATACGTTGATTTTGCAATCTCCTCTATGTAGCAA
AAATGTCCAGTTTCATGAGTGACATGGGCAAAGAATGCAGCAACTTCACGCCTAACGACA
TCGGAGGATCCACTACCAAACTGGGGATAAAATCTGAGAGCACTCAAAAAAGCAGCCCTG
GTGTAGAATCTCTTACCAGCACAGTTAGCGTCAGCTTGGCCAATGATCCCGTTAAAGAAC
TGATCGGTCACCAAACTCGGGACCGAACCACCACCACTCGGGGTGGAGGGGGTTGACGGT
GTGGGTTTAGAACGACAAGGACCTTGTTGGCACCCATCGCCGCAGTAGGCGTCTGTGGTG
CCGCAGAAACCAAATTTGCTACAACATAAATTAGAGGCACAGCCACATTTTTGAGCCACG
ACTAGGGTGCTTGACATACAAGCAATTGCCATGAGTATGGTAAAAATTGGACCAAGGGAA
GACATTTTGGAGTTTGATGATAGGGGAGGAATGGCAAAGCAAGTGTGGATGAGGAAACTA
GAGACGAGAAAAGAGGTTTATATAGAAAATGAAAGAGAGGTTATCTAT
>225
CAAGCTTATTGTCCAAATAATTTTACATAACAAGTTCAGTGAACGGAGAAGATAACTATC
CATATATATAACAAAGGTTTCTTCCTTTCATTTTCCTTGAACAAGTCAAACTATTTACAC
CAAATCATTGTCCAAAATAAAATTAAATGTGTTGGCTAAGTCAAATTTGAACACTTCTGA
ATGTATCTAAAATATCTCCATTCCCATCTTATTAATTAGAATACAAGTAAGCAAGTAGCC
AAACTAGTAAACATTTTCCTCAAATGACCACCCTTATAATTTTCTATATAAACCCATATA
CAAGTGTCTAGTTTCCTCATCCCATACATTATATTGTTGGCTTTAACATACTCCAAAATG
TCTTCTTTCGGACCAATCTTTGCCATACTCATGGCACTTGCTTGTATGTCAAGCACCCTA
GTTGTGGCTCAAAACTGTGGATGTGCCTCTAATTTATGTTGTAGCCGATTTGGTTTCTGT
GGCTCCACAGACGCCTACTGCGGCGAGGGGTGCAGAGAAGGTCCTTGTAGATCACCGTCT
AGTGGTGGTGGTTCCGTGTCGAGTTTGGTGACCGATGCGTTCTTTAATAGGATCATTAAC
CAAGCTAGCGCTAGCTGTGCTGGTAAGAGATTCTACACCAGGGCTGCTTTTTTGAGTGCT
CTCAGATTTTATCCCCAGTTTGGTAGTGGATCCTCCGATGTCGTTAGGCGTGAAGTTGCT
GCATTCTTTGCCCATGTCACTCATGAAACTGGACATTTTTGCTACATAGAGGAGATTGCA
AAATCAACGTATTGTCAGCCAAGCACTCAATGGCCTTGCAACCCAAGTAAGCAATACTAC
GGAAGGGGGCCTCTTCAGATCACATGGAATTATAACTACATACCAGCTGGTCGAAGCATT
GGATTTGATGGTCTGAATGCACCAGAAACAGTTGCCAACGACCCTGTTATCGCCTTTAAG
ACAGCCTTCTGGTTTTGGATGAACAATGTCCACTCTATTATCGTCTCTGGCCAAGGGTTC
GGGCCCACCATTCGAGCTATCAATGGAATCGAATGTAATGGTGGTAACTCTGCTGCTGTT
ACTGCTCGTGTTGGGTACTATACTCAGTATTGTCAACAGCTTGGCGTTTCGCCAGGGAAT
AACCTCCGTTGCTAAGTCAATTGGCTGGTTTCATGGTCATAGTATACAAGTCTTAGTCTA
ATAAACTGAGTAGTAGTACTAAATCTGCTCAGAGGCCTTATTTTCGTACCCGTAATGGAA
ATATATGTATAACTCTATGTGTTCTATATGAATAATTA
>226
CATAGTAACATTAATTGATCCAGTTCTGTAATATATATATAAACCAACTAATTGAGACAA
AATATAAATAATATTTTTCATTCCTTTATGGATAAAGCCTCGTAACCAACTTAATGCTTG
TCCAAAGTAGCAAGTTACATGAGAAATGAACAGTTTACATAATTCTCTTTATTTTCTTTT
GACTAAGCCTTGTGAATTCTGACCAGGAAAACCAGCT
>227
GTGTTAGTGCTAAGAATGTCACTCTTGGTGTTCCAAGGTTGAGGGAAATTATCAATGTGG
CAAAGAAAATCAAAACTCCTTCTCTATCGGTGTTTTTGAACCCGGAAATTAGCAAGACAA
AAGAAAGGGCGAAAAATGTCCAATGTACTTTAGAATATACTTGTCTGCGAAGTGTTACAC
ATGCCACTGAAGTGTGGTATGATCCAGATCCTATGAGCACCCTTATTGATGAGGATGTGG
ACTTTGTCAGGTCGTACTATGAAATGCCAGATGAAGAGGTTTCACCGGATAAAATTTCTC
CTTGGTTGCTTCGTATAGAATTGAATCGTGAAATGATGGTGGACAAAAAATTAAGCATGG
CTGATATTGCGGAGAAAATCAACTTGGAATTCAGTGATGACATGACGTGTATCTTCACTG
ATGACAATGCTGAAAAGCTGATCCTTCGTATTCGTATTGTGAATGATGAAGGTCAAAAGG
GTGACATGGAAGATGATTCTGCTGAGGATGATGTATTTTTGAAAAAGGTTGCAGGTAGCA
TGCTGACTGAGATGGCACTTAAAGGAATTCCAGATATCAACAAGGTCTTCATCAAACAGA
GTAAAGTGAATAAATTTGATGAGGAGAAGGGTTTCAAGGCTGAAACTGAATGGATGCTGG
ATACTGAAGGTGTCAATCTTCTTGCTGTTATGTGTCATGAAGATGTGGATGCAACAAGGA
CGACGAGTAATCACTTGATTGAAGTTATGGAAGTTCTTGGAATTGAGGCTGTTCGTAAGG
CCTTGCTAGATGAGTTGCGAGTTGTTATTTCTTTTGATGGATCATATGTGAATTATCGTC
ATTTGGCCATTTTGTGTGATACAATGACATATCGTGGACATTTGATGGCTATTACTCGTC
ATGGTATCAATCGGAATGATACGGGGCCTTTAATGAGATGCTCATTTGAAGAAACTGTGG
ATATTCTTCTTGATGCTGCTGTGTATGCGGAGTCGGATTATTTGAGGGGTGTAACTGAAA
ATATCATGTTGGGACAGCTAGCACCAATTGGGACTGGTGGCTGTTCATTATATCTTAATG
AGGAGATGTTACAGCATGCTATTGAACTCCAGCTCCCAAGTTATGTGGAAGGTTTGGAAT
TTGGGATGACGCCTGCACGTTCGCCCATTGCTGGAACACCTTACCATGACGGGATGATGT
CTCCAAGTTACTTGTTTAGCCCAAACCTCCGACATTCACCCATCTCAGAGAATGCTGCCT
TTTCTCCCTTTGTTACTAACATGGCCTTCTCTCCTGCTGCATCACCTAATTATGGTGGGG
GATCACCTGGATACAGCCCCACTTCACCGGGATACAGCCCTACTTCACCCGGCTATAGCC
CTACTTCTCCTGGATATAGCCCTACCTCGCCGACTTACAGTCCTTCGTCTCCTGGGTACA
GTCCAACAAGCCCAGCATATTCACCCACGAGCCCTTCATACTCTCCCACCTCACCCAGCT
ACAGCCCCACTTCGCCGAGCTACAGCCCTACTTCGCCGAGCTACAGCCCCACTTCCCCGA
GCTACAGCCCCACTTCTCCAGCTTACAGCCCTACCTCACCGGCATACAGCCCTACCTCAC
CAGCTTACAGCCCCACnTCGCCnTCATACAGCCCCACGTCGCCATCGTACAGCCCCACTT
CGCCATCATACAGCCCCACATCGCCTTCGTATAGTCCGACTTCACCTGCTTACAGTCCTA
CTTCCCCAGGATATAGTCCCACGTCTCCTAGCTATAGTCCTACATCTCCAAGCTATAGTC
CTACATCTCCAAGCTATAATCCGTCAGCCAAATACAGTCCCTCACTTGCATACTCTCCAA
GCAGTCCAAGAATATCACCTTCCAGTCCTTACAGTCCTACCTCTCCAAACTACAGTCCGA
CATCACCGTCTTACTCGCCAACATCGCCATCCTACTCGCCTTCAAGCCCAAGTTATAGTC
CAAGCAGCCCTTATAGTTCAGGTCCAAGTCCGGATTATAGCCCCAGTTCTCCACAATACA
GTCCAAGTGCGGGTTATTCTCCAAGCGCTCCTGGTTATTCACCATCATCCACCAGTCAGT
ACACCCCACAAACGAGTGACAAGGATGATAAGAGCAGCCGCTGAAGTAACAGGGCAGAAA
ACTCCCCATATGATGCATTGTTCATTAAAGTAAATGGACTTGTATTTGCAGCTACCCAAG
AGACTCGAGTTTTTGTTTCGAAGATTTGGAGTTGGTCGAGGATCCTATTTTTTCGGGTAT
ATGTAATCACGATCTTGCTGCTTGTTTCATCGCTCAAAATAGACGGGTTTTGTACGAGAA
TCTGATATTGTAAAAATGGAGTACAATGTGTTATTTATCCAATTATCTCGTGTTTACCGA
GATTTAAACAGTTTCCTTTATACTAGTACAAGTTTTATTATTGTAGTAGTAAATATATAA
CAGGGAATTGCATCGCAGCATTTTCTTCCTGCTGATGAGAAGTCTGATGAAATCTGTATT
TTGTATAATTT
>228
TTTTTTTTGTGAACAAAGGAAGGCAGTCAAATATCTGATTGTGAGTTGCCAAAAGTTCTT
GACTTGCCAAAATTCAAGAAAAGCCACAAAAAAGAAAGATTCATTATTGAAGAGTAAAAA
ACAAGTACAGTTCATTATAAACTGAAAAGGATGGACGAGATTTTGATATCTAAACAATCT
TAGGTCAGAAGTCAGAACAATCGATTCACTACTGGCTGTATGCAGTTCTGTCTATCTCAA
GTTGGGCGGCCCAAAAATCAAGCTGACTTGACACACATTCTGAGCCTGTTGAACCGTATG
AGCAAAACTTCTTCACAGAATTCTCTACACCAAGATAATCATACACATCCTCACTAAAAG
AAGGACTAATACCCTTCAGCTCGTCAATGGTTAGATCTTCTAGTCGGCAACCCTTAGAAA
CACACAATGCAACACATCTTCCCACAATATCATGACCAGTTCTGAAGGGTACTCCCTTCT
TTACAAGATAATCTGCAACTGTTGTGGCATCAAGATGGCCAGCAGGCAGAGAGTTCTTGA
TCTTGTCTTTGTTGAAGGTAACATTTTGCGCAAACTCAGAACACACTTCCAGCATGCCTA
TAATAGTCTTCACACTGTCAAATGCAGGCTCCTTATCCTCCTGCAGATCACGGTTATAAG
CTTGGGGAAGTCCCTTGCATAGTACAAGAAGAGTAACCAGGTCACCTACAACTCGTGCAG
ATTTTCCACGGACAAGTTCCATGGGATCTGGGTTTTTCTTCTGAGGCATTATACTACTTC
CAGTAGAAACTGAATCATTAGGAGTCAAAAATCCAAATTCCTCAGAAGCCCATAACACCC
ACTCTTCACCAAGCCGAGAGAGATGAATGGCTGTGATGGAATTAGCTGAAAGGAACTCTA
ACACAAAGTCTCTATCTGAAACTGCATCAATGCTGTTTCTCAAAGGAGCAGAGAATCCCA
AGGCATCAGAGGTCATAAACCTATCAATTGGTAAGCCAGTCCCAGCCAATGCACACGCAC
CCAGTGGACAGTAATTCAACCTAACGCTACAATCTGCTAGTCGACCAGCATCACGGTCAA
GCTGTTCAACATATGCTAAAAGAAGATGTTCCAATAACACTGGCTGAGCCCTTTGCAGAT
GTGTGTAGCCAGGAACAATCAAGCCTTCATTCTTCAAGGCCAAGGTAACCAATGCAACCT
GAAGCTTTTTAATCTTTTTGAGGATTTCATCAATAGCATCTCGACACCACAAGCGAAAAT
CTGTTGAAACTTGATCATTTCGGCTTCGCGCAGTGTGAAGCTTCTTCGCAGGCTCGCCAA
TAAGATCTGTAAGTGCCGCTTCAATGTTCATGTGAACATCTTCCCTATCACTCCTCCATA
CAAATTCACCCGCCTCTATACGCCTCTTTATCTCGTCAAGTCCTTGGAGTATACTATCTC
TATCTTGGAAACTGATTAGTCCCTGGTGAGCAAGCATGGAAGCATGAGCACGGCTACCCA
TGATATCATGCTTGTAAAGCGCTTTGTCGAATGAAATTGACTCAGTGAACTTCTCAACAA
CCTCAGTAACACTCTCTTCAAACCTGCCACCCCACAATTTGGTTTCTTTTTCTGCCTTGG
AACTCATTGTAGTCCCAGATGAGGAAGAAGCACACTGAAGAGAAAACAACCTTTTTTGGT
AATGGAGTTTTCTGGGTATATGAAATAATAATGAATTTGGAAGGTGGGGTTCATGAGATT
TTGTGGGTATTGAAGAAAAGATTGAAGTTTGATGAACAAGTGAAGAAGCAGCCATAATTG
AGAAATTTAAAAACAAATGATTGCGGTTATTCACTGGATTATTTGCTCTTTACAGTGCTA
CTGTCGTTGATGGTGTCCCACTCGCGCAGAATATAAGAGTTCGGGGAGACAGAGAGTTTG
TTGGTAATGAGGGACAGTGGGAGAGGGGAGGCTGGAGAGTAGGATGAGCCAGTGGAGGAA
GGGCAAACTCTTTTTTCTTAGTTAATTTTTTAATTTTCGGTATCTT
>229
AAAAAACACAGAGATCGATGAAATGTCTGCCTTTACCATGGATGCATAGTAAATGGATTT
CTTCAGATAGTTTTGAATTTTAATCTATATTGCATTGAAACAGATTTGGAGATGTATACC
ACGTGAAATGTAACAAAAAAATTACATATGAGTGGGTGAATGAACTGTGAACGCCTGGAA
AATGGTTAAAGAACTAACAAGTGTAAGATAGCAAAAAATTGGTAATTGTGTGGATATTAT
ATACTTGCTCTCTGTATTCCTTAATCAGTGGCTTGTAACTTGTAAAGTTTATTGCGTTGA
TTTTTAATCAACTTAGAATTGCATATTTGCACTGGCATTGTGACATGATGACGCATTACT
TTACTGTGATTTGGTGTGGAAAGCGGGTGATAATATGGAATAAGAAAAGTTAGTTAAAGT
AGATCGATAATAAACCAATTGAGAGAGAATTATGCACAATTTGGCTATATATTTACTACT
GAGCTAAAGGAACTATGATATTCCCAGCTTTTCTATAAAAGAGAAAAGCTATATAGAGAA
GATGCTCACTAGTGAACAAGAGAGGAAAGTGACTTTACCAAGTAGCTCCTCCGTCTCACA
TGTTCATCAGTGAACTGTTCTCCATTCAGCCTCAGTCGAAAATAGTCGATGGACTCTTAA
ACGTTTGGTATTGCATGAGAAAACTGTTGTTTGATGGCTTCTCCAAGGTTGCAAGTCACT
GGAACTGACGCGGGAACTTTTATTTTTGTGTGGAGGGAATGCGGGAACTTATTTTTCTGT
TTTCGTCAAAATTATTACTTATACCTGGAAAGCCAGCAACTAACATCAGATTTTCCTTAA
AACTTGCAGGGAGTTAGCAAAGGGTTGGTGGCAGAGAGAGTACTTTCGGAATTGACAACT
GATGGTAAACCACCAGATTTCCTGTTGTGCATAGGTGATGATCTTTCCGATGAAGACATG
TTTGAAAGTATAGTGAGCAAAGCTTCCTGTCCATCTTCTGGTATTGTGCCTGAGGTTTTC
GCTTGCACCGTTGGTCAAAAACCGAGCAAGGCTAAGTACTATTTGAATGACACAAAACAT
GTGATGAGACTCCTTCAAGGCTTGGCTAATGCTTCAAGCGGGAAACCCGAGTGCAATCTG
GAAACACAAGTCTCGTTCGAGAGCTCTGGTTAAGTTGTTGCTTGGTTCCAAACCGATATA
CAGGATTCTTTGAATGGTAGGAATGTGCAAGTTTTTTGGTTTTTGGGGTTGGTATGGTAA
AAATCGGGGTGTAATTTTAGGTTTTTGGAGG
>230
GGATTCGAATCTCTCCTGAAACTGAAGTTTTCTATGTGGGCTCATTGAAAGTGGATGTTG
ATGCTAGGGAGCAAGAGGAAGTTGCCCAAACCTTGCTCGAGGATTTCTGTTGTGTGCCTA
CATTTCTCCCAACAGATTTGCAGAAGAAGTTCTATCATGGGTTCTGCAAGCAATATCTTT
GGCCTCTCTTCCACTACATGCTGCCTATGTCCCCTGATCACGGGTCCCGCTTTGATCGCG
GGCTATGGCAAGCCTATGTTTCAGCAAATAAGAAGTTTGCTGACAAGGTTGTGGAGATAC
TAAACCCCGAGGATGACTTTGTGTGGGTCCACGACTACCATCTCATACTGCTACCCACAT
TTTTAAGAAGGCGGTTCTACAGAGTTAAGCTAGGGTTCTTTCTACATAGCCCATTTCCTT
CATCTGAAATTTATCGGACTTTGCCGGTTAGAGATGAAATCTTAAAAGCGTTTCTTAACT
CAGATTTAGTCGGCTTTCACACATTCGATTATGCTCGGCATTTTCTCTCATGTTGTAGCA
GACTGCTCGGTTTGGACTATGAATCCAAGCGGGGATATCTTGGGATTGATTATTTTGGCC
GAACAGTATATGTTAAGATATTACCTGTTGGAGTGCAGCTCCGTCGCCTTGAAGTTGCAA
TGAACCATCCTTCTGCATCTGTTAAGGTCAAAGAGATCCAAAAGCAATTTGATCAGAAAA
AGTTGATTTTAGGTGTTGATGACATGGATATATTTAAAGGAATCAGTCTCAAATTGCTGG
CTGTTGAGCATCTTTTGCAGCAACATCCTGAGTTGCAGGGAAAAATTGTCCTGGTCCAAA
TAGTCAACCCTGCAAGAAGTACAGGCAAGGATGTTCAGGAAGCAAAGTCTGAAACATATA
TGATAACGAAGAGGATCAACAAGAAGTATGGCTTTCCAGGATATGAACCTGTCATCTTGA
TCGACCGTCCGATGTCTGTTTTCGAGAAAACTGCTTATTATGCAATGGCAGAATGCTGCA
TTGTGAATGCAGTGAGGGATGGATTAAACCTAACTCCATATAAATACATCATCTGTAGAC
AAGGATCTCCAAAAATTGATGAAGCAATGGGAGTTTCCTCGGGAGAAGCTCGTTCTAGTA
CGCTTGTTGTCTCGGAATTTGTTGGTTGCTCGCCATCTCTTAGTGGTGCTATCAGGGTTA
ATCCCTGGAACATTGAGGCTGTTGCTGATGCATTAAAGATGGCCATAAGTATGTCTGATC
TAGAGAAGCGGTTGAGGCATGAGAAGCATTACCGGTATGTTAGCTCTCATGATGTGGCCT
ATTGGTCCCGCAGTTTTGTGCAGGATTTAGAGCGGGCGTGTAAGGACCACTATAACAAAC
GTTGTTGGGGAATTGGTTTTGGGCTGAGTTTCAGGGTTCTTGCTCTCTCTCCATCCTTCA
GAAAGCTCTCTGTTGAATATATAGTTTCTTCATATAAGAAGACAAAGAGGAGGGCAATAT
TTCTGGATTATGATGGAACTGTTGTATCTGATATGTCCATTGTCAAAACTCCAAGCCCTG
AGCTGATATCTATTCTGAACAACCTTTGTGATGACCCAAAAAATACTGTTTTCATTGTTA
GTGGCAGGGGACGTGATCCTTTAGGCGAATGGTTATCCCCTTGTAAAAAGTTGGGAATAG
CTGCTGAACATGGATACTTTTTGAGGTGGAACCAGAACCATGATTGGGAAATTAGCTCAG
TAACTGTAGATAATGATTGGAAACGAATGGCAGAGCCTGTGATGCAGCTTTATACAGAGG
CGACAGATGGTTCCTACATAGAAAAGAAGGAGAGTGCTATAGTATGGCACCATCAAGACG
CTGACCCTGATTTTGGTTCTTGTCAGGCAAAAGAAATGTTGGATCATCTTGAAAATGTCC
TTTCTAACGAGCCTGTCATTGTTACGCGGGGACACAATATTGTTGAAGTTAAGCCTCAGG
GAGTTAGCAAAGGGTTGGTGGCAGAGAGAGTACTTTCGGAATTGACAACTGATGGTAAAC
CACCAGATTTCCTGTTGTGCATAGGTGATGATCTTTCCGATGAAGACATGTTTGAAAGTA
TAGTGAGCAAAGCTTCCTGTCCATCTTCTGGTATTGTGCCTGAGGTTTTCGCTTGCACCG
TTGGTCAAAAACCGAGCAAGGCTAAGTACTATTTGAATGACACAAAACATGTGATGAGAC
TCCTTCAAGGCTTGGCTAATGCTTCAAGCGGGAAACCCGAGTGCAATCTGGAAACACAAG
TCTCGTTCGAGAGCTCTGGTTAAGTTGTTGCTTGGTTCCAAACCGATAnACAGGATTCTT
TGAATGGTAGGAATGTGCAAGTTTTTTGGTTTTTGGGGTTGGTATGGTAAAAATCGGGGT
GTAATTTTAGGTTTTTGGAGG
>231
GTACCGAAACGACGTTGTGGAGGGATCGAAGAAGGGGAGAGTGAAGTTTGAGGTGGTTGA
CAATGGCGGAGAATTGTGTGGAGATGAGGAGAGAGAGAAAAGGAAGGGGTGGAGGAGAGA
GAATTGGGTGCGGCGGAGGTTGGCGGAGATGAGCCTCGACGCTGC
>232
CATCATTGGAAACCTGAGAACCGTCGATAAACCCTAAGCTTCGGAGCTCCGACTCGGTGA
CTGAGTTGAGTTGATGAGTGAAGTCAGAATCAGATGGTTGAGATGAGAAGTACCGAAACG
ACGTTGTGGAGGGATCG
>233
GCATCACAGGAGTGCTACTTATTTATGGTGTGAGCTACTTGACATTGTAGATGTTTTTCA
GCACCTGTAAATTTATATATCAAGTATGAGAAGACATACGGAGATAAAAAAATCCATCTG
CATGCTGGTTTTTAGGCAATACCATTGATGTTGTGTTGGCGAGGAGCAAAAGGATCAGTG
AATAATGTTATCCAAGATTCTTTCTAGGTGTTGGATATTGATGCTGTTGGGACAT
>234
AAGAAAAAGAGCAGAATGAGAAGTCCGCCGTCCACCTTATAATTAGGACACAACCGCAAT
CTTTTGCCAATTTTTGCTTCGCAGTTGGAGAGAGAGAAAGATAGAAACAGAGATTAAGAG
AGAGAGAGAAAAAGAGAGCAAGATAGACGAnGAGAGATAGGAGAGAGAGGTAAAGAGAAA
CCCTTTTATGACATCTTATTACTTTACCATATTATGATTCAGTATCGTGCTTGACAATAT
TCTATTGCAATTTGCAAGTGGGAGATGTTGAATGCTTCGACGACATACAGATTGAATTCC
AGACGAGGCCATTCCTATTCTTCTCTATTTTATTGCAATTTGCAAGTTGCACGGAGATCG
AGATATACAATCTACAGGAAAATAAGAAGCTAGTGCAAGAAGTGACCAGCTGATCCTAAC
AGTCTCTCAATGTCTCTTTACAGTTTACAAGTTAAT
>235
TCTTAACTCCTCGTTTGGTCTGAACATTTCAATTTCCACCGACGAAGAATACCACCTGAG
CACATAAATCCAATGGATTCTCCGTTCAAGCAAGATGCGCTCAAGGGAAAAGTAGCCCTG
ATAACAGGAGGTGGTTCTGGAATTGGGTTTGAAATTTCACGTCAGTTTGGTAAACATGGA
GCTTCCATTGCAATCATGGGCAGGCGCCAACATGTTCTTGATTCTGCCGTCTCTGCGCTT
ACATCCCTTGGCATTCCTGCAACTGGGTTTGTAGGAGATGTCCGCAAGCAGGAAGATGCA
AGGAGAGTAGTGGAGTCAACTTTCCAGCATTATGGCAGGATTGACATTCTTGTAAATGCT
GCAGCTGGGAATTTTCTTGCTTCCGCAGAGGATCTATCATCTAATGGATTTCGAACAGGT
TCGCTGCTCGCCCTTCCCAAAATCCCATCACAGAGGGGGCTGCCATGATGAACCTCTCAA
GCATAACAAATAGGGGATGAACTTTTTTATACATATATGAATGAAGACTATTTTCTTAAA
CAGGAGCTTATCAGTAGTAATGTGTGTTCTATTTGCATTCAGAGGAGTTTTTAGACTAGG
AAAATAAATCTGTTCGTGTTGGATTCGAATTACTACAGTCACAAAAGTCTTCTGTCAACA
TTTCTCCACCTAAAATTTCATGCCAACATACTTCAAATCTGTAACAGAAGATATCAGATA
CCCCACGTAACCAGCCCAAGGCAAAGCTCAAAAGATAACTCAGTCGCATCAATATTTATC
CGAGATGTTTTGCGAAGGGATGGAAATACCGAAATACCACCATTATTATCCAATCATATT
ATTCACAATCTTGTAATGAAAGCTTCATCTGCATATTGTTTGCAAAATAATT
>236
AAGAAAAAGAGCAGAATGAGAAGTCCGCCGTCCACCTTATAATTAGGACACAACCGCAAT
CTTTTGCCAATTTTTGCTTCGCAGTTGGAGAGAGAGAAAGATAGAAACAGAGATTAAGAG
AGAGAGAGAAAAAGAGAGCAAGATAGACGAAGAGAGATAGGAGAGAGAGTGGGAGATGTT
GAATGCTTCGACGACATACAGATTGAATTCCAGACGAGGCCATTCCTATTCTTCTCTATT
TTATTGCAATTTGCAAGTTGCACGGAGATCGAGATATACAATCTACAGCCCGTCAGAGCT
TGCCGAACGCCGAAGCTTCCATGAAACTAGTGTAGATGAAGGCGAGGAGGTAGAGGAGAG
AAATAGAGGGAGACCAAAGAAGAGAGAAAATATAGAGAAAAGTGAAGCAGAGGTTGGCTG
GTGAGAAGAGAAAATAGAGACAAAGAGACGAAGGTAAAAATTTGGCACACGTGAGTTATT
TTACACATAAATATGGTGTAACATTATCCAAGACGCTTTCTACAAAAAATTATTGTTAAT
CCAATCCATTCAGGACTTTCTATATCCTTGTATATCCCGAAAATTTGCATGGCAATAACA
ATGAAGTTCCTGTACTTACATGTGATAGTCATATTATAGCATATTATTAGTAGGCAGTAC
AGTGTTGTATAACAGGCTATTAATGAAAAAGATCACAATACTTTCAGTTTGGACTAGTCC
TTGGCTATTATAGCTTGCTCTTCGGAACTCCAACTGGTGTATTTCTTGATTTTTTCTCAA
CCACACGAGAAAGCTGTTTCACTGCATCTTTCGGTAGATGGCGTGGTCGGCTCAGCCAAA
GACCACCATCAACCGGAAGAATTGTTCCGTTGATGTATTTACCTGCATCTGATGCTAAGT
ATACGGAAGCCATAGCAATATCCCACTTCTCGCCAAGTTTGTAAAGTGGCATGTAATCTC
TAGCTTTGCTTATAATCTCATCAGGTACAAGTTTACTCATTCCAGGGGTATCACCAATAG
GACCTGGCGCTATTCCATTGACCCTAATATCATAATCTGTTCCCCATTCCAGTGCTAAGT
TTCTGGTAGTTGCATCAACAGCTGCCTTGGCAGCAGATACATGAACTTGATACCAAGAAG
CTGTGTAATGCAATGTAGCACTTATATTCAATATTAGCCCACCACTGGATGAATTTCTTC
CTGGTCCTCCTTTCTTGAGATATACAAGTGCTTCACGACACATAGTGAATGTCCCAACAG
CATCAATATCCAACACTGTTCGAAATCCATTAGATGATAGATCCTCTGCGGAAGCAAGAA
AATTCCCAGCTGCAGCATTTACAAGAATGTCAATCCTGCCATAATGCTGGAAAGTTGACT
CCACTACTCTCCTTGCATCTTCCTGCTTGCGGACATCTCCTACAAACCCAGTTGCAGGAA
TGCCAAGGGATGTAAGCGCAGAGACGGCAGAATCAAGAACATGTTGGCGCCTGCCCATGA
TTGCAATGGAAGCTCCATGTTTACCAAACTGACGTGAAATTTCAAACCCAATTCCAGAAC
CACCTCCTGTTATCAGGGCTACTTTTCCCTTGAGCGCATCTTGCTTGAACGGAGAATCCA
TTGGATTTATGTGCTCAGGTGGTATTCTTCGTCGGTGGAAATTGAAATGTTCAGACCAAA
CGAGGAGTTAAGA
>237
AAGAAAAAGAGCAGAATGAGAAGTCCGCCGTCCACCTTATAATTAGGACACAACCGCAAT
CTTTTGCCAATTTTTGCTTCGCAGTTGGAGAGAGAGAAAGATAGAAACAGAGATTAAGAG
AGAGAGAGAAAAAGAGAGCAAGATAGACGAAGAGAGATAGGAGAGAGAGTAAAGAGATCT
ATCTATATCTGCGATAGGAGATATTTTCGCTTTTGTCTGATCTAATTTCGCCAACAAAAA
ATTAGGGTTTCTGCGTTTTCACCTTTTTTTTTTCTCACCACAATCTACAGGAATTTTTTT
TTGGACCAACGTTCGTTGAACGAGATTTGCTATTATGAGGACTTCATGGGCGGATTCCGT
GGCGGCTGAGAATGAGAATGGAGCTAGCAGTACTGCTAGGCCAACCAAGGCCACCTATGT
ACCACCACATCTTCGTAACAGACCGCCGTCTGCAGATTCTTCATCTGGCCCACCACAGGC
TGCACCCCCGCTGGTTAATGATAGGCCGGTCCTTGGTGCCCCGCCTGGAGGCCCTCGGTG
GGCTGGTGGTTCTAGACCTGATTTTGGCCGTGGCGGAGGTGGTGGCACTGGGTATCCTGG
TGGTGGTCGTGGGGGTGGAGCTGGATGGAATAACCGAGGTGGGGGTTGGGATCGTGGTAG
GGACCGGGAGGTAAACCCTTTTGCTAATGATGAGGCGGAGGAAGAACCTGAACAGGCGTT
TGGGGAGCAGGAAAATTCTGGCATCAACTTTGATGCTTATGAGGATATTCCTGTGGAGAC
TAGCGGGGATAGTGTGCCACCCCCTGTAAATACATTTGCGGATATAGACCTCGGGAAGGA
GCTTAATGCAAACATTAAACGATGCAAATATGTGAAGCCGACACCAGTTCAACGTCATGC
TATCCCAATTTCCCTTGCTGGACGGGATTTGATGGCATGTGCTCAAACTGGTTCTGGGAA
AACTGCAGCTTTCTGCTTTCCAATTATTAGTGGTATAATGAAGGGTCAAGAGATTCAGAA
ACCTCGTGGATATAGAACTGTATATCCACTTGCCCTTATTCTTTCTCCAACTAGGGAGTT
GTCAGTGCAGATAAATGAGGAAGCTCGAAAGTTTGCATATCAAACTGGTGTCAGGGTGGT
GGTTGCATATGGAGGAGCTCCAATCAGCCAACAGTTGCGTGAGCTTGAAAGAGGAGTCGA
TATTCTTGTTGCAACCCCGGGAAGACTGGTAGATTTGCTTGAGAGGGCTAGAGTATCACT
TCAAATGATTAGATACCTGGCACTTGATGAGGCTGATAGAATGCTGGATATGGGGTTTGA
ACCTCAGATCAGAAAGATTGTTGAACAAACTGACATGCCACCTCGAGGTGTCAGACAGAC
GATGCTGTTCAGTGCAACCTTCCCAAAGGAGATACAGAGGCTGGCGTCTGATTTTCTATC
CAATTACATTTTCCTGGCTGTTGGAAGGGTGGGCTCAAGCACTGATTTGATAGTTCAGAG
GGTTGAATTCGTGCATGAGTCCGATAAGAGGAGCCATTTAATGGATCTTATTCACGCTCA
AAAAGCAAACGGAGCACATGGGAAGCAAGCATTGACACTTGTTTTTGTGGAGACCAAGAA
AGGGGCAGATGCATTGGAGCACTGGTTGGGTATGAATGGGTTTCCAGCAACTAGTATCCA
CGGTGATCGAACACAGCAGGAAAGAGAACTTGCACTAAGGTCCTTCAAAAGTGGGAATAC
TCCTATTCTGGTTGCAACTGATGTGGCAGCTCGAGGTCTAGATATTCCTCATGTTGCACA
TGTAATCAACTTTGATCTCCCGAATGACATTGATGATTACGTCCATCGTATAGGACGTAC
AGGACGAGCGGGAAAAAGTGGATTGGCAACGGCCTTTTTCAATGAAAATAATATGTCCCT
AGCTCGACCGATGGCTGAGCTGATGCAAGAAGCAAACCAAGAAGTACCTGATTGGCTGGT
TCGTTATGCGTCACGTGCATCTTATGGTGGAGGAAGAAACAGGAGAACTGGGGGTGGCCG
CTTCGGAGGCCGTGACTTTAGGAGAGATGGTGGCGGCTTCAACAACAGAGGTGGCGGAGG
CAATGATTACTATGGTGGAAGCAACAGTGGCGGCGGGGGATACTATGGAGGTGGTGGTGG
TGGTGGAGGGGGAGGTGTAGTTGGTGGAGGTGGCTATAATCCAGGTGCGTCTAGTGCCTG
GGATTAGCCCGACTCTAGTTGTATCAGTGTTGAATACTCTCACCTCCTGGTATATACGCA
TAATTTTGTGGTAATTTGTTCTTTGTGTCCGCCCAAAGTGCCGGAGTTGTTGAAAAATTT
CTATTATAGGCTTGGGGCGTCTAGCAAAGTGGGGTTTGTAAAACCCCAAATTTTAGTCTC
TCAGAGTTAGATGTGTGATATTCATTAGAGATTGTTATACACTAACATCGTAGGCTATTG
CTGGTTGATGCCATCAAGCTTAGGGCTTTCCTTCCATTTCTTCTTGTAATGTCTTTGCTG
GGGCTGTCTGATGGGGTTGGGTATATGGGGAGGTGAAAATATGAGGAAAGTACTGCTTTT
TTGCCGTTGGTTCTCAATTGGGTACACTATTTGCTTCAGCTTCGTCATCCTCCAAACCCT
TTTTTTTTTTTTTTTTTTTTT
>238
TAGAAGAAAGCTTAAAAACCGAAGTACTTCACATACACAAATGACATAGAAAAAAGATAA
TGGAGGTGGTGGAACCAAACCTAGCAGGCACCCACAAACAGCAAGCCTCCAAAAGACTAC
TAGTATTATCTACAATTCCATCTTTGTCCCACCAGTGAAATTTATACTGAAGACATCGGG
TAAAGATGAGAACAAGTCCGGACAATGTTGAACTGCAAGACACATAAAAACAACCAGTAT
AATCATAGAATTGAGAAACACATCCTTATGCACTTTTGAGTTTTGACTAGGTCTCTTTTG
TGCCTTGAACATCACTCGAAGGCCCATTGATTCTCCCTGCGGACCTCTTCCTCTTCCTCT
GGAGTGAAGTCATTTTTAATGTTGAATGTCTTCCTAATCTCTTCAGGTGTCTTTCCCTTG
ATCATGTCAGCAACAGTTTGGCAAGTCAAGTCCAGCAAACTCTTGATATTCAGGTAGTTG
GCAGCCTGAAAAATTTGAACCACAACAACCAACCATTTTTTTTTTTGTAAAATATACAAC
TACGTTAATGAAAACAGCAATCAAGAATTCCTGTTACATCTAATAAT
>239
TAGAAGAAAGCTTAAAAACCGAAGTACTTCACATACACAAATGACATAGAAAAAAGATAA
TGGAGGTGGTGGAACCAAACCTAGCAGGCACCCACAAACAGCAAGCCTCCAAAAGACTAC
TAGTATTATCTACAATTCCATCTTTGTCCCACCAGTGAAATTTATACTGAAGACATCGGG
TAAAGATGAGAACAAGTCCGGACAATGTTGAACTGCAAGACACATAAAAACAACCAGTAT
AATCATAGAATTGAGAAACACATCCTTATGCACTTTTGAGTTTTGACTAGGTCTCTTTTG
TGCCTTGAACATCACTCGAAGGCCCATTGATTCTCCCTGCGGACCTCTTCCTCTTCCTCT
GGAGTGAAGTCATTTTTAATGTTGAATGTCTTCCTAATCTCTTCAGGTGTCTTTCCCTTG
ATCATGTCAGCAACAGTTTGGCAAGTCAAGTCCAGCAAACTCTTGATATTCAGGTAGTTG
GCAGCAAGGATGAGATCGAAGAGGGTAGCCTGGTCAACTTTAACAAAATCAGCATCCCAA
GTCTTGAGTTCATCATCAACCTGACGATCGTTATTTTCAGACGATTTAGGAAAATCGACA
TGCTTCTTACAGTACTCAATCACCTTAGCAAGGATCTTACTGGTAACATTAGGCAAAGGA
ATAACATTATCAGCGCAATCATCTTCAACCATGTGCTTAATCGTCTGCGATTCAAGAGCA
ACCGACTCTTCTACCTCGAATGTCTCGCCATCGGAGCTCTTCAAGGTTATCTTCCTTGTT
GACGCCATTAAAATCTTTGCAGGTTTCGAAAAACTCTAACCCTAACCCTAGGAGAGAGAA
ACTAAGTGAGAGCTGGTGAGGAGAGCGGGAGACGAAACGGGTGAGAACCAAGGTGTGGAG
TTCAGACGTGTGCTCTTC
>240
AAAACCAAACCCCAAACCCCAAACCCCAAAAAAAACAAAGACAGGAAAATTCCCACTACC
CTTCACTCTCTCACTCTCCACCCCACTTCATCTTCACACCTCCCAATATTCACTTCAAAA
CACACACCAAAAAGAAACACAATCAATCATTTTGTCTTTCAGTTTTCAGACAGATGGCGT
TCGAGTGGTGGTCGGCGTCGGCGACAGCAAGGTGGCTAGGTCACAGAATCTCGTACTTAA
CTCCGACAACTTGGTCGGCAAATTTCACGCCATCCTCGTACCGTAGTTGGTCGTGGGACC
CGCAGAACTTACTCCGATGGTCGGGGAGTTTCTCAATTGTCGATGATCTCTTATGGTCTG
TCGTAACGGCGCTGGAGTCTGTCGTTTTGGTTTCTATGCTTGGATTCTTCTTCCTCTTTT
GCGGCTGTAATTTCTAACTCTCTACTGAGAAACGACGACGTTTTTATTTAGGGAACTGTG
TTTGACCGGTTATGGAGGGAAGTCAAACGGATTTCAGTGCTGATGCGACGACGTTTGGTT
GTTGAGCACGTGTTGGTTTTTGCTAGTTTGAACTTCTnGTnGAGGACTTnAGGGGTATnT
TCGACATTTACTTAATnTTCTGTTTTCCTTTCTTTTGTACATTTATTACTAGTAATATTA
CTAATTTTTGAAGATTTGAAACTCTTTTGAAAGAGTGGGAATCAGGAATATTCCTTTTTT
TTTTTTCTCCTCGACTTGCGGAGGGGATGATGGCTTAAAACATGGGTTAATTTTATTTTA
TTTTTAAACGGTGAGTAATATTATTAAGAAACATCAAGTTCCGCCAAAACTAAAATATCT
CGAGGAAACACATCACTAAAATTTGTTCATCCTCATTTTCGGGAAGTCTAGCAACTTGAT
GCACTTACACAATTACATGTGTTATTCTTAGGTGGTGTTGCGACGTACATTCGCTGGTTA
CGTGTCAAATTTATAGTAGGAGATGTTATGTTTAGATATAGTAGTAGTATATTGTATTTG
GAGGGCAAAATAGTTTAATCTCGAGCTATTTTGATTTAGTTTCTTGTTAAGAGATCTTAT
CAAATGCTTATAAGATTGTAATTTGTTAATTTTATGGAAGTATTAACATTTACTCTATTA
ATTACTATTTAATCTTATAATGTATATTATTT
>241
GTTTTTTTTTTTTTTTTTTTTTTTTTTTTGGATGTTTCCCATCGACTACGCCTTTCGGCC
TCGCCCTGTTATAAGAGCTTGATGCACATAAAGATAAACTTCAAGACTGTATATACACAT
AACACAATGTCACAATATCACTCTCTCACTCTCCACCCCACTTC
>242
TTTTTTTTTTTTCTTTGAGACAAATTGTATTGCTGCACAAATTAAGAATTCATTGCTGCA
AAATTGAAAATCACTGCCGATTTTCAAGCAAAAACAAACGAGATAAGGAACAAAATTATT
TTCTCCAATACTTCCTCACCAAATATACCTAGTTTTCTGTCAATTCCACAGAGCCTTAAG
ATGATACACTAATGACATCTTTCAGAATTCGCGCGGCAAAACCACAAGAATCCCAACAGC
CAAAACAAAATTTGAGAGAAATTTATATTCTAGTCAAAAGCTATGAGCTAATGTTTAAAA
TGGACAATTTGCACCAGAAATTTCCAACATCAAATCTGATACATCTACTTCTTAGCTTCT
TCATACTCTGCTTCTGGGGTCTGCTCACCACTGCCTGATGAGGAATCACCACCTGCGGCA
CCACCTGAGCCACCGGACATGTGTTGTCCAATCTTTGACACGGCCTTGTTAGCAGCATCT
GTTTTTGCTTTAATATCATCGATGTTATCATTCTGCATGGCACTTCTCAAGTCAGCAACG
GCATCTTCAATTTCCTTGGAAACCTCAGCTGGTATCTTCTCCCTATATTCACCCAGACTC
TTTTCTATGCTATAGATGGTTGTATCTGCTGTATTTCTGGCATCAATGAGAGATTTCCTC
TCTTGATCCTTCTGAGCATGTAGTTCAGCTTCCTTCACCATCTTGTCTATCTCATCTTCT
GAAAGCCCACCAGAGGACTTGATGGTAATTTGCTGCTCTTTATTGGTAGATTTGTCCTTG
GCAGAGACGGTAACAATGCCATTGGCATCAATATCGAATGTCACCTCAATTTGAGGAAGG
CCTCGTGGTGCAGGTGGAATTCCTTGGAGTTCAAACTCTCCTAACATCTTGTTGTCGGTT
GCCATTTCACGTTCACCTTGTAGTACCTTAATACCCACCTGTGTTTGGTTGTCGGCTGCT
GTTGAGAACACCTGGCTCTTCTTCGTGGGAATGGTTGTATTCCTGTTGATCAATCTCGTG
AAAACACCCCCCAATGTTTCTATACCAAGAGAAAGGGGAGTGACATCCAAAAGAAGCAAC
TCCTTGACATCACCGCGCAATATACCACCCTGGATGGCAGCACCCATAGCAACAGCCTCA
TCTGGGTTAACTCCTTTGCTTGGAGTCTTGCCAAAGATCTCCTGTACTACCTCTTGCACT
TTAGGTACACGAGTCATACCACCAACAAGAAGAACCTCGTCGACTTCTTTGATCGAAACA
CCGGCATCCTTCAAACAGTTTTTGCATGGGGAACGGGTTCTCTCAATCAGATTCCCTACA
AGCGACTCGAACTTTGACCTTGAGAGTGTGATGTTCAAGTGCTTGGCTCCAGAAGAATCT
GCACTGATAAAGGGGAGGCTAATGTCTGTTTGAGATGTTGAAGAAAGCTCTATCTTCGCC
TTCTCAGCTGCTTCACGGAGTCTTTGCAGGGCAAGGCGATCACCACTCAAATCAATGCCG
TCAGTTTTCTTAAACTCAGCCACCAAGAACTCCAATAGAGTGTTGTCAAAGTCTTCTCCT
CCCAAAAATGTATCACCATTTGTAGCTTTTACCTCAAAAACACCGTTGGAGATTTCAAGG
ATAGAGACATCAAATGTTCCACCACCAAGATCAAAAACTGCAATGAGACCCTCCTTGTTG
GTCAACCCATAAGAAAGAGCAGCAGCAGTTGGTTCATTAATAATCCTCTGGACATCTAGT
CCTGCAATGCGCCCAGCATCTTTTGTTGCCTGTCTCTGTGCATCATTGAAGTAAGCTGGG
ACTGTGACCACAGCTTTGGTAACTGTTTTCCCAAGGTAAGCCTCTGCAGTTTCCTTCATC
TTGGTCAAGACAAAGGCTCCAACTTGGCTAGGAGAATATTGTTGGCCATTAGCTTCGACC
CAGGCATCTCCATTAGGAGCCCTGACAATCTTGTATGGAACCATCTTCATCTCCTTCTGT
GTTTGGGCATCATCAAAACGTCTCCCAATCAACCGCTTGGTTCCAGAGAGAGTGTTTGTT
GGGTTAGTTACAGCTTGGCGCTTAGCAGGGGTACCAACAAGCAGCTCACCCTTCGGGCTA
AAGGCAACAACTGATGGTGTAGTACGGGCACCTTCAGCATTTTCAATCACTTTGGCAGTC
TTTCCCTCCATGACAGAGACACAAGAATTAGTAGTACCCAAATCAATACCGATAACATCA
TTTCCAACAGGTCTTGCACTGAAAGGTCTCACCAAGTTCGCCAATTTGTGCTCCATAAAT
GGACTTGCCAGTGATGGATTGGCATTTCCAACCAACGATTTGTAGGGAGAAAGAGAGCGA
AACTGCTCACTGCGGAGACATCGGCGAAGAACGGCGGCCATGGTTGAAGGAGGAGAGAGA
AAATGAGTAGATCTGTGAGAATATGAAGATGGGAAATGTGGTGGTGGGTTTTTTTGGGGT
TTTTTTTCTCTCTCCTCGCTTTTGCTTTGTTACACCTAAAGAAGGCGAAATGGGAATAAC
GAAAATGAGGGTTAGGGTTTAGGGTTTAAGAGAGGAAGGAAAAGAGGGTTGAGTTGAATG
AAGAAGTTTCTAGATTTGTTTATCTTGTGCTCCAATCCACACCTTACATACCCAGTTGGC
CACCTCTACACCTCTTTC
>243
TGGAACAGCTTTAGGTCAACTTGATGCTTTCCTCCACCAATCACCTACTCAGATACCAAG
AAATATCGGTGTATCAATTCCAATGAAGGCTACCTTTTTCATTACATATATAATGGTGGA
TGGTTGGGCTGGCATTGCCAGTGAGATTCTTCGCTTGAAGCCACTTGTCATTTTCCATTT
GAAAAACATGTTTATAGTCAAAACTGAGCGAGATAGAGATAGGGCTATGGATCCTGGAAG
TGTTGATTATCCCGAGACTCTACCGAGCCTGCAGCTTTACTTCCTCCTTGGTGTTGTCTA
TGCTGTAGTTACTCCAATACTGCTGCCTTTTATAATCATCTTCTTTCTCTTTGCTTTCCT
TGTTTACCGTCACCAGATCATCAATGTGTATATTCAACGATATGAAAGTGCAGCTGCATT
CTGGCCACATGTTCACAGCCGCATCATTGCTAGCCTTTTGATATCTCAATTGTTATTAAT
GGGGCTTCTCAGCACGAAGAAGGCTGCTAATTCTACTCCCTTTACCACGTCCATTCTCCT
CACTATCCAACACTTGCAACCTTGTCTTGATGGTATCCAATGGCATTGTAATCAGAGCAG
AAGCACCCCCAGCCAATGCAGCACTCACTCCTTGAACCACCATAACCGCCTTTGAATCCG
GCCTATAAGTAGTACCAGCAACATCAGCACCACAAGGATCACCCTTCTTACAAAAATTGC
ACCCAATCCCACCCCAAATGAGGCGTTGAGCGACCGAGTAAGACGCCCACCAAACAGCAT
TGGAAGGCGCATAAGTCAATATAGAAATCCCAAAACCTCTATATAAACCTCTCAATCCAT
CTGCTTTAATGATCTGTTTAAACCCATCAATCCCATTAGCATATCTAATCTTGCCAAAAT
TAGAAGTACTTTCACTCCTAGTATTCTGCACCATTAACCTTTGTGTGACAACATCAACTG
GGGTCCACACCAGCTGAGCTGCTACTGCAGCAGATACACCTGCTGCAGCATTAGCTATAC
AAGCA
>244
GTGACCCTTTTTATTTCCGTAGTTTCCCTAACAACATTTACTACTACTATCTACATGTAG
ATGTTAAAAGCTACGATTCTCAACTACAAATTAATTTACACCGGCTATAACTTAATTTAC
TGTAACCTCTCACAGAAAGATTTAAAGAGGAACAAAGCCCACACGTTCTATAGCATTGAA
CCCTCCAAAACACCTATTATCAATAATAACTGAAGACGTACTTCAAGCCTTCCACGAAAG
ACTACCTAAGAAGCATTTTCCCTATAGTTATGATAACTAGTTAACTACTACTTCTACATC
AGAATTAACACAGCTCCTGAGAGTGTAGAAAGTGAAAAACACATCAATAAACCTTGGTTG
GAACTAAAAACTAAAAGTTCAGTCGTTAGCACACTTGGTTAAGTAGCTCGAGGATCAACC
TTGATAATGATGCTCATAGTGTGAAGATTGCACCTCATGGTGATGGTAATAATTATAAGA
ATGAAAATCATGCCCGTAACTGTAATATTGAGCCGCCGGTTGTGCAGGAGGAGAAGCCGA
GCTTTCTTCGATTCGAGCTGAGGGACTTGAGACATGTGCATGGTGTTTGTCAACCCGAAC
TGCATCGACTTTGAGCTCTTCACAGTCTACTTCCTCAAAGGAATGAAAGATGGGATGCAG
ATATGCATCAGCGAGGTAGGGTTTTACGTTTTGATCAGCTTCCTCAGTGTGCTCTTGCTC
GTCCTTTTCTGTCGCTTCCTCAAGGGGATATTTATTAAATGCAGGCTCAAAACGGGTCTT
GCAATACTTGTGGAATGCAAAGGTCAGTAGGGGTAGAATGATGAGAAAnGGAGTAGAATT
AGCAGCCTTCTTCGTGCTGAGAAGCCCCATTAATAACAATTGAGATATCAAAAGGCTAGC
AATGATGCGGCTGTGAACATGTGGCCAGAATGCAGCTGCACTTTCATATCGTTGAATATA
CACATTGATGATCTGGTGACGGTAAACAAGGAAAGCAAAGAGAAAGAAGATGATTATAAA
AGGCAGCAGTATTGGAGTAACTACAGCATAGACAACACCAAGGAGGAAGTAAAGCTGCAG
GCTCGGTAGAGTCTCGGGATAATCAACACTTCCAGGATCCATAGCCCTATCTCTATCTCG
CTCAGTTTTGACTATAAACATGTTTTTCAAATGGAAAATGACAAGTGGCTTCAAGCGAAG
AATCTCACTGGCAATGCCAGCCCAACCATCCACCATTATATATGTAATGAAAAAGGTAGC
CTTCATTGGAATTGATACACCGATATTTCTTGGTATCTGAGTAGGTGATTGGTGGAGGAA
AGCATCAAGTTGACCTAAAGCTGTTCCA
>245
TGCTTGTATAGCTAATGCTGCAGCAGGTGTATCTGCTGCAGTAGCAGCTCAGCTGGTGTG
GACCCCAGTTGATGTTGTCACACAAAGGTTAATGGTGCAGAATACTAGGAGTGAAAGTAC
TTCTAATTTTGGCAAGATTAGATATGCTAATGGGATTGATGGGTTTAAACAGATCATTAA
AGCAGATGGATTGAGAGGTTTATATAGAGGTTTTGGGATTTCTATATTGACTTATGCGCC
TTCCAATGCTGTTTGGTGGGCGTCTTACTCGGTCGCTCAACGCCTCATTTGGGGTGGGAT
TGGGTGCAATTTTTGTAAGAAGGGTGATCCTTGTGGTGCTGATGTTGCTGGTACTACTTA
TAGGCCGGATTCAAAGGCGGTTATGGTGGTTCAAGGAGTGAGTGCTGCATTGGCTGGGGG
TGCTTCTGCTCTGATTACAATGCCATTGGATACCATCAAGACAAGGTTGCAAGTGTTGGA
TAGTGAGGAGAATGGACGTGGTAAAGGGCCTACGGTGGTTCAAACGTTGCGTAATTTAGT
CCGGGAAGGTGGTTGGACGGCCTGCTACCGAGGGTTAGGGCCACGGTGGGCATCAATGTC
AATGTCAGCTACCACTATGATCACTACTTATGAGTTTCTTAAGATATTATCAGCTAAAAA
CCAAGAGGGTGTGACATAGTTTAGGTCAATCAATATTCAGATTTTGTGAAGTTGAAAGAG
ATTACATTCATCAGAACTCCAATCTCTTGTCAAAATTAACAAAATTAAAGGATTTTGAAC
AAGGAGATCTTAAGAGTTACAAAACTGAAAAAATCTTATTCTCTCATTACATTTTGATTT
TGATCTCTTCTTTCCACTTTTCCCCTGTATATTGATTGACCTAAACTATGTCACACCCTC
TTGGTTTTTAGCTGATAATATCTTAAGAAACTCATAAGTAGTGATCATAGTGGTAGCTGA
CATTGACATTGATGCCCACCGTGGCCCTAACCCTCGGTAGCAGGCCGTCCAACCACCTTC
CCGGACTAAATTACGCAACGTTTGAACCACCGTAGGCCCTTTACCACGTCCATTCTCCTC
ACTATCCAACACTTGCAACCTTGTCTTGATGGTATCCAATGGCATTGTAATCAGAGCAGA
AGCACCCCCAGCCAATGCAGCACTCACTCCTTGAACCACCATAACCGCCTTTGAATCCGG
CCTATAAGTAGTACCAGCAACATCAGCACCACAAGGATCACCCTTCTTACAAAAATTGCA
CCCAATCCCACCCCAAATGAGGCGTTGAGCGACCGAGTAAGACGCCCACCAAACAGCATT
GGAAGGCGCATAAGTCAATATAGAAATCCCAAAACCTCTATATAAACCTCTCAATCCATC
TGCTTTAATGATCTGTTTAAACCCATCAATCCCATTAGCATATCTAATCTTGCCAAAATT
AGAAGTACTTTCACTCCTAGTATTCTGCACCATTAACCTTTGTGTGACAACATCAACTGG
GGTCCACACCAGCTGAGCTGCTACTGCAGCAGATACACCTGCTGCAGCATTAGCTATACA
AGCA
>246
TTTTTTGAATGGAAAATGGCATGGATCGTATTCACACCAAAATTAGGCTCAAAAGAAGAA
TATGTCTCCATTCTAATACAAATATTTGTCCCTGATGTTAACTGAGGGGTTCTGCACTCT
TATCATAGAATGAACCAAnGAnTGnAnnAnnGAAGTTGCAAGTTGACCAAACATAATCTC
AATATGACAATATATTGCAGTCTGCAGATGATACTCGCTGTTGAACTCCTTGATGTATGG
AGAACAGGACCCGAACCCTACAACTCTAATATTACATTAGCTTATGCACACTACTAGATC
ATACTCCAAACTTCCCTTCACAAACTACAAACATAATCTATCCACATCCATAGGTACCAG
CAAGTTAGTTGATGACTGAAACATGATCAATTGCTTCTAGCAGCAGTGTTAACCTGTTTC
GACATGTAAGCCTCGTATATTTCCACCACGAGCCTTGGATCCTTCTCAACAAGATGAGCA
TATTCCTCTGATTTGGTTAAATTGTCCATGTTATCAATGATCATGGACAATGCAGACTCG
AGCAAGTGTTTCGCATTATGCTGATGTGCAAAACTGTAGCTTGCAACAGAATTATCCCAG
TTCAGTTTGGACACTAAGAACTTCTCACAATACGTCTTTAAATGCTTCACTTCGTACTTA
TCAGCTAAAACTAAGAGATCAAACGCCATTTGCTCATCAAGGCATGCTTCAGCAGTGTAT
AAGTAGTTAACAAAAGCTCGCAGGGCATCATAGGATACATCACTGATATTGATAGTCCCA
CTACGACTCTCCTCCATTTCAATCTCGAGCATCGCTTTGAACACCGGGGATCGACTTACC
AGAACAGCTTTATGAGCGGGGAGAGAAACTGGGTTGGAGTGAAACTCATCAGAGGCGACC
AAAACGACGTCGGAGAAGCCAAGGGAGAGAGATCGTTTGTGAGAATCAAGAGGAGAGGAA
CCTAAACGAAGGAAAGCAACTTTGGTCTTGAGATCATCAATCTCTCTCTTAAGCTCTTCT
TCTGTTTCGCTTGCCTCTTCGTAGCACTCTTTGCAAGTGCCCGCGTCGTCTGCGCAATAC
TCCTCCCTGCACGACAGACATCGTAGAGATAGTTGCTGCAGCGTTGATCCTGTATTATTC
CTCATCATTCTTACCCCTCTTATCCGTCTCTGTCGGTGGTGTCCTCTCTCTGTAAATAAT
ATCCCTCCGAAGGTATACCTACTTTATCATTTTTAAGTTTTT
>247
TTTGCTTTCGCCATTGCCGCCGAACGCCGCCGCAGCCGTGGTAATGTTATACAAGATGAA
GCCACCAATACGACATACTGTGCTTACAGTTCAGATGTTGCTACTGGATATGGGGTCGGT
GGATTCCTGTTTCTTCTTTCAAGCGAATCACTGCTTATGGGTGTGACAAAGTGCATGTGC
TTCGGAAGGCCTTTGGCACCTGGAAACAGTCGAGCATGGACCATCATATATTTTTTCTCA
TCATGGTTGACATTTCTGGTTGCAGAGGCTTGCCTACTTGCAGGAGCAACCAAGAATGCT
TACCATACCAAGTACCGTCATATGATTTATGCACAGAACTTCTCATGTGAGTCTTTGCGT
AAAGGTGTTTTTATTGCTGGAGCTGTGTTTGTCATTGTCAACATGGTCCTGAATGTGTAT
TACTATATATACTTTGCCAAAGCTACAAGCTCGCAGACAGATTCTATGAAGGCAAATCGC
TCCAGCTCTACTGTGGGAATGACTGGGTATAGATAAGTTACTAAAAGTATTTTAGGGGTG
AAACCACTTTTAAGAGTTGTGCATCTTCACTCTTGAAGTCAAAACTATAGAGTATTTAAG
TGTATCAGATGAACTCTGGCCTGTCTATAATAGGGTGCAATCTACAAATCAGTTTTAGCA
TTTAGTTTGAGCTTATGAGTGCTCATATTTTCCCGTAAGTATTGTTTAGCTACTCTCTTT
TTGTGATTAAAATGAAGCAACGGAAAAGGGGTGTATCGTGAATGCTATATTAAAAGAAAT
GGTCTTACGCGTGATGTTTC
>248
TTCTATAACATAATGGCTATAAAATCAAGTCAATTTTGAGTATTGTTATTTATTATAATA
ATGTGAAGTTCATTATTACTCGTAATGTTGTCCTTTATCTATGGTCTCCGTTGTCGCTAA
AATTATCAGTTAACAGCTGTTTAGACTATTGTTCAAGTCCTTAATTTGTTCATGTTGCAG
TTATCTTGTTTTGGGTCCATTTAATTATTTTCAAAGTTGTGTGTATATGTCAATTACAAA
TTGAGCTATAGCATGGAGACATGTCCCTTTTTnATAGCCGTAACnnTGnTGAnnnnnAnn
nTGAAnnTATGTTnTCACGCTCTCCAGTATCTGTTATTAATAAAACGATTGAGGAGGACA
GATTTGATATTCCAGAAGTGCCAATGGAAGAGGATGACTAGACAAGCTGGTAATCTGACC
TTGCCCTTCTCGTGCCCTTGTGCGAGCTTGATCATCCAAGCACGATGATTCTTCTGCTGG
CTGGTTAGTGACCTGTGTATGTAGTCACTCAAATACAATGTAACTACACCTGAAGGCTCG
ATATGAACCGATTATTGGCATTCGTGGAACATACTTCTCTATACTATGCACGCATTCTGT
CAGAGGGCATATGTTATCAGTTTTGCAGTCAATACTCCTAAGACGAGGAGCTGAGTTTTG
TTTTGCTGTCATTTCTATAGTTTTCTTTTTTTGGGTAGTTTTGCTTGTATTCTCATTTTC
TATGTATGATGGCTGTTTGAACAACATATGTGCGAAGGATACTCAGAGCAATGCAAGTCT
CCTAAGCTTGTTTTCAATCCATCCGTGACTAGAAACAGGGAGTTAAATTAGAATACGTAT
GAGTTTAGTTGATATCGAGTCATGTGGTTCTTTCTAAAGAATTGGTTTGGATTTGAAGAT
AAATAGAACTAGTTTACTGTCACTCTAGAATTTACAGATGACAATGATTTTATCTAAT
>249
GTTTATCTCATTTTCCCTTTAAATACAAACATATCTACTTACAAATTTCCTTGGCTTTGA
AAGCTTAACCATAGCTTTGAAAGCACTAAACATACAAACACCAAACAACCTTTCATAAAG
AATTAACGTACAAGGACAAAAATGCCCTCCGACAAAGACAATGACAACGCTGCTGCTGCC
ACCACCGGAAACGGAGAAACTGTTTGTGTGACAGGTGCTGGTGGGTTCATAGGCTCATGG
ATGGTTAAGCTCCTCCTCCAGAAAGGGTACACCGTTAAAGGGACTCTCAGAAATCCAGAT
GATCCAAAGAATGCACATTTGAGGGAGTTGGAAGGAGCAAAGGAAAGGCTGATACTGTGT
AAGGCTGATCTTCTTGATTTTGAGGGACTTAAAGCTGCTATTACTGGCTCTCATGGTGTT
TTTCACACTGCTTCTCCTGTTACTGATGATCCTGAACAAATGGTAGAGCCAGCAGTTATC
GGGACGAAAAATGTGATAACAGCAGCAGCAGAGGCAAAGGTGAAGCGTGTGGTGTTTACA
TCTTCAATAGGAGCGGTCTATATGGACCCAAATCGGAGCCCCGATAAGGTGGTGGATGAG
AGCTGTTGGAGTGATCTCGACTTTTGCAAGAACACTAAGAATTGGTATTGCTACGGGAAG
GCGGTGGCGGAGCAGGCAGCATGGGAGGTGGCGAAGGAGAAAGGAGTGGATCTAGTGGTG
GTGTGCCCGGTGTTAGTATTGGGGCCAATATTGCAATCAAGTATAAATGCAAGCATCATT
CATATACTAAAGTACTTGACTGGGTCAGCCAAAAAATATGTGAATTCAGTTCAAGCTTAT
GTGCATGTTAAGGATGTGGCATTGGCCCACATTTTAGTGTATGAGAATCCCTCTGCTTCT
GGACGCTTCCTTTGTGCTGAGAGTGTGCTCCATCGAGGGGATGTCTGTGAGATTTTGGCC
AAATTCTTCCCTGAGTATCCTGTTCCTACAAAGTGCTCAGACGAAGTGAACCCAAGAGCA
AAACCATACAAGTTCTCCAACCAAAAGCTGAAGGACTTAGGATTGGAATTCACCCCAGCT
AAGCAATGCTTATACGACACCGTTAAGTGCCTCCAAGATAAGGGTCACCTTCCTATACCT
TCACCGCAAGAGGATGCCGTCCATATCCGAACATGAAAGCGTTAACCTATGCATGGCTTC
GTATGATTATGTAACAGTTATTATGATCGATCAAAGCTGAAAAGGGATTCCATAGAATTC
AGAAATTGTTGTACTTATAATGGGACTATGATAAGCCATGAACTAGCTTATGCTATTTTG
ACGCAAATATCAGATTTCTACTTTCTAAATTACAACCTAGGTAACTCTTTGGATGAGGGA
ACGTATTAGTACCTAACTTATCCTCATTAACCGGGGGTTAAAACTTTCATGGAAGCATTG
AGCATGATATCGTTATTGAAAGTGTATACAATAATCAATAAGATGCATTTATATTTGCTA
TCAAAAAA
>250
AGAAAATTTGCATTAACGTAAAAACAGTGCATACAACCTAGCACTAAACAACAAAACAGA
AGAACACTAAAAGAGTGTTACTTGTATTACAAACAAAACTAAGTTAAAACGAGTAATAAA
GTTCTGCTGGAAATAGAGGATTATGTTGCTTGGTAATTGAAGCAAAAAGCTACTGGAAGT
GATTGACAAATGCTTGACCGCATCTAGAACTGAGAATCTATTGGAGCTTCTTGAGTAAAG
GCAACCTGCAATAAAGGGGTATAAACTATCTGCTGGAAGCGGTGGAAGGAGCGAATTTCG
TCCACAATTTGGATAAGAAACAGCTAAGGGCGAGAAGTGCATCTCACCGCAGGAGCAATC
CCAACAACCTTATGTCACTTGAGATTCTTGGCTCATTATTCTTCGAAGAGTCACCTTCCT
TGGTGACTCGATACTATCCAGAGAGAGTATTTCAAGGTTCACATTTTGGTATGAGAACCA
TACTTGAGTGGACGAGCTGAAAACCACCAGGTTCAACTGGGGTGCCGTCTTCAGATTTGG
TTTTACAAAGACAAAGGTCTTAAAGACCAAAGCCAAACTAAAAAGAAAACTAAGAACTAC
TAGTTCTCGAATAGACCTCCGATTGAAGAAATCGGAAAACAACCTTCCAAACCATGAAAA
AAATTCCTCTCCTCGGCCACACTCACATTTTTTGGGTAAAAGAACCGAGGGATCCCTGAC
CTTGGAATCCCCACTTTCAACTTCCATTTTTCTGAATTCTAACAGACCATGTTGATCTCT
CACATTAGAATTCTTTTCCGAGTTCACCTGCAATTTTGAGGCGGGAAATCCACTATACCC
AATAGAAACGGTTTCAGTCTTCGGATACAATTTATCCTTCATCAAAGACAGTAGGAAACC
TATATAATCTACAATTGCAGAATTGAACCACCATCCCTTTATCAAGTGACAAGCAGCTTT
TGATTGTCATAACCAACCACAAATCACAAATTCACCAACACGAAATGAACAACTTCCTCT
AATAGCATAATAACCACAGATATTATGAAGGGAAACAACCAACCCATAGTGCAAACAGCG
CTAACTAACAAACTGTAAACAAGAAGGAGAAGTACAATAGTACAACCTTATACCGTCAGA
TACTCAGATTTGATTGATTCTGTTTGGGCGAGCAAGACTTACGTGACGACGGCTTCGTGG
TTTCACGACCTGTGCCCACAGACCTACGTGACGGCACCGCTAGATCTGATCGACCAAAAT
TTCACCGACGAGCTCGAACGGCAAGGATCTACACCTAAGAACCTAGACTTACAAGAACGA
AAGTTTCACCGACGAGCGCGAAAGTATATTCCCGACACTAGACTTACAAGGGAAGGGGAG
ACACCCACGAACACACTAGACTAGCAGGGCCCGGGGAAGGGGTAATCGCGACACGGACAG
GGGAGAAGGAAAGGGAAGCCCGATTAATTGACTGGGGACAGGGGAGGGGGGAGGGGAAGG
GGGAGGGGGAAGCCCGACGAACTGACAGGGGGGAGGGGAAGGGGGAGGTCGACTAACTAA
GTAACCAAGAGTCGTCAAGGCACCCGCATCTTTGTGTCGAGTAACGCCGAGAACAAGCTC
AGGAGCAGGGCAGGCTGGGTAGTAGTTCAGCCGCACGAAGCTTGCATGATCCTTGAAGTA
G
>251
CCATTCTGTCATATCTGAAATCCAATTAAAATGGCCAAAATTTCCTATCTCTTGGCTCAC
CTTCTCATCTCTCTTACTGTAATGTTAACTATCTCCTTTGCCACTGCCAAATGTCCTGAC
TTTGACTCAGTCCCCAACCTCCTGAGTCATTATAAATTACCTGCCGGACTTTTTCCCGCG
GATGTGGAGAACTTCGAATGCAACCCTATCAAAGCAGAGACGCTCAAATTGACGATTCGT
TTAACTCGCGTCGGTTGTCATGTTAATACAACAGATTTTAATGCTGCATACGAACAAACC
ATATCTGCAACCATATTCGAGAACAACCTCACCGATGTTGAGGGATTCATGGCCATCATC
TCAGATAAGCAACCACTTGTTCCGGTCACGGAGGTCGAAGCTTTCTTCAGTTATGCCATT
CAATTTAATACTACAATCGGGCACAGTCCAGTGTACCGCTTCGAAAACTTGAAGAAACCG
CCCCCATGCACTTATGACAGCGAACTTCTTGCTGTTGCTTAATCTTAAGGAACATTTGCT
GATGCTGTTCGTTGTTAATGGCCTGGTTAAGTAGTACGTGTGCAACTAAATTATGGCTCT
ATAAATAAATCTGTTTACAGATAATTGAGCAGTTGTTAGCAGTATGTAGTAGCTCGTTAC
CTCATAGTGTTTACAATACTCnTCTGTAAAAGTTATnTACCTCTCATTTTGGGAATTGTT
TATTT
>252
TTTTTTTTTTAGCACAAAATTAAACACTTCTTACCATATACTAGTAACTTTGATTACTAC
TCACAAAGCATCATCTCAATAAAAATTTTGATCACTCTCTCAAACTCAACAAATAAAGCC
ATTTCATCTCATCACAAAAGCTTTAATAATAAAGGGACACACTTTCTTTTCATCCCTTTT
TCTTGATTCCTCAAGAACCACTTTTTTTAAAACCCACTTCACTAATCTAATAATTGCTAA
TCATACTTACTACAACTAAACTACTCCTTTnnnnnnnnnnnnnnnnnnnnnnn
>253
TTTTTTTTTTAGCACAAAATTAAACACTTCTTACCATATACTAGTAACTTTGATTACTAC
TCACAAAGCATCATCTCAATAAAAATTTTGATCACTCTCTCAAACTCAACAAATAAAGCC
ATTTCATCTCATCACAAAAGCTTTAATAATAAAGGGACACACTTTCTTTTCATCCCTTTT
TCTTGATTCCTCAAGAACCACTTTTTTTAAAACCCACTTCACTAATCTAATAATTGCTAA
TCATACTTACTACAACTAAACTACTCCTTAAATCACCCTAAAAATTAAGTAAATGGAACC
CACAAAAAAACCCATTTTTTTCAAATTTCTCAAAGTTTCAAACTTTGTTATGCATAAACT
GATCCATAAGAAAGAGCCATCAAAAGCACAGCAGCTTGTTCTTCTTCACCTAACTTCCTT
CTCCTTTGTTGTTTATTATCAACCGTTGATCTTTGCATCATCACCTCTCTTCCAAGCGCT
AATAACCGTTGATGAAGTGGGGTCCCACCATTTAATCTACTTGATAATGATGATGTTGTT
GTTGTTGTACTACTATTACTGTTGTTGCTACTTCCGCTGTTGCTTTTTTTTGATGATTTT
TTATCCTCTGATTTTAATCCCAAAATTGCCCTTCTTTTTTTCCTGCTTCTAATTCCACAT
GCATTGCACAGTGACTTGGGACCCGCAGGACCGCCTCTCCAAAGTGGGGTTTTAGAGGTA
CCACAATCAGCACATCGTTTGATCTCATTTCCTTGGCTTTCTATTGATGAAACTCCATCT
GGGTCAGATGATTTTTTTTCATTCAGATCCACCATGATTATCAACTATTTCAAATATCTA
AAACAAACCCAGATAAACTAAACACAATAGAAATAATGGGTAGAACTCAGAATGATCAAA
ATCAGTGAAAAAACCCTAAAATTGATAAACCCTAATCAGAACTTATGAGTTCCCCCCTTC
TAAGTAATGCTATGATCAAATGATCAAGTGATGAAAAGGGTTGAATGTTTGAAAATCAGT
GATCAAAGCAAGAGCTAAAACTCACTGGATGAGGAGAGAGAGAGAGTGAGAGAAAGAAAG
CGGGAAAAGAAAAAGAGGAGAAAGAGAATGAAGATAGGATTTTTAGGGTAAAATGAAAGA
TTTGTGTGAGAAATGAAGAGATTAAACCGACATGCAAATATAAGAGGGGAGGAGAGAGAA
AGTACCGACAGAGAAAGTTTATCCTCAGCCGAATGAAGGAAGAGCTGAGAAAAAATAAAG
TTTGGGTTTTTTTTGTGTGTGTTTTTGGTGGGTTGGCTGCTGTTTGGCTAAATTTTGAGT
GATCCATAAGAAAGAGCCATCAAAAGC
>254
ATTGAAACTTGAAACCCACGAACCCCCCCAAAAAAAGCCAGAATTAGAAATCCGATAAAA
AGCAAAAGAGAAAAACGGAAGCGTGAAGTTTACGCATTTAAACCAATCTTTCTGGCAACA
ACACATATGACATAACACAGCAAAACTCAAACATACTCCAGTCCACACATTACACATTTT
CAAATCAAATTATATTCAGAGACGTGTTTCATTTTGGTCGAGATCCGGCGCTCTTCATCT
CCGCCGGATTTCGTCCATTTTTCTTCAATCTCAATAAnnnTTnACnCGTCGAATCTCnAT
TCAATTGAACAAAGAAGTTTAATTTTTTGAAGAGAGAAAAAGAAGATGAAAAGATCTAGC
GGTGTTCTTGCTTCTTTTTTAGCCGCTACTACTTTTCCTCTTTTCTCATACTCTTCTCAA
TTTCAGGTAAAACCGTCTTATGGAAAACAATCATCGTCAATTGGAAAGGAGAAATTTTCT
CCGAGATTTGACGGGTTAAGGTTTATTGAGATTGAAGAAAAATGGACGAAATCCGGCGGA
GATGAAGAGCGCCGGATCTCGACCAAAATGAAACACGTCTCTGAATATAATTTGATTTGA
AAATGTGTAATGTGTGGACTGGAGTATGTTTGAGTTTTGCTGTGTTATGTCATATGTGTT
GTTGCCAGAAAGATTGGTTTAAATGCGTAAACTTCACGCTTCCGTTTTTCTCTTTTGCTT
TTTATCGGATTTCTAATTCTGGCTTTTTTTGGGGGGGTTCGTGGGTTTCAAGTTTCAAT
>255
ATTGAAACTTGAAACCCACGAACCCCCCCAAAAAAAGCCAGAATTAGAAATCCGATAAAA
AGCAAAAGAGAAAAACGGAAGCGTGAAGTTTACGCATTTAAACCAATCTTTCTGGCAACA
ACACATATGACATAACACAGCAAAACTCAAACATACTCCAGTCCACACATTACACATTTT
CAAATCAAATTATATTCAGAGACGTGTTTCATTTTGGTCGAGATCCGGCGCTCTTCATCT
CCGCCGGATTTCGTCCATTTTTCTTCAATCTCAATAATAATTCAACTCAATTCAATTCAA
TTGAACAAAGAAGTTTAATTTTTTGAAGAGAGAAAAAGAAGATGAAAAGATCTAGCGGTG
TTCTTGCTTCTTTTTTAGCCGCTACTACTTTTCCTCTTTTCTCATACTCTTCTCAATTTC
AGGTAAAACCGTCTTATGGAAAACAATCATCGTCAATTGGAAAGGAGAAATTTTCTCCGA
GATTTGACGGGTTAAGGTTTATTGAAACCTTAATTACTGCTCACCGATGAAAACCCTAGT
TTTCGATTTGATTTTGGTGTTGAGGTTCGATGAAATTAACCTATTTGTTTGAGTAATTGA
TGTCATTTTnGTACTACTCAnAACATnATCGnTTTGAGTAGTACTAAAATGACATCAATT
ACTCAAACAAATAGGTTAATTTCATCGAACCTCAACACCAAAATCAAATCGAAAACTAGG
GTTTTCATCGGTGAGCAGTAATTAAGGTTTCAATAAACCTTAACCCGTCAAATCTCGGAG
AAAATTTCTCCTTTCCAATTGACGATGATTGTTTTCCATAAGACGGTTTTACCTGAAATT
GAGAAGAGTATGAGAAAAGAGGAAAAGTAGTAGCGGCTAAAAAAGAAGCAAGAACACCGC
TAGATCTTTTCATCTTCTTTTTCTCTCTTCAAAAAATTAAACTTCTTTGTTCAATTGAAT
TGAATTGAGTTGAATTATTATTGAGATTGAAGAAAAATGGACGAAATCCGGCGGAGATGA
AGAGCGCCGGATCTCGACCAAAATGAAACACGTCTCTGAATATAATTTGATTTGAAAATG
TGTAATGTGTGGACTGGAGTATGTTTGAGTTTTGCTGTGTTATGTCATATGTGTTGTTGC
CAGAAAGATTGGTTTAAATGCGTAAACTTCACGCTTCCGTTTTTCTCTTTTGCTTTTTAT
CGGATTTCTAATTCTGGCTTTTTTTGGGGGGGTTCGTGGGTTTCAAGTTTCAAT
>256
ATTGAAACTTGAAACCCACGAACCCCCCCAAAAAAAGCCAGAATTAGAAATCCGATAAAA
AGCAAAAGAGAAAAACGGAAGCGTGAAGTTTACGCATTTAAACCAATCTTTCTGGCAACA
ACACATATGACATAACACAGCAAAACTCAAACATACTCCAGTCCACACATTACACATTTT
CAAATCAAATTATATTCAGAGACGTGTTTCATTTTGGTCGAGATCCGGCGCTCTTCATCT
CCGCCGGATTTCGTCCATTTTTCTTCAATCTCAATAATAATTCAACTCAATTCAATTCAA
TTGAACAAAGAAGTTTAATTTTTTGAAGAGAGAAAAAGAAGATGAAAAGATCTAGCGGTG
TTCTTGCTTCTTTTTTAGCCGCTACTACTTTTCCTCTTTTCTCATACTCTTCTCAATTTC
AGGTAAAACCGTCTTATGGAAAACAATCATCGTCAATTGGAAAGGAGAAATTTTCTCCGA
GATTTGACGGGTTAAGGTTTATTGAAACCTTAATTACTGCTCACCGATGAAAACCCTAGT
TTTCGATTTGATTTTGGTGTTGAGGTTCGATGAAATTAACCTATTTGTTTGAGTAATTGA
TGTCATTTTTGTCCGATGATGTTTTGAGTAGTACTAAAATTGGGGTTTTTTTTGGCGGCT
TTTTAAGATGATGTAATGTGATGCCCTAATGGGCTTCTCTTTTGATTATTGATCATTAAA
GAGTATTAAGGGCTTGCCCTTTTTATGTAATTGTAATTTGTACCATACTATTTTATATCA
TATTGGTTTGATTGAAAAAAAAAAAAAA
>257
TTTTTTTTTACTTACCAAAAAGAAAAGGCATATAAAAATAATAGAAAAGGTTTGACAAAC
TGCAAACAAAGCAGTCTCCGAAATCCAGAATGCAAGTCAGCAGAAGAATTGAGAATTATA
CATATTTGGAAGACATATGTATGTAAATGAACCTTATTAAACCTTAAACACCTAGAATAA
TGTATTCAGTGCCATAACCTGATAGCTGTCCAGTTCACCGTCCACTTAAATCCTAGGAAA
AGGCACTATCAGTTCCATAGCATAATACATATCAGTCCACTGAAAAGCCTAAAAAAGATG
TCCATTTTACCATCCATTACATCTATATATATATCATAAGAAACATAACCTATTACTTCA
GCTAAACCTATATGCTCACAAACTCTAGGAAAGGTCCTATATAAGAGTATTTAACCTAAA
ACTTAACCTATAATTTTATGCTCACACAATAGAACAGCTACTTTATGGAAGAAACGGCTT
CACCTTCATTTCTAGGCACAGTGAAGTCAATATTAAGGTAGTGGTATGCTGAAAGTAGAC
TATTTGGATATTGATTATTCCAAGATTCCAAGTACATGATGATACCTGAGTCAACTTGCA
CACCGTAGCAGGAACGTTCTTTTTAAGCTCTCGTTCAAGAAGAAGTACTCTCCTTATCAA
CAGCTGGTATTCCGGCTACAATTGAAGTCTTGTTTTTCCTGAAAATATAAACATCAGTCT
CCTCATAATTATACTCAGGATGCAAATCCTCACGCGGCACCTTCTCAATTTGAAAAAACT
CCCTACAAAGTTTCCAGAACAACTCATCAGCTTCAGGCGACCTCAACTGATACCCAAGCA
ATACAACCCCGTCTTCCGCCATCATTTCAAGCATCGTTTGCACCAATGGATTTGGGCCGA
GTTGGCCCAGTACAACTGGGCTGTCTTGAGGGACTTCTTCAGCACGGGCTTGTTCTTTTT
TAAGTTGTGCTTTAGGGCTGGCATGACTGGGGCTATGTCGGTGAGGATAACATCGGTTAA
GCCCAAGAGGTAGAGGCCCATTCCAGCGACGCCGCATCCTGTGCCCAGTTCGATACCGCG
TTTGGCGCGGAAATCAAGAAGGTCGGAGTACGGGTTCGGGTTCGGGTTTCTGGGGTTTGA
GGGGGACCAGCGGTCGGCGAATTTGACGAGGACAAGGGAACCGGCCCATACGGAGGTGCC
GACGTGCATGGAGCCATTGTCTTGTTGGAGAGAGAGATTGGTGTTGCTGACGGGGAGGTC
GATCACCGGTGAGTCTGTGAATTTCATGCTTTCTGATGGGTTGGTGGTGGGAGCAGAAAG
CACAACGCCACAGCCCACCnGATnnCAnnnnGTnTnGCGAGTGAGAnATCAGnACTTnGA
CTnCTACAnAGGGGnGTGATTTAnAnnGnTAnAGTGGGTATGGTTCAAACCAG
>258
TTTTTTTTCATCATCATCATCATCATTAATGATTTGTAAAAGACTATTTCAACGTAATCA
TTTGCACCTTTGCCATACAGTGTCATAGAAATTTAGGACACCAAATCAACAACATTGAAT
CTCACTTCAATATTCTCCACGAATCAAACAAAACCAATAGTTACACGGCTTACACCCATC
CCCATATTGG
>259
GAAGAGGATCATCGAAAATCTTATATCAGCTTGACAATCTCTTTTTCTTTTTACCTTCTC
AACAGCATATACACCTAGTAAAAGATGTCACAAAGTCTTATAGCTAACAGCCTATGAAAA
GTTCATGAGTAGTAATGTTGCATGCCCTGAAAACTTGGTACTTATTTAAGAGCATGGCAT
GAATACCTGAGTCTTCAGAACAGTAGGAAACTACAATATACTACTAATATGCTAAATTTC
CAAACCCATAACCTTAGAGAAACATATACATATACAACTAGATACTAGCATAGCTTTATA
CATTTTTTTTCTAACTGTGGTCAAAAGTACAGCACATACAATATATATGCAGAAAAAAGA
CCCAGGAAAAAATTATACAGATCACCTAGCCTAAACATGGCTGATGTAATCCGGGGCTCA
AGGCAACAATATATAGTTTACACTAGAGGCAAAAAGCTAAGACAAAGAAGAAGGATTCAG
ATACCGAGGTTTATTCTTTTCGGAAGGCAGATACCAGAAGCCCATTCTTTGACGGGAAAA
CCTTCGCAACAACTTAATCGTACAACAGATTCAGCAGATAAGTGGAATTTTTCCCGGGCT
TCAGCGAAGCTTGTAACCAGAACCTGTTCAATCCAATGCTCAATGGCCTCCTTGTCCGAA
GGCCAAGATGCTGCAAGAATTTGTAGCATTACTTCATGATCAATCTCTAGTGATATTCTT
TCTCCCTTACATATCTCCTCAAACTTTGAGCGCACCGTCCTAAGCAATTTATCAGCAAGA
GCATCAAAATCAAACGGCTTAAATACCACATTTCCGTCTGTTTGGCCAAAGAAACCTTCC
AGCCAAGCTTTTCCAAAGACGTCTGTCTCAACAGCTTCATCTATATCTTCCAATGGTAAA
TTCAAATCAAGAGAATTTTTTGAAGTTTTGTTGGCACAGGTTGGTACCTCCAAAGTGTCA
CTGATGTCGGAGAGTTTCCTCTTAGTCCCGGATTCTTGATTTGAGGCATATCTTATGGGT
AAAAGTGAAACAGTTGCCTCTTTACCTCTGCTAGTATCAGTAGAAACACTTCTGACTTCT
AGTTGCATCTGCCAGTTTTTCGCTTCCAAGATCTTTTCCTCCTGAAATTTGATGAATTCC
TTCCTAGGAGAAAGAGAGAGGCTTTTATCATCTTTGGTCATGCTAGAAGTTGTAACAAAA
ACCACATTATTAATCCCAATTTCTCTGCCGCGTGAGTCCTGAAATTTTCCGGTTTGAATG
GCACGAGATAAGCTATTCTGCACCACTAGATCCGCCTCATCTACATTTTCAAGGAACACA
ACAGAGTGCGGCTTCTTACACAGCTCCTGGACTATATGGTCCACAACTGTTATTCTGCTC
ATATTTATGTCAAAATCATGTGATCTTTGACAAAGAAATATGGAGTTGACCTTGCTAATA
TTATCTTGTGAGCTCAAATTCACAGCAATAAGGCGATCTTTGCTGCCAAACATTGCATCA
GCTAGTGCTTCAGAAATTTTCCGTTTTCCAATTTTATCAGGTCCAAGAAAACTGAGCCAT
GTTGCAGCACGTTGACGTCCATTTCCACTTCTACAACATGACACTATTTCAGAAATCCTG
CTAATTGCCTCACCTTGCCATGCAGCCACCTCACTTAACTTTCTATAAAGTGTCTTGTAA
TCACCCAGGTCCAATCCCTTGGAAGAAGAATGAACACTTTGAGCAAAATCCTTCTTAATG
AAACCGTGGTTAGTTAAAACGGGGCTCGGGAAGTGCTGCAAATGAGTCTGAGGATCATGC
AAGAAAGGTTTCTTTTGATTACATTTAGATGCATAGATTGTTCCCAAGCCTAAATCAGTA
GTGACAGTAATAGCCATTGCTTGGTTTGGAGGCAGGCTTAAGTTTTGAACGGGATACATC
AGGGAAGCTGAGTGCTCTCTCTCAATTGAATGACAGGGTAGTACTTCCAAGGCTTGTTTG
GGGGTCTCGGCTTTTGTAACCTGCTGTTGAGGAGATACTTTCTGTGCGATTATCTGCATG
CCAGAGCTAGAAGTTGAGCATGCTCTCTCATTCAAAGAGGAATCTCCACTGCTGCAGCTT
CCCTGCACATTATCTGCCATAAAAGGAAAGGCCATAGGCTGCGAAACTTGCAATCTGGCT
AAAGAAACTCCAGGAGTGACCAACATGGAACTCTGATGAGCATGCCGACAATGATCATCC
CATCTTTTCTGCAAGTGCTTAATTTTTTCACCTGATGTTACTTTTACATCCTTGGGAGTT
ACACACCTGTGCAACGACATCTCCCTTGCTCAAGTCTGAATCTGACCTTTGCAGCCAGGA
TGGCAAAGCTGCAGAGTGGTGATCATCAGATGGAACAGATGATCCTTCTCTCAGCGTAGC
CCCAAGCTCTTGCTCGTACTTTTCATTGCATGCATTACAACGAGTAAAGGATTGTCTCCC
AGCAGTTACAGGTGGTCGGTAATCAGAAGGTGTTGGAAAGAAGCCACCAAAGGGAACAAA
GGACCCCATCAAGCTGGATTTAGAACTTAACCCATCATATGAAGATTTAGAAGAAGTTAT
AGGTAGAGGATGAAGATCCCAATCTTTCTCAACAGATTGAAACTTACCCACAAAATTAGA
GTAAGTTTCATAATTAGTAGCAAAACCAATTAACCAAATCTTTTTCCCATCAAATTGTAC
CAAATTACTCAACTTCAAAACCACTTCTTTTTGATTAAAGCTACAATCTTTTTTTTCATC
ATCATCATCATCATTTTCATCAACCAAAACTTTCAATTCTCCCAAATTAATCACAATTTT
AAACCCATTATTTTCCACCATTAATTTCACTTCATTAATCTTCAAATCCAACTTTTCAAC
CCCACTTTTTCCACTAACAAACTCCTTAATCTCATTTTCCAAACAAATTAAGCTACACCC
ATGAATTCCAACAGGAAACCCATCAAATTTCTTCTTCAAGATACAATCTTTAAACTTTGT
AAGTGCATCTTTAGCACATACACCCACAAGTAGAGGATTCTTCTCCTTCTTCTTCACCAT
CACTTCTCCTATTCTCTTGCAATTCTCATCACTTCCAACTTCCCCAAAATACCCCGGAAA
ATCCATCAAATTACACAGAAACAATGGTGGACATCTCGAACTTGGGCTTGGGCCTGAGCC
TGGGCCTGTGCCTGGGCTTGGGCCCCATCTTGGTGGGTGTAGTATTGCTAACTTTATCTC
GGAGCTCCGAAAACCCGCTTCACCAAATACCCGACTTACAATCGGATCATCTAATATTGA
TAATACAAAATGTTTCAACTCAACTTTTATAGAAGAAATCGAAATATTCCCATTATTATT
ATTCATATTATTATTATTACTATTATTGTTATTATTATTATTAATAGAATTATTAATAAT
ATTGTTGGTGACGTGTAAGTGATTAAAGTGATACATCTCGGGTTGTCTTCTCTGATTAGC
TTGTGATCGTTTGATGGCAGCCATGAGAGAGTTGGAGATAGGAGGGGCAAAATCGTCATT
TTCTTGAAGGGTAGTTTTGGAAGAAGGTAAACGATCCAATGAAACGCCGACACATAATTC
GAGAGCTCGGAATTGTAGACGTGGCGAATAAGCGGAGCTCCGACAACGTGTCAGAGATTC
TCGGAGGAGAGAGATTGATGGTGAAAGTAAAGCTGATACTGCATGAAGCGACGTCGTTTG
TGCGTGGTTTCTTCGTTTTGCTACTGATACGGCGTCGTCTAAAGCCTTTGCTGCTTCGTC
TGTTAAGCATTGTCTCGCCGTTGTCACCGCCGTAGGCATCACCTCCGGTGACTTTCCGGC
CAAAATAATTCACCGGAAAATTAAATTATGAAAATGGAATAATTAATTTGTGGGTTTTAT
TGGGAATTTAATTTAATTATGTGGGTATGAGTTAGAATTTGGAAATAATGATTGATTTTA
TTTATTTGGTGGGAAGAATTGAAGATGAAATATTATTGAGTTGTAGAGGAAAAATTTAAA
AAGGAAAGTGAAGAAGAGAGATTTATTTTGGACCTTTGAGTTTGTCCAGTGAGCAAAAAA
AATGCTTGGTGAGTATTAGATCCTTCTTTACTGTGTAAAAGATTTTTTTTTAAGAAAAAA
TTGGGGGTTTGCTTTTGTTTTGTTCCCCACCTTACTTTTTGGTTGATGGAACATTTTGTG
TTGGAGTTTGATTGAAATTGA
>260
CCCCTTTATTTTTCTAAAAGATGATCCATAGGTTAATACATAAAAAGAAGAGCTAAAACA
TTTTTAAATAAACAATATACATTTATTTAAATATTTAAGAACAAAACACTTCCATGCACT
TTCAAACTCAGCTTTGGCCCATCAAGAAACTGTCCTTACACACCCACAAAACATGGAACA
CATACACTAATAATATAACCATTATAAAGTATAATCTATGCTTAACCACATTTAATTTTG
ACTTAACATAGAGATGCCAATATAAAAAAACAACTAAAATCGATAATTAAATTAATAAAT
CTATGGCTGATCAAAATCAAACTCCTCCTCTGTCTCCTGGTTTTGATATCCCTTCATTCC
AnnnnnnnnnnnnnnnnnnnnnnnnnnnnnnnnnnnnnnnnnnnnnnnnnnnnnnnnTAG
>261
CCCCTTTATTTTTCTAAAAGATGATCCATAGGTTAATACATAAAAAGAAGAGCTAAAACA
TTTTTAAATAAACAATATACATTTATTTAAATATTTAAGAACAAAACACTTCCATGCACT
TTCAAACTCAGCTTTGGCCCATCAAGAAACTGTCCTTACACACCCACAAAACATGGAACA
CATACACTAATAATATAACCATTATAAAGTATAATCTATGCTTAACCACATTTAATTTTG
ACTTAACATAGAGATGCCAATATAAAAAAACAACTAAAATCGATAATTAAATTAATAAAT
CTATGGCTGATCAAAATCAAACTCCTCCTCTGTCTCCTGGTTTTGATATCCCTTCATTCC
ATTTCCATTGTAAAACTTGTTGTTGTTGTAGTTGTTGTTGTTGTTGTTGTTGTT
>262
GGAGAGTAAAATATGGCATGTAATTAAAAACCATTAGGTGCTATGCACAACTCTGGAATA
AATTCATGTAATGGTCAAATGTGATACTAAAGAATGAGCAAACAAAAGTTTGTTGAGATC
TCAATGCCACATGATGCAGTCGCAGTGAAAAATTAGAGTCATAATGATCGGCTGGAAAAT
CAAAAGAGTAACTCACGATGATCATACAGCAAAATTATCAATATTCTATTCATATGAAAC
ATCATTGAATATATATTTCATAAAAAGTAAACACACACAATACACATAACACGGAGTATA
GAATACAAGTGTCTCACCAACCATCTTCATCGCTTTCGTCACAAGCAATAGCTGAACAAA
ATCCTACATCGCTTGACTTTCGCCTTCAGTTGTAGCTAAATTTTTACACTTCTCAGGAGG
GTCAATATGGCCATGCTCTTCCTTCTCAACACTTACATCCTTAGCTACAAGTACAACAAC
ATTTTCGCGTTGTAAAGTTTGATCATTGCTCTTTGTCGCCACCTCCTTCATCTGCCCTGT
TTGAACTGTTTGAATTGTGGAAGCTGTAGCACCCTGAACTTCTTTGACCTTTTCGATCAA
CTCATGGTTCTTATCCTCGGCCTCTTTAACGAGAGACAAGAGGTTAGCCTTCTTTATAAG
AAGGGCTTCTATCTTTCCCTCAACCTTCCCCAGCTTCTTCTTTAGCTTCACAAGATCTTT
GACTTCTTCCTCGTCCTTTTTACTCTTTG
>263
AAAAAATGGAGGTGTCCAAAAGAAGCATACCCAGATTCAAAGTACTGTGGGAGGTACATG
CATAGAGGCAAAAACCGTTCAAGAAAGCCTGTGGACCATTCTCTCTCCTCCTCTTCTTCA
TCCTGTTCGTCTTCGTCGTCATCTTCATCTTTGCTGCCTGTTGCTGCTGCTGCTCTTACC
CTGAATCAAACTCAGAGCGTTCCTCTTAAATTTGATGCTTTTGCTTCAGCTAGTACGACG
ACTGGGCCCATTTCTAATTCTAATCATTCCCAATTTCAATTGGACTCTATCCCTTATGCT
ATTCCTACCAAACACTACCCCAGGCACCTCCAGGGATATAAACCTGAGTCTGGTGAGAAT
AGATCCATCTCTCAATGCTCAGGTGGAAACAAATCTCTCCTAACAGACTCGGCTTTGGAC
AATACATGGCCCTCATTGTCAACCCAGATGTCCTCACTCTCTCATTCAAAGCCGAAGGAT
GGTTCCTCATTGAATGATGATTATCGTCGCCACAATTCTCTTATCAACTGTGAATTTGGC
CGACCGCAGACTATGAAACAGAGCAGTCAGTCTCTTCACCCTTTCTTTGAGGAGTGGCCA
AATAACAGGGAGACATGGTCTAGTATGGAAGATGAGAGTGCCAATCAGGTTTCCTTCTCC
ACGACACAGCTCTCCATTTCCGTACCAATGGCTACATCGGACTTCTCAACCAGCCCATTT
TCCCGTCAAGATTCTTGAAATAAGGGATGCTTTCACCGAGCTAGCACTAATCCGTTTGAT
GTTGTGCTTAAAAGAAGATGGCAAGCATCAGGCGTGCCGATTAGTGGAAATTCTACTGGA
GGGGCCTGAAGCTAAGAATTGAATAGAACTTTGTTTTGGTATTGTCCCTCTTTGGAAGCA
ACATCTAAGGGTACATGCGAAGCATGAAATACTAGTAATTCAACTCGTCGCCTTCACTTG
CTCCGGCTGCTAGTTTATGTTTTTCTTTATAAGTAGTAGTCTGCAACTGGTCACATAGAG
TATGAGATTTACAGGTCCTCCTTGCTAGCTATATTGATCAGTTAGCAAATAATGTTGTGC
CTTTGTGACAGACCTTTTCCATATTTTGTTCCTGAGTAATGGTTGATATGTTCGTTGTAC
AACCTGTGTCTCCAAATAAGTTTACATCTGACGTTAAACTTTTTATTGATTATGTGTCAA
AAAGTTTGTTATGATTGATGGTTAAATTTGAGACCTTAAGTTTCAATCAAAA
>264
GTTTTCTCCCACCGTTGATTTGAATTTTCAATAAAGGAAATGTCAGAATTGTTGACCTCG
AAGCATATTGTTATTTTTCATCAAATTGACATAAATTACTACGGCTGTCACATAGATCAT
TTATGAACCAAAATTAATTGCGAATAATCAACAAGTACACAAGAAAGAGGCGTAAAAGAA
AGCTGAGTGCAGTTACATCCAATACAAAGCATCATCATCTTCAACCTTGTGACAATGTTC
AACTCAATTAGCAACAATCTCTCTGTTCCTTTTTTTTCCTTTTTTTCTCAACTGGAGGAA
CAAAACTGATTTCGCAAACAAAAAGAAGATAAGAGATTACGGCTTCACTTCCTCAAGACC
CTTGAGTCCTACGTCCAACACGAGCAACAAATCCAGCTTTGATCGGAGCAACTGATCGTC
CAGAACCACACTGTTCACATCTGAGGAAGAAGAGTCGGTTTTCCTTCGACAATATGGTAT
CTGAACTCTTACAGCCATTGCAAATAACGTATTCATTGACATATCTCCTCAATATTCCTT
CAAAATTCTTTGGGGCAAATCTTCCTTTCACCACCAATCTTTGCTGTCCATCTAGAGATC
CACTTGTTCCCATTTCAGCTAGTAAAAAGGTCATAACATGTTCTGGTTGCCTGTGCATCG
TCTTGCAAAGATCCATGAAGTTCACAAAAACTGTCTTCTTTGTGCCTTCACGTAGTACTT
GTGGAGGTCTCATAACTGTTCGACGCCTGTCACCGGCAAGTTCTGGGTTGTTCTCACGGA
GGATGTTAAAAACTCTTCAAATGAATTAAATTGAATATCATGTTATATTCACAAACGATT
CTGTTACAAGTGGACAAGAGTCAAACTCAGATGACAAGCATCATCTAGAAATTTATGAGC
AGAAGACTAGAAGTTCCATCCCCTTTCCTTCTTCTCCCTTTGGCTCTGCTTCTTAGCTTC
CTTGGTAGCCACTCTTCTACCATTGCCCAACAACACCCTCTGTCCCGCTCTCCCTCGGCT
TCCAATTGAAACTCTAACCTTCTCGACTCCTACATTCACGCCTCCTTTCTTAAGGTGTTG
CTGCAGGGGAGATTTCATCTTTTTGTGAAGACTTCGCCTCAATACACTATTTAACTTCTT
AGCACCATTCTTTGAAGCTATGGGGCTGTACATAACTGCCTCTGGCGAACAGTATTTCTC
TACCTCATCTTTATCGTCTTCAAAAGCAGGTAAGAGTGGCAGCACTATTGAAGGATGGTG
GGCTGTCATTAGTGTGCTTGGTAATGGTATTAGAGAATTTCGCCTTGGATTAGTTGATAT
AGGAATTCTTTGTGCTGATGGACAAAGAGAAGCTCGGCCTGTTCTCTTTGGCAGCTGAAA
TAGCTCACCTGTTCCAGGATCATTTTCTTTCTCCAGGGGACCATTACACCTGAGAAAGCT
CTCTGGCAGAAGACAAGATGATGGAGTTTTGTGGTGCTTGTGATCAGAAGGAAAATGTGA
CAGATTTGATGTATCGCTTGTATGGTCACTGGTGTTCTTCATAAGTGCCAGTGGTTTAGC
TACCAGAGGTGGCCTCATAGGTGTATCGTTTAGGTCTTCGAACTGTTGCCGCATTTGTTG
TTGCTGCTGCTCCGCTATTTTAGTGTCTACATGCTGCCGTGCCAACTTTCTCTCTACCAA
AAGCTGGGCTTCAAGTTCCTTAAGCTTCTCTTGCAGGTTCTTATTTTTCTGGTCTTTTTC
TTTAACCTTTGTTTCCAGATTATGAATTGTTTCCTCCATCTTCTTAATTTGCAAATCTTT
TAACTTTGCCTCTTGTCTAGTCTTCTCAACCAATTGCTTGTATCTCAGAAATTCAGTATT
GTCCAATTGCTTCTTTGCTGGACCTAACTCTACTCCCTTCACTCTGCTAGCAAAGTTGAG
AGAGCAAATAGTCTCATTCAAGTCATTTTCATTGGGACTGATTTGTAAAAACATAAGCGC
CTTTGAGTCTCCTCCTAGGGAATCCTGAAGTAGGTGGGTGAGCTTAGAGTTCCTGAAAGG
TACATATGGACTTTTGTTTGCCAGAGCAGATACAACATCTCCAAGAGCTGAAAGAGATCG
ATTAATATTTTGTGCTTCCTTCAGTCTTTCACCTTGGGCTTCTGTCTTAGCTATCCGTTC
ACTACCTGCTAAATCAACCAACCACAACTTGCTTCTAGTGCATTCCCCATTCAGCAAATT
TTCCCCCTTCACCATTACACAGTGTATGCAGTGAGATCGGCTACTGTGCTCATTTGCATT
AGTAGAACCAACTGCCCTGGCATTACTTCCAGCTTGTAGAACTTCCCAAACCTCACTGAT
GCTGCTTACAGATGCTTCAACCAATCCAGGAACATGGAGCATTCCTTCACTCGCCTGCCT
TATCTCAAGCCTCTTGGAAGCTACACTAGGCTGAGTCCCACAGGCTAACAAATCTCTTAT
TTGCTCATTGTAGACTTCCAAGACACTCACACATATTTCATACCGAAATAGCTTCTGCCT
CTCACTGATAATATGGAACAGCTCAGCAAGAGTCCTGTAATTGACACCACGAGCATCCTC
TGTTCCTTCCATTGTGAAAGTTTTCCCAGTCCCGGTCTGCCCATAAGCAAATATGCAACA
ATTGTATCCATCTAAAACAGAGGTCGCGAATGGTGCAGTATCCTCAAATACATCAGCTTG
GTCAGCTTGCGGACTGAAAACAGCATCAAACTTGAACGTCTTTCGTGG
>265
GTTTTCTCCCACCGTTGATTTGAATTTTCAATAAAGGAAATGTCAGAATTGTTGACCTCG
AAGCATATTGTTATTTTTCATCAAATTGACATAAATTACTACGGCTGTCACATAGATCAT
TTATGAACCAAAATTAATTGCGAATAATCAACAAGTACACAAGAAAGAGGCGTAAAAGAA
AGCTGAGTGCAGTTACATCCAATACAAAGCATCATCATCTTCAACCTTGTGACAATGTTC
AACTCAATTAGCAACAATCTCTCTGTTCCTTTTTTTTCCTTTTTTTCTCAACTGGAGGAA
CAAAACTGATTTCGCAAACAAAAAGAAGATAAGAGATTACGGCTTCACTTCCTCAAGACC
CTTGAGTCCTACGTCCAACACGAGCAACAAATCCAGCTTTGATCGGAGCAACTGATCGTC
CAGAACCACACTGTTCACATCTGAGGAAGAAGAGTCGGTTTTCCTTCGACAATATGGTAT
CTGAACTCTTACAGCCATTGCAAATAACGTATTCATTGACATATCTCCTCAATATTCCTT
CAAAATTCTTTGGGGCAAATCTTCCTTTCACCACCAATCTTTGCTGTCCATCTAGAGATC
CACTTGTTCCCATTTCAGCTAGTAAAAAGGTCATAACATGTTCTGGTTGCCTGTGCATCG
TCTTGCAAAGATCCATGAAGTTCACAAAAACTGTCTTCTTTGTGCCTTCACGTAGTACTT
GTGGAGGTCTCATAACTGTTCGACGCCTGTCACCGGCAAGTTCTGGGTTGTTCTCACGGA
GGATGTTAAAAACTCTTCCAAGAAGCTCCTCATATGTGTAATCTCGGTCACTTCCTTCCC
AAGGGTATCTTGGCTCTTCTGCCTGCAAAACTATTCCATCTCCCTCTTCATCTTCTCCAA
GTTGATCATCCTTTTCTTCCCCATTGTCAGCAATATCATCACCCGAAAGATTACTTTCAA
CAGGCTTCTTCTTCTTTTTCTTCAAGCCAGCAAAGGAGTTTTCAACTCCATCAGACACTG
ACAAGTTTTCTGTTTTCTCAGCCAGTTTCTCCACAGGTTCATCAGCAATATCTTGAATGA
CGACCTTCTTCTTCTTCTTTTTCTTACTGGGATCAAATGGCACTATATCAGG
>266
TTTTAGCTTGTGGTTCTACAGCCGAACAACAATTTCAATATTCTAAGGGAGACCATCCAT
CAAGAATCAAAGAGATAAGCGTCCGCTTAGAACGTATTCACATCGAGGCTAGAGATTTTG
GCCTTATAGCCAATAGCATCATGCAGCAACAGACACACCGAACAGATGCATCAAATGCAA
GCTATCGACCGTCCACATCTGCAGTTGAACCAGTCATTTGTGGAAGGGATGACAAGAGAA
ATGAGATTATTGAGATGTTGTTGAAAAATGAGCCCAGTTATGAAAATGTTATTGTCATTC
CTATTGTAGGAATGGGAGGCGTTGGGAAGACCACTCTTGCTCAATATGTATACAACGCTG
AGGACCAGCTTAAGGGGCACTTTGATCTTAAGGCATGGGTGTGTGTATCAGACGTGTTTG
ATGTCAAACATGTCACAACGGAGATTTTGAACTCGTTCACCAATGGTAAGCACAGTTTTA
GCAGCTTGAATCAGGCACAAGAAAACTTGATGAAGGTGCTGAAAGGCAAAAAATTCTTAA
TCATTCTTGATGATATTTGGTCTGAGAAATACAGTGATTGGAATGCGCTCCAAACACCTT
TCAGACAAGGGTTAAAAGGAAGCAGGATTATTGTCACTACAAGAAAAGATATCTCTGCAA
AGATGGTGATTAGTAATCCAACCCAAAACACCACCATCTATCTAAAAGGTCTTTCTGATG
ATGATTGTTGGTGCATATTTCAGCAGCACATCAATGATGATCCTGACCTTGATGAGCTGC
GGGATGATATTGTAAAGAAGTGCGCAGGATTGCCTTTGGCTGCAAAAGCTCTAGGAGGTC
TCCTCAAAAGTACAGTGGATAAGCGCCAGTGTCGAAGTATATTAGAGAGTAGTATTTGGA
GCGAGAAGAGCGATATTTTACCTGTTCTACTCTTGAGTTACCATAATTTGTCATCTAATT
TGAAGCGCAGCTTTGCATACTGCTCTGTACTTCCTAAAGATTA
>267
AAATCAACGGAGACCTCCATAACTACCTGGCCCCTTCCTCTTCCTAATCTCATCAATCAC
AAAAATTCCCACACTAATTAAGCTAGCGAAGTTGAATCCAACACAATGCCTGTCGGAGAG
GTGATTCTAGGCGCATTTCTTCAGGTACTCTTCGAGAAGCTGGCATCGGCTGGAATAAGC
CAGTTTCTTAAGTTGGCCAAGAGGAAGAACAAGAAGATAGAGGCTGAAACCATACAAAAA
TGGGAACATACCCTTAGAATGATTGCAGCACTGCTCACTGACGCTGAGCATCGGCGTCAA
ACTGATAAGGGCACTTTTTTGAAGAAATGGTTTGAAGACCTCGAAGACTTGGCTTACGAC
TTGGAAGATATACTGGACGAGTTTGCCACTGAAGCTCAACTTTTTATGCTGCAGAAGGAA
GCCAAGGAGGAAGATCATGATGTTCACGATGCTGTCATCACCGGTTTTTTCGACTCTGCT
AAACATAAGnTCTGAAAGnGnCTnnnATnCTTGTGGCTTTCTAnnnCCnnnCnnCAnnTn
CAAnAnnnnAnGGAAGACCTTCCATCAAGAATTAGAGAGATCAACATCCGCTTAGAACGT
ATTCACACTCAGGCTAGAGATTTTGGCCTTATAGCCAA
>268
GGCGGTTTTAAGTGACGCCGAGCAAAAGCAGTTTCACAACAATGCCGTCAAATTGTGGCT
TCGAGATCTTCAAGAGTTCGCGTACGATTTAGAGGACATCTTAGACGAGTTTGCCACAGA
TGCTCGACTCAAGGAGTTCAATGATGAGCCCAAATCTTCTTGTTCTCCTTTCAATAAGGT
ACAAAGCTGTCTTTCTTGTGGTTTCCCAACTTTAAATAAGAAAACTACAAAGTATTCAAC
TAGCATTATTGAAGAGATGAGCACTCGCTTGGAAGATCTTCTGGACCAAGTAAGGTCTTT
GGCTCTCTCACCGCAGATACACTCAAGGGTAGAGCAACATGAAGAACGGAGGGAAACATC
ATCTATGATACGGGAGCCAGTTGTATATGGGAGGGACGATGAGAAAAATCAGATAATCCA
AAGATTATTAAAGACAGATGAGCCATTTTGTGAAAATTACAATGTAATTCCTATTGTTGG
AACAGGAGGCATTGGGAAGACGACCCTTGCTCAAGCTGTATACAATGATGAGGAGGTGAA
GGCTCACTTTGATATAAAAGCATGGGTGTGCATCTCAGATGAGTTTGATGTCAAACAAGT
GACGACAAGCATTATCACTTCAGCCACTCATGATACATGTAATTTCGGTGTTCTAGATGA
GGCACAAGATCAATTAAAGAACTTGCTTTTAGACAAAAGATTCTTGATCGTTCTTGATGA
TATCTGGAGTGATAAATATGATCCTTGGGACCAACTTCAAACCCCTTTTTCAGCAGCAAA
GAAGGGAAGTAGAGTTCTAATCACGACCAGAATGGAGACGGTGGCAAAGAACATGGTTAA
AAGACCAGATCAAAGCCCCATCATCAAGTTAAAGGTTTTATCTGATGATGATTGTTGGCT
TCTCTTTCAAAAGCATGCAGTCGTAGATGAAGACCTCATTGTGATGCAGAAGGACTTGGT
TGGGTTGTTCAAAGGATTGCCTTTGGCTGCAAAAGCTCTAGGAGGTCTCCTCAAAAGTAC
AGTGGATAAGCGCCAGTGTCGAAGTATATTAGAGAGTAGTATTTGGAGCGAGAAGAGCGA
TATTTTACCTGTTCTACTCTTGAGTTACCATAATTTGTCATCTAATTTGAAGCGCAGCTT
TGCATACTGCTCTGTACTTCCTAAAGATTA
>269
TGCTATCAAGCAAACATTTGCTCATTTGGTAGGCTTTCACATTATGTTATTTTAGTTTAT
TCTGTTGTAAGGTGCCTTTAGCAGTTTAGCTCCCTTTTCTTCGCATATTTTATTTACATT
GTTCCAATCCTTCTAATATTCTGAAGAGGGCAAGATTACAGCAGTG
>270
AATGATAACAAACTAAGAACCTTAGGAATTTGGATTTTTTCTTATGTCTTAGAAATGGTG
CTTGTGCTTGAGCCTCTGTAATGTTTCATGGGACTTTTTTGCCATAAAAAAAAAAAAAAA
AA
>271
TCAATATTGTACACAATTTACCGAGATTAGTTTAGGAATTAACTATTATGTTTCCGTCAC
ACTCCCACTGTCCAGGGAACAGTCATTTGCTTTGGGAATGACTAAAAATGTTGTTACTAT
CTGCCCAGGGGATAGTTTTTCTCAGAGGGCAGTA
>272
TGGTATTAAGTACGCCTTGATGGTTGCTGGGCATGATTCAGCCTTGTAGGTAGATTTGTT
TGTGATGAGAAATGGCGAAGGAAAGAAAGAAAGAACAAATAAAACTTACCCGATCAGACC
AATTGAACGCGCCAAC
>273
ATTTTAATACTCCAAAAATATATTTCCCTCGCTCTCTCCATGCGTACTCTATCAAATCTC
TCTCTCTCATGGTCGCTGGTCAGAAAAATTGAAATCAATTTCATTCTCTCTCTGCCTATA
TAACACTAAATCTACTCGTCTCCAACTTGCAACACTCTTCGTTTCTCTCTCCTCTCTCTC
TCTCTTTCTGTAATTGTTAACTCTCATTTCACTGAGGTCTGGTTGAATCGGGAACATGGC
TACAGGACAGTTATTCTCTAAGACCACTCAAGCATTGTTCTACAATTACAAACAACTGCC
TATCCAGCGGATGCTTGATTTTGATTTCCTCTGCGGTAGAGAAACACCATCTGTTGCTGG
AATCATCAACCCTGGTTCCGAGGGATTCCAAAAGTTGTTCTTTGGTCAGGAGGAAATTGC
TATCCCTGTACATTCTACCATCGAGGCAGCTTGTGCCGCGCATCCCACCGCTGATGTCTT
TATCAACTTTGCTTCTTTTAGAAGTGCTGCCGCGTCTTCCATGGCGGCATTGAAACAGCC
TACCATTAGAGTGGTTGCCATAATAGCTGAAGGTGTTCCTGAGTCGGATGCCAAACAGTT
GATTGCATTTGCACGAGCAAACAACAAGGTTGTTATTGGTCCTGCTACCGTTGGAGGTAT
CCAAGCTGGAGCCTTTAAGATTGGCGACACTGCTGGGACCATCGACAATATTATCCAATG
CAAACTTTACAGACCTGGATCTGTTGGATTTGTTTCTAAATCTGGTGGCATGTCTAATGA
ATTGTATAATACAGTTGCACGTGTAACTGATGGAATTTATGAAGGTATTGCAATTGGAGG
AGATGTCTTCCCTGGATCAACTCTCTCAGATCACGTGTTGAGGTTTAACAACATCCCCCA
GGTTAAGATGATGGTTGTACTTGGAGAGTTGGGTGGAAGAGATGAATACTCCCTTGTAGA
AGCCTTGAAGCAGGGAAAAATAAATAAGCCAGTTGTTGCTTGGGTCAGTGGAACTTGTGC
AAGGCTCTTCAAATCAGAAGTGCAATTTGGGCATGCTGGTGCTAAAAGTGGTGGTGAAAT
GGAGTCTGCCCAAGCGAAAAACCAAGCACTGAGAGAAGCTGGAGCTGTTGTTCGGACTCT
TTTGAAGCACTTGAGGGTGCTATCAAGCAAACATTTGCTCATTTGTCTGAAGAGGGCAAG
ATTACAGCAGTGAAAGAATTCACACCTCCTCAAATACCCGATGATCTTAACTCAACTATT
AAAAGTGGAAAAGTCTGTGCTCTAACTCACGTTATCTCTACCATCTCTGATGACCGAGGC
GAGGAACCGTGCTATGCTGGGGTTCCAATGTCATCCATCGTTGAGCAGGGCCTTGGTGTT
GGTGATGTTATATCTCTTTTGTGGTTCAAGCGTAGTCTTCCTCATTACTGTACACAATTT
ACCAAGATTAGTTTAGGAACAATCATTTGCTTTGGGAATGACTCAAGATGTTGTTACTAT
CTGTCAAGGGGATAGTTTTTCTCAGAGGGCAGTATTTTAAGCCTGTTTTCTTTTGAAATT
GAAGTCCTTTTTTGTGGCTTATGACATTTTGTTCTTGTTTAGATTTGTGTCATGTTGTGT
GCCGACCATGGTCCATGTGTATCTGGTGCTCACAATACAATTGTAACAGCAAGAGCTGGA
AAAGACCTTGTTTCTAGTCTTGTTTCAGGTTTGCTTACCATTGGTCCTCGATTTGGTGGG
GCCGTTGATGATGCAGCTCGATACTTCAAGGACGCATATGATCGGAATTTGACAGCTTAT
GAGTTCGTTGAGAGTATGAAGAAGAAGGGGATTCGTGTCCCAGGAATTGGACACAGGATC
AAGAGAGGAGACAACAGAGACAAGAGAGTAGAGCTCTTGCAGAAATTTGCTCGCACACAT
TTTCCCTCTGTCAAATACATGGAATATGCTGTTGAAGTTGAGACTTACACCCTTTCAAAG
GCAAACAACTTGGTTCTTAATGTAGATGGTGCTATTGGCACACTCTTCCTAGATCTCCTA
TCTGGCAGTGGAATGTTCACAAAGCAAGAGATCGATGAAATTGTTGAAATTGGTTATCTT
AACGGACTCTTTGTGTTGGCGCGTTCAATTGGTCTGATCGGGCACACATTTGACCAGAAG
AGATTGAAGCAGCCACTATATCGCCATCCATGGGAGGATGTGCTTTACACAAAATAAAAT
GGTTCCTGACGGCAGGGTGGATGCCGACCTGCTTTATACAAGCATTCTTTACCATTTTGT
TCTACTCCGGGATCGTTTTTTTTTTTAGGTTTTGCATTGTGGAGATGATTGCTTATTCAT
ATTGAGTTAGTGTTGTATGTACTGATATTCCTCGATTCGGACATGTCACTTGTAAGCCTC
AGTCCCTCAAGGGATACATAGGTGATAGGTTGTAACTTGTAAGCCGATTTCGCATTCTTA
TGGATAGGATCCCTTTTCTTAATATACA
>274
CTCTCCTCTTTAGCGACGACTTTTTTTTTGTGCGATCGATTGAAAATGGCGAAGGAAGTT
ACTGGAGGTGAGTTTATGTTGTTTGGTGTTCGTGTAGTGGTTGATTCTATGAGAAAGAGT
GTTTCTCTTAACAACTTATCTCAATATGAACATCGTCTTGATTCTTCTTCTTCTAACGAC
GTCGTTCCTACTGCTGCTGCTGGTTATGCTTCTGCCGATGATGCTGCTGTTGTTACTCAT
TCTTCCAATACTACCGCCGTTGTCAGCCGCGAACGCAAACGAGGTGTTCCGTGGACGGAA
GATGAACATAAGCTGTTTTTGCTTGGATTGCAAAAAGTAGGAAAAGGAGATTGGCGAGGA
ATTTCTAGAAACTTCGTTAAAACACGAACGCCAACTCAAGTTGCTAGTCATGCTCAGAAA
TATTATCTTCGAAGGAGTAATCTCAATCGTCGTCGTCGTAGATCTAGCCTTTTCGATATC
ACTACTGATTCGGTTGCTGCAAGTCAATCGAATGATCAACAAATCGATAACAATGGAGTT
TCTGAATCTTCACCTATACAACAAGTTTCACCTAATTCAGAGATCTCGAATATCAGATTT
TCATCACCTACAGCTCCGATCTATCCTTCAACGACGTCGTACAATCATGAGACGAACCTT
GTGAGAGTTTCTTCAACAAGTAGCAGTAACAGCACATTAATGGCGGATTTCGATCTGAAT
AAGAAGGAATCATCATCGTCATTATCACTCAACCTTTCTCTCTCTATGACGTCATCGGAT
CTCGCGAATTCGAGAAATATGGCGTTTAAGGTTATGCAAGGGTTCAACAATGGAGATTGC
AGTATCAGTGTGGCTTGAAGGATTACTGAGATTTGATAATGGAGTAATTAAAATTAATTA
AAAAAAGTAATAATAACCTGGAAATTAAAGAGGATGATTAATCAAATGTGGTTGAGAATT
ATTGCTAGTAGGTTTTTGAATGGATAAGTTTTATTATGATAAGTAATTATCATTATGCTA
ATTAAGGGAGGTAGTTCTAATTCTAATATTGAACCTGAACTTTTTAATTTTTTTTTTTTT
TnnGGTnnnTCTTTTGTTATTTTGTTGTCGCTGGTTGTTATGTACAGACTGTAAAATGTA
ATGTTGCCTCTGGTTTCTTTATAATCTTTTGTATTGTGTTGTTTTTATTTTTGACAAGAA
AGAATTCGAATTTCC
>275
CCTGGTTGCTCGAACCTTTAAGTAGACAGTGGATCCAGCAAGATTGGCAAAATGCTTATT
TATCTGATCCATCAGGTCTTGTTCGATTGTGTGTGGATACACCACTAATGTGGTCCATTT
TTCATACGGTAACTTTTTTTGAGAGGGCACTGAAGAGATCTGGAATCAGGAAGAATAGTT
CACAGAATATCTCAACAGGAACACTCATGCAACCAATGGCTCCTCACTTGTCATGGATGT
TGCCACCTCTTTTAAAAATTCTCCGTGCTATGCATTCACTTTGGTCTCCCACCGTGATCC
AGTCGTTACCTGGAGAAGTTAAAGCTGCACTTAACATGAGCGACGTAGAGCGGGCTAGTC
TTCTTGGAGAAGTGAACACAAAAGCACCAAAAGCTGCTTTGGGCTTTGCTGATGGTTCGT
TAATAGATATGAGCAAGGAAACCTATGGAGAACCAAATGAAAAAGACATACGAAATTGGT
TAAGAGGCATTAGAGAAAGTGGGTACGATGTCCTGGGGTTGGCTACTACTATAGGAGATG
CCTTTTTCAAATGCTTGAATATTGATACCGTTGCTCTAGCTTTGATGGAGAATCTGCAGT
CAATGGAATACAGGCATTTGAAGCAGCTCATTCATTTGGTCATCATCCCATTGGTCAAGT
CTTGCCCTCCAGATCTATGGGGGACATGGCTGGAGAAGCTTTTACATCCATTACTTCTTT
ATGCTCAGCAAGCTCTAAGCTCGTCATGGTCAAGTCTTTTAAATGAAGGCAGGGCAAAGG
TTCCTGATGTTTGCAATATACTTGGAGGATCTGATCTGAAAGTTGAAGTAATGGAGGAGA
AGCTGCTTCGTGATTTAACTCGTGAAGTATGTGGGTTATTGTCAGCATTAGCTTCCCCTG
GGCTTAATACTGCCCTTCCTGCTTTGGATCATTCAGGACATGTCACTCGCATCGATGCTT
CCTCTTTGAAGGACTTGGATGCATTTGTCTCCACTTCCATTGTTGGTTTCCTGTTGAAGC
ACAAAAATTTAGCTGTCCCAGCACTGCATATTTGTCTTGAGGCTTTTAAATGGACAGATA
GTGAGGCTATGACAAAAATCTGCTCTTTTTGTGGTGTCATTGTTGTATTGGCCATTTCAA
CAAATAATGCAGAGCTTCGAGAATTAGTTTCGAAAGATTTGTTCTATGCAGCTATCCAAG
GTTTGGCCCTTGAATCAAATGCTTTCGTGAGCTCAGATTTGGTTAGTCTATGTCGTGAGA
TATTTGTATATCTTGCGGATAGAGACCCTACACCCAGGCAGATTTTGTTGTCGCTTCCTT
GCATTAACCCCCAAGAATTGGCTGCTTTTGAGGAAGCTTTGGCCAAGACAGCAAGCCCCA
AAGAACAAAAGCAGCATATGAAAAGCCTGCTATTATTAGGAACGGGAAACAAGTTGAAAG
CACTTGTTGCTCAAAAGAGTGTCAATATAATCACAAATGTCTCAGTGAGATCTCGGACAG
CCAATAGCACTGTAGATACCGGAACTGAAGAAGGGGATGTTGTGGGATTGGCATCAATCA
TTTGATAGAGCTGGGTGCAGTTTTGTTATCCCTGTACAGATGATTTTTTTCTTTTGTCGG
TTGGAAATTAGAAGTTACAGAATACAAGTATAGTGAAAGCAAGTCTTGATCGCGAGTTGC
GCATTAGATATCATCAGAAGGCCAAACATTATAGGCTCC
>276
GTTGGAAGTACAATATATGGTGAAGAAACCTTATCCAATGTTTTATTTCCATATACTTTC
GGAGTGGAAGGGAGTAATTATTAATTAACCAGGATTACAAGAAATTGTTCTTAGAAAATG
TTGCACCAAAACGGATACAGAAATAAACACAGGACATATATTGGTACTAATCTAAGTAAT
AAGGCGTTCGGCTACAACGATTACCCGTTCGGCTTGACCACATCCACACGATACACCGCA
CACCGCACACCGCACACCGCACATAGCTACGACTTAGCTATCCTGGTCGATTACTCTGCC
ACAACGGATGTACGCTTCGCATGACCGTCCGATCACATCTCCAAAGTGATTGTCGCCAAT
GTAAAGGCCATTAGGCATTGTTCGTATCGCTGGCCTGTACTGAATGAGAGTGTTATAGAT
GAGAGCGGCAATATCAATATCATAATCGGCTGAGGAGTTTATCAGGAGAAACACCATAAG
AAGATAAACCACAATAGCAATACTACTTCTTTTCGGCATTATTCTTGTACTGGGGATTGT
ATTCATGATATTCTCCCTTTTCCTCTCCTTCCTAGATATATATTTTATGATTTTAAGCCT
TCTTGATTTGTCTAATATCTCTTCATTTTTAAGGAGTATAAAGTTTTGAAAGTACTACCG
TGCTAAATGATAGTAGTATTTTAATTATCATTACTCTCATTGTGTGTGGATGAGAATAAC
GAGAAGTGTTGGGCAACTTTATCAAGTTGTCTTCACATCCAGTT
>277
TCCCCAAATGCAGCGATAGTGGGACCCATTCTTCTTAGTTTCAGCCTTGTAAATGTAAGC
CAATTTCTTTCCCAAATACCATGCAACTTCTTCTTGTGTGTTAACTCCTTCGATCTGAAC
CAAAGATGTGTTTGGGTACTGGTTCGATTTCGACCTCTTGTACCCAAGGATCGAACCTCT
GACGTAGAGCCTGACGCGTTCTCATGACGACCTTTCACCATTTTTGAGTGTTTTTGAGTT
TTTGGGGGAAAGGGGGCTGAAATGTGAGAACGCGTCAGnCTCTACGTCAGAGGTTCGATC
CTTGGGTACAAGAGGTCGAAATCGAACCAGTACCCAAACACATCTTTGGTTCAGATCGAA
GGAGTTAACACACAAGAAGAAGTTGCATGGTATTTGGGAAAGAAATTGGCTTACATTTAC
AAGGCTGAAACTAAGAAGAATGGGTCCCACTATCGCTGCATTTGGGGA
>278
GACAAGATATTAGGGTTTTCATGTACCCCCAGCAACATCTAAGAGCTAGACATTGAAGTG
AAAGATCATTCGAGGAGTGCTATTCATTGGAGTAGCAAGAAGAGCACTTTTTCTTTTTAC
CCTTGTAGCTTCTTGTGTTAAGATAGTATTGTGTTTTGCTACCATTTTTGCATTAGGATG
TTAAAAGATGATTTTCTACCTGGTTCTGAAACCTGAAGTTTTGGATCTAATTTTTATATC
TCAAGAGTATACTTCTCGTTTTGTCTAATGTTAAAAGAGTTTTACCCAAAAAAAAAAAAA
AAAAAAAAAAA
>279
GACAAGATATTAGGGTTTTCATGTACCCCCAGCAACATCTAAGAGCTAGACATTGAAGTG
AAAGATCATTCGAGGAGTGCTATTCATTGGAGTAGCAAGAAGAGCACTTTTTCTTTTTAC
CCTTGTAGCTTCTTGTGTTAAGATAGTATTGTGTTTTGCTACCATTTTTGCATTAGGATG
TTAAAAGATGATTTTCTACCTGGTTCTGAAACCTGAAGTTTTGGATCTAATTTTTATATC
TCAAGAGTATACTTCTCGTnnnnnnnnnnnnnnnnnnnnnnnnnnnnnnTGAACTTAGCA
CGAAnnnnnnnnnnnnnnnnnnAAA
>280
TGATAATCATCCTACTATGTCAAGTTAAGCATTCGATTTACAGGCCTACTTCTAAAATAG
AAAAACCTATATCTAAGCAGTCAGCAGGGTAGATACAAAGAGCTAAGACCTAAACCATAT
AAAACCAAGAAAGTGCAGTAAAACAAGCACCTCCAGTGGTTATCCAGCCCTTCAATTGTT
GAGCCTTTTGTCCTCCAGCTTTCGGGCAGCATTATCCAAATATTGTTTAATGCGAGCCTG
ATTTGTTTCGAATATGAACGGCATACCCCTAATCTCAACCAAGCAATTTGAGAGTAGAAT
AAGACTTTGTCCTGGGAAAATTTCCTTGCTATTCACATAGATTGAACATTTGCCAGTGTT
CTTTATATTAAAAGCTCCATCTTTGTCCATCTTTATAATTGCCTGTCGCCTTGATATCTT
ATTTGCACGGCCTTCTCTTCCCAGGTCAACATCAACAGAAACATCATCTGTCGCTCGCCC
TAGCAATACCTCAGGTTTCTTAAGGTAGTGCTTTGAATGCCGGCCATATAAAATAGCAAA
TGCCCCATGTGATGCTATGGATCTCTGCATATAAGAATGAGCATTCTGCTCCAACCTTAT
GATTGCCCTCTTAACATCCTCGTTCTGATATTTCGCAACTTCTCTACTACAGAAAAGATC
CTGATCTTCTGGACCCAAGTCCATATCAAGTATCATTGATTCAATATCAGAAAAATAAGG
AATGTCAGTATCACTTTCAGAAAATTGCTCCTCGGGGTCAGACAATAATGGCTCCCCCAT
ACCGTCCATAGATCCCAACTCCTGATTTCTAAGGGCTGATGATGTCTGTGCTTCCTGATT
CATTCCCCCAACAGAAGTATGTAGATGGCCTATATCTGCAATTAGACCTTGTTTCTCAGC
AACACTACAGCCATGCTGTCTAGCCAATGGAAGTTCTGAAGGTTCCTTCTTCACTGCCAG
ACCGCTTTGACATGAACCTCCATAGGAACTCCTCGGGCCATTCAGCGTTTCAGCTCTAGA
TTTCTCAAATTTAACCCCAAACTCATCAGCTGCACGATTCAATCCCACATCTGGACCACG
CGTCTGGGATGCTGGATGTGATTCTGCAAGCCGTTTCTGTTCTCTCTTTAATGTGCCAAG
ACCTCTTGCAGTGGATTGTGTGCCTGTTGTATCCTTACCATGTACTGATGAGTTATTGGC
CTCGCTGTGTGTTCTTCTATTGGTAGATGCTGGTCGTGGTCTACTAGGAAAAATGATATC
ATCATTACATGGAATTTCTGGATCCTCAGTGTTCAATGTGCAGACAATAACACCATTACA
ATATTCTGGAAACTCGGAGTTGGCACATGCAGTAGGTGTACGCACTTGGGCGACAATAAT
CTTCAAAATTGTTCAGACACTnGTCGCCCAAGTGAGGGTCACCAGCGTCATTCTTTTCCT
TCTTTTCCTCTAGACCTGTACTGCTCGAGATATCAATATATACATCTGTATCAGCTGGCT
GTTTTGCTTCTAGCACATTGGGTAATCTATCTTCATTAATGTCATTAGGGGAGTCCAACA
AGAGTGAACTAAGACCCTCAAAATATGTCTTATCAATAACACCCTTTTCACCATCAATAC
TAAGCATCTCATCGTCACTTGAGAAATTAAAAAGCGAGTCGGTCAACTCTGCAAAATATA
CCTCCGCACAACCTGTCGAATTTTTAAAGTCATCACATCGCATTTGATTGATTAACTCAG
GATCTCTGCGCATAACATCATAGTCAGATGTTCCTCCAGCATTGCCACCATCTGGAATAA
CAAAAGGTTCTCCTGTTTGTGCATTCTTCCCCCTAATGCCAACATCATCAGGCATTTCTG
GCACTGATATACCCTCAATTGTTTTCCAATCAGGCAATGCAGGCGGAGGAGATGTATATT
GCAAATGCCGAAATGAATTTTCACAATCAGAAATATTTGGATTAAAGATTGTGGTTCCTT
CAAAACCAGAGCACATGATGTTTTTACTATGACATACAGAATTTTCTTCAATTCCAGTCG
CTTCAAACATATTATGACCAGGATGTTCTTTTATATCCATGTTATCCACTAGCATAGTGT
TTTGATCTTCAAGTGTATTATGTTGATCAATTGGAAATTCACTAACACCACAAGGCTGAG
CACCATTCGACATGACTTGAGGAAAAACATGATGTAAATCAAAATCACCATGCTCAAGCC
CAAAATGACTAGCCATCGGATCTCCAAGCATATTGTCTGGGACAGGAGCTTCCGCCCCAC
TCATAAAACAATTGTCACCAGGCGCCACAAGAAAACTAATATCACCATGCTTAAGGGGAT
CATTGCATACTCTTTTCCTCATAGCATAATAAGATTTACGGACACTTTCAGCCCTCCTCT
TCCCATGGGCACTTTTACTCCCTTTTGAATGGTCAGCTCTGTTAGATTTTGATGCAAGAT
TAGGTGCTGCACGTTCTAACTCTACCATTTGTTCAGCCGCTCTTGTCGATATAATAGGAT
CATATAGGAGTGCAAGCCATCTATCTTGCAGTTCCTTGATAGTAAATCGTCGTGAAAACT
GCACTGCACCCTTAGCTAGTGACTCCAACGAAGCACCAGCCTCGATAGCATTTTTGAGCA
AGAGGTCATCTTCAGGAATCCATGGAGTAGGAAGAGCAAGAGCTCCCATACTCTCTCTCT
TAAACCTCCTTCAATGGAGGTTTTTTCGCGGGGTTTAATAAGTCGAAGAGTGAAGAAGAA
AAAAAATCCCCAAAAATTTTTA
>281
TTTTTTTGTGCAATTTATTGTATTCCACAATTTATACTAGTATGTGAATTTAATCGATCA
AATTACTGAAACAATTTTATTACACCAACTACATATCAACTTAAAATTAAATAAAAATGC
AAAACCAGCTGTTAAAATATGAGTTCAAGAAAAATGACCCCTTAGTTAAAACCATACAAC
CCACATATTTGCTCAAACGACCAACAAAATGTCCAAAATAGCATGCTTCAAGCAGCAGCC
ATAAAAGACCTCTTGAGCTTTTTTCTGTATCTGACTACAATATATACACCAAGAATTTCC
TGCATGGATATATCCCAATGACCTTACAGCAAAAGCTATGGCGCGTACACACTAGAAATA
GAAAACGTAAAACAAAGATGAGGACCTCCAATATAAATACTAAAACTGAAGCGCGAGTTA
GTGATCAAGAAACTCCCCCCTGAGTGAAAAGCATTGTCGCAGGGCCGATGAGTCCAGTGG
AGCTCTCAGTAATCGAAGCAGAATTTCACATTCAAAGCCAAGAAACCTCTTACAGCAGCA
TATCTTGAATGGCTAATAACTTTGAAGAGCGTACACCTTGGCCGGATTTTAGCAGATGAA
CAAAAGCAGCAGCCATGAGATACATTCATCCCTGGCTGTCAATTTATAGAAATTTGATGT
AGGTTAGGAAGCGGAGTTTCTAGTATGATTGCTTGTTGGGGCATTCTGAAGCCCTATGTC
CACTTTTCCCACAGTTGAAACACGCACCACCAAAGCTCCTGTCCCTATTTCCAAAGGATG
ATGACCTATTTGATCGACTACCAGAACCACCAATCAGCCAATCGTCCCCACCGCTTCTCG
AGTTTGAGGACCnnCTGGAACCAGAATCnTTCTCCnCCGCCTCTTnGGCTTGAGGACCAG
CTGTTGCTAGATCTAGAGGAGCTTCGACCACCACGCCTAAACATATTGTCGTCCTTGTCT
TCAAAATCAAAGTCCTGACTCCTGCCCCAGCCTTGGGAAGTTCGTGATCCTCTTCTATCA
CTCGAACCTCCGCGGCCTCCACGACCTCCACGACCTCCTCCTCTCCCAGAAAATCTGCCA
TAATTGTCACTGGGAGGCGCATCATCTTGCAATGCAGGCAACTTAGTGATCTTAGCCAGT
GAGTTGCCTGGAGGTAATTCTTTAGTCAGCAACTCCTTTGCAATTTCCTCGGGAAGATCA
AAAACAGCACCTTGAACACTTTCATCTGCAATTAATTGGATCTTTCCAACTTCATCAGCA
GCAGTCGTATAGACATCAGATAGAAATCCCATAACAGATCTAGCTGACATGAATCCTCTT
GAAAGACCAGGAGTACGAGTCAATTGCAATGTTATCCACCCCTGCTCGTGACTAAGAAGA
GATCTTGATGAAGGAGGTTGGGAAAAGCCACTCAGATGGGCTAATGCTGCAGCAAGAGCT
CCGGTTCCCTGCTCATCAAGTAATTTTTGGGCTGTTGGAGTAAAGAATTTGATTGACTCA
GGATGAACCCCACCCAAAGTAGCAACAACCTGATCAGCAGATGCCTCCAACACCTCTTCA
ACTGATGGGGCGGTTATATACTCAAACTTGCAACCTACATCTCTTTCAAGAGATCTAATT
GTTCTTCTCTGGTTGCTAGTGTACATTAAAATAGCTGTGCCTTCCTTTCCTGCCCTCCCT
GTACGACCAGAACGATGCACAAAAGTCTCCGCATCATTTGGTAGCTCGTAATGAATAATC
AGGTCAACATTTGGTATATCGAGACCACGAGCAGCAACATCAGTGGCAACCAACACAGAG
AATTTTCCTTGTCGAAAGCCATTCAATGTCCTCTCACGCTGGTGCTGAGATATATCACCA
TGCAATGCCTCCGAAGAGATACTACTAGATAATGATAAAGAAACTTCATCGGCATCCCTT
TTGGTCTGTGTAAACACAATGGTTTTCCCACCCCTGGCATACACCGAGATAATATCACTA
AGGATAGTGCGCTTTGATGTTGCAGTGGTTGAAATTGCATGCAGTTTAATCCCTTCTGCC
AACTTCTCCTCTCGGTCACCAACCAAGTCAATTGTTAGGGGAGTGTTTAAATATTTCCTA
GCCAATTTTTTAACCCAGGCAGGCATAGTTGCTGAAAAAAGCATGCTTTGCCTTTCAGAT
GGAAGCTTTTCCAATATTACTTCCACATCTTCCTCAAACCCAACCGCAAGCATTTGGTCG
GCTTCATCAAGAACCAAAAATTCAACTTCCCCCAGTTTGAGGCTGTTACTGTTCACCAAA
TCTATGATTCTACCAGGAGTTCCGACCACCACATCAACTCCACGGGAAAGAGCATTTTGT
TGTGCACTGTAAGAAACACCTCCATAAACACAAACAGTGCTCAAGTAAGGTGCAGACTCC
TTCATTTCCTTCTCAACTTGTCTTGCCAACTCTCTGGTGGGAGCTAGAACTAGAACTCTA
GGAAGTCGTCCAGTGCGCCGTAGAGGGCCTCTTTCTTCATTCCCTTCAGTAAGGCGTTTG
AGTATTGGAATCCCAAAAGCCAGAGTTTTTCCTGTTCCAGTCTTTGCTCGAGCAATGATA
TCTCTGCCTTCCGCAGCAGGTAACAGTACAGCTCGCTGAATAGGAAATAGTTGAGTAATG
CCACGTTTGCTAAGGGACTCAACAAGTTTCTGAGGAAGTCCCAATCTTGCAACATCAAGT
TCATCATCACTAATTCCAGAAATTTTAATTTCACCTTCTTCCTCACTCTCAAACAATAAT
TCTTCTCCTTCATCAAACTCCTCATCACTCACACCAAACGAGCCCTTAGCAAAATCCCCA
GTAAGTCCTTTAAAAGCTTCCTCACTCAACACAGAGTTAGGGGTTGCAATTGCAGAAGAA
ACCCACTTTAAATTTCTAGTCTTTGAGGCTAAAAATGGCAGAGAAATTGAAGGAGAAACT
GGGTTTTTTCTGGGTATTTGAATAGAAGGTGTTTGGTAAAGTATGGAAGAAACCCCAACA
AAAGAAGAAGAAGCCATTGCTGAAATTTTTAACAAAAAAGA
>282
CCCTGAGGTGCTCTCTGCCTCAACCAATCATCTTCTTCTCAAGTACCTCTCCAGAAGCAT
CAAGCATATCACCTTCCTGCTCAAGCATCTCAATCTTTTTCTCAACTTCAGGCAA
>283
CTTCACATTTGGGTCCCTTCCCGTATATAGGCCCATTCCTCCTGGGTAAGGACCTGAACC
TGCTTTCATCTTTGTATTTTCCTCCGATTCATGCAACTTCACACTTTTCTCTGGAGCAA
>284
ACTGATGGGAAACCCCAGCCCATGAAGTAAGCATTATTTGAGGGGAAACAATCCCTTTCA
ATGGCAAGTTTATCCAGCTTGCTACATTGCTAATTATTAAAATGTTTTCAGGTCACCACA
AACTAATTCCTATACAAGC
>285
ATGGATGTGATTTACTGTTGGTCAAAGGTTAGGTTTTTATCTACTAGCCAATTTCGCGCT
GAATTGCTTTTCATGATGATATCTGATGCCTTTTGATATTTTATCATCCATTTGATCTTT
GTTGACCGTCTTTGGTAA
>286
TTACATTTCTTGAACCAATACACTCCAAAAGTATCCACTTCTTTTTTCGAGGAACTTAAG
AGTATTAGATTTTGTTTGTTAGAATTAGTGAACAATGGATTGCTGTCACCGAGCTGAGGC
CATAACAAATTTCTTTTGCTTGAAGCCATGTGAATACCTACCTGACTAAAAGACTAATTA
GAAGTTATATTCAAACCCATTCACACTCTGCACTTATGTTGATGCTTGATTGAGAATATG
TGTATGCAAATATGCCTAGAGATGAACAAGCACAACCGTTGACTGGTGACCCTGTCTTGT
TTTTCGCATTCCTTATTACTTCTTTGTGCATTTTTTGCATGTGCACACACACTAATGATT
TCTATGCCCCAGGTTTGATGAGAGGAGATCAAGGTTG
>287
ATTATAAGCTTTAGATTACAAGTTTTCCATTAAAGAGTGATGTTTTTTCTCATTAGTTTA
ATTGTGTGGTTGATGAGTTCTGATTTTATTATAGTTGATACATTTCTTGGCTGCTCATGT
>288
TCATGCCCCTGAAGTCGGGGGACTTCTGCCATCTGCTGCTTCTGTCGAAGTTTCTATCTG
CAGGATTTGTTGGTCTCAGCATCATGTCTAAGTTTCGCCTTCTTTTATCCCTTTTATGTA
TTCTGATATCGCATGTCTTCAGGGAGCCAATTTTTCCGAGGTTATACA
>289
ATATGCGAAATATCTCCAGAATGGGGATCTGCTGATGATTCCACAAAGGTCAGCTAAATG
ATGAACTTGAACACAAAATCACTATGATGGAAACTTCAGTAAATAGGTCAGGAATGATCT
TGGATTCTGTTCAGGCTTATATCATGCAAGTAAACAAAGGAACGAAAGAGCTCTCTCTTG
AAGGTACATATATGATATAATGATATGGATCATCATCAAGTTGCCGCCCTTGC
>290
GTGAAAAAGCCTCCTGCCACATCAGGAAAATCTTATGTTCCCAACTTCACAGCCGTGCTT
GCAGCTGCGATCTCGTCGATCATCGGAGGAGCTCGTCCTCCGAATGATAACAACAATGCC
CCTGGAAGCTCACCTAGTGGTGTTACTACTAGTTGTGGGAACCATGCTAATAACGTCACT
TCTAGTAGGTCTTTGTTCTTGGAGACTTACAGAGGACAGGTTCATTCTTTGATCATATCA
TTATTTTGTTTTTGAATATTTTGATCCGATTTTCGGTAAATACACTGTGGGGGATAGAAA
TTAAGCTTAGCCTTTTGTAGTTTCAGTGTTTTAATATAATAATTCTTCAATTTCC
>291
AGCAACAGCTGAAGCTGCTGCTTCTGCTTCACAATCCTCTAAAGGGGGGCAAGAGTCTTT
AAGATGCTTCTCTTTTTCAAAAATAGCAGCACTACTCTGTGATGCAGGCATACTCTGAGA
TATTTGAACATCCAACGGGAGAGAAGCCAGAGGCCTAATGCTATGTGACACACGGGTGCT
AGGAGGGAGAATTGTCGGAGATGTGACTGCACCAAACTGTATCTTCTCCCCAGCAAGGAG
AGAATTAATCGGACTAGTTGTAGAAGAAAATATGCTATCTTTTGCAAGGACAGATGATGA
TGGCATGCCTGAGTCGTCTACTGAGCTACCACAATCTCCAATAGATATGATATGCGTATC
AAAACGAGCAGGCTTCATAGCCTCCTCGAGTTGGGTTTGTGTCAAGGCCATAACCGGTTG
ATTAATGCTTGGACTACCCCAGGAACCTAAAGAGGACTGAATTCCGTCAGCAACCTTCCT
CTGAGTATTAAGATTTGGGTCAGGGGCATCAGGTCCAACAATACGCCCACTGCTTGTATA
GGAATTAGTTTGTGGTGACTTCATGGGCTGGGGTTTCCCATCAGTCTGACAATCAGTAGG
AGTACCAATTGGAGCTAATGGTTGGGACACAGCATTATTTAGTGTTGATGACACTTCATT
GTTCAGCAAGCCTCTTTTCAATGGGACAGCTGATCGAACATTTTTTGGTGCTTGAGCAGT
CAATGAAGTAGTTCTGCTTGTGCTTCTGGCAGTGGAAGTACCTTGAACCGCTGGGCGAGA
TTTTCGCTGAGCCTTTCTCATGTTGCTTGATTTCGCCTTATTTTCCTTTTCTCTCTGCTC
ACGACGATCATTCAGCATTTGCCTCTTTGACCTTACTTCAATAAAATCATCTTCATCACT
AGGGGCTTCAATACCAGGTTGCTTGAAGACACGCACAATACCACTTTGCAAGGGAGCGTC
AACATCGTCTTCAGAACTAATGTTTCTTTTCAAGCTTCCTTCTGCACGTTGTGAGGTGTC
TAGCACACTGGTCGCTGCTGCTTCATTTAGGGATTTCGTGTCTTCTTCAATCCTAGAACC
AGCCTCCAGAATTGTAATCGGAGTTGAGCTTGAACTTTCTGAACCAGTGGTTTGTTTCTG
TATATCAGAAGTTAGTTCTTTCTTCAACCCACTTTTTGGCATTGTCCTTGAACCCTTTCC
ATCGTAATTCAACTTGGCATCCAGCCCAGATAAACTAGAAGAAGGCAGGACAGAAGATTG
ATTTCCATCAGCAGTCTGGCGTACCCGAAACTCATATCTCTGTGGACCACGGCGTGGCTT
CCTCTGGAATGCAACAGTATCTGGATGAGATGCCCCGTTTGCCGAAGAGGACGATCTAGC
GCCATGATTTCTAGCTGTGAAGGAAAAACTCCTCCCTCTGCTCCCTGAGAATTGACCTGG
TGCTGAAGGTCCACTAGAATCTCTTACATTAGCAGTAGAATGATATGATGGACCACCTCG
ACTTTCTGATGCTCTATTAGCCAATGAAGGCTTCAAATTTCTAATAACATTGCGAGGATT
CCCTAAGCGGGGAGCTTGCTGACCTAATTCCGCCTTTTTATGGTCTATGTTTGAAGCTGA
ACCTGATGTAGCTAGCAAATTTGCCTCTTTTGACTCGGTATCCTGGTGTGCATTCAACTG
ATGTGGAAGCTGAACATGATGGCTTTTCACAGAACTGTGAGAAGGATCTTGAACAGGCTG
GCCAAATGGGCCCAAAGGTAAAATCCCCTGAGAAATGGGAGAGGGATACCTGAGCTGACC
AAGTTGAAAGAGGGGTGGCTGTGGAGCATGCATGTGCGTTAAGGACGAACCAATTTGTGG
ATGAAGTTGAAGAGGCATCTGAATGGAACCAATTTGTATAGCAGGCACAGGCGAAGGAAT
TAGAGAAGGACCAGAAAACAACCCAAACTGAAGCTTAACAGACAAGTCAGAAAGGCCCTG
GGTACCAGCTACACTAGGCATGGTCTGATTAGATGACTGCGCGTTTGTCCCAACAGGAGA
TGATACCGACTGGTGAGCACTTAAAACGGCCGCAGATGTAGAGACCCCAGCATTCAGCAA
ATCCGCTGATGCAGAAGCACCAGCTGGCTCAACAGCTTTGTCAGTCTCTTGAACCATCAC
ACAAGAACCATCAGTGCTCACAAGTTGCGAGACATCAACAGCTTGTGAGCTATGTCCGTC
TCTCCTGCCATCAAAAGATTCCTTCTGGTCTACCATGTTGACGGATGCCTGAGGTCCAGC
ATATAAACTTTCATCAATCCTCGGGCTATTTTCATAATCCTCATTTGGTATTCCAACTTC
CACACCTTGATCAAAGCCAAGAACTAAGTTGTCTGTATGAGGAGAGTCTTTCCCCCCCAG
ATTCATGTCTTCAAACTCATGGTTCAGTTCAGCATTCTCATCATCTCCTTCATGTACATC
TTCTTCATGGTAACCTACATCTTCATCATACTCTTCTTGCTCTAGTAACTCCTCATTGTT
ATCTATAACCCATTCTTCATCATCACCTTCTGATACTGAACTTGTAGTGGTCATTGTATT
GCCCTTGATCACTTTAGCATTTAAGTGTACAGCCTCATTCTCTGAGAAGGAAATATCTTC
GCCTTCTGCCCTAAAGGGAACTGCCAAAGATTCCTTAGATTCCTCCAAATCATCGTGAGA
CAAATGAGTAGGAGAGCTAGGGGGGCTTGAAACAGAAAGTGAAGACTGTGAGTCACACCC
AGGTGTAGTGCTTCGGTTTGGTTCCTGCTCCCCATTTTTCAAACTCTGCTCTGGAGCATC
CACTGTTTGTAAAGGTTCGGTATGAACATTTTGATAGCTTGGTCCAGCAGATTTACGTTG
TAATGTCTGATTCAATTGAATATTTTCATCTTCATATAATGGTGAGGCATCAGTACGTTC
ACTTTCCCCTCTAGAAAATGTCCTATGTGTTGAAGGTAGTGATGGAGGGGGTAAGACCCG
AGGTTGTCTGGCAGGATACCTTGACCTCCCATAAGTATAAAGCTCATCAAGATCAGGATT
CGGATAAAAACGTTCTGGGAAAGGAGAACTTCCACGACCC
>292
TTCATCAGATCAATTTTTCAAGTGTTGTAGCTAAAAGCCAGGAATGAATAACCTGTCATC
CTTGGGCCCnGGGCGGCCGnCCCTCCTCCCCTGGCTCAGGGACGGGCCTGCACCTAAGAT
AAGGTGTGAAATTGCTCCAGAGTTGAAGTATTCATCATCAACAGAGAAAAGTGTGAAGTT
GCTCGAATCGGAGGAGAATACAAAGTTGAAAGCAGGTTCAGGTCTGCGTCCGAGTCCAGG
TCCTTACCCAGGAGGGATGGGACCATATACGGGAAGGGACCCAAATGTGAAGAAACCAAA
TTGGTTGAGGCAGAGAGCACCTCAGGGGAAGAAGTTTGAGGAGGTCAAGGAGTCTCTTTC
TCGCTTGAATCTTCACACTGTTTGTGAGGAAGCCCAGTGCCCTAACATTGGTGAGTGTTG
GAATGGGGGTGGAGATGGCATTGCAACTGCCACAATCATGGTTCTTGGTGATACATGCAC
TCGTGGTTGCAGATTTTGTGCAGTTAAAACGAGCAGTAACCCTGCACCACCTGATCCTAT
GGAACCAGAGAATACAGCCAATGCTGTCGTAAGTTGGGGTGTTGATTACATTGTTTTAAC
AAGTGTTGATCGGGATGATTTGCCTGATGGTGGAAGTGGCCATTTTGCGCAAACAGTCAA
AGCGATGAAGAAACTCAAGCCTGAAATCATGGTTGAATGTTTAACTTCTGATTTTAGGGG
AGAGTTGATGGCTGTAGATACTCTCGTGCACTCAGGATTAGATGTTTTTGCTCACAACAT
TGAAACCGTTAAGCGGCTTCAGCGAATTGTAAGAGATCCTCGnGCCGGGTATnAACAGAG
CTTGTCTGTACTnAAGCATGCAAAAnTnAGCAAAnAAGGGATGATTACAAAAACTTCTnT
CATGCTAGGGCTTGGTGAAACTGATGACGAATTGAAGGAAACCATGGCTGATCTTCGGGC
CATTGATGTTGATATTCTTACACTTGGACAGTATTTACAGCCAACACCACTGCACCTCAC
AGTTAAAGAGTATGTTACACCCGAGAAATTTGCTTTCTGGAAGGAGTATGGAGAAGCTAT
AGGCTTTCGCTACGTTGCTAGTGGACCTCTTGTACGTTCATCATACCGAGCTGGAGAGCT
CTTTGTGCAGAGCATGGTCAAAGATAGAGCTAGAGGCACTTCAGCATGAACTAATATTTA
TCTAGATAATTTTGGTTTTCTTTCTCGACAACAAGATAATTTTGGTTGGTGAACGCTTTC
TGTACTTCCCAATTTGATGAATTACTACTATATAGTCTGTATTGAGCTGAATTCTTTTGA
CTAATCCACTAAGCCAAATTTCCTTTGTTTTTGTGGATTATTTTGACAAAATTTTCAGCT
TCACCTACTCTGCCTTACCGACTTACCGTCTTTTT
>293
TGGATTTGAAACCTACCCTTGGTCAAAACTGAGATTACAATTAAAAGGTATGGAGAATCT
GCTTATTCATAACTCTTTAATGGCTTCCTAAATTTTGTAAACACAAATATCTTACATTTA
TACAACGGACTACAATTTGAAGGCTTGTATAATTTGTCAGATGATGCAACCATCGCAGCT
ACAAGTAAAGGGAGTTGGCGAACATAATACCTCGACGGAGGCTGGCACTTGCCTCTGCAA
ACATGTTCTCCAGATTGGCCTCTCCCACTGCACTAGCAGCAGCTTTCGTTACACAAGTAA
CAATGAAAATCACCATAACAATCAGCTGAAATTGAGGTTAGAACTTGCAGCTTCTCTCAT
GGCTACAGTGTGGATTGTTCATGCCACATCATTTCTCTCCAACCTTGATCTCCTCTCATC
AAACCTGATGCTTTGAAACTATTTAGTTGCATCTTGATCAAGGGGCCAAAGAGGCAAGTG
CTGAAACTTGCATATGACTTTGGTCATGCCAGTCACCAGCTAATACCCACTAATCTTTTC
AGTGCAATCAATTCTCATCATATCTCTAACTCGTCTTGATCCTTCCCAGTCGCCCGAAGT
AGCAAATATTCCAGACAATTGGACATAAGCACTTCAATTTTCAGGATCAAGATGAATCAT
TAGCTCTGCGACCTTCTTACACAGATTCTTATTTCCATGGGCCACACACCCTCTTAGCAC
GGAAGACAGCATACTAGCATCTGCTTTGAATGGCATTTGCGTAATAAGAGCCATTGCTTC
CTCAAGGCAACCAGCTCGAGCCAAAAGATCAATCATGCATGTGTAGTGTTCATATCCTGG
CTCTATATTATAATCAGATTTCATCAAATAAACCCACTTTCTGGCCTCCACAATCAGTCC
ACTATGACTGCAAGCATGTATCACAAGAAATGAACGAAAAACCAGATGGTTCCACCACAT
GATTCAAATAAGGGAAAACTTGTAATCTAAAGCTTATAATTCTCACTACAAGAAGTTTTT
GGATTAACACAAACATTCAATGATGTGTATACTAACAAAAGTAGAGTTTGCTATGTCAGA
CAGGTCAATTCAACCTCAGCCACTTTTAATACGTCCCAAGACATCCAAAACCTAATCTCC
TCATTATCACCAATCTGGGTTCTGAACTTCACTTGATTTTTCCTCTCATGGTCTCTTATT
ATCATTTTCATGATTAGGCTATGATACGCTTACAAAATCCATCCAACACTCAAACATGCA
AAATGGGTAGTTAAATTCAGAACAAGATCACATGCACAGACTTCCACATTATTGCGCCAC
AAAAAAAGAACAATCACAGTGAATTCAAATCCTATCCCATTCTAAGACCAGCCACATGAA
GTACGTCAAGGAATAAGCAGCGGCAGTAAAGAATTAGTGAAGTATCTAACCCACAAGGCA
ATTAATGCTAACAATACAAAAATGACCATTCTGGCAACCCTAGATTGTAACCTCTTTACT
TTTGTTTGAGGAGTTTCCAGTTTCTCTATAGTCCCACATTTGGAAAGATCTTTGTAACTT
TTGCAAAGTTTAAAGTACAGACTACAGAGATATATTAGACTCCTTATATACTTCTTATCA
ACTGTAAATAGAAAGCAATACCATACAAGTTCATAAATAAAAAATAC
>294
TGGATTTGAAACCTACCCTTGGTCAAAACTGAGATTACAATTAAAAGGTATGGAGAATCT
GCTTATTCATAACTCTTTAATGGCTTCCTAAATTTTGTAAACACAAATATCTTACATTTA
TACAACGGACTACAATTTGAAGGCTTGTATAATTTGTCAGATGATGCAACCATCGCAGCT
ACAAGTAAAGGGAGTTGGCGAACATAATACCTCGACGGAGGCTGGCACTTGCCTCTGCAA
ACATGTTCTCCAGATTGGCCTCTCCCACTGCACTAGCAGCAGCTTTCAACTGATTTAGAA
ACTCATCAAGTCTTCTTGCCAGTCTTATAATACTTCCCTCAAATATATCAGTCATTTGTA
TAACCTCGGAAAAATTGGCTCCCTTTGACCAACAGTAAATCACATCCATCAAGTACGGTC
TCGCAGTTGACTCAACATATTCTTCAACATTTACGTCCAGCCCACAGTCATGTTGTATCT
GTGCTATTCTTCGTGCACTGTCTTGGAGTTGCTGTAAGGGTTTTGCAAGTTCCGCTCGCA
GATGAATCTGCTCATTTGACTTATCTCCGGGGATAAAGCAACTTGCAAGGGCGGCAACTT
GATGATGATCCAGATCATTATATGTACCATTGAACATCAGTTCAGTAACAAGAAGTTCGT
CACCGGTGTCTATCAACGAGGCAGCCCGTCCCTTCAATTGGACAACACCATCAGCATCAA
TATGACCAAGCTTCTTCAAAACTCGCGACCGGTTTTTTAGCTCATCTCGAAACTTTTGAA
GCTGAGATTCACGCATCTTCGACTTCAACTGTTGAATTTCATGATTCACCTCAGCTTTTC
GTTGAAAACATTTCACCTGGTGGACATCTTCGGACTTGTGCATTGGATGTGAAAATAATT
TCTGTTCAAGTTCCTCAATTTGACTGACCAACTCAACAATTTCCTTCTCTTCAATACCCA
TATCCTTAACAGGATTAAGCTTTGGGAGTCCTTGAGGAAACCGTCTTTCTAATTCCTGTA
CAGCTAGAAGTATGCTTTGTCTTGCCTCAACAGGCCGAAGGTCTGGAGGTATAGATATCC
GGAGCTTACTAAGAGCAGCTATTAAGGGCAACTGCACAGGAACCACATGCATTTCACCCT
TCTCCCCAGGACGAGGGGGCATGGTTTAGGCCTTGAACCATTCTCACTTGTACCAGGGGA
GCAATGAGGCAGAGTATCAACTATATAGCCTCCACCACGTGGCACAGTTCCTGATGTGGC
AGGAGGCTTTTTCACCACATTGACCACAACTCCCCAGCCCCAGTCAGTTCCTCCCTCACG
TATCTTAACCAATCTCCCAGGAAGAAGGTAGTAAAGAACTCTCTCCGGCCTCATAATCTC
GGACATCATGTTCTTCTCAAGTAGCACTAAATCAAGTCTTAGCTTATGGTATTCTGCAAC
ATCAGACTCTCCAGAAGCATCAAGCATAGCAGCTTCCTGCTCGAGCTTCTCAATCTTTTT
CTCAACTTCAGGCAAAGCCTTCTCATACTGGAATTGGTGAAAGGCATTTCTAATAACATG
TTCAGCATTAAATTGGCCTTCAGCTCGGCACATTAGATTCAAAATTGAGTAATAGCTCAG
TCTGAAAGTGCTGACAAGTGGAGCTGGCTTACCCAACACCATATCTCTTAGGGAATTCAT
TTCCATCTGTTCATCAATCATTATAATGCAAATGCCTCGGTCATCCTTGCCACGACGACC
AGCTCTTCCACTCATCTGGATATACTCACCAGATCCAATATAACGATGGCTATCACCATC
AAATTTCTTAACTGCCGTAAAAACAACTGTTTTTGCAGGCATATTTAATCCCATTGCAAA
AGTTTCAGTGGCAAATAGGGCCTTCACAAGCCCTTCTTGAAAAAGAAGCTCCACCAATTC
TTTAATTATTGGAAGAAGCCCAGAATGATGTACAGCAATTCCCCGTTGAAGAAGTGGCAA
CATCAACTCAATAGCAGGAAGGCTCCTGTCCTCCTCATTCAAGCACAAAATCGCATTTTT
GAAAACCTGCTCCACAACATCTTTCTCTTCTTCTGTATTGAAGTCAAGCTTCGACATGGA
CATTGCATGCTGTTCACACTCCCTTCTACTGAAGCTAAATACAATAACAGGCTGAAATTT
GCGCTCCATGATCATCTTCACAATCTTGTAAATATCTGAACCGCCTTTAGGACCCGACCC
AGATTTAGCAATCCTCGCACTCGCCTTAGCAGCAGCAGCCTTCATCCCATTCGCGGGCTT
CACAAAGGTATCTTGAAGCTTCAAAAAGTTATCCTCCCTAAATTGCTCATTCTCATCCAC
CACCAAGTACAACCCTGACCCACCAACAGGAAACACATAATGCTGCAAAGGCGTAGGCCG
AAAATCGGTATAAACAACATGGCAAGGCTGCTTATGAATATTACAAATCCACTCAGCAAA
CTCCGTAGCATTCGACATTGTAG
>295
CTACAATGTCGAATGCTACGGAGTTTGCTGAGTGGATTTGTAATATTCATAAGCAGCCTT
GCCATGTTGTTTATACCGATTTTCGGCCTACGCCTTTGCAGCATTATGTGTTTCCTGTTG
GTGGGTCAGGGTTGTACTTGGTGGTGGATGAGAATGAGCAATTTAGGGAGGATAACTTTT
TGAAGCTTCAAGATACCTTTGTGAAGCCCGCGAATGGGATGAAGGCTGCTGCTGCTAAGG
CGAGTGCGAGGATTGCTAAATCTGGGTCGGGTCCTAAAGGCGGTTCAGATATTTACAAGA
TTGTGAAGATGATCATGGAGCGCAAATTTCAGCCTGTTATTGTATTTAGCTTCAGTAGAA
GGGAGTGTGAACAGCATGCAATGTCCATGTCGAAGCTTGACTTCAATACAGAAGAAGAGA
AAGATGTTGTGGAGCAGGTTTTCAAAAATGCGATTTTGTGCTTGAATGAGGAGGACAGGA
GCCTTCCTGCTATTGAGTTGATGTTGCCACTTCTTCAACGGGGAATTGCTGTACATCATT
CTGGGCTTCTTCCAATAATTAAAGAATTGGTGGAGCTTCTTTTTCAAGAAGGGCTTGTGA
AGGCCCTATTTGCCACTGAAACTTTTGCAATGGGATTAAATATGCCTGCAAAAACAGTTG
TTTTTACGGCAGTTAAGAAATTTGATGGTGATAGCCATCGTTATATTGGATCTGGTGAGT
ATATCCAGATGAGTGGAAGAGCTGGTCGTCGTGGCAAGGATGACCGAGGCATTTGCATTA
TAATGATTGATGAACAGATGGAAATGAATTCCCTAAGAGATATGGTGTTGGGTAAGCCAG
CTCCACTTGTCAGCACTTTCAGACTGAGCTATTACTCAATTTTGAATCTAATGTGCCGAG
CTGAAGGCCAATTTAATGCTGAACATGTTATTAGAAATGCCTTTCACCAATTCCAGTATG
AGAAGGCTTTGCCTGAAGTTGAGAAAAAGATTGAGAAGCTCGAGCAGGAAGCTGCTATGC
TTGATGCTTCTGGAGAGTCTGATGTTGCAGAATACCATAAGCTAAGACTTGATTTAGTGC
TACTTGAGAAGAACATGATGTCCGAGATTATGAGGCCGGAGAGAGTTCTTTACTACCTTC
TTCCTGGGAGATTGGTTAAGATACGTGAGGGAGGAACTGACTGGGGCTGGGGAGTTGTGG
TCAATGTGGTGAAAAAGCCTCCTGCCACATCAGGAACTGTGCCACGTGGTGGAGGCTATA
TAGTTGATACTCTGCCTCATTGCTCCCCTGGTACAAGTGAGAATGGTTCAAGGCCTAAAC
CATGCCCCCTCGTCCTGGGGAGAAGGGTGAAATGCATGTGGTAAGTTAGTTCAGTCTGGT
GCTAACAGTCACGCAGTCAGTATCTTGATTCACAGGTATTGTTCTAGAGAAGTTATTTGT
AAATTAGGAGGTTAATCGATTTTGTATATGCTTTAGGTTCCTGTGCAGTTGCCCTTAATA
GCTGCTCTTAGTAAGCTCCGGATATCTATACCTCCAGACCTTCGGCCTGTTGAGGCAAGA
CAAAGCATACTTCTAGCTGTACAGGAATTAGAAAGACGGTTTCCTCAAGGACTCCCAAAG
CTTAATCCTGTTAAGGATATGGGTATTGAAGAGAAGGAAATTGTTGAGTTGGTCAGTCAA
ATTGAGGAACTTGAACAGAAATTATTTTCACATCCAATGCACAAGTCCGAAGATGTCCAC
CAGGTGAAATGTTTTCAACGAAAAGCTGAGGTGAATCATGAAATTCAACAGTTGAAGTCG
AAGATGCGTGAATCTCAGCTTCAAAAGTTTCGAGATGAGCTAAAAAACCGGTCGCGAGTT
TTGAAGAAGCTTGGTCATATTGATGCTGATGGTGTTGTCCAATTGAAGGGACGGGCTGCC
TCGTTGATAGACACCGGTGACGAACTTCTTGTTACTGAACTGATGTTCAATGGTACATAT
AATGATCTGGATCATCATCAAGTTGCCGCCCTTGCAAGTTGCTTTATCCCCGGAGATAAG
TCAAATGAGCAGATTCATCTGCGAGCGGAACTTGCAAAACCCTTACAGCAACTCCAAGAC
AGTGCACGAAGAATAGCACAGATACAACATGACTGTGGGCTGGACGTAAATGTTGAAGAA
TATGTTGAGTCAACTGCGAGACCGTACTTGATGGATGTGATTTACTGTTGGTCAAAGGGA
GCCAATTTTTCCGAGGTTATACAAATGACTGATATATTTGAGGGAAGTATTATAAGACTG
GCAAGAAGACTTGATGAGTTTCTAAATCAGTTGAAAGCTGCTGCTAGTGCAGTGGGAGAG
GCCAATCTGGAGAACATGTTTGCAGAGGCAAGTGCCAGCCTCCGTCGAGGTATTATGTTC
GCCAACTCCCTTTACTTGTAGCTGCGATGGTTGCATCATCTGACAAATTATACAAGCCTT
CAAATTGTAGTCCGTTGTATAAATGTAAGATATTTGTGTTTACAAAATTTAGGAAGCCAT
TAAAGAGTTATGAATAAGCAGATTCTCCATACCTTTTAATTGTAATCTCAGTTTTGACCA
AGGGTAGGTTTCAAATGGAAAAAAAAAAAAAAAAAAAAAAnnnnnnnnnnAAAAA
>296
CTCAAAGTATGGCCTTTCATTATATATCTAATCATCCAAGACACCCACTACGAATACATG
AGGCTCACTTCTTGTGCCTCATTTAGAGATGGTTTCCTTAAATACAAGCTCAGAAGCATG
AACGGGAGGTGATAAAGATGGCAATGTAGCTACTGAATTCAGGTTCGTTGCACCAGGTAC
CTTGGTAGGGTAAACTTCCATGATTTCTTCGTTTCTCTCACTTAGGTATACGACATCCTG
CATGGTGAGTTGATGGTATTCAACGACCTCGCGTAAGAAGCGGTTCTCCCGAGCGTACAA
GGCATTTTCTTGAGCTAACCGAGCCTTCTCTGCCAAAAGTGTTTCCAACTGAAGCCGTAT
CAGTTCATCATCTTCTAGATTGTCTCCATTCGCCATACTCTCTCGAACAATCCTGTTTTC
TTCCTCAAGCTGAGCACACCGCTCCTTGGCAAAAGCAAGGTCAGCTTTAACAGTCTTAAG
CTCCCTCAGGAGTAGCTTTGTTTTGGCAGCCATGGCCATAGCAACGTCGCGAGATGCCTG
CAATTGGATGTCCATCTCAGTTTGAGCAACCGCGGACATTTGGTTCCGTGCTCCAGATGG
CTCTTTTGCATATCGAACATCTGTAGGCTGTTGGTTCAAGTCAGGAGCAGCTTTTTTTTT
GACATTCAACCTCCGATTCCGAGTGTCTTGGATAATGTCTGCAGTGCGATTnTCCACAAT
GTTTAGTCCCTCCTTAAATGTAACACCAAATGATGTGAAATAACTGATACTGTCCTCCAT
ATAATTAAAACTCTTGACGAATTATTTACACCAAGCTTACCTCTAAGGCATTGCCAAGAT
AATTAATTGAAGAAGTAATTGCACCAAATCCCTTGCGTAACACAGCTTTGTCTGGTTTCT
TACCACTCTGAGCTGGTTGAGATCCATCCTGCTGTCCTATAGCAATTTTTTCCTCATGCC
AACGAGCTGCTCTTGGGGCTTCAGCTCGTCGAGGTGAACCTTCATCATCAAGGACAGCTT
TAGCCTTCCGAGCTACGGAGCCCCAAAAACCTTGGAATTCATTCATGTTTCTCTTTGATC
AATACTTAAATAAGTTCTTCTGGTAGCATAAAAATGAATTAAGGGTCAATGAATATTGTT
CTTCAGCGTTAAGATCTCGAGTTTCGTCAACGGAGAGAGATATCGGTAGATTGACTTCTG
AAGAACGGTAATTCCAAGAAGTTTGCCGGTAAGACAAAGAGAAGAAGAAGATGAGGGAAG
GTGAGGTTGTAGATACTGGAACTGGTAAAGCGTCGGTGGCC
>297
GAGACTAAACAAACACTCGAGTAATTTTTTTTTTTTTTTTTTTTGAGTTAGATGTAATTT
AATCCTTCAATCAGGGCAACAAAGCCTAAGAAAATAAACTTGATCCTTGTATCAAAAATA
CAAATAAGAAAGTATTGGCATCACAAAAATTTGCTAATCCCTACAACCAAAATGCCACTC
AAAACCAATCTTTCAGAACAAAATTnATTCAnACCATAAnACTACTGCTAAnTGATCAAn
TGAAGTTCTTGGGCCACTTTCGAGCACTTGAAAAACATAATTAACACAAGAGAATTTTGA
GTGACAAAAGGATGTTCACGACACCAACAAATAGCTAGCCACGTACTCTTTTTTGAAACA
AAAATTCTCAGAGTGATAnTTTAATCTCCCCTTCCTCCTGAATGAACAACCCTCAGTAAG
TCTGGCACGACCTCCTGTGGGCTGGCACAAAACTGTTTGGCAATTCCCACACACCACAAC
GGTTT
>298
CTCAAAGTATGGCCTTTCATTATATATCTAATCATCCAAGACACCCACTACGAATACATG
AGGCTCACTTCTTGTGCCTCATTTAGAGATGGTTTCCTTAAATACAAGCTCAGAAGCATG
AACGGGAGGTGATAAAGATGGCAATGTAGCTACTGAATTCAGGTTCGTTGCACCAGGTAC
CTTGGTAGGGTAAACTTCCATGATTTCTTCGTTTCTCTCACTTAGGTATACGACATCCTG
CATGGTGAGTTGATGGTATTCAACGACCTCGCGTAAGAAGCGGTTCTCCCGAGCGTACAA
GGCATTTTCTTGAGCTAACCGAGCCTTCTCTGCCAAAAGTGTTTCCAACTGAAGCCGTAT
CAGTTCATCATCTTCTAGATTGTCTCCATTCGCCATACTCTCTCGAACAATCCTGTTTTC
TTCCTCAAGCTGAGCACACCGCTCCTTGGCAAAAGCAAGGTCAGCTTTAACAGTCTTAAG
CTCCCTCAGGAGTAGCTTTGTTTTGGCAGCCATGGCCATAGCAACGTCGCGAGATGCCTG
CAATTGGATGTCCATCTCAGTTTGAGCAACCGCGGACATTTGGTTCCGTGCTCCAGATGG
CTCTTTTGCATATCGAACATCTGTAGGCTGTTGGTTCAAGTCAGGAGCAGCTTTTTTTTT
GACATTCAACCTCCGATTCCGAGTGTCTTGGATAATGTCTGCAGTGCGATTCTCCACAAT
GTTTAGTCCCTCCTCTAAGGCATTGCCAAGATAATTAATTGAAGAAGTAATTGCACCAAA
TCCCTTGCGTAACACAGCTTTGTCTGGTTTCTTACCACTCTGAGCTGGTTGAGATCCATC
CTGCTGTCCTATAGCAATTTTTTCCTCATGCCAACGAGCTGCTCTTGGGGCTTCAGCTCG
TCGAGGTGAACCTTCATCATCAAGGACAGCTTTAGCCTTCCGAGCTACGGAGCCCCAAAA
ACCTTGGAATTCATTCATGTTTCTCTTTGATCAATACTTAAATAAGTTCTTCTGGTAGCA
TAAAAATGAATTAAGGGTCAATGAATATTGTTCTTCAGCGTTAAGATCTCGAGTTTCGTC
AACGGAGAGAGATATCGGTAGATTGACTTCTGAAGAACGGTAATTCCAAGAAGTTTGCCG
GTAAGACAAAGAGAAGAAGAAGATGAGGGAAGGTGAGGTTGTAGATACTGGAACTGGTAA
AGCGTCGGTGGCC
>299
CTCAAAGTATGGCCTTTCATTATATATCTAATCATCCAAGACACCCACTACGAATACATG
AGGCTCACTTCTTGTGCCTCATTTAGAGATGGTTTCCTTAAATACAAGCTCAGAAGCATG
AACGGGAGGTGATAAAGATGGCAATGTAGCTACTGAATTCAGGTTCGTTGCACCAGGTAC
CTTGGTAGGGTAAACTTCCATGATTTCTTCGTTTCTCTCACTTAGGTATACGACATCCTG
CATGGTGAGTTGATGGTATTCAACGACCTCGCGTAAGAAGCGGTTCTCCCGAGCGTACAA
GGCATTTTCTTGAGCTAACCGAGCCTTCTCTGCCAAAAGTGTTTCCAACTGAAGCCGTAT
CAGTTCATCATCTTCTAGATTGTCTCCATTCGCCATACTCTCTCGAACAATCCTGTTTTC
TTCCTCAAGCTGAGCACACCGCTCCTTGGCAAAAGCAAGGTCAGCTTTAACAGTCTTAAG
CTCCCTCAGGAGTAGCTTTGTTTTGGCAGCCATGGCCATAGCAACGTCGCGAGATGCCTG
CAATTGGATGTCCATCTCAGTTTGAGCAACCGCGGACATTTGGTTCCGTGCTCCAGATGG
CTCTTTTGCATATCGAACATCTGTAGGCTGTTGGTTCAAGTCAGGAGCAGCTTTTTTTTT
GACATTCAACCTCCGATTCCGAGTGTCTTGGATAATGTCTGCAGTGCGATTCTCCACAAT
GTTTAGTCCCTCCTGCATAATAAAACAGTAATATATATTATTGCTCATCATAGGCAGCTG
TATGCAACATTCAGAAACTGGGTAACCAAGGAGTGAAAAAATATTTTCAACATTGTGCAG
TAAATATATCGTAC
>300
GGAGGAATCTCAACAGACTGGAGAGAGAAAAAGAAACATCGCGGCTTACCGGTACGCGCG
TCAATAATATACGTTTCACCAAAATTCAGATTCTCAATTCCACCCCTCTCAAAAAAAAAA
AAAAACAAAGAGTATATATCAGTTTAAATTCTCAAAAATATATTTTAGGTTTAGTTTCTA
TAAATCCCTAAAAAATCTCTGTTAAAAACAAACTTTTGGAAATTTCGTCTTTTCCGATTT
AGGGTTAGAATTTCTTGCGGCTTACTGGAACGCTTTTCTTTTGATTTTGTTCGACTGATT
CTTCGCTTTCTGATTTCGAGCTCACTGATCATGGCTTCTTCCGTTGTGATTAAGGTGAAA
CATGAGAATACTCTCAGGCGTTTCAACGTTCTGGTTAATGAAGATCAGCGCTTAGATCTT
AACATGGAAGGTTTGAGGGTGAAGATTTACTCTCTTTTCAACTTGCCATCAACTGCAAAT
TTCAGCCTGACATATAGAGATGAAGATGATGACTTGGTTACCCTTGTTGATGATGAAGAT
CTATATGATGTGGTGAGGCAGGGACTGAATCCAGTTAGGATCACTGTTGACCTGAAAACT
GAGAAGACTGATCAAACTTATACCACATCTAGTGCAAGTTCAACGCCTAGAGGATCTTCT
TCGCAAATTCCTCACCAAAATGTCAATCCAAATGTTGCCGAAGTCTTGAAATCTGTGCCG
GAGCCTATGCGTCATGCTCTTTCAAAGATTTCTGCTGAATTGACATCAAAAGCTGCATCT
ACTTCTCCTATACTTGCTGATCTCTTGGATGGATTTTCGAAAATGGGGCAATCATACTTG
AATGCATCTCCTTCTGATTGTGGTCCTGTTAATGCCAGTAGTAATGCAGAAGGCTGTGAT
GACCGCAAACAAAACACACCAAATGGGAAGGGTGATGCTTCTATTGGTGAAGAGGTGAAG
CATAGTAATGTTCAAAAATCTAGCTCTGTGCAGCAGTCTCTTAAAAGCAGTCAAGCTACA
AGAGAAGCTGAACCCATTAAATCTTCCTCATTTCCCTTTTGTCCCCAGAAGGGCCAGAAT
GGAAACGCAGAACCTTCTTCTCACAAATTTTTGACTTCTGAAAGTACAAAGAAAAACACG
GAGGTCATTGAAAATTCTGTTGGAAAATCTAGTGCTTATGGGAGTACAATTAAATGTTCC
AGAGGCAGCTTCAAGAAACGTGTCTCTTCTGAGAAGGAAACAAGTAAATCCAACCTCGGT
GACAATAGGAGATTTTATCTCGATGGAAGCTCTTCCAATCCATATTTTGGCTCGAATTCT
ATAGGCGAGTGTCCTTTTTCAGGGTTGGTTGTACCAAATGGTCGTAAGATCCTGCGTCAA
CATGCGAACTTATTGGACCACATCCCTCCTGTTCTGCCAATTAATGATAGCTTCAGTAAC
GGTATGGGTTCCATCTTCCACAAAGGAGTCCGCTGTGATGGCTGTGGGGTTCTTCCAATC
ACGGGACCACGGTTCAAGTCTAGAGTAAAGCATGATTATGATTTGTGCAGCATCTGCTTT
GAACGAATGGGAAATTATGTAGATTACAGTAGAATTGATATCCCTTTGCCTTACAGGCAT
CCACCAGTCTTTAAGAGTTTCTATGATCCCATTGTACGCGTCCCTCCTGTGCAAGTCCCG
TCGACAATGAGGCGACCAGATGGAAAACTTCTTCGCTCCAGACTAGACAGTCGCTTCATC
ATGGATGTCAATGTTTTGGACGGAACAATGATGGCCCCATTGACACGTTTTACCAAAATA
TGGCGAATCCGTAACACTGGCACACTTCCATGGCATCGTGGATTACGACTTCTCTGGATT
GGGGGAGATCGGTTTAGTGCTTCTGATTCAGTTGATATTGAGATACCCATCGATGGTGTG
AATGTTGGTAAAGAAATCGATATAGCTGTTGACTTCATCGCGCCAGAGTTGCCTGGCCGA
TACATTTCCTATTGGAGAATGGCAGAGCCACCTGGACATAAGTTTGGACAACGCGTGTGG
GTTCTAATACAGGTTGATGCTTCTATGGACTTGACATGTGAAAATTCCCCTGTGTTGGAT
TTGAATCTCCCTCTTGACACTACTGAAGCTTTGGGTACCCAGGTTCTAGACGTTAATGAA
CCTGAGCTGAATATTGTAAAAGGAGATCTTGGATCTCTATCAATGGCTGAGCAGAGACTT
CTTGAGATAGAAGATTTAAATTTTCCTATAAATAATGACTTGCTGGTTGCTAGTGATGTG
TTGTCCCCCACTTCTGCTGCAGCTTCATCATCAGCTGCTCCTGCTATTAGTGCTAACGAT
GGTGTATTTCCTGAGGCATCCCCTGTCCCGAATnCTCGAnGnTGTTCTCGnnATTCTTGA
GCAGGAATCAnnAnnnGnnnCnnnAGnnnCTTTATACCCTGTCATTGATATGTCTAATGG
ATCTTCTGCTACGCCTTCTATTACCAAGAATGACGAGAACAACCTCGAGCAAGATTACGA
TAGAAATGACGTAGAAGACACCCTGCTGAAGGAATTGGAGGAGATGGGATTTAAGCAAGT
CGACTTGAACATAGAGGTTCTTCGAACAAATGAGTATGACCTGGAACGGTCTGTGGATGA
ACTCTGTGGTGTTGCTGAATGGGATCCAATTCTTGAAGAGCTGAAGGAGCAGATGGTGAT
TCCTGCTCAAGAATAGCAGCAGCATCAGGATTCGGGACAGGGGATGCCTCAGGAAATACA
CCATCGTTAGCACTAATAGCAGGAGCAGCTGATGATGAAGCTGCAGCAGAAGTGGGGGAC
AACACATCACTAGCAACCAGCAAGTCATTATTTATAGGAAAATTTAAATCTTCTATCTCA
AGAAGTCTCTGCTCAGCCATTGATAGAGATCCAAGATCTCCTTTTACAATATTCAGCTCA
GGTTCATTAACGTCTAGAACCTGGGTACCCAAAGCTTCAGTAGTGTCAAGAGGGAGATTC
AAATCCAACACAGGGGAATTTTCACATGTCAAGTCCATAGAAGCATCAACCTGTATTAGA
ACCCACACGCGTTGTCCAAACTTATGTCCAGGTGGCTCTGCCATTCTCCAATAGGAAATG
TATCGGCCAGGCAACTCTGGCGCGATGAAGTCAACAGCTATATCGATTTCTTTACCAACA
TTCACACCATCGATGGGTATCTCAATATCAACTGAATCAGAAGCACTAAACCGATCTCCC
CCAATCCAGAGAAGTCGTAATCCACGATGCCATGGAAGTGTGCCAGTGTTACGGATTCGC
CATATTTTGGTAAAACGTGTCAATGGGGCCATCATTGTTCCGTCCAAAACATTGACATCC
ATGATGAAGCGACTGTCTAGTCTGGAGCGAAGAAGTTTTCCATCTGGTCGCCTCATTGTC
GACGGGACTTGCACAGGAGGGACGCGTACAATGGGATCATAGAAACTCTTAAAGACTGGT
GGATGCCTGTAAGGCAAAGGGATATCAATTCTACTGTAATCTACATAATTTCCCATTCGT
TCAAAGCAGATGCTGCACAAATCATAATCATGCTTTACTCTAGACTTGAACCGTGGTCCC
GTGATTGGAAGAACCCCACAGCCATCACAGCGGACTCCTTTGTGGAAGATGGAACCCATA
CCGTTACTGAAGCTATCATTAATTGGCAGAACAGGAGGGATGTGGTCCAATAAGTTCGCA
TGTTGACGCAGGATCTTACGACCATTTGGTACAACCAACCCTGAAAAAGGACACTCGCCT
ATAGAATTCGAGCCAAAATATGGATTGGAAGAGCTTCCATCGAGATAAAATCTCCTATTG
TCACCGAGGTTGGATTTACTTGTTTCCTTCTCAGAAGAGACACGTTTCTTGAAGCTGCCT
CTGGAACATTTAATTGTACTCCCATAAGCACTAGATTTTCCAACAGAATTTTCAATGACC
TCCGTGTTTTTCTTTGTACTTTCAGAAGTCAAAAATTTGTGAGAAGAAGGTTCTGCGTTT
CCATTCTGGCCCTTCTGGGGACAAAAGGGAAATGAGGAAGATTTAATGGGTTCAGCTTCT
CTTGTAGCTTGACTGCTTTTAAGAGACTGCTGCACAGAGCTAGATTTTTGAACATTACTA
TGCTTCACCTCTTCACCAATAGAAGCATCACCCTTCCCATTTGGTGTGTTTTGTTTGCGG
TCATCACAGCCTTCTGCATTACTACTGGCATTAACAGGACCACAATCAGAAGGAGATGCA
TTCAAGTATGATTGCCCCATTTTCGAAAATCCATCCAAGAGATCAGCAAGTATAGGAGAA
GTAGATGCAGCTTTTGATGTCAATTCAGCAGAAATCTTTGAAAGAGCATGACGCATAGGC
TCCGGCACAGATTTCAAGACTTCGGCAACATTTGGATTGACATTTTGGTGAGGAATTTGC
GAAGAAGATCCTCTAGGCGTTGAACTTGCACTAGATGTGGTATAAGTTTGATCAGTCTTC
TCAGTTTTCAGGTCAACAGTGATCCTAACTGGATTCAGTCCCTGCCTCACCACATCATAT
AGATCTTCATCATCAACAAGGGTAACCAAGTCATCATCTTCATCTCTATATGTCAGGCTG
AAATTTGCAGTTGATGGCAAGTTGAAAAGAGAGTAAATCTTCACCCTCAAACCTTCCATG
TTAAGATCTAAGCGCTGATCTTCATTAACCAGAACGTTGAAACGCCTGAGAGTATTCTCA
TGTTTCACCTTAATCACAACGGAAGAAGCCATGATCAGTGAGCTCGAAATCAGAAAGCGA
AGAATCAGTCGAACAAAATCAAAAGAAAAGCGTTCCAGTAAGCCGCAAGAAATTCTAACC
CTAAATCGGAAAAGACGAAATTTCCAAAAGTTTGTTTTTAACAGAGATTTTTTAGGGATT
TATAGAAACTAAACCTAAAATATATTTTTGAGAATTTAAACTGATATATACTCTTTGTTT
TTTTTTTTTTTTGAGAGGGGTGGAATTGAGAATCTGAATTTTGGTGAAACGTATATTATT
GACGCGCGTACCGGTAAGCCGCGATGTTTCTTTTTCTCTCTCCAGTCTGTTGAGATTCCT
CC
>301
TTTTTTTTTTTTTTTCATAAAGGCATCATGCATATAAACCTATAATTATTACTTCTTACA
CACATAACACAAATTCACAACCCATAGAATCCCAGTAGATCATAGAATCCATAAAATCCT
AGAAGACCAAATAACAGCCTTAGACAAACCAAAAACCATAACAGAAGTTCACACACACAA
CGATTAATAGGTACATATAAATTGTATCACAAGTTAAAACGCTTTCTACTGAGATTTCTC
CCCAGCAATCAAATCCATGACCACACGCGTTATACTTCCATTGTTCTTGGCCAACAGCTT
CTTATTTGTCTCTTTGTCTTCAAAACCCATCTCCTTCAGCTCTTCAAGAATTGGATCCCA
TTCAGCAACACCACAGAGTTCATCCACAGACCGTTCCAGGTCATACTCATTTGTTCGAAG
AACCTCTATGTTCAAGTCGACTTGCTTAAATCCCATCTCCTCCAATTCCTTCAGCAGGGT
GTCTTCTACGTCATTTCTATCGTAATCTTGCTCGAGGTTGTTCTCGTCATTCTTGGnAAT
AGAAGGCGTAGCAGAAGATCCnTTAnACCnTnTCAnTGAnAGnGTnTAAnGGATCTTCTG
CTACGCCTTCTATTnCCAAGAATGACGAGAACAACCTCGAGCAnnnnnnnnnnnnnnnnn
nnnnnnnnnnnnnnnnnnnnnnnnnnnnnnnnnnnnnnnnnnnnnnnnnnnnnnnnnnnn
nnnnnnnnnnnnnnnnnnnnnnnnnnnnnnnnnnnnnnnnnnnnnnnnnnnnnnnnnnnn
nnnnnnnnnnnnnnnnnnnnnnnnnnnnnnnnnnnnnnnnnnnnnnnnnnnnnnnnnnnn
AGACAAATAAGAAGCTGTTGGCCAAGAACAATGGAAGTATAACGCGTGTGGTCATGGATT
TGATTGCTGGGGAGAAATCTCAGTAGAAAGCGTTTTAACTTGTGATACAATTTATATGTA
CCTATTAATCGTTGTGTGTGTGAACTTCTGTTATGGTTTTTGGTTTGTCTAAGGCTGTTA
TTTGGTCTTCTAGGATTTTATGGATTCTATGATCTACTGGGATTCTATGGGTTGTGAATT
TGTGTTATGTGTGTAAGAAGTAATAATTATAGGTTTATATGCATGATGCCTTTATGAAAA
AAAAAAAAAAA
>302
CCAATTCTTGAAGAGCTGAAGGAGATGGTAAGTTGGGGAAATAATTTATTAGGGCTCTCG
AGTTTGGAACTGGATAAAAGTTGAATTTATTTTCTCTTTGATTTTGGCTGCAGGGTTTTG
AAGACAAAGAGACAAATAAGAAGCTGTTGGCCAAGAACAATGGAAGTATAACGCGTGTGG
TCATGGATTTGATTGCTGGGGAGAAATCTCAGTAGAAAGCGTTTTAACTTGTGATACAAT
TTATATGTACCTATTAATCGTTGTGTGTGTGAACTTCTGTTATGGTTTTTGGTTTGTCTA
AGGCTGTTATTTGGTCTTCTAGGATTTTATGGATTCTATGATCTACTGGGATTCTATGGG
TTGTGAATTTGTGTTATGTGTGTAAGAAGTAATAATTATAGGTTTATATGCATGATGCCT
TTATGAAAAAAAAAAAAAAA
>303
GGAGGAATCTCAACAGACTGGAGAGAGAAAAAGAAACATCGCGGCTTACCGGTACGCGCG
TCAATAATATACGTTTCACCAAAATTCAGATTCTCAATTCCACCCCTCTCAAAAAAAAAA
AAAAACAAAGAGTATATATCAGTTTAAATTCTCAAAAATATATTTTAGGTTTAGTTTCTA
TAAATCCCTAAAAAATCTCTGTTAAAAACAAACTTTTGGAAATTTCGTCTTTTCCGATTT
AGGGTTAGAATTTCTTGCGGCTTACTGGAACGCTTTTCTTTTGATTTTGTTCGACTGATT
CTTCGCTTTCTGATTTCGAGCTCACTGATCATGGCTTCTTCCGTTGTGATTAAGGTGAAA
CATGAGAATACTCTCAGGCGTTTCAACGTTCTGGTTAATGAAGATCAGCGCTTAGATCTT
AACATGGAAGGTTTGAGGGTGAAGATTTACTCTCTTTTCAACTTGCCATCAACTGCAAAT
TTCAGCCTGACATATAGAGATGAAGATGATGACTTGGTTACCCTTGTTGATGATGAAGAT
CTATATGATGTGGTGAGGCAGGGACTGAATCCAGTTAGGATCACTGTTGACCTGAAAACT
GAGAAGACTGATCAAACTTATACCACATCTAGTGCAAGTTCAACGCCTAGAGGATCTTCT
TCGCAAATTCCTCACCAAAATGTCAATCCAAATGTTGCCGAAGTCTTGAAATCTGTGCCG
GAGCCTATGCGTCATGCTCTTTCAAAGATTTCTGCTGAATTGACATCAAAAGCTGCATCT
ACTTCTCCTATACTTGCTGATCTCTTGGATGGATTTTCGAAAATGGGGCAATCATACTTG
AATGCATCTCCTTCTGATTGTGGTCCTGTTAATGCCAGTAGTAATGCAGAAGGCTGTGAT
GACCGCAAACAAAACACACCAAATGGGAAGGGTGATGCTTCTATTGGTGAAGAGGTGAAG
CATAGTAATGTTCAAAAATCTAGCTCTGTGCAGCAGTCTCTTAAAAGCAGTCAAGCTACA
AGAGAAGCTGAACCCATTAAATCTTCCTCATTTCCCTTTTGTCCCCAGAAGGGCCAGAAT
GGAAACGCAGAACCTTCTTCTCACAAATTTTTGACTTCTGAAAGTACAAAGAAAAACACG
GAGGTCATTGAAAATTCTGTTGGAAAATCTAGTGCTTATGGGAGTACAATTAAATGTTCC
AGAGGCAGCTTCAAGAAACGTGTCTCTTCTGAGAAGGAAACAAGTAAATCCAACCTCGGT
GACAATAGGAGATTTTATCTCGATGGAAGCTCTTCCAATCCATATTTTGGCTCGAATTCT
ATAGGCGAGTGTCCTTTTTCAGGGTTGGTTGTACCAAATGGTCGTAAGATCCTGCGTCAA
CATGCGAACTTATTGGACCACATCCCTCCTGTTCTGCCAATTAATGATAGCTTCAGTAAC
GGTATGGGTTCCATCTTCCACAAAGGAGTCCGCTGTGATGGCTGTGGGGTTCTTCCAATC
ACGGGACCACGGTTCAAGTCTAGAGTAAAGCATGATTATGATTTGTGCAGCATCTGCTTT
GAACGAATGGGAAATTATGTAGATTACAGTAGAATTGATATCCCTTTGCCTTACAGGCAT
CCACCAGTCTTTAAGAGTTTCTATGATCCCATTGTACGCGTCCCTCCTGTGCAAGTCCCG
TCGACAATGAGGCGACCAGATGGAAAACTTCTTCGCTCCAGACTAGACAGTCGCTTCATC
ATGGATGTCAATGTTTTGGACGGAACAATGATGGCCCCATTGACACGTTTTACCAAAATA
TGGCGAATCCGTAACACTGGCACACTTCCATGGCATCGTGGATTACGACTTCTCTGGATT
GGGGGAGATCGGTTTAGTGCTTCTGATTCAGTTGATATTGAGATACCCATCGATGGTGTG
AATGTTGGTAAAGAAATCGATATAGCTGTTGACTTCATCGCGCCAGAGTTGCCTGGCCGA
TACATTTCCTATTGGAGAATGGCAGAGCCACCTGGACATAAGTTTGGACAACGCGTGTGG
GTTCTAATACAGGTTGATGCTTCTATGGACTTGACATGTGAAAATTCCCCTGTGTTGGAT
TTGAATCTCCCTCTTGACACTACTGAAGCTTTGGGTACCCAGGTTCTAGACGTTAATGAA
CCTGAGCTGAATATTGTAAAAGGAGATCTTGGATCTCTATCAATGGCTGAGCAGAGACTT
CTTGAGATAGAAGATTTAAATTTTCCTATAAATAATGACTTGCTGGTTGCTAGTGATGTG
TTGTCCCCCACTTCTGCTGCAGCTTCATCATCAGCTGCTCCTGCTATTAGTGCTAACGAT
GGTGTATTTCCTGAGGCATCCCCTGTCCCGAATCCTGATGCTGCTGCTATTCTTGAGCAG
GAATCACCATCTGCTCCTCCAGCAACTTTATACCCTGTCATTGATATGTCTAATGGATCT
TCTGCTACGCCTTCTATTACCAAGAATGACGAGAACAACCTCGAGCAAGATTACGATAGA
AATGACGTAGAAGACACCCTGCTGAAGGAATTGGAGGAGATGGGATTTAAGCAAGTCGAC
TTGAACATAGAGGTTCTTCGAACAAATGAGTATGACCTGGAACGGTCTGTGGATGAACTC
TGTGGTGTTGCTGAATGGGATCCAATTCTTGAAGAGCTGAAGGAGATGGGTTTTGAAGAC
AAAGAGACAAATAAGAAGCTGTTGGCCAAGAACAATGGAAGTATAACGCGTGTGGTCATG
GATTTGATTGCTGGGGAGAAATCTCAGTAGAAAGCGTTTTAACTTGTGATACAATTTATA
TGTACCTATTAATCGTTGTGTGTGTGAACTTCTGTTATGGTTTTTGGTTTGTCTAAGGCT
GTTATTTGGTCTTCTAGGATTTTATGGATTCTATGATCTACTGGGATTCTATGGGTTGTG
AATTTGTGTTATGTGTGTAAGAAGTAATAATTATAGGTTTATATGCATGATGCCTTTATG
AAAAAAAAAAAAAAA
>304
CTTGAATCAGGCTTGTGACCCAAGTTCTCTGGGCTGAACAATAGCTTGGCTTCATCGGCC
CTTCCGGTGAGTGCATTGAAGAATGAGAGCCCATTGGGCCACTTGATATCCGATTCGTGT
TCTCCCATCATTTCATCCATTCGATTTTCTGCTGAATGAGGCATCAAAAACATGTGGGGC
TCATCTTTTGCATGTGCGAACCCGAGAGGTCTCTGGAAATTGGGAGGTGCAAGCATTGAA
GAAGGAGACGAAAGGGAGCGTGGACCCCAGTTGAAGAGCGGCGGAGGACCCAACACGGGG
CCAGGCTGCTTTGTGGGGATAGTAGCAGAAGAGGAAGCATTTCTGGTTGAGnnnnnnnnn
nnnnnnnnnnnnnnnnnnnnnnnnnnnnnnnnnnnnnnnnnnnnnnnnnnnnnnnnnnnn
nnnnnnnnnnnnnnnnnnnnnnnnnnnnnnnnnnnnnnnnnnnnnnnnnnnnnnnnnnnn
nnnnnnnnnnnnnnnnnnnnnnnnnnnnnnnnnnnnnnnnnnnnnnnnnnnnnnnnnnnn
nnAGCATCAAAGGAGCTCTGCCAGTAGTTTGAAATGTTTGGTTCACATTCTGAAGGCTCT
TTGAAAACCCATTTGTGACATTTATCCGATGCAACCTTCCCCATCAACCAAGTACCCACC
CTTCTCCATAATTATATAACTGAATGGACATCTTGCTGAAGGACTTTCTGACAGGATCTT
CACTATCAATCTCATCCAAGCAATCTGCAACTCTTCCTCGGCAAAACCCATCTTCCCACA
TCAACATCAAGCTTCCATTATCATCACCAACTTTGCAACCATTTCCACCTCTAACTCTCG
GGCGAGGACGGATGGTCCAGAAGACAGAGTAAGTCCAGTCTGAGTTTAAACAGACGCTTC
TGAGGGCCTCATGAAGGGCCATCATCCCAACTGCCTCTTTGCTCCTATCTCCTGCTCCTG
AGCCCACCATCnnnnnnnnnnnnnnnnnnnnnnnnnnnnnTTTTTTTTCCTTCTTCTTTC
TCTCTCTAACTTCACTTCTAAACACAAACTCTTTCTTACTTTCTCTCTCTTTTGCTCTTG
TGGGTGGGAGTGAAAGCAGGACTTTGCCAAATTTTTGCTCTTAAAACAGAGGAGGTACTT
GTTTTTATCTACTTTAGCAACCCCTCTAATGTTTGTC
>305
AACTACAATTTATGTTCCCATAAGCTACAATAAATTGGTGAAGAGAGTTCAGTTAAACAT
CACATGGAGAAAGAACAAAGGCCTAAAAAGAACATGAACAGTTAAACTAACGAAACTAGA
AAAAAGAAAAAGAAAACTAGCATAACCTAGTTACAAAGTTTTTCACCCTTCTCTCATCAC
TCTAAGTATGTCTCCATTACATCAGAGTACATTCCGGCTTCGGGATTTCGATATTCCTGT
GGATGTTGAGGATGGTGATCAAGTGAAGTTGAAGAAGCTGAAGAAGCCATTCTAGCAGGT
AAAGTAAAGCTCCTCTTGAATTTGTTCTCAATATTCTTCCTCATCTGCTCCTGATGATTA
TCTAAGCTTAAGAACTCGTTCTGGTTCCCCCCACCACCACCTTGCATATTTGGATTTGAG
CCCTCAGGGTTAGAGCTTGAATCAGGCTTGTGACCCAAGTTCTCTCTAACCCTGAGGGCT
CAAATCCAAATATGCAAGGTGGTGGTGGGGGGAACCAGAACGAGTTCTTAAGCTTAGATA
ATCATCAGGAGCAGATGAGGAAGAATATTGAGAACAAATTCAAGAGGAGCTTTACTTTAC
CTGCTAGAATGGCTTCTTCAGCTTCTTCAACTTCACTTGATCACCATCCTCAACATCCAC
AGGAATATCGAAATCCCGAAGCCGGAATGTACTCTGATGTAATGGAGACATACTTAGAGT
GATGAGAGAAGGGTGAAAAACTTTGTAACTAGGTTATGCTAGTTTTCTTTTTCTTTTTTC
TAGTTTCGTTAGTTTAACTGTTCATGTTCTTTTTAGGCCTTTGTTCTTTCTCCATGTGAT
GTTTAACTGAACTCTCTTCACCAATTTATTGTAGCTTATGGGAACATAAATTGTAGTT
>306
CAGGTTTATTTGTTATCATCAAAGAAGTTATAAATTCTGATAATGTAAGATATATTTATC
TAAATATAGATAATTATGACTTCTTTGATGATAACAAATAAACCTGGTGCCACTTACGGC
GAACGCTCTTACAATTTAATCTATACCTACAAAGCAAGTGTGCAAATTTCTTCATCTACA
CTAAGCCTCAATCAAAATTCAATTCCAAGCTTGAGGGAGTTGGTTGACTTCTCTCTTGAG
CTTCTTCTTACTTTCGCCTTCTTTGCGAGGAGGCAGGGGAAAAGAGAAGTGAACAAATAA
AGAATATGGGAGTTTCCAACTCAGACCAGGAACTCTGTGTCTGAGACTTCAAGGACTTTG
TGAACGCCTATTGGGTTTACACCTTGTCTGAATGCATTGCCTTCAATATACATCTCCTTC
AGGAATGAGTGTTTATAGAATGCATCAGGGATCCTTCCACTGAATTGATTGTGATCTAAA
TACAGATACGTCAATCTAGAAAGACGAGCAACAGCAGATGGTATTATTCCAGTCATTTTG
TTGTGGGACAGGTGCAAGATCTCCAAGTTTGTTAAATTGGAAAGCTGAGCAGGAATTCCT
CCAGTCAGATAGTTGTTATTCAGATAAAGGTTACGAAGGGCAGGAAAGCATCCTTCGATG
CGTATAAGTTCCCTGATTGTACCCACTAGGTGATTGTTACCGACATCCAAATGCCGAAGG
TTCTGCAGAGTGCCCAATTCTGCAGGAATGCGCCCAGTGAAACGATTTTCATGTAGATAT
AAATACCGCAGTGCAGGAAGATTTGCCAGTTCCCTGGGAATTTCCCCCTTGAAACTATTG
AAGCTCAGGTATAGATGTGTCAGACTCTTCAATTCACCTATTTCAGGGGGTAGGATATCT
TGTAATTTGTTCCAGCGTAGATTTAGAATCTTGAGACGCTTCAGTCGTCCAATCTGAGGA
GGAATTGGCCCTGTCAACTTATTGTTGTGGAGGTCCAGCCTCTGAAGATCCAAAAGATTG
GTCACAGCAATGGGAAACGGCCCAACAATTGACACTGCATAAACTTCCAATCCTGTAACA
ACTCTATAATCCCCTTGAACAGAGCACGTTACACCAGACCAAGGAGGCAAATCACCATCT
CCACAGGGATCGTCACCAACCCATGAATAAACAACTCTCCATCCAAGTGAAGATTTTATT
TCATTTAATGCTTTCACATCACGCTTAAGGGTTTTAGACAAAGCGACATTGAAGAGAAGT
GGAAATAATAGGCCAAATAGAAGAATTGCAGGAGGCCAATGCGCCATTTTTCGAGACTGA
TCTCTTTTTGCTTTCAATCTTATCAATCAnnnnnnnnnnnnnnnnnnnnnnnnnnnnnnn
nnnnnnnnnnnnnnnnnnnnnnnnnnnnnnnnnnnnnnnnnnnnnnnnnnnnnnnnnnnn
nnnnnnnnnnnnnnnnnnnnnnnnnnnnnnnnnnnnnnnnnnnnnnnnnnnnnnnnnnnn
nnnnnnnnnnnnnnnnnnnnnnnnnAGTGATACTGAGTCAGACTTAGTGATCAGTGCGCG
CACTTTGCACACAGGGTGGAGGGGGCTGTGGACGAGAGAGAGAAGCACACCGACAGTTTC
CACTCTATTTTGCGCGTCTCAGGGATCAGTAACTCCTGGATTCATCGCTACTACAATTCT
TCTCACTTATTTCCTAAGATCTTAATACTCCATTTAATCGATTGTTTGATTGATTGATAA
GATTGAAAGCAAAAAGAGATCAGTCTCGAAAAATGGCGCATTGGCCTCCTGCAATTCTTC
TATTTGGCCTATTATTTCCACTTCTCTTCAATGTCGCTTTGTCTAAAACCCTTAAGCGTG
ATGTGAAAGCATTAAATGAAATAAAATCTTCACTTGGATGGAGAGTTGTTTATTCATGGG
TTGGTGACGATCCCTGTGGAGATGGTGATTTGCCTCCTTGGTCTGGTGTAACGTGCTCTG
TTCAAGGGGATTATAGAGTTGTTACAGGATTGGAAGTTTATGCAGTGTCAATTGTTGGGC
CGTTTCCCATTGCTGTGACCAATCTTTTGGATCTTCAGAGGCTGGACCTCCACAACAATA
AGTTGACAGGGCCAATTCCTCCTCAGATTGGACGACTGAAGCGTCTCAAGATTCTAAATC
TACGCTGGAACAAATTACAAGATATCCTACCCCCTGAAATAGGTGAATTGAAGAGTCTGA
CACATCTATACCTGAGCTTCAATAGTTTCAAGGGGGAAATTCCCAGGGAACTGGCAAATC
TTCCTGCACTGCGGTATTTATATCTACATGAAAATCGTTTCACTGGGCGCATTCCTGCAG
AATTGGGCACTCTGCAGAACCTTCGGCATTTGGATGTCGGTAACAATCACCTAGTGGGTA
CAATCAGGGAACTTATACGCATCGAAGGATGCTTTCCTGCCCTTCGTAACCTTTATCTGA
ATAACAACTATCTGACTGGAGGAATTCCTGCTCAGCTTTCCAATTTAACAAACTTGGAGA
TCTTGCACCTGTCCCACAACAAAATGACTGGAATAATACCATCTGCTGTTGCTCGTCTTT
CTAGATTGACGTATCTGTATTTAGATCACAATCAATTCAGTGGAAGGATCCCTGATGCAT
TCTATAAACACTCATTCCTGAAGGAGATGTATATTGAAGGCAATGCATTCAGACAAGGTG
TAAACCCAATAGGCGTTCACAAAGTCCTTGAAGTCTCAGACACAGAGTTCCTGGTCTGAG
TTGGAAACTCCCATATTCTTTATTTGTTCACTTCTCTTTTCCCCTGCCTCCTCGCAAAGA
AGGCGAAAGTAAGAAGAAGCTCAAGAGAGAAGTCAACCAACTCCCTCAAGCTTGGAATTG
AATTTTGATTGAGGCTTAGTGTAGATGAAGAAATTTGCACACTTGCTTTGTAGGTATAGA
TTAAATTGTAAGAGCGTTCGCCGTAAGTGGCACCAGGTTTATTTGTTATCATCAAAGAAG
TCATAATTATCTATATTTAGATAAATATATCTTACATTATCAGAATTTATAACTTCTTTG
ATGATAACAAATAAACCTG
>307
GACAAACATTAGAGGGGTTGCTAAAGTAGATAAAAACAAGTACCTCCTCTGTTTTAAGAG
CAAAAATTTGGCAAAGTCCTGCTTTCACTCCCACCCACAAGAGCAAAAGAGAGAGAAAGT
AAGAAAGAGTTTGTGTTTAGAAGTGAAGTTAGAGAGAGAAAGAAGAAGGAAAAAAAAGGA
AGAGAGAGAGAGAGATAGAGATGGTGGGCTCAGGAGCAGGAGATAGGAGCAAAGAGGCAG
TTGGGATGATGGCCCTTCATGAGGCCCTCAGAAGCGTCTGTTTAAACTCAGACTGGACTT
ACTCTGTCTTCTGGACCATCCGTCCTCGCCCGAGAGTTAGAGGTGGAAATGGTTGCAAAG
TTGGTGATGATAATGGAAGCTTGATGTTGATGTGGGAAGATGGGTTTTGCCGAGGAAGAG
TTGCAGATTGCTTGGATGAGATTGATAGTGAAGATCCTGTCAGAAAGTCCTTCAGCAAGA
TGTCCATTCAGTTATATAATTATGGAGAAGGGTnnnnnnnnnnnnnnnnnnnnnnnnnnn
nnnnnnnnnnnnnnnnnnnnnnnnnnnnnnnnnnnnnnnnnnnnnnnnnnnnnnnnnnnn
nnnnnnnnnnnnnnnnnnnnnnnnnnCTTCCAACTGAATGGACTGATCAATTCGAATCTG
GTATCCAGACGATAGCTGTAATTCAAGCCGGTCATGGACTTCTTCAATTAGGTTCCTGCA
AGATTATACCTGAAGATCTTCACTTTGTGCTACGAATGAGACATACCTTTGAATCTCTAG
GCTACCAATCTGGCTTCTACCTTTCACAGCTTTTCTCCTCAACCAGAAATGCTTCCTCTT
CTGCTACTATCCCCACAAAGCAGCCTGGCCCCGTGTTGGGTCCTCCGCCGCTCTTCAACT
GGGGTCCACGCTCCCTTTCGTCTCCTTCTTCAATGCTTGCACCTCCCAATTTCCAGAGAC
CTCTCGGGTTCGCACATGCAAAAGATGAGCCCCACATGTTTTTGATGCCTCATTCAGCAG
AAAATCGAATGGATGAAATGATGGGAGAACACGAATCGGATATCAAGTGGCCCAATGGGC
TCTCATTCTTCAATGCACTCACCGGAAGGGCCGATGAAGCCAAGCTATTGTTCAGCCCAG
AGAACTTGGGTCACAAGCCTGATTCAAG
>308
TCCCACAGTCCCATAAAGCACTCATCTTTCCCTATAAAACTCACTTCTCTCTCTTTTCAC
TTTCCCAACACAAAACAAAAAGAGAGAAATTTCCATTTTTTGTACACCATTTAGAGTTTT
CCAGAGAAAAAAGAGAGAAAAAATAAAAAAAAAATGGAGGGAAAGAAGAGGATGTTAGAC
TAGGAGCAAACAAGTACTCAGAGAGACAACCACTAGGAACATCAGCTCAAACTAAGGACT
ACAAAGAACCACCACCTGCACCTCTGTTTGAGCCAGGAGAGCTTCAATCATGGTCATTTT
GGAGGGCTGGAATTGCTGAATTTATGGCAACTTTTCTCTTCCTTTATAnnnnnnnnnnnn
nnnnnnnnnnnnnnnnnnnnnnnnnnnnnnnnnnnnnnnnnnnnnnnnnnnnnnnnnnnn
nnnnnnnnnnnnnnnnnnnnnnnnnnCCACCACCCTTAAGTTCATATAATGATGGCTGGA
AACCCTTAACCACACCAGCACCACATATGGCTCCTAAGCATTGCATTAATATGTAAAAGA
CTGCCCTTGACAATGACAACTTCCTTCCAnnnnnnnnnnnnnnnnnnnnnnnnnnnnnnn
nnnnnnnnnnnnnnnnnnnnnnnnnnnnnnnnnnnnnnnnnnnnnnnnnnnnnnnnnnnn
nnnnnnnnnnnnnnnnnnnnnnnnnnnnnnnnnnnnnnnnnnnnnnnnnnnnnnnnnnnn
nnnnnnnnnnnnnnnnnnTATAAAGGAAGAGAAAAGTTGCCATAAATTCAGCAATTCCAG
CCCTCCAAAATGACCATGATTGAAGCTCTCCTGGCTCAAACAGAGGTGCAGGTGGTGGTT
CTTTGTAGTCCTTAGTTTGAGCTGATGTTCCTAGTGGTTGTCTCTCTGGGTATTTGTCTG
CTCCTAATCTTACTGCATCTTCTATTTCTTCTGTTTCTTCCCTCTCTAAATCTCTCTCTT
TTCTAGCTTTTGAATTAGACCCCATTAATATTTGCTCTTGCTTTGTGGGAATAATGGAAA
AGTGTATGTATGTATGTGAATTGTGATGATATATGGAGAGGTGTTTTGTGTTGGGGAAGA
GTTGAAAGAGAAGTGACCTTTTTTTATAGGCAAAAGATGTATAGGGAGAATGTGCTGTTT
GTACTTCCTCTGTTTCATTTTACTCGTTACACTTCTCAATTCACGAATTCTTAGGTAATT
TTTGGAGAAGAGAGAGGTAGAG
>309
CACTGTTTTGACTGTTATGGGTGTTAAAAGAACACCCAATATGTGTGCTTCTGTTGGTAT
TCAGGGTATTGCTTGGGCTTTTGGTGGTATGATCTTTGTTCTTGTCTACTGCATTGCTGG
CATTTCAGGTGGTCACATAAATCCAGCAGTAACATTTGGTCTATTACTTGGAAGGAAGTT
GTCATTGTCAAGGGCAGTCTTTTACATATTAATGCAATGCTTAGGAGCCATATGTGGTGC
TGGTGTGGTTAAGGGTTTCCAGCCATCATTATATGAACTTAAGGGTGGTGGAGCCAATGT
GGTTAACCATGGTTTTTCT
>310
CTAAGAATTCGTGAATTGAGAAGTGTAACGAGTAAAATGAAACAGAGGAAGTACAAACAG
CACATTCTCCCTATACATCTTTTGCCTATAAAAAAAGGTCACTTCTCTTTCAACTCTTCC
CCAACACAAAACACCTCTCCATATATCATCACAATTCACATACATACATACACTTTTCCA
TTATTCCCACAAAGCAAGAGCAAATATTAATGGGGTCTAATTCAAAAGCTAGAAAAGAGA
GAGATTTAGAGAGGGAAGAAACAGAAGAAATAGAAGATGCAGTAnnAnnAnnAGCCnnAn
nAATACCCnGAnAGACAACCACTAGGAACATCAGTTCAAACTAAGGACTACAAAGAACCA
CCACCTGCACCTCTGTTTGAGCCAGGAGAGCTTCAATCATGGTCATTTTGGAGGGCTGGA
ATTGCTGAATTTATGGCAACTTTTCTCTTCCTTTATAnnnnnnnnnnnnnnnnnnnnnnn
nnnnnnnnnnnnnnnnnnnnnnnnnnnnnnnnnnnnnnnnnnnnnnnnnnnnnnnnnnnn
nnnnnnnnnnnnnnnCCACCACCCTTAAGTTCATATAATGATGGCTGGAAACCCTTAACC
ACACCAGCACCACATATGGCTCCTAAACATTGCATTATCATGTAAAAGACTGCCCTTGTT
AAGGACAATTTTCTTGCCAATAACAGACCAAAGGTTACTGCTGGGTTAATGTGACCACCT
GAGATACCAGCAGTGCAGTAAACAAGAGCAAAGATCATACCACCAAAAGCCCAAGCAATA
CCCTGAATACCAACAGnAGCACACATATTGGGTGTTCTTTTAACACCCATAACAGTnAAA
ACAGTGATATAAAGGAAGAGAAAAGTTGCCATAA
>311
TCCCACAGTCCCATAAAGCACTCATCTTTCCCTATAAAACTCACTTCTCTCTCTTTTCAC
TTTCCCAACACAAAACAAAAAGAGAGAAATTTCCATTTTTTGTACACCATTTAGAGTTTT
CCAGAGAAAAAAGAGAGAAAAAATAAAAAAAAAATGGAGGGAAAGAAGAGGATGTTAGAC
TAGGAGCAAACAAGTACTCAGAGAGACAACCACTAGGAACATCAGCTCAAACTAAGGACT
ACAAAGAACCACCACCTGCACCTCTGTTTGAGCCAGGAGAGCTTCAATCATGGTCATTTT
GGAGGGCTGGAATTGCTGAATTTATGGCAACTTTTCTCTTCCTTTATAnnnnnnnnnnnn
nnnnnnnnnnnnnnnnnnnnnnnnnnnnnnnnnnnnnnnnnnnnnnnnnnnnnnnnnnnn
nnnnnnnnnnnnnnnnnnnnnnnnnnCCACCACCCTTAAGTTCATATAATGATGGCTGGA
AACCCTTAACCACACCAGCACCACATATGGCTCCTAAnCATTGCATTAnnATGTAAAAGA
CTGCCCTTGnnAAnGACAAnTTnCTTGCCAAGTAAnAGACCAAAnGTTACTGCTGGnTTn
ATGTGACCACCTGAnATnCCAGCAnTGCAGTAnACAAGAnCAAAGATCATACCACCAAAA
GCCCAAGCAATACCCTGAATACCAACAGTAGCACACATATTGGGTGTTCTTTTAACACCC
ATAACAGTTAAAACAGTGATATAAAGGAAGAGAAAAGTTGCCATAA
>312
GAGTATATAAAAACTGCCCACCTCTTAATCCCATACCACTTCCCCCAAAAAAATAAATTT
TCATCAACATCTACCGCCGAAGTTGTCGGGGGCTTTAGACTTAAGCACCACCAGAACCGT
ACTTCTTTCCGAAGACGATGACCTGAAGCTTGTCATAACCGGCCAACACACCAGCACCAG
CAACGGCACGAAGGATGTTGGCACCAGCACCCTTGAAGAGAGACTTGGCACCCTCGTTCT
TGAGGATCTGAGCAAAGCAGTCGAATGAGCCCTTGTACTTnACAGCCTCACCAGAGGTCA
TCATCATTCTTCTTCGGACGGTATCAATTGGGTAAGAAGCAAGACCAGCACCGTTGGTGA
TGAGCCAACCAAGAGCAAAACTAGCAAAGAAACTATCCGCCAAATTTCCGGTCAAAACAA
CAGGCTTCACTGAATCGTACAGCCCAAAGTACAAACCGAAGGATGTTGGCACCAGCACCC
TTGA
>313
CTCAAGTCAACCAACAAAACAGAGGACTTCTCGTTTCTCCACGAAACGTTTCTCTTCCTT
CGAAACCTCATCAACATAATCACCACCACCGCCACGTCAGCTCCTTCTACGACTTTCCTC
CGGAATTTCAGGTGGAGCAGCAAGTGAAGAGGCAAGGAAATGGGAACTACTACTGCCAAC
ACCAACACCACCATAACAACAACCAGCAACAACCACAACAAAGGAGGAGTTGTGGTGGTG
GGCCTCTTGGGCTTCCACAGTCTGCATGGCCTTCTTTAAGGCCCAATCAACACCGTCAAC
CTACTAATGGGCCGGGTATGCGGGCTGTTTTTCTTAACGGGCCTGGGTCTGGGTCCATGC
CAAAGAGACAATCTACTGGTACTGGAGTTTTTCTTCCTAGGAGAGCTGGTACAACTCATC
AACCACCACCTCCTGAACCTCGCAAAAAACCAACTGTGCTACTTCCAGCAAGAGTAGTTC
AAGCGTTGAATCTAGATATAGAAGAAATGAACAATGGAAACTCTCAAACAAGATTTGGGT
CTGGATTATTTTCTGAACGTGATATGTTAATGGCAAGAAGAAATGCAATTCTTGAACAAC
GAAGGAAAAATTTAACAAGAAATGAAGCAACGGCTACAATGGTGGGACATGATATTCGTC
TTCCAAGTGACTGGACTTACTGACTGTATTTTTTTTTCTGGGGTTTGTTTTGCAGTCTCA
TTTTCTCTCTCCTAGGGTTCTTAATTGGAGGAGAGAGAAAAAAGAGAAGAAATTTGGGGT
AGATCTTTATTAGGGTATAGTAACTAGTAGTATATGGTTTTTTTTTTCTTTAGAATTTTT
AATTGGTAGGAATGAGAGAAAAAAAAAAGGAAAAATTGAAAAAAAAAAGTAGGGGGAAAT
TGGGAAAAAGGAATAATAAGAAATTCAAGTTTTCTTCTTTTTATTTTTTGGGTCTTTTTT
TTCTATTTTTATTGAAAGAAGGAATGCAGCTTTTGGTGGCACAACACAAGGTATGCTTTT
GAAAGGGAGACTTCAAAAGAAAGGGTTAGAAGAAATACAAGTAGTTTTTAGGCAGGAAAT
GTAAGTTTTTTAAATTTCCATGCATAAGTTGATTGTAATAAAAGTTGGACTTGGGGGTAT
TTTAGTAACTTTAGTAGTAGTATAGTAATTAGTAGTACTGCTATGAAATTAATAGTAGTA
TTAGGTGTTATAAGTGTTGTAGGGTTTAGCTTGCTTAATCAAGGGAAAGGTGGATTTTGT
TAATTTTACCCCCTTTTCATTAGTGATATAATGTGATTTGGGGTGATGGAAGGAAATTTT
AGTATTGGTTTTTTTTTATTnTAAnnnATnAnnCAAnnATAnnCCnnAnnTnGTnnGATn
TnAnATCAnnCnAnnTnnGGTnnATnnTTGnnTAnTnnnTTATAAnAAAAAAAAACCAAT
ACTAAAATTTCCTTCCATCACCCCAAATCACATTATATCACTAATGAAAAGGGGGTAAAA
TTAACAAAATCCACCTTTCCCTTGATTAAGCAAGCTAAACCCTACAACACTTATAACACC
TAATACTACTATTAATTTCATAGCAGTACTACTAATTACTATACTACTACTAAAGTTACT
AAAATACCCCCAAGTCCAACTTTTATTACAATCAACTTATGCATGGAAATTTAAAAAACT
TACATTTCCTGCCTAAAAACTACTTGTATTTCTTCTAACCCTTTCTTTTGAAGTCTCCCT
TTCAAAAGCATACCTTGTGTTGTGCCACCAAAAGCTGCATTCCTTCTTTCAATAAAAATA
GAAAAAAAAGACCCAAAAAATAAAAAGAAGAAAACTTGAATTTCTTATTATTCCTTTTTC
CCAATTTCCCACTACTTTTTTTTTTCAATTTTTCCTTTTTTTTTTCTTnnCTCnnnnnAT
TCCTACCAATTAAAAATTCTAAAGAAAAAAAAAACCATATACTACTAGTTACTATACCCT
AATAAAGATCTACCCCAAATTTCTTCTCTTTTTTCTCTCTCCTCCAATTAAGAACCCTAG
GAGAGAGAAAATGAGACTGCAAAACAAACCCCAGAAAAAAAAATACAGTCAGTAAGTCCA
GTCACTTGGAAGACGAATATCATGTCCCACCATTGTAGCCGTTGCTTCATTTCTTGTTAA
ATTTTTCCTTCGTTGTTCAAGAATTGCATTTCTTCTTGCCATTAACATATCACGTTCAGA
AAATAATCCAGACCCAAATCTTGTTTGAGAGTTTCCATTGTTCATTTCTTCTATATCTAG
ATTCAACGCTTGAACTACTCTTGCTGGAAGTAGCACAGTTGGTTTTTTGCGAGGTTCAGG
AGGTGGTGGTTGATGAGTTGTACCAGCTCTCCTAGGAAGAAAAACTCCAGTACCAGTAGA
TTGTCTCTTTGGCATGGACCCAGACCCAGGCCCGTTAAGAAAAACAGCCCGCATACCCGG
CCCATTAGTAGGTTGACGGTGTTGATTGGGCCTTAAAGAAGGCCATGCAGACTGTGGAAG
CCCAAGAGGCCCACCACCACAACTCCTCCTTTGTTGTGGTTGTTGCTGGTTGTTGTTATG
GTGGTGTTGGTGTTGGCAGTAGTAGTTCCCATTTCCTTGCCTCTTCACTTGCTGCTCCAC
CTGAAATTCCGGAGGAAAGTCGTAGAAGGAGCTGACGTGGCGGTGGTGGTGATTATGTTG
ATGAGGTTTCGAAGGAAGAGAAACGTTTCGTGGAGAAACGAGAAGTCCTCTGTTTTGTTG
GTTGACTTGAGCTTGAGCTTGAGCTTGAGCTTGAGCTTG
>314
AGAAAAAAAAAAGGAAAAATTGAAAAAAAAAAGTAGGGGGAAATTGGGAAAAAGGAATAA
TAAGAAATTCAAGTTTTCTTCTTTTTATTTTTTGGGTCTTTTTTTTCTATTTTTATTGAA
AGAAGGAATGCAGCTTTTGGTGGCACAACACAAGGTATGCTTTTGAAAGGGAGACTTCAA
AAGAAAGGGTTAGAAGAAATACAAGTAGTTTTTAGGCAGGAAATGTAAGTTTTTTAAATT
TCCATGCATAAGTTGATTGTAATAAAAGTTGGACTTGGGGGTATTTTAGTAACTTTAGTA
GTAGTATAGTAATTAGTAGTACTGCTATGAAATTAATAGTAGTATTAGGTGTTATAAGTG
TTGTAGGGTTTAGCTTGCTTAATCAAGGGAAAGGTGGATTTTGTTAATTTTACCCCCTTT
TCATTAGTGATATAATGTGATTTGGGGTGATGGAAGGAAATTTTAGTATTGGTTTTTTTT
TATTATAATTCATTATTCAATTATAAACCCCACCTTGGGGATATTACATCAAACTAACTA
AGGGCATTTTTGTCTTTCCCTTACAAAAAAAAACCAATACTAAAATTTCCTTCCATCACC
CCAAATCACATTATATCACTAATGAAAAGGGGGTAAAATTAACAAAATCCACCTTTCCCT
TGATTAAGCAAGCTAAACCCTACAACACTTATAACACCTAATACTACTATTAATTTCATA
GCAGTACTACTAATTACTATACTACTACTAAAGTTACTAAAATACCCCCAAGTCCAACTT
TTATTACAATCAACTTATGCATGGAAATTTAAAAAACTTACATTTCCTGCCTAAAAACTA
CTTGTATTTCTTCTAACCCTTTCTTTTGAAGTCTCCCTTTCAAAAGCATACCTTGTGTTG
TGCCACCAAAAGCTGCATTCCTTCTTTCAATAAAAATAGAAAAAAAAGACCCAAAAAATA
AAAAGAAGAAAACTTGAATTTCTTATTATTCCTTTTTCCCAATTTCCCACTACTTTTTTT
TTTCAATTTTTCCTTTTTTTTTTCTCTCATTCCTACCAATTAAAAATTCTAAAGAAAAAA
AAAACCATATACTACTAGTTACTATACCCTAATAAAGATCTACCCCAAATTTCTTCTCTT
TTTTCTCTCTCCTCCAATTAAGAACCCTAGGAGAGAGAAAATGAGACTGCAAAACAAACC
CCAGAAAAAAAAATACAGTCAGTAAGTCCAGTCACTTGGAAGACGAATATCATGTCCCAC
CATTGTAGCCGTTGCTTCATTTCTTGTTAAATTTTTCCTTCGTTGTTCAAGAATTGCATT
TCTTCTTGCCATTAACATATCACGTTCAGAAAATAATCCAGACCCAAATCTTGTTTGAGA
GTTTCCATTGTTCATTTCTTCTATATCTAGATTCAACGCTTGAACTACTCTTGCTGGAAG
TAGCACAGTTGGTTTTTTGCGAGGTTCAGGAGGTGGTGGTTGATGAGTTGTACCAGCTCT
CCTAGGAAGAAAAACTCCAGTACCAGTAGATTGTCTCTTTGGCATGGACCCAGACCCAGG
CCCGTTAAGAAAAACAGCCCGCATACCCGGCCCATTAGTAGGTTGACGGTGTTGATTGGG
CCTTAAAGAAGGCCATGCAGACTGTGGAAGCCCAAGAGGCCCACCACCACAACTCCTCCT
TTGTTGTGGTTGTTGCTGGTTGTTGTTATGGTGGTGTTGGTGTTGGCAGTAGTAGTTCCC
ATTTCCTTGCCTCTTCACTTGCTGCTCCACCTGAAATTCCGGAGGAAAGTCGTAGAAGGA
GCTGACGTGGCGGTGGTGGTGATTATGTTGATGAGGTTTCGAAGGAAGAGAAACGTTTCG
TGGAGAAACGAGAAGTCCTCTGTTTTGTTGGTTGACTTGAGCTTGAGCTTGAGCTTGAGC
TTGAGCAGCAAGAGCGTTGATTTTAAGCCTAGCAACTTGACCAGCAGCTTCATATAAAAG
CTCCCAAGCGGCGTCGTTTTTGGGTGGTGGTGTTATAGGTGGTGATGGTACCCGAGAAGA
CGGCCCGTTTGGGCTTCCGTTACTTGAAAACCCGCTACGAGTACTCCATGGCCCGAACCC
GGATAACGTCGATTGTGGAGATGTCGAAAACACCCATGGTTTCTCGGAGGAGTTGGGGGA
GTCCTGGAGAGTAGAGTGAGCGAGTTGACGAGTTAACTCAGCTAAGAAATCATCGTCATC
ATCGTTGTTAACGTTGTTATTATTATCACCTAGTTCAGTTTCAGTTGAACTCACTGGTGA
GTCAAGGGAGAACGAGTTGTTGTTTTTATGGGAAGTAAGGTCAGTGAGGAAGTCGTCGTC
GGTGAGGAAATGAGTAGGGAGCCAAAACGCAGCGTTTTCAGAGTCCATAGTATCAGCCAT
TGAAGAAGAAGAAGAAGAAGTAGTATTGTTTGTGTCACCTTGAATGTTGTGCGTTAATAA
AGTTTATAGAGAGAGAAAGAGAGGAGAGAGAGAGAGAGAAAAAGGG
>315
ATTTTTTTGAGGAGTACCTCTCCAAGCTTTTGGAAATAAATCGACACTTTATGAACATAA
TGCAAAGAGACGAACACCAAGTTACAAGCAATAAGCAACCTACAGGACGATGACAGACAT
AATCTAGTCGGCAACACAATTAGACGATCTAGCATGGAAGAGAAACTAGAAAATACAAAA
ATGAAGTCTGCTACTAAAACTAAACCGAGTCAGGAGCACAATGTTAAACGATTGCAGAGC
AACGAGGCAACTTGGGTTAATATTACATTAATTTCGATAGAGATGTGCTTACAACAAAAA
GATACCTCTACAAAACCTATTTATCCCGCAAGTTGGTCTTCTTCAGGTCCTCATTTTCCT
TGGTGAGGTGATCAATTTTCGTCTGAAGAATGTTAATCATGGTCCTCGCACTCATCACTT
CAATCTTTAAAGATTCTTTCTCAATTGATGTCCTGTAGATTTCATTGCGCAACTCTTCAA
AGAGTTTCAAATAACTCGGAGGAACGTTAATATCAATCACATTCGCCGGAGGAGGAGAGG
GTCGCTCTTTTGGCTCCACCGACTCTAGCAATGGGAATTCCAAAAGCCCAGTCGAGAAAT
TTGTGGTCCCTGTAGATGATGAGCAGGGCCCTTGCGTTATTGTGGTTGAGATTTCTGAAG
CATGAGAATGACAAGTGTCAGGCTCACACTGTCTAGAACGTTTATTTGGGCCAAGCGACA
ATGGTTCAGGATCAACTGTGCAAGGGACTGGGCCTTCCTCTCCCCTTTnnATTCTATGCA
nnnAnnCnnnAnCTCTTGAATCCGCCnCTGTTnnnAGCnnnnnGCTnnnAACAGGGGnGG
ATTCAAGAGTTATAGAATGACTGCATAGAATCCTCCATACGTGCATCATCATTAACTGCC
ACGTCATCATCACCCTCTTCACCTGGCACGAGGGTAGACTCATCCTTCTCCCATTCCTCT
TCCACAAAAAGTCCATATTGCTCCCCAGGCTTAAATCCAGGACCACTTTTCTTCAAAATT
TTACACAATAGATAGGCATCCAATACAATGCCACTTTTGGCAAGCTCCTCATCCGTTAAT
CTATATTCATGCATTACCCAATTAGTTCGCTTCCCACATGGTGCCCGCCCACTGTAAAAG
ACAAGAGTCTTCTTCATACCAACTGTACGAAAGTTGTGTATAATTGGGCGATCATTTCCT
GTGGCTTTCCAATACCCTTTGCCTGTTGCTCGATTGACTCTTGAACCATTAACATATTTT
CTATCTTGTACACCGAAAAAATACCACTCGTTGTCTCTGCTCTTCAGCTTTGACAAAGCT
GGTAAGTCCCAAGGTTCAGACTTGTAGATATCGGTCTCAGAAATAGCGTCAAAGCGGATG
GGTTTGCCGCAAATTTTGCGTTTAAGATAGTAACTGACAAGCTCCTGATCAGTGGGATGG
AATCTGAAGCCAGGCGCAAGAGATGTAGCCGTTGCAGGTGGGAGAAGCCTTGGAGGCGAC
TGAGGCGGTGGAGGCGGCTCAGTTCCCATCGACGAAGGGGTCGTATCAAAGAGGGAAAGG
AGCAGAATTTTCGCTGATTGTTCAGAGAGGTGGGAATTTAGAGGAATTATGGAAGTTTAG
AAGAACGGAAGAAGAAGAAAAGGTGGGGTGGAGAGGAAGAAAGAGAGTGGGTGAGATTGA
GTAAGGGTCAAGAAAAGGGGAGAGAGGCGTGCCATTGAAGTTAATTGTTGTTGTTACTTG
TTACTTATTGCTGCTGCTGCCCCTTTCTTATGCCGCTACTGCATTCATCATCATCAATTT
ACTCAAACAAGAAAGGGATTAGACTCATTTTCGCCAATTGGTAAAATTTTGAGAAACAAA
CCCAATTTGGCGTTTTCTGTACCTTTATGTATATAAATTA
>316
AGTTTTGGTTTCATCAGTTAGACTCTTCCAAGTTCAACCTCAACCCTCACCCTACTCGAC
CTCCGCAAGAACTCCCTTGCGAAAATTCTCGAAACTCCGGCGATAATTTCACCGGAAAAC
CACTAGAAACCCACCACCGGCGCCGGAATCGTTAAAAAATGCCGCCAAAGCAGGCGTCGA
AGGCCGATCTGGCAAAAAAGCAGAAGGTAGTTGAAGATAAGACCTTTGGTCTTAAGAACA
AGAACAAGAGCAAAAACGTTCAGAAATATGTTCAAAGTCTTAAACAATCTGTCCAACCTA
AAACTGACCCTAAAAAGGATGCTAAGAAAAAGAAGGAAGATGAGAAGGCAAGGGAGAAGG
AGTTGAGCGATTTGTTTAAGATTGCTGTTACCCAGCCAAAAGTTCCAGTTGGTGTTGATC
CAAAGTCTATACTTTGCGAATTTTTTAAGGCAGGGCAGTGTACAAAAGGTTTTAAGTGCA
AATTTTCACATGATTTAAATGTGCAGAGGAAAGGAGAGAAGATTGATATTTACTCAGATA
AGCGCGATGATGGAACTATGGAGGAATGGGATTTAGAGACCTTAGAAAAAGCTATTGCAG
AGAAGAGTAAGGAATACAATCAGAACAAACCAACCGATATTGTATGCAAACATTTTCTGG
ATGCAGTGGAGAAAAAACAATATGGTTGGTTCTGGTCATGTCCAAATGGTGGTAAAAACT
GTCATTACAGGCATGCTCTACCTCCTGGTTATGTTCTTAAATCTCAAATGAGTAAATATC
AATCTTCTCTCCTTTCCTCTGCACATTTAAATCATGTGAAAATTTGCACTTAAAACCTTT
TGTACACTGCCCTGCCTTAAAAAATTCGCAAAGTATAGACTTTGGATCAACACCAACTGG
AACTTTTGGCTGGGTAACAGCAATCTTAAACAAATCGCTCAACTCCTTCTCCCTTGCCTT
CTCATCTTCCTTCTTTTTCTTAGCATCCTTTTTAGGGTCAGTTTTAGGTTGGACAGATTG
TTTAAGACTTTGAACATATTTCTGAACGTTTTTGCTCTTGTTCTTGTTCTTAAGACCAAA
GGTCTTATCTTCAACTACCTTCTGCTTTTTTGCCAGATCGGCCTTCGACGCCTGCTTTGG
CGGCATTTTTTAACGATTCCGGCGCCGGTGGTGGGTTTCTAGTGGTTTTCCGGTGAAATT
ATCGCCGGAGTTTCGAGAATTTTCGCAAGGGAGTTCTTGCGGAGGTCGAGTAGGGTGAGG
GTTGAGGTTGAACTTGGAAGAGTCTAACTGATGAAACCAAAACT
>317
TTTTTTTTTTTTGGTACCAATGTTTCCATGTCTTTTGTATATAGGCATCCAACAAACACA
AAACGGTGCCGAAGCTACAATATATCAAGCATTCATGTGCAAATGATAAGTTACAAAAGC
CAAAGAAGCCTGACAGAGTGACAGGTAATAAACATGGTACAAAGCTCAATGGTTAACAAG
CTCAAGAATGGAACTCAGGTATCAAAAACACTAGATTATAGAACTATTAGGAGTAATCTT
CAAGACTCCAAATGACAACATATATTTCAAATACTAAACTGGCCTGATTCAGCAATCACT
AAACACAATCGTAACACTAAAAACGTCCCCATCTTGAGGCACAAACCTAAATCAGGGGTG
TCAGGTGATTGCCAACATTAAGCAAAGCCCACACATTTACAATGTGTTTGGAGAGGATTT
GACAAGAAAAGAGGAGGGAGAGCGATATAGATCCATTACGCTTTATTTGGATGTACAATA
GGGAAAGAGAAGGGAGAAAAGAGGAAAGGATTAAATTTCCTTTACCTCTTAACAAATCTT
CCCAGCTGGAAAAATTTGGAGGGAAATCAAGCCCACTTCTCCCTCCTTCCTTTCCCCCCC
CCCCCTTCTCTCTCTCCCCTTTACCTCAATTTCCCTCCATCATTGCTTTTTAAACACACC
GCAAAACTCGTGCAGGCTGCATAATTCTTATAGAGATTAAGCACTGGGGCCAGGCTCCTT
TATTTGGATAGATGTTCTAGACAAACTAGCTTCCAGCTCCTCCAACTCGTCATCATCTAG
GTCATCGTCAATGTCATCCAGGTCATCATCATCACCATTTGCTACACCTGAACTGCCAGG
GGCATCAGGACTGCCATGAGTTGAACTGCCGTGGACCTCTTCCTGAGGTTTCTCATTTGC
CTCTGGCTCATTATTTTCAGATTCCTCCCTTTCATATTGATCCCATGCCCCAGCATCATC
AACAAACAAGCTAGCATTTGTCATAAATAGTTCTCGTCCACTCATTCTATCATTCTTAGC
TCTATCTGCACTCTGTGAAGCCATATTAGCAGCTCTTTCATCGGTCTTTTTCTGCTTCCA
TTGTAAAAACAATTCTGTAGTCATGGGTGTTGTAGACTTCACCTTTGACCGCTGCTCCTC
AATCTCTTCTTCAATGGGCATCTTATCAGCCTCTTCCTCTAGCAGAGCCTTCATTTGAGA
TTTAAGAACATAACCAGGAGGTAGAGCATGCCTGTAATGACAGTTTTTACCACCATTTGG
ACATGACCAGAACCAACCATATTGTTTTTTCTCCACTGCATCCAGAAAATGTTTGCATAC
AATATCGGTTGGTTTGTTCTGATTGTATTCCTTACTCTTCTCTGCAATAGCTTTTTCTAA
GGTCTCTAAATCCCATTCCTCCATAGTTCCATCATCGCGCTTATCTGAGTAAATATCAAT
CTTCTCTCCTTTCCTCTGCACATTTAAATCATGTGAAAATTTGCACTTAAAACCTTTTGT
ACACTGCCCTGCCTTAAAAAATTCGCAAAGTATAGACTTTGGATCAACACCAACTGGAAC
TTTTGGCTGGGTAACAGCAATCTTAAACAAATCGCTCAACTCCTTCTCCCTTGCCTTCTC
ATCTTCCTTCTTTTTCTTAGCATCCTTTTTAGGGTCAGTTTTAGGTTGGACAGATTGTTT
AAGACTTTGAACATATTTCTGAACGTTTTTGCTCTTGTTCTTGTTCTTAAGACCAAAGGT
CTTATCTTCAACTACCTTCTGCTTTTTTGCCAGATCGGCCTTCGACGCCTGCTTTGGCGG
CATTTTTTAACGATTCCGGCGCCGGTGGTGGGTTTCTAGTGGTTTTCCGGTGAAATTATC
GCCGGAGTTTCGAGAATTTTCGCAAGGGAGTTCTTGCGGAGGTCGAGTAGGGTGAGGGTT
GAGGTTGAACTTGGAAGAGTCTAACTGATGAAACCAAAACT
>318
TTCAAGTCTCGTACTAGAAAAGTCAAGTAGAAATCTGAGCCAGAAAGCTAAACGACTGAG
AGTTTAGAATTTACAAACTTGACAAAGACACCAAACAAAAGTGCTCAAACATATCATTTC
CTTGAACATAATATCCTCACGAATATAGCAATATTTTTCGGAACCACAGAACACTTGACT
ATAGTTCTTACTCTGATTTAACATCCTCCAGAAATAGTCACTCGCTCCTCTACGGAAATT
CAAAAACAGTGATACAGACCAAAATTTGAGACTAAGCTATTCCTTCTCTTCTTTCTACCA
TTCGTACAAAAATCACACATAAGCAAAAAAATTAAATACTCTACTTGGCTGAGTGCTTAG
CCTTGTTGTGAGATTCCAGAGCAAAGTCTGAGTTGAAGGTCTTTTTGCAAGGCTCACAAG
AAACTTGGCCAGCGGACTTGGGGGTAGCCTTGTCACCAGGAGTCTTGCCACCTTTCTTTG
ATGGATGTGGGGTTGCTGTATGAGCGCCCTTCTTCCCATCTGTTTTCTGGGGGGTAACTA
GCTTAGCCTTCTTGGACTCAGGTGTCTTAGCATCAGCATTGGGTCTTTTCTTGCCAGATT
CGGGCTTCTTTGCAGGTGTCTCTTCCTCAGAGTCCTCATCATCAAGGTCCGCATCACTAT
CATCACCCAAACTTTGCATATCCTCATCAGAGTCATCTTCATCGTCATCATCATCTTCAT
CTTCACTGTCATCTTCATCAGAGTCATCTTTCACATCTGGCAAGGATTTGTTACCTTTAC
CTTGCTTTGCAGCAGCCTTAGGCGCAGCAGCTGGAGCAGCAGCAGTACCATTTTTTTCTC
TGTGTAAAACAGGAAGATCCATCCCTTCCTCATCAGAGGAATCCAAGAACATGTCATCAT
CTTCnGGCTGACCCATCTCAGACTTGTATCCCATGAGGTGCACAGTTCCATTCTTCCAGT
TGTGAGAGATCTC
>319
GTAGCACTTACCTTGTTCAAGTGCTTTTGGAAGGAAATTGCCTTCACTGGATTTCTAGCA
CTGATAAAGCTTGGTGTGATGTATGTTGGTCCAGTACTTATCCAAAGCTTTGTTAGTTTT
ACTTCTGGAATGGGAAGCTCCCCTTATGAAGGATATTACCTAGTGCTAACCCTTTTAGTT
GCCAAAATAGCTGAAGTACTAAGTTCACATCATTTTAACTTTCACTCTCAGAGAATCGGG
TTACTAATTAGGTCCACCCTTATAACTGCATTATACAGAAAGGGGTTGAAACTATCTTGC
TCTTCGAGGCAGAATCATGGTGTTGGTCAGATAGTGAATTATATGGCAGTTGATGCTCAG
CAGCTAGGTGATCTTATGAATCAGTTGCATTCCATTTGGCTGATGCCACTGCAACTTTTG
GCTGCCTTGGTCTTGCTATACTTGTACATGGGTGTTTCAACGATGGCAGCACTCATCGGA
ATTGTTGTTATATTAGCTTTTGTGGTAATACGTACAAAAAAGTGCAATGTTTTTCAATAC
CAAGTCATGAGGAACAGAGACTCGAGGCTTAAGGCGATGAATGAAATGATAAATAATATG
AGGGTGATAAAGTTTCAAGCATGGGAAGACTATTTTCTGCAAAGAATTCAATCTTTTCGC
AAACTTGAGTATGATTGGTTATCCAAATTTGCATATACTGTTGCTGCCAATATGACTGTG
CTTTGGAGCGCGCCTCTTGTGCTTTCCGTGCTTGTGTTTGGGGTTGCAACTTGGATGGGA
GTGTATCTTGATGCTGCCACTGTATTCACGGCAACTACAATAATGAAGATCCTGCAGGAG
CCAATCAGGAACTTCCCTCAGTCTTTGATACAAATTTCTCAGGCAATGATTTCACTTGGA
AGATTAGATGGTTACCTGATGAGCCCAGAATTGGATGAAGGGGCAGTAGAGAGAGTCGAA
GGGTGTGAAGATGACATTTCCGTTGAAGTGAAACAAGGGAGCTTCTCTTGGGAAGATGAG
GCAACTGAAGAAACCTTGAAAGGGTTGAATCTTCAGGTTAAGAAAGGGCAACTGGCCGCC
ATCGTTGGGACTGTTGGATCTGGAAAATCTTCAGTACTAGCTGCCATTCTTGGTGAAATG
CACAAAACCTCTGGAAAGGTTAGAGTGTGTGGTTCCACTGCATATGTGGCACAAACATCA
TGGATACAGAATGCAACAATTCAAGAAAACATTCTATTTGGACAGCCAATGAACACAGAG
AAATACAAGGAAGTTATTAGAGTTTGTAGCTTGGAAAAGGACTTGGAAATCATGGAATTT
GGTGATCAGACGGAGATTGGAGAGCGCGGGATCAACTTGAGTGGTGGCCAGAAGCAAAGG
ATACAACTTGCCAGAGCAATTTATCAGGATTGTGATGTATATCTTCTCGATGATATTTTC
AGCGCTGTTGATGCACATACTGGTTCCGAGATATTCAAGGAGTGCGTAAGGGGAGCTCTC
AAAGATAAAACCATTCTTCTTGTAACCCATCAAGTTGATTTCTTGCATAATGCTGATCAT
ATATTTGTGATGCGAGATGGAATGATTGTACAATCAGGAAAATACAATGAGCTTCTAGAA
GCAGGTTTGGATTTTGGTGCTCTTGTTGCCGCCTATGAAAATTCCATGGACCTTGTGGAG
ATGAGCACACAACCGTCCGATGACCAATCAGAAGAAACTCCTAAGTCTCCAATCAGCAAA
AGCAAATCACTAGAAAGAGTCAAGTCTGAGAAGAAAGAACTGAAGAAATCCGAATCTCAA
AAGGGTACTTCTAAGCTCGTTGAAGATGAGGAAAGAGAAACTGGACGGGTTAGCCTAGAA
GTATACAGGCAGTATTCTACTGAAGCTTTCGGGTGGTGGGGAGTGGCTGCAGTGATATTA
GTTTCTCTCTTTTGGGTTGCATCGTTAATGGGTAGTGATTATTGGCTAGCATATGAGACT
TCAGAAGATCACACTTTTACTCCTCGCTTGTTCATTTTTGTTTATGCAATTGTTGGTGTC
ATATCCTGTCTCTTTGTGAGTGCGCGAGCCTTGCTTATTACATTTTTGGGACTTAAAACT
GCTCAGAGCTTCTTCAACCAGATCCTTGACAGCATCCTCCATGCTCCTATGTCATTTTTT
GACACTACTCCTTCCGGAAGAATTCTGAATCGAGCATCAACAGATCAAACCAATGTTGAT
CTCTCAATCCCATTATTCTTGGGCATGACAATTGTAATGTATTTCAATTTGCTGAGCATT
GTGGTGGTTACATGCATATATGCTTGGCCTACAATTTTCCTCATCATTCCCTTGACATGG
GTGAATCTTTGGTATCGGGGGTACTACCTAGCAAACTCACGTGAGCTGACTCGTTTAAGT
TCCATCACAAAAGCCCCTGTCATCCATCATTTCTCAGAAACAGTTTCAGGTGTTATGACA
ATTCGCTGCTTTAGGAGGCACGCATTGTTTAGTAAGCAGAATATTGACAAGGTGAACGTG
AACCTTAAGATGGATTTCTATACCAATGGAGCGAATGAGTGGTTAGGCTTCCGCTTAGAG
TTCATTGGAAGTGTAGTCCTTTGTATTGCCACTTTGTTCATGATTATCTTGCCCAGCAGC
ATCATCAAGCCAGAGTATGTGGGTCTGTCTCTTTCATATGGGCTTCCACTCAATGGTGTC
CTATTTTGGACTATATATATGACTTGCTTTGTTGAGAATAAAATGGTCTCCGTTGAGAGG
ATAAAACAGTTTATCACACTCCCCTCTGAAGCAGCATGGGAAATTAAAGAGTGCCTACCT
TCACCAAACTGGCCAAATCATGGACACATTGAACTAAAGGACTTGCAAGTGAGGTATCGG
TCAAACACCCCACTTGTTCTGAAAGGCATCACAATTGGCATAAGAGGAGGTGAGAAAATT
GGGGTTGTTGGTCGCACCGGGAGTGGAAAGTCTACCCTTATTCAAGTATTCTTCAGGCTT
GTTGAGCCTTGTGGAGGAAAGATAGTTATTGATGGTGTCGATATCTGCAAGATGGGCCTC
CATGATCTAAGGTCTCGCTTTGGGATCATTCCACAAGAGCCAGTACTTTTTCAAGGAACA
GTCAGAAGCAATGTGGATCCACTTGGTCTATATTCTGAGGAAGAAATATGGAAGAGCCTA
GAGCGCTGCCAACTTAAGGATGTCGTTTCTGCAAAGCCAGAAAAGCTTGATGCTCCAGTG
GCGGATGGAGGAGAAAATTGGAGTGTTGGTCAGAGACAGCTTATGTGCTTGGGAAGAGTC
ATGCTCAAGAAAAGCCGGATTTTGTTCATGGATGAAGCAACCGCTTCTGTCGACTCTCAA
ACAGATGCTACGATTCAAAAAATTATTAGAGAAGATTTTGTAAGCTGTACAATAATCACT
ATTGCTCACAGAATACCCACTGTTATGGACTGTGAATTGATTCATATTCTTCATTCAAAA
CTAGCTAAGCAATTAGCnAATCTAACTTCnAAAGGCCTGTCAAACTTGTGGCACTGTAGA
CTTTTTCATCCAGGCTAATTCGGGAACCATGAGTACTTATTGAATCTTGAACCGAATACT
CGAAGCTCACTTATAGCTCAGACGATCTATTGGAGTACTCTTGAACCAGTGCCCCAAAGA
GTGAGGGCCTCTCGAGTAGCCTAGATGGTGTATCGAATTCCTTAGACCATCCTGCATCAA
TGACTAATACTCTGTCACAGTCCATAACAGTGGGTATTCTGTGAGCAATAGTGATTATTG
TACAGCTTACAAAATCTTCTCTAATAATTTTTTGAATCGTAGCATCTGTTTGAGAGTCGA
CAGAAGCGGTTGCTTCATCCATGAACAAAATCCGGCTTTTCTTGAGCATGACTCTTCCCA
AGCACATAAGCTGTCTCTGACCAACACTCCAATTTTCTCCTCCATCCGCCACTGGAGCAT
CAAGCTTTTCTGGCTTTGCAGAAACGACATCCTTAAGTTGGCAGCGCTCTAGGCTCTTCC
ATATTTCTTCCTCAGAATATAGACCAAGTGGATCCACATTGCTTCTGACTGTTCCTTGAA
AAAGTACTGGCTCTTGTGGAATGATCCCAAAGCGAGACCTTAGATCATGGAGGCCCATCT
TGCAGATATCGACACCATCAATAACTATCTTTCCTCCACAAGGCTCAACAAGCCTGAAGA
ATACTTGAATAAGGGTAGACTTTCCACTCCCGGTGCGACCAACAACCCCAATTTTCTCAC
CTCCTCTTATGCCAATTGTGATGCCTTTCAGAACAAGTGGGGTGTTTGACCGATACCTCA
CTTGCAAGTCCTTTAGTTCAATGTGTCCATGATTTGGCCAGTTTGGTGAAGGTAGGCACT
CTTTAATTTCCCATGCTGCTTCAGAGGGGAGTGTGATAAACTGTTTTATCCTCTCAACGG
AGACCATTTTATTCTCAACAAAGCAAGTCATATATATAGTCCAAAATAGGACACCATTGA
GTGGAAGCCCATATGAAAGAGACAGACCCACATACTCTGGCTTGATGATGCTGCTGGGCA
AGATAATCATGAACAAAGTGGCAATACAAAGGACTACACTTCCAATGAACTCTAAGCGGA
AGCCTAACCACTCATTCGCTCCATTGGTATAGAAATCCATCTTAAGGTTCACGTTCACCT
TGTCAATATTCTGCTTACTAAACAATGCGTGCCTCCTAAAGCAGCGAATTGTCATAACAC
CTGAAACTGTTTCTGAGAAATGATGGATGACAGGGGCTTTTGTGATGGAACTTAAACGAG
TCAGCTCACGTGAGTTTGCTAGGTAGTACCCCCGATACCAAAGATTCACCCATGTCAAGG
GAATGATGAGGAAAATTGTAGGCCAAGCATATATGCATGTAACCACCACAATGCTCAGCA
AATTGAAATACATTACAATTGTCATGCCCAAGAATAATGGGATTGAGAGATCAACATTGG
TTTGATCTGTTGATGCTCGATTCAGAATTCTTCCGGAAGGAGTAGTGTCAAAAAATGACA
TAGGAGCATGGAGGATGCTGTCAAGGATCTGGTTGAAGAAGCTCTGAGCAGTTTTAAGTC
CCAAAAATGTAATAAGCAAGGCTCGCGCACTCACAAAGAGACAGGATATGACACCAACAA
TTGCATAAACAAAAATGAACAAGCGAGGAGTAAAAGTGTGATCTTCTGAAGTCTCATATG
CTAGCCAATAATCACTACCCATTAACGATGCAACCCAAAAGAGAGAAACTAATATCACTG
CAGCCACTCCCCACCACCCGAAAGCTTCAGTAGAATACTGCCTGTATACTTCTAGGCTAA
CCCGTCCAGTTTCTCTTTCCTCATCTTCAACGAGCTTAGAAGTACCCTTTTGAGATTCGG
ATTTCTTCAGTTCTTTCTTCTCAGACTTGACTCTTTCTAGTGATTTGCTTTTGCTGATTG
GAGACTTAGGAGTTTCTTCTGATTGGTCATCGGACGGTTGTGTGCTCATCTCCACAAGGT
CCATGGAATTTTCATAGGCGGCAACAAGAGCACCAAAATCCAAACCTGCTTCTAGAAGCT
CATTGTATTTTCCTGATTGTACAATCATTCCATCTCGCATCACAAATATATGATCAGCAT
TATGCAAGAAATCAACTTGATGGGTTACAAGAAGAATGGTTTTATCTTTGAGAGCTCCCC
TTACGCACTCCTTGAATATCTCGGAACCAGTATGTGCATCAACAGCGCTGAAAATATCAT
CGAGAAGATATACATCACAATCCTGATAAATTGCTCTGGCAAGTTGTATCCTTTGCTTCT
GGCCACCACTCAAGTTGATCCCGCGCTCTCCAATCTCCGTCTGATCACCAAATTCCATGA
TTTCCAAGTCCTTTTCCAAGCTACAAACTCTAATAACTTCCTTGTATTTCTCTGTGTTCA
TTGGCTGTCCAAATAGAATGTTTTCTTGAATTGTTGCATTCTGTATCCATGATGTTTGTG
CCACATATGCAGTGGAACCACACACTCTAACCTTTCCAGAGGTTTTGTGCATTTCACCAA
GAATGGCAGCTAGTACTGAAGATTTTCCAGATCCAACAGTCCCAACGATGGCGGCCAGTT
GCCCTTTCTTAACCTGAAGATTCAACCCTTTCAAGGTTTCTTCAGTTGCCTCATCTTCCC
AAGAGAAGCTCCCTTGTTTCACTTCAACGGAAATGTCATCTTCACACCCTTCGACTCTCT
CTACTGCCCCTTCATCCAATTCTGGGCTCATCAGGTAACCATCTAATCTTCCAAGTGAAA
TCATTGCCTGAGAAATTTGTATCAAAGACTGAGGGAAGTTCCTGATTGGCTCCTGCAGGA
TCTTCATTATTGTAGTTGCCGTGAATACAGTGGCAGCATCAAGATACACTCCCATCCAAG
TTGCAACCCCAAACACAAGCACGGAAAGCACAAGAGGCGCGCTCCAAAGCACAGTCATAT
TGGCAGCAACAGTATATGCAAATTTGGATAACCAATCATACTCAAGTTTGCGAAAAGATT
GAATTCTTTGCAGAAAATAGTCTTCCCATGCTTGAAACTTTATCACCCTCATATTATTTA
TCATTTCATTCATCGCCTTAAGCCTCGAGTCTCTGTTCCTCATGACTTGGTATTGAAAAA
CATTGCACTTTTTTGTACGTATTACCACAAAAGCTAATATAACAACAATTCCGATGAGTG
CTGCCATCGTTGAAACACCCATGTACAAGTATAGCAAGACCAAGGCAGCCAAAAGTTGCA
GTGGCATCAGCCAAATGGAATGCAACTGATTCATAAGATCACCTAGCTGCTGAGCATCAA
CTGCCATATAATTCACTATCTGACCAACACCATGATTCTGCCTCGAAGAGCAAGATAGTT
TCAACCCCTTTCTGTATAATGCAGTTATAAGGGTGGACCTAATTAGTAACCCGATTCTCT
GAGAGTGAAAGTTAAAATGATGTGAACTTAGTACTTCAGCTATTTTGGCAACTAAAAGGG
TTAGCACTAGGTAATATCCTTCATAAGGGGAGCTTCCCATTCCAGAAGTAAAACTAACAA
AGCTTTGGATAAGTACTGGACCAACATACATCACACCAAGCTTTATCAGTGCTAGAAATC
CAGTGAAGGCAATTTCCTTCCAAAAGCACTTGAACAAGGTAAGTGCTAC
>320
AAATAATTGCTTTCTTTAATTTGCTACAAGATAGAAAGCTTAATGAAAGGATTGCTGCAA
TAGGAAGATGAGAAATCTGCAACTCACCATCTCCCTTGAGACCTTTAGGAGCAGA
>321
TCAGTTCCTCTTTCTGGTTCGCAACATCATCAAACCCTAGATTTCCAACTTTGATACTCA
GCTCTCAATCAATGGCGTTTTCTTCTCGCATTCTCTCCAAATCCAAGCAGCTGTATACTG
TTCAGAACATTATAAGGAAGGAACATGTGATTCCTGTTCGCCACTTTGCCCAGGAATCTG
CTCCTAAAGGTCTCAAGGGAGATGAGATGCTTAAGGGCATTTTTTTGGAGGTGAAGAAGA
AGTTTGAGACGGCTCTCGGTATACTTCGCCAGGAAAAAATCACCATAGACCCAGAGGACC
CTGCTGCTGTACAACAATATGCTAAAGTCATGAAGACTGTAAGAGAAAAGGCAGATCTCT
TCTCAGAATCCCAGAGGATTCAATACACAATCAAAACACGAACCCAGGGTATTCCAGATG
CTCGTACTTATCTGCTGACTTTGCAGGAGATACGGATCAAGAGAGGCCTTACTGATAACC
TTGGTGTAGAAGCTTTGATGTTCGAAGCCTTAGAAAAAGTTGAAAAAGAAATCAAGAAGC
CTCTTATGAGAGACGATAACCAAGGAATGAGTCGTTTAACGGCGGAGTTCGAGAAGATCA
ACAAGAAGCTTGGAATCAACAAGAATGATTTGCCCAAATATGAGGAACAGCTGGAACTCA
AAATTGCAAAGGCACAACTCGAAGAGTTAAAGAAGGAAACCGTAGATGCAATGGAAGCTC
AAGCAAAGAAGGAGGAATTCAAGGACGAGCAAATGGTTGAACCCAAGTCATTGGACATCC
GAAACTTCATCTGAGATTTTAGCTTGGGTTTTTTGCTATTTGCCGGAAAATACTTTGTTG
GAGAGAGTGGAAGGCTGAGCTTGTTCAGCTCATCGGCAGGAATACCCACACTTCTCCCAT
TTTGTTTTGAAATAAATTGGATTTTATTCTGCTGGAAAGTCCGTCATTTTGGCAGAATAG
ATATCGAATGTTTTTCTGGATGTGTTTATATTTCTCAATCATGTGTAGGCTTTTTGAGCA
CATGAAATGATAAAAGCTCTGATTATGACGAATGACATTCTGTCGTACATTTTGAAAAAA
AAAAAAAAAGCCTACACATGATTGAGAAATATAAACACATCCAGAAAAACATTCGATATC
TATTCTGCCAAAATGACGGACTTTCCAGCAGAATAAAATCCAATTTATTTCAAAACAAAA
TGGGAGAAGTGTGGGTATTCCTGCCGATGAGCTGAACAAGCTCAGCCTTCCACTCTCTCC
AACAAAGTATTTTCCGGCAAATAGCAAAAAACCCAAGCTAAAATCTCAGATGAAGTTTCG
GATGTCCAATGACTTGGGTTCAACCATTTGCTCGTCCTTGAATTCCTCCTTCTTTGCTTG
AGCTTCCATTGCATCTACGGTTTCCTTCTTTAACTCTTCGAGTTGTGCCTTTGCAATTTT
GAGTTCCAGCTGTTCCTCATATTTGGGCAAATCATTCTTGTTGATTCCAAGCTTCTTGTT
GATCTTCTCGAACTCCGCCGTTAAACGACTCATTCCTTGGTTATCGTCTCTCATAAGAGG
CTTCTTGATTTCTTTTTCAACTTTTTCTAAGGCTTCGAACATCAAAGCTTCTACACCAAG
GTTATCAGTAAGGCCTCTCTTGATCCGTATCTCCTGCAAAGTCAGCAGATAAGTACGAGC
ATCTGGAATACCCTGGGTTCGTGTTTTGATTGTGTATTGAATCCTCTGGGATTCTGAGAA
GAGATCTGCCTTTTCTCTTACAGTCTTCATGACTTTAGCATATTGTTGTACAGCAGCAGG
GTCCTCTGGGTCTATGGTGATTTTTTCCTGGCGAAGTATACCGAGAGCCGTCTCAAACTT
CTTCTTCACCTCCAAAAAAATGCCCTTAAGCATCTCATCTCCCTTGAGACCTTTAGGAGC
AGATTCCTGGGCAAAGTGGCGAACAGGAATCACATGTTCCTTCCTTATAATGTTCTGAAC
AGTATACAGCTGCTTGGATTTGGAGAGAATGCGAGAAGAAAACGCCATTGATTGAGAGCT
GAGTATCAAAGTTGGAAATCTAGGGTTTGATGATGTTGCGAACCAGAAAGAGGAACTGAG
GAAGAGAGAGAGAGAGAGAGAGAGAGATTGATAGTATTAGACCAATTAGGCTCCCCTTAA
ATCAGGACCGTTCGTCCAGTTGGGTTTTCAGAAGTTATATTTTTAAATTTCCATGTCTCC
CATTTTAATTAAATTTTC
>322
TTTTTTTTTTTTTTTTTTAAAAGCACAATTTGGAAAAATTCCATTTATAATCTTAATCAG
TCTGCAAAGTTCATCTATTCCTGAAACAGAGCCATAAAAAGCTAGCACTGTAATGCAAGT
ACATACATATATCCAGAACCAAATTCCTTGTATCTAGAAGCACATGCTTTAGAATAATGC
TAAGCACATTTATTTCCTCAAGCTCTTTTGATGTCTTCTGCTCAACTAACAATCAGGTAG
CTGACCACAGTCTTCTATGACCACTGATGTAGTAGTCCTTCCACTTTCAGTGCCTACTCC
TTCCATCTGTTCAACCACATTATAACCATCGACTACTTTACCGAAAACCACATGCTTCCC
ATCCAACCAAGATGTCTTCGCAGTGCAGATAAAGAACTGCGAGCCATTAGTATTGGGTCC
CGAATTAGCCATGGAGAGGATACCAGGTCCTGTATGCTTCAACTTGAAATTCTCATCATC
AAACTTCGACCCATAAATAGATTCTCCTCCAGTTCCATTACCCCTGGTGAAATCCCCACC
TTGGCACATAAAGTTTGGAATGATTCTGTGAAATGCTGATCCCTTGTAGTGGAGAGGCTT
CCCAACCAAGATGTCTTCGCnnnnnnnnnnnnnnnnnnnnnnnnnnnnnnnnnnnnnnnn
nnnnnnnnnnnnnnnnnnnnnnnnnnnnnnnnnnnnnnnnnnnnnnnnnnnnnnnnnnnn
nnnnnnnnnnnnnnnnnnnnnnnnnnnnnnnnnnnnnnnnnnnnnnnnnnnnnnnnnnnn
nnnnnnnnnnnnnnnnnnnnnnnnnnnnnnnnnnnnnnnnnnnnnnnnnnnAAAAGCCTT
ACTGTGACGAGGTTTAGGGTCTGAGCTCCCAAAACTCAACAGTGGTCTTCAAACTAAGAG
TAGCAACATTTTAAAGAGCAAAGATGGCCAAGCCAAATCCCAAGGTCTTTTTCGACATAT
TGATTGGAAAGTCAAAAGCTGGGCGAGTTGTTATGGAGCTTTTTGCAGATGTTACTCCCA
AAACTGCTGACAACTTCCGCGCTCTGTGCACTGGAGAGAAGGGACTTGGAAAACTTGGGA
AGCCTCTCCACTACAAGGGATCAGCATTTCACAGAATCATTCCAAACTTTATGTGCCAAG
GTGGGGATTTCACCAGGGGTAATGGAACTGGAGGAGAATCTATTTATGGGTCGAAGTTTG
ATGATGAGAATTTCAAGTTGAAGCATACAGGACCTGGTATCCTCTCCATGGCTAATTCGG
GACCCAATACTAATGGCTCGCAGTTCTTTATCTGCACTGCGAAGACATCTTGGTTGGATG
GGAAGCATGTGGTTTTCGGTAAAGTAGTCGATGGTTATAATGTGGTTGAACAGATGGAAG
GAGTAGGCACTGAAAGTGGAAGGACTACTACATCAGTGGTCATAGAAGACTGTGGTCAGC
TACCTGATTGTTAGTTGAGCAGAAGACATCAAAAGAGCTTGAGGAAATAAATGTGCTTAG
CATTATTCTAAAGCATGTGCTTCTAGATACAAGGAATTTGGTTCTGGATATATGTATGTA
CTTGCATTACAGTGCTAGCTTTTTATGGCTCTGTTTCAGGAATAGATGAACTTTGCAGAC
TGATTAAGATTATAAATGGAATTTTTCCAAATTGTGCTTTTAAAAAAAAAAAAAAAAAA
>323
TAAGACAAAGATTGTCGGAGTACCACCACAGGATAAGATCTTGCCTTTGGCATCAGAATG
CACAAGTAAAAGATCTACTACAGAGCAGTTTCGTAAGCTGAACTCTGTGGAATCTGTACA
GGGTAAGCATACTATTAAAAATGTTCTAGAGGTAGATGACTTGGTTTCTGCTGATAGAGC
TAAGGATCATAGCCAAGCAGATGCGTTGCATAGAGAGTCACGCCAAGCAAGCAGTGGCAT
TGATGGGAAAATAAAGAATGCAAGAAGCAGCAGCCCTCGACTAATAAAGCCAATCTTTTG
GAACAAGAACTTGGTCAAGAGGAAAGTCAAGGCAGAGTCTGATTATATCTCTTGCAAGTT
TCATGCAGCTAAAGGAATAGTTGGTACAGATCCTTGTCTCAATCCCAGGACTAATAAGCT
GGTTGGCAAGGCAAGCAAAGTTTCTTTGAAGCATGAGCATAAAATTGATGGGAACTTAAC
TCCAATATGCAATAGTGAAAATGCCTGCACAGAGCTCAGTTATGGTCCAAGTAGTGAAAT
TGTAAAAGCTGATGGGAGATCAAGATTTAAGGAGAAGGGAGAGCTCTCTCAGAGCTCAAA
AAGTAGCATTGGTGAGTTTAGCAGCAGCACAAGTGAAGAGAGCAGTACAAGCGGGTCTAG
CCGCTGTTGTACCCGGCCGCATATGTCAAAAGACGCGAGATGGGAAGCTGTTCACTATGT
TCAAAAGGAGCACGGATTCTTGAGTTTGAGACATTTTAAGCTGCTnAGGTAGnCAGTTCC
AAnGTCnCnGGGGACATTGGAACTGTCTACCTTGCAGAGCTTGTGGGGACCAAGTGCCTG
TTTGCTATGAAAGTCATGGATAATGAATTTTTGTCTCGGAGGAAAAAATTGGTACGGGCT
CAAACAGAAAGAGAGATCTTGCAAATGTTGGATCACCCTTTCCTTCCTACGTTGTATGCC
CACTTTACTACGGATAAACTCACATGCTTGGTTATGGATTTTTGTCCTGGTGGGGATTTG
CATGCTATCCGCCAGAAACAACAAAACCGGTGTTTCTCAGAGCATGCAGCTAGGTTTTAT
GTTGCGGAAGTTCTTCTAGCACTGGAGTACCTTCACATGCTAGGAATTGTGTATCGGGAC
TTAAAGCCTGAAAATATCCTGGTTCGAGAAGATGGGCATATTATGCTATCTGATTTTGAT
TTATCTCTCAGATGTGTTGTCAACCCAACTCTCTTCAGATCATCTTCACCCATATTTGAG
CCTGCAAAGAAGACACCTTCAGGTCTATGTTCAGAATCTAGCTGCATTGATCCCTTTTGC
CTCCAACCATCCTGGCAAATCTCGTGCTTTACCCCTAGGCTCTTAACTACTGCATCCAAA
AGCCGGAAATTCAAATCTGAACAAGCTGTTCAGATTACTCCATTGCCACAGCTCGTAGCA
GAACCAACTGAAGCCCGCTCCAATTCCTTTGTCGGGACTCACGAATACTTGGCTCCAGAG
ATTGTTAAAGGGGAGGATCATGGGAGTGCTGTTGATTGGTGGACATATGGGATTTTCCTA
TACGAGCTTTTATATGGTAAGACACCATTTAAAGGATTGAGTAATGACGAGACATTAGCC
AATGTGGTATCACAACCTCTCAGATTTCCAGACACACCTTTAGTTAGCTTCCATGCTAAG
GATTTGATTAAAGGGTTATTAAGTAAGCACCCACAGCATCGTCCGGGATTTGTCAGAGGT
GCTGCTGAGATTAAACAGCACCCCTTTTTTGAGGGGTTAAACTGGGCATTGATACGTTGT
GCTGTACCACCAGAACGACCCAAGTTTCTTGATGTCAGTAAGGGTCTCTTTTCAAGCAAG
AAGGATGATAAGAAGTCTTTGGGAGTTCAGAGCAGCGAGCTCATTGAGTTTGAGCTATTT
TAGGCATATATGCTGTTTTTGCAGCAGTTGAAAATGTTTCCAAAATTTTCCTCTGTTCCC
CAGAGTGAGGTAGTTAGGTATCTCATACATGTAACACATGCATAGCTCTTAATGTAAATG
CAAGAAATTAGCTATATAATCTATGAAAAAAAAAAATTCTTAATT
>324
CTCAAAATATTGACCCATCATCGGGCAGAATCAAATGTCCAAGTCTCCAAGACTAGGATC
CATTGATCATGTTGGCACTTAGCACAACGGTTATAACCGAAATACAACAAAATTTGCTGG
CAATGGAGGAATTTTCCTCATCTTAGAAAGAAGCTAGCAAAGATAAACGCATATCACACA
CACACGCACACACAAATACAACACACACAACTCGGGTGCAAATCTTGCTAGATTCATCTA
AATACAACTAAGTGTGAGATGAAATACAATCTGGGAAATGGTATGAGAAACATAGGATAA
CAGGACCAGGACTGAGATTACCCTAGCTTGAAAACCTTACTTGAACCTCATGATAGGTTT
CCAAACTTAAGCTAAATTTAGAACCGACTCAACGAGAATTAAAGAATGTACTTCAACTGA
GGGAAACCTAGAAAAGAAAACTAACATCTATCAACCCCTATTATTAACCTTTCATCTGTG
CATACTTTTATGTACCGAACATATGCACATATATGTACCATTACTGACCAGCCTTCACTA
CTGCCTGGTCGATATCTCGTCAAGGCGACGATCCATGATGTCGGAAACAGTTTCTAGAAA
AGCTGCTTCACTTGTGGCCGGGAGCACAGAGTCCAGAGCTTCTTGGACAATTTCCTCAAT
CATAGACTCATTGTTAATGTTCACCCGGCACATGATGGTTCCAATTTCATATGGAGTCAA
CCCAAGCTCCACCCCTTTTTTCAACAGCATGGTAGAAATGCGAAGAGTGCGTGCACTTTC
AATGGGGAGGTCCCATCCATAATACTTCAGAATAGCAATGTCCTCCTCGGCATCCAAGGA
CCTTATGTACTCAACTGTCTCAGCAGAGTATGGTTGCCGAGCTTGTGGCCAGTAGAGCCA
TTCAAAAGTGCAGTCTTCGAAACATTCAGGCAAGCAGTATCCATGATCAATAGGGATCAG
AACTGTTTGACCAGTTTCTTTGTCCTTGCTAAACAGTATATTCCCAGCATGTCTGTCTGC
ATTCGCCAGCCTTATGTCAAGCACAGAAATTTTGTGCACCTCTTCCGTAGGAAATGAACC
GGGACCAATATCCTCACAGCTACCATTGTTCTTCACAAACTTTTGCAAGGATCCTATCTT
GGGAGTTATGCCATTGGGATGATTAAATCCCTTATTCAAGCACGACACCAAACCCGTAGG
AGGCACCCCAGCAAACCCCATTTCCTCTCCTGTGATTCCACGTCTCCCATTCAACGGGTG
ATCCAAGAGGTAAGCTGCTACTTCCCTATACGCCCCTTGCCCAACTATAGTACCCCGTTT
CAACCCTTCACCATCAGAAGTCAAGGGTATCCCATGGGGGTTGTTTATTGCCTTTGGCTC
CTCATCGATGGGCTTAAACACAGATACATACTCTAATCCAGCTGAATCCTGAATAAGGTA
CACCCCTCCTGAACCATCTGCCGACCTAATAGGAGGATTCCCATTCTCTAATCCCGCATA
AGTCATCTCCATCACTTCCAATATTGCTGATGGTATCTCAGCCTTTGGATTGACAACCAC
TGGCTCCAAGACAAAGTCTTTATCACAAACCTTAGCTAATATCGACTCTCGTTTTTCAAT
TTTTTCCAATTCCGATACTTCAACAGACAACTCTTCGCAGTTCTTCTCAACATGCTTAGA
ACTAAACTTAGCAGTCTTCCTTACAAGCAAATGAATCACAGCATCATTTTGCTTGCTGCA
GATGTCGTCAACCAACTGCTGATCCTTGAGAAGCTCGCCTTCATAAACAAGCTCCTGATC
CTCCTGATTAACTAACGCTTTCGCCCTCTTAGCTATCTGTTTCTTAATATACCTAACATC
CTGGTATCGCCCAACATCGAAAGTCAATTCCTTCCCACAAGTTGTCTTAACCTTAATCGT
CTGAAGGTCAGAAAGCTTAAGCACTAGGTGAAGAACATTGCCATTAGCAACTCCATAATC
GCGTACTAACGAATTACTCCGAGACAATTCCCTCCCTCCACAAACCAATTTCTGACTTTT
CACATAATATCCTTTAAATCTCTGAATCTTTAATTTCACACACTCAATTGAATCCGATTC
ACAGACACGCAACGGTATCACATTCCCGGAAACACTCAAGAAAACCATAATAGATTCAGC
AGAGTTCAAATCAAGAGCATTATGGAAAAATCTCGGCGAAATTAAAGGCTCCTCAGCCCT
AATTCTACTCACAGCAAGCCCAGCCGACGACATTGTTCTTCCTAGTGATGAAATTCAATC
GAATTTCAAGAATCTAAACTACAATAACCTAAATTAAAAAAATAAAACTACACAACCCAA
ATCGTTACAACATTCGATATACACAAGAATCCAAACAGATAAACAACAACAACAACATCA
AAATCCGTTAAAAAACGGATAAATTTCACTTACAGATACGATACCCTCACGATTCAAAGT
ATCAGCATCGATTCAACCGAAATCGCAACAAATTAGGGTTATTTTCTTTTTCCGAAACCC
TAGATCGGAAAATCGTAGATTCAAAACAAGAAAAATCGAACGAAAATTCAACAAATTTTA
GGGATTTTGAAGAAGAGAAATCAAAGAAGAAGAAGAATTAATCGTTGA
>325
CTACATATCACATCATTTGTGAATGTGACAAGAATCTGCCTTAAATTCACCACTGATGAA
CAAGATGTCTTAATCTTTTCAACCATTAAAGCCACTTCTTCTTC
>326
AACCAGAAACTCCTTCTCATCACCCTCTAACCTAAAACTTCCCTACTCTCTCTCTAAGAG
CCGCTACTCTCTCTCCTTCTCACCCTCTAACCTAAAAAAAGTAGATCTTATTTGTCTTCA
ACACAAATTGACCGGCCAAAATCAAACAGCTCAAACTCTCTCTCTCCGGCGAACAAGGAC
GAACTCTTTACAATTTGATATGAACGAACTGATTTTATACTCAATCGACGAACTGATATG
AACATTGACGAACTCTTTACAATCGACGAACTCTTTACAATCTACAATTTTGGTTTTTCG
TTTTTTCATTTTTTCATTGTTTATAACTACAATTTCGTTGTTTCATTTTTTTCATGTTTT
CAGATCTACAATTTTTTCCTTTCGTTTTTTCATTTTTACATTGTTTAGATCTAATTTTTT
CATTGTTTTCGAGTTTTGTACATCTGAAATTATGTTCTTCTGTTTTTTTACTTTTTAGAT
TTGATTTTTTTTTTTTTTTTTTAATTTGCAGATCTGTTTTTGGTTTCTCTGGAAGTTTTC
TTTGTCGGAAATAGAAGGAAATTGAAGTACAGAACGTTTAGAGGTACTTGATGAAGAATC
TCACGCTATAGGATTTCGTGTTGTAGCTGGCGAACATCGCnTACACAACTACCGATCAAT
CACCACTTTACACCCnTnnACTTATTAnTCCnCTGATGCACCACCTCCTCAnACTGnGAC
AAACAAGGGGATTGGGACAGTAGTGGTTGAATCTTATnTGGTAGATGTACCACCTGGTAA
TACAAAAGAAGAAACATGTGTTTTTGTGGATACTATTGTACGCTGCAACTTACAATCCCT
TACAAAGATAGCCGAGAGAAGGGnnnnnnnnnGGGCTAAATCATGTTCATCAACTACATC
ATCACCATCATCATCATGTAAAGTATCATGAATGATTTTTGTTTTTTATATGTTTGAAGA
TCAATTTTTCTTTGTTCGTTCACTGTTGATATCCAGCAGATAATTAGGATTTTTCTTTCT
TTCCCTTAACTTTTGGGAGAGAGATTGAAAATATGGTTACACTTACACCATCATCTTGTT
TGGTACGAAGAACATTTGCTCCACCCATGTTATTCGTCGTTAATTACTGCCATTTTCTGT
ACCTTTTTTTTTATTTTATTTCTTTATCTTTACTGATCGATTAGTTTAATGAAGAGAAAA
CTTATTAATTGGTGTTTCACAAATTAAAGATTCTTGATTGTATTTATCAACCC
>327
GGGTTGATAAATACAATCAAGAATCTTTAATTTGTGAAACACCAATTAATAAGTTTTCTC
TTCATTAAACTAATCGATCAGTAAAGATAAAGAAATAAAATAAAAAAAAAGGTACAGAAA
ATGGCAGTAATTAACGACGAATAACATGGGTGGAGCAAATGTTCTTCGTACCAAACAAGA
TGATGGTGTAAGTGTAACCATATTTTCAATCTCTCTCCCAAAAGTTAAGGGAAAGAAAGA
AAAATCCTAATTATCTGCTGGATATCAACAGTGAACGAACAAAGAAAAATTGATCTTCAA
ACATATAAAAAACAAAAATCATTCATGATACTTTACATGATGATGATGGTGATGATGTAG
TTGATGAACATGATTTAGCCCnnnnnnnnnnTTCTCTCGGCTATCTTTGTAAGGGATTGT
AAGTTGCAGCGTACAATAGTATCCACAAAAACACATGTTTCTTCTTTTGTATTACCAGGT
GTACATCTACCAAATAAGATTCAACCACTACTGTCCCCTTGTTGCAAGTGGAGGATTCAT
CAGTGGACTAAGTCAATGGGTGTAAACTGGTGATTGATCGGTAGTTGTGTAGGCGATGTT
CGCCAGCTACAACACGAAATCCTATAGCGTGAGATTCTTCATCAAGTACCTCTAAACGTT
CTGTACTACAATTTGCTGGAAGACCTGACACCACGTGAACCTCTCTAAGACATCCTACTT
GATTCCCATCTCCAGCGATTACACGACAACTTCTTAAAAAATGTTTGTAAGTCTGTGGTT
CATCAAAGCGACGGACTACAGGCCATACTGTTTCAACAGGGGCTGCGATTCGTTGAACGA
CGACTGAGCAGCACTGATTAGGACCAACTTCATGATTGTGGTATTTAGCGACGGTGTCCA
TTTCTTTGTCTGGAGATGGGCAGCAGAGAGAAAGTTCCTTCGCTAATTCATGAGCTAACG
AGGGTTTCATCTCGGCTGCAGTGGTTTTGAGAGGTAGCATAGTAATAGTAGTAGAATCTA
CTATGGTGTTATTGGTAACAAATGTACTGGTTGTGGTTGTTGTTGTGGTTGTGTATGTTT
GAAATTGAAGAGCAGAATGCATTTTTGGTAGCTGAAAATAAAACCTTGATATTGTATGTT
GTTCTATTTCTAGCTAAGAGAAAATTAAGAAGAGAGGTGGGTGTGATTTGTGATTAAAGG
GAAGAGAGAAAAGAATGAGGAAGAGGGAAGGTGATCTTATGATCTTATCTGGCGAGATTG
AGATTACGCCGGACAAGCAAGTGGGAAGAGCAAGTTGCATCAATTTTAATACTTGGACGT
GGTTTTAGGAAATTGCCCCTTTTCTTTTACTAGTACTACCCAACTACTCAAACTTGCGCT
TTTTTTATTTTTTAT
>328
AAAACGATGACGGACGTTTCAGAATTTGAAGATGCAGTTGAAATAATGATGGATAAAGGA
GAAACTAAAAATTGCTTGGACTATATAGAAACTGAAATTGATGAAGATATTGTCTTAAAT
AGTTGTTATCTGTTTGACACCAAGTTAAATTGCCTTTATGAATTGGATAGAAAGCTAGAT
GCTTTTAGGnAAGTnAAnAnCTTTnTAnGAnnCnGAGnnAGTnTTCnATTAGACnnnTnn
TGnTTGTACGGTTTTGCnGAAATGAATATGAGAAAGAATGCAATTACACTGAATCGTATT
TCTACTTCAGTCAGTTTAAATTTCCTGATCAAGATGTTACTTTATCAAGATTAGTAAAAG
AGATGGAAAATGAAGTAAAAAAGAAGTTGGATGAAGAGAAATACGAAGAAGTTGTGGATT
ATGTGAATACAATCAATCATGATGTCGTCTTTTCTAGTGAAGACTTGTTTGACAGCAAGC
TGAAGTGCCTCAATCTCTTAAATAGAAAGAAGGAGTTACTTAAAGAAGCAAAAGCTCATC
TGAAAGCTGGTGGTATCTTGTCATATTACACTTCTGGGATTTTGGGCTCCAGTTATGCCG
AATTGGGTAATTACGGTGAAGCACGACAACATTACATCAAAGCCATCCAAACCTGCAAAA
CACAAGAAGAAAAACTTGGCTATCGCAACTTGCTCAAATTAATGGAGAAGGAAGAAGAAA
CAAGAAAGATAAGAAAGGAAAACAAACGCGTGGAAAAAATAGATCCAAGCTTTCTCAAGG
GTGAAAACAAGAATTTCGAGCAAACTAAAAAGAAAATCAACCCTCATAAATCTATAAAGG
AAAAGGATGGGAGTCAATTGCAATGTGGTGTTAAGAATTCACAAGGTGATTTGAATACCG
AAAAGGAAGCTAAGGCAATTATTGCGGAAGAAAAAGGAGGTTTATGTGGTGTATCTAGCC
CGAAAAAGGATGTTGAGAAAATAGAGTTTTCAACCTTGGTTAAATTTTCAGTTGTTGAGC
ACTGTAGTGACATTTTCGATGTAATTAAGGAAGATCATTCTACACAATCTCCAATGTCTT
TAGTAAAAGCAACTGAAAACCATATGGAGAATCTTGAATTGCTTAAGTCATGGAGTTATG
ATCTTCCTTATATGGCGAGGGTGGAGAGCGCACTTCCTTCAAATTCCATCTCCTTGGAAC
CATTACTTGTTGTTGAACGGATTCAACCATTACACTTATTCTTCTCTTTGGAAAGGAAAA
AATTTATTACTAACTCGTCGTCTACTTCCAACAAGAGAGATTGGTGGGAATGTATTAGGG
AAAAATTCCGTCTAATCTTTCGAGACATCATTTGTGGTCTGTTCTTCCTTCACTCCTCAA
ACCGGG
>329
GGAAATGCACTTAAACGnnnnnnnnnnGAAGATCTTTAGGAAACGGAGGGAGTAGTTACT
ATTACTTTCTTTTCAAAAAAGAAAATGAATAAGTTAGTAATGCAGTTTATTAATCACTTA
TATAAAAT
>330
TTTTTTTTTTTTTTTTTTTTTTGAACCTCAGCAAGGAAATTTCACTGCCATTATATAAGA
AACAAAACTAAAAGATTGCAGGTTGCCAAATAGAATACAGACACAAGTCGTATGAATCTG
ATAGCAAGATTCAAACAACCATAACAAACCTAACTGGAATAGGAAGTGAAAGGTTACATT
AATTATAAAAAGTAGCAAATGAACTCTGCTTCAGATAACCAACAGAAAATACAAAGCACA
TTGCCACCAAAAGAAATCCATATAGACAAAGGAGCCTTCTAAAGGGATAAGAGGAAAGAG
ATCACAGTCTATCTTGTGAAACATAACAACCAAAAACTACCACTTTTGCAGCTAAAAAAC
TACACAGCAAGTCACGTAGCAGCAAGACATGTGCAGCAGTCCATTCAAGCACACGACACA
TTCATTTGTCTGCAATCAACGAAATCACCAAAACCATTTAAGCAATTTGCGCCCAAGGAG
CTGTCACATACCTCAGTAATAGGAAGGTGGCATTCTCTGATACATGCCACTAGGAGGACC
TTGTGGAGGCCCTTGAGGAGGACCCTGTGAAGGAGGGTGGTTCTGGTTCATATACCCACC
ACCAGAAGAAGAAAGCCCATAACCACCACTGTTTTCTTGATATGAAGGTGGCATTCCCAT
AGAACTCGGCGGTGTTGGCATCCGATACGACCCATACTCCCCAGAACCTGGGCCACCATA
CTGAGTATGCGACCCACCATACGGCCCACCAACAGAAGCACTATATCCACTAGCAGCAGG
AGGACCTTGAGCACTCCCCATTCCCATTCCCATTCCCGGACCGGAATTAGGCCCCATCCC
ATAACTCCCATAGCTCCCCACCGGCCCACCATACTGTGGATTGATCGAACCAGACATCCT
ATTACCACCCATCTCACCCGGCAAAACCGGGTTCACTGCTTTCCCTTTCTTTCCATCTTC
AGCCAACTTACACATAACTTGATTCCCATCAATCATCTTCATAGGCTCCATCAAGGCCAT
CCTGGCACCTTCCTCAGTCTTATAAACAAAAAAAGCAAACCCCCTCGTTTTCCCACCTTG
CTTATCAAACCCTAAAGGACCCTCTTCAATCTCTCCAAACGTAGCAAAGAAATCCAACAA
TCTCTCAGCAGAAATCTCGTAAGGAACATTCCCAACATAAATCTTCCTCGTCGCTTGATC
CTCACTATTCGGCCCACGCCCCGCCGACGCTAAATGAGTAACAGTCATACGACCATCAAT
CTTCTTGCTAGGCTGACGAAGCGCCAAAAGAGCACCATCAACATGCTTAAAAGTAACAAA
TCCATAACCTTTGGACTTACCCGTGGTTTTATCGGTGATAACAACGGCTTCATCGAGTTC
TCCGTAAGTAGAAAAGAGTGATTTGAGAGAATCTGTTGTTGTGTTAGGGCCGAGGCCAGG
AACGAAGAGTTTACGACGCGAAACGTCGGAATCAGCGAGCGCGCGAGCGGAAGAGAGGAC
GTCGGAGTAGCGAACGACGGCGGATTGAAGGAGAGAGAGGATCTGTTCGTGCGTAAAAGG
TTCGAGGAGTTTGCGTGCGTCGTCTAGAGTTAAAGTTTGGTTTTCAGATGGTGGCGTTAA
CTCTGTAGGTGAGATTAGGGTTTGGTCGGTAACAAAGGAATTACCATTTTCGTCGGCTTT
GCGCTTCTTTAGAGATTCCATCnGAAGAGAGAGAGAGAGAnnnnnnnnnnnGAGAGATGA
AGGGGAAAACCCTAGTTAACGCGTAAGGGAGAGAAAGTGGGGTTTTAGGAACAGGATTTG
GGGGAAATTTGGTGATACGGAAATTTGTGAAGTCGGAACAATATTGAAATGGAAGAAGGA
GATTTATGCAACTATAAATAGGGAAAACCTTCAAGGAC
>331
GGAAAGATCTTTAGGAAACGGAGGGATTATGGTACAAGACTAGGTCTATATAATACATAA
CCTAGTTCTTCCCTTTGTTCTTCCCTAAAAAGGCTCCCCAAATGGCATCAAAATATCACA
AATAGCAATAAAAGACAGATTGAGTCGATGTATTAGCTATGAATACTCGTCGATTCCTCG
GAAAGTTTTAAATTATCAGTTTATTTCTTCATTTATT
>332
AAGAGCACACGTCTGAACTCCAATCCACGCCATTTTTCAGAATAAACCGAACCATTTCCT
CATTTTCTCCCCTAAATATAACCATCTCCACCACCAAAAATCCCTCATTACATTTTCTCT
CTCCCTCCTTCAAGCTTCAACAATGGCGCTCCTATCTCGGGCCGCAACCCGAAGTACCGC
CATAAAAACCCTCCCATCTCTCTCCTCCATGTCATCATCTTTCCACACAACCCACCCTTC
TCTCTCCTCCACGTCATCAACCACCACTCAACCGACAACCTACGGCAAGGCCCCACCTCC
TGCGTTACCTAAGTCAGCTGAGTACGTGATTTCTAAGGTTGACGACCTGATGAATTGGGC
CCGTCGTGGGTCGATTTGGCCCATGACTTTTGGGCTGGCTTGTTGTGCTGTTGAGATGAT
GCATACGGGTGCGGCCCGTTACGATCTGGATCGGTTTGGTATCATATTTAGGCCCAGTCC
TCGTCAGTCGGATTGTATGATTGTTGCCGGTACTCTTACTAATAAGATGGCTCCTGCTCT
TCGCAAGGTCTATGACCAGATGCCAGAGCCCAGGTGGGTTATATCTATGGGAAGCTGTGC
AAATGGAGGTGGATACTATCATTATTCATACTCTGTTGTTCGAGGTTGTGACCGGATTGT
TCCAGTGGATATCTATGTCCCTGGCTGCCCACCAACAGCTGAGGCCTTGCTTTATGGACT
TCTGCAGCTACAGAAGAAAATTAACAGGCGCAAGGATTTCCTTCACTGGTGGACCAAGTG
AGCACATTGCGCTTATATTCCTTTGACATGGCTACAGTTTGGCGAGATAATAATCTGTGT
AGTGTATGCCGGCTTGTTATGGCCAAGGGTCATTCATGATATCTGAAGAAAGCCCCTTGA
AATTACTATGAACTGTAAAGCCCAGTTGTGGTTTTTTATTGTATCTGATGAGAGGTTTAT
ATGTTTTTTTAGTTTCCTCAGTTCCAGATTTTTTAAAAATTTGAAATTCTAAATGTTTTT
TGCTTTCTGGCCGAATTGAAGCTGTCTTTTGGTTTTGTATCTTGGGTTAAGGATGAAGAG
AACCTTTGATAAAAATTCAGTCTTCTAATAAAGATTATGTAGCTTTGTACTTTGTTTAGT
GCTGTGGAGTAGTATATTTTTGATATAAAAAAAAAAAAAAAA
>333
AAAGAACGAACTTACTAAATTCCTATAGAAAATTATAAACACGGCAACACCTAAACATGG
GTGTAATGATATAAAATTCCTTAAATGAAGGGCAATTTTAGCACTCTGACTCAATTCAAA
TCTTCAAACCCTCTTTCTCCTGGGAATTCAGAAAGACTCAAAAGGGTTTAACAGTTGCAG
AGTGAAATGACGTCGTCAATCTTCGAAACCCTAATAAGATCAACGGCAATTATCGATTTA
TCATCATTCTTAAATCACATCTCTCAAACTTCnTCAGCACCATCTCTTCTCAAACCCTnC
GCCTGCnGnnnAGnnGCnGnnnTTCTnGGnTATGCAAATGCAACTACTTATGATAAAAAT
GAAGAGAGAGAAAGAAGAAAAGGGAGACAAGAAGAAGAAGATGATGAGATACCCACTGAA
GGAATTAGCAAACCCATGTCTGAAACTCTCAAACAACTTAACAAAAAAGTCCCTGATTCT
CTCATTAGTGTCCGCTCTGAAGATGGCTATTCTATCAAATATATTCCATGGCATATTGTG
AATCGAATTATGAACTTG
>334
TTGCAAAGAAAAAGAAGGGAGCAAGTGTTTATAGTAGAATAGTGTCAAAACTCAAAAGAG
TGTTTATTTACTTCGGTCTTTCCTCCTTTATGTAGTTTTTGTTCGCACAAATGCATATTG
TGAATCGAATTATGAACTTGCATGCTCCAGAATGGTCTGGTGAGGTTCGGAATATCATAT
ACTCAGCTGATGGTGAATCTGTAACTGTTGTTTATCGCGTTACACTTCATGGAACTGATG
CTGAGATTTATAGGGAATCAACAGGAACTGCTTCACTGAAAGAAAAAGGCTATGGAGATG
CGGTACAGAAGGCTGAAGCAATGGCATTTCGTCGAGCCTGTGCACGTTTGGGACTTGGGC
TTCACCTCTACCATGAAGATATGTCATAGCATGGTCTCATTATGTGTATCTAGTGGCTGn
TCTATTTTnTTnTnTCTTTTTTnTTTTTCTGGTTGTAAAGGTCGCATAGCTGTGTAGCCT
GTTCTCATCTTTGTGGGTGGTTTTTTTTTnnnnTTTTnTnTnTGGGGCCAGAGGATAGGC
TTATTTTTGGACCACTATGCATCTTGCAAGTATGTGTACGGAGGAGATGGTGTTCGATTT
ATGCAAGTACTGAAGATTGTAGAAGCCTTTGTCATTGGATTCATTGTCAGGTCTAAATTA
GGATCTGATGATGCATAGTAAGTGTTGTATTCGTTAACAAACTGATTCAGACCTTGTATA
TGCTGTTAATCTATATTCGCTAATTTGCCTCTCTTTGTTAAAAAAA
>335
AAATTTAAAGATACAAGTATACTACAGTTAATATAGGAGTAATGCTCGTTTCTTTCATCA
ATAATATAAGTATAGATATTTGCAGAGTCTAAGTTTTCATTTTTCATCAATAACAACTCT
AAAGAACCGAAAATGGTGTTAAGTGAGACAAGTGCAGATGCCTCCACCCAAAACTTGTCT
TGCACATTTGCTTCTCGCTATGTAGCACTGCACTTCCCAGGCATGTTCTTTCTTTTTCTT
TTTnTTTTTnnnnTTTTTTATATCTCTTTACCCGATCACAGTTTCACAGATCACCACTTT
ACCTCTTACTAGTGATTTATGTCTATTACCTTTATTTTGCAGCTCTTTTTGTTTAAATAG
ACTTCAAAAATAGTTGTATCAGTGAGGAGAACTATCGGAACAGATCTTGTAATATCAAGT
GACTTTTTTTATAATCAAAATTTTGTAATATCAACTTAATATGTACATAATATGTCCATC
TCATAGATGAACACTGAGCTATTAGTTTCATTTGCTTTTTAATTGTTTATCAATTGGTAT
TGTCAAAGGACCAACTCAACCATCAGCTTAAGCTGATGGTTGATGCCCCAGAAATAGATT
TATACTCTATCACGCCCCCTCACGCAAGAGCCCTTTGGGCTTGAAGTGTGGAT
>336
AAATTTAAAGATACAAGTATACTACAGTTAATATAGGAGTAATGCTCGTTTCTTTCATCA
ATAATATAAGTATAGATATTTGCAGAGTCTAAGTTTTCATTTTTCATCAATAACAACTCT
AAAGAACCGAAAATGGTGTTAAGTGAGACAAGTGCAGATGCCTCCACCCAAAACTTGTCT
TGCACATTTGCTTCTCGCTATGTAGCACTGCACTTCCCAGGTTTAAAATGCCCGAGAAAT
CAATACCAAAGGATGCTGCTTACCAGATAATAAACGATGAGCTGATGTTAGATGGGAATC
CAAGGTTGAATCTGGCATCATTTGTGACTACTTGGATGGAGCCCGAATGTGATCAGCTAA
TTATGGCTTCTATTAACAAAAATTATGTTGACATGGATGAGTACCCTGTCACCACTGAAC
TTCAGAATCGATGTGTAAATATAATTGCACACCTGTTTAATGCTCCTATTGGCGAAGAAG
AAACAGCAGTTGGTGTAGGCACGGTAGGGTCGTCAGAGGCAATCATGTTGGCGGGTTTAG
CATTCAAAAGAAAATGGCAGCAGAAGCGAAGAGCAGAAGGAAAACCGTGTGATAAGCCTA
ATATAGTCACCGGAGCAAATGTGCAGGTTTGTTGGGAAAAGTTTGCTCGATACTTTGAGG
TAGAGCTGAAGGAGGTGAAATTGAAAGAAGGATATTATGTGATGGATCCAGAGAAAGCTG
TGGATATGGTGGATGAGAATACCATCTGTGTGGCAGCTATTCTAGGTTCAACCTTGACAG
GAGAGTTTGAGGACGTAAAGCTCCTTAACGAACTTCTGACCAAAAAGAATAAGGAGACTG
GATGGGACACACCCATTCATGTTGATGCTGCTAGTGGTGGATTCATCGCTCCCTTTATCT
ATCCGGATATTGAGTGGGACTTTCGGTTGCCATTGGTTAAGAGTATAAATGTTAGTGGTC
ACAAATACGGTCTTGTTTATGCTGGAATCGGCTGGGTTGTCTGGAGGAGCAAAGATGATT
TGCCAGAAGATCTTATTTTCCACATCAATTACCTTGGAACAGATCAGCCTACTTTCACAC
TCAACTTCTCCAAAGGTTCAAGTCAGATTATTGCTCAGTACTATCAGTTGATACGGCTTG
GCTTTGAGGGGTATAAGAATGTGATGGAGAATTGCAGAGACACGGCCAAGATGTTGAAAG
AAGAGATAGAAAAGACGGGGAGATTCAATATCGTATCCAAGGATGTTGGAGTCCCAGTCG
TGGCATTTTTCACTAAAAGATAGCAGCAGCAACTACACTGTTTTTGACATAGCAGAGAAT
TTAAGGCGTTTTGGGTGGATTGTCCCAGCTTACACAATGCCGGCGGATGCTGAGCACGTC
GCAGTGTTGCGCGTGGTGGTAAGGGAGGATTTTAGCAGGAGTCTTGCTGATAGACTTGTT
TCCAACATCCAGAAAGTCTTAGATGAGATGCATGCTGACCCAGTCCCAGTTTCTAGCAAG
TCTGCTCATGTCACCCTTGACAAGGATGAAACACAAGGGAATAAGGCTGTTATCAAAAAA
GATGTGGTAGAGATTCAGAAGGACATAACCAAGTACTGGAAAAAGCTTGTTGATCGTAGT
AAAGCGAGAGTGGTTTGCTAGTTAAAGTTGTGTCATGTTTTAAGTAATTCATCAGATTCA
TGCTATATCATTTGTAGACCGTTTATCCAACAAAATCGCCCAGATTCCTGAGTGGTTATT
CTATAGTGTCATATTCCTGAGTACTGTGTAAGTTTAACTTGTAGACTGTTTATCTGGTGA
TCAAGGGTGTATAAATATCCCCAATAATAATTAATTAATATATATCGTAATTATAAAATA
ATACTTCCTGCGTTATGTTTTATATGAAACATTTGCTTTTGCATGCAAACCAACACGCTT
CTTTAATTGCTGGTATTGATGTTTGTATCATGATGACATTCATTGCATCAGTGCCAACTA
ACAATTGTGGCACCTAAGCTTTAGCTACAAGATCATAATAGATTTTAGTCCCTCCATCTA
CTAAAGATCCTCCCAATTGTCAGATTAATGCATTAGA
>337
GTAATATCTAAAAGAAGAGATCATCTGGCAACTTACAGACGTTATTACCACAAAATTGGG
TTTGACTAGTGAAATTCACTGTTTTGAGCTGCCTAGATGGGAAAGCCACTGATGAGAAAC
ACTTCCTTGTAGTTTTGAAGAGAATCATATCTTTTAATGTCTAAACATATTAATCATATA
TTTCTGATTTCAGAAATTCCTAATATTATCTTGTTTTTGAGAAGAAAAAAAAGTGCATTT
ATAATTTTGAGTAGATTTGATTACAATTGGACTTATGGTTCATGATTCAAACTGCATGGG
ATTTGATTCTTCTGAAGTTTGGATGTAGTTAAATCTTAAATGTTTGAGTCCAAAATAGTT
CGAATGTGCATTTTGACTTCGTAAAGGTTTTATAAGTTTTTCGGTGTACATCACCATTCT
TTCCATGGCCAACTTTACTCAACAGAAACAGGGGAAATATTTCTTAAAGAAACCTCGAAA
GTACAGTGTGTAGTCCTTTGCAATGAAGAGGAGTTGTATTATTTTCTTTCACCTTATGTT
GATGCAACTGATCAAGTGAATGCAAATCTGTTGAAATGCCTGTAAGTCCAATTAGTGAAC
CTCATACCTATATCAGTATCTAGCTAATTCTGATTAAAAGGGCAGGCAnGGCAGGCnAGG
nAGnCAGAnTATCAnTGATCTAnAAATTTATnTAACTATTGnCAAACTTTTCCATGAnTA
TAnTCCTGAGTAGGATTTGCTTATTTCAnTTCCAACTATCTATGGTTTTTTAGAATAACC
AATACACAGCGCTTTGTCAATGGATGTAGTCATGCGGCTACAAGCTTGTTTGAACCTAGA
TTGAGCATTAATCTCAATAAAGGCTCTCGCCAAGTTGTTGTTTGAACTTTGAAGCAATCA
TAAATTTGTAGATCACTGATAGTCTGATACCTACCTGCCTTGCCTGCCCTTTTAATCAGA
ATTAGCTAGATACTGATATAGGTATGAGGTTCACTAATTGGACTTACAGGCATTTCAACA
GATTTGCATTCACTTGATCAGTTGCATCAACATAAGGTGAAAGAAAATAATACAACTCCT
CTTCATTGCAAAGGACTACACACTGTACTTTCGAGGTTTCTTTAAGAAATATTTCCCCTG
TTTCTGTTGAGTAAAGTTGGCCATGGAAAGAATGGTGATGTACACCGAAAAACTTATAAA
ACCTTTACGAAGTCAAAATGCACATTCGAACTATTTTGGACTCAAACATTTAAGATTTAA
CTACATCCAAACTTCAGAAGAATCAAATCCCATGCAGTTTGAATCATGAACCATAAGTCC
AATTGTAATCAAATCTACTCAAAATTATAAATGCACTTTTTTTTCTTCTCAAAAACAAGA
TAATATTAGGAATTTCTGAAATCAGAAATATATGATTAATATGTTTAGACATTAAAAGAT
ATGATTCTCTTCAAAACTACAAGGAAGTGTTTCTCATCAGTGGCTTTCCCATCTAGGCAG
CTCAAAACAGTGAATTTCACTAGTCAAACCCAATTTTGTGGTAATAACGTCTGTAAGTTG
CCAGATGATCTCTTCTTTTAGATATTAC
>338
CTGAAATAAGAAAGATATGATTAATATGTTTAGACTTTAGACATTAAAAGATATGATTCG
TAATATTCACTCTTCAAAACTACAAGGAAGTGTTTCTCATCAGTGGCTTTCCCATCTAGG
CAGCTCAAAACAGTGAATTTCACTAGTCAAACCCAATTTTGTGGTAATAACGTCTGTAAG
TTGCCAGATGATCTCTTCTTTTAGATATTAC
>339
GTAATATCTAAAAGAAGAGATCATCTGGCAACTTACAGACGTTATTACCACAAAATTGGG
TTTGACTAGTGAAATTCACTGTTTTGAGCTGCCTAGATGGGAAAGCCACTGATGAGAAAC
ACTTCCTTGTAGTTTTGAAGAGAATCATATCTTTTAATGTCTAAACATATTAATCATATA
TTTCTGATTTCAGAAATTCCTAATATTATCTTGTTTTTGAGAAGAAAAAAAAGTGCATTT
ATAATTTTGAGTAGATTTGATTACAATTGGACTTATGGTTCATGATTCAAACTGCATGGG
ATTTGATTCTTCTGAAGTTTGGATGTAGTTAAATCTTAAATGTTTGAGTCCAAAATAGTT
CGAATGTGCATTTTGACTTCGTAAAGGTTTTATAAGTTTTTCGGTGTACATCACCATTCT
TTCCATGGCCAACTTTACTCAACAGAAACAGGGGAAATATTTCTTAAAGAAACCTCGAAA
GTACAGTGTGTAGTCCTTTGCAATGAAGAGGAGTTGTATTATTTTCTTTCACCTTATGTT
GATGCAACTGATCAAGTGAATGCAAATCTGTTGAAATGCCTGTAAGTCCAATTAGTGAAC
CTCATACCTATATCAGTATCTAGCTAATTCTGATTAAAAGGGCAGGCAnGGCAGGCnAGG
nAGnCAGACTATCAGTGATCTACAAATTTATGTAACTATTGCCAAACTTTTCCATGATTA
TAATCCTGAGTAGGATTTGCTTATTTCAGTTCCAACTATCTATGGTTTTTTAGAATAACC
AATACACAGCGCTTTGTCAATGGATGTAGTCATGCGGCTACAAGCTTGTTTGAACCTAGA
TTGAGCATTAATCTCAATAAAGGCTCTCGCCAAGTTGTTGTTTGAACTTTGAAGCAATCA
TAGGAAAACTAATCTACAGTTGTGTTTTCAGTTGGAAAATGTTTTTCCTGGAAAATCATT
TCCCTTTGAGAAGATTTATCGTTCAAACAAAGCGAACCTTAAAAGATCTTCGAACTTTAA
TTTCTAAGTTTATCAGTTGGTTTGTAAATTGAGCCTTATTAGTCTTCTACCTTTTGCAGG
TTCAAGTCAGATTATTGCTCAGTACTATCAGTTGATACGGCTTGGCTTTGAGGGGTATAA
GAATGTGATGGAGAATTGCAGAGACACGGCCAAGATGTTGAA
>340
CAGGGAAACACAGTAGCATCTATGGGATCTTTTAAAGGATTGAAACAAGTCAGAAGAATT
GTAGAAGACTGCATACAGAACAAAATGCATCCAATATATCATATCAAGATTCTCATGATG
AAGAAGGAACTCGCCAAGGATCCCACCCTTGAAAACGAGAATTGGGATAGGTTTCTGCCG
CAGTTCAAAAAGAAGAATGTTCAGAAGAAGAAAGGTAAGGGTAAGGAGAAGAAACCGTAT
ACGCCATTCCCCCCTCCACAACAGCCTAGCAAGATTGACCAACAACTGGAGACTGGCGAG
TACTTCTTGAGTGAGGAAAAGAAGTCGGCGAAGAAGTGGCAAGAAAAGGAAGTAAAACAG
GCTGAGAAATCAGCTGAAAACAAACGAAAAAGAGAGGCTGCCTTTATTCCACCTGAGGAG
CCTGTGATGCAAGGCCATAAGAGTTCAACAGATGATAAAACTGATGTCAACGCCATGGCA
CAGTCATTGAAGCAAAAAGCAAAAGAAATTGTGAAGCAGAAAAATGTCAAGAATCTGGAT
CCTCAAGCTTATATAGCTGGTTCAGAAGCACCACCCTCAAAGAAAAAGATGAAGAAGTCC
AAATCTAACCGATGAATCTTGGACTTCTTGTCATTGATTGTCCAACATACTGAACATCGT
TTCACGTGTAGTCCATGTTTGTCAATTTTGATCTCAGTGAGACTAACTTAAAGCGTGAAC
ATTAGATTAGGTCAATGTGGATTTCATAGTCCAAAAGTCCAACTCCAGTTTGTAATCAAG
AAAAAGAAATCTTCCATTCAAAAnCCAGCCAAATGTCTTCACTTCACCGTATTTTCTAAA
TTTAnAGTAAACCTGGGTGTTTCATCGTCCAAACACTTCTATTnATTTGAnAATATAAGG
AGACACTTTTGCCTAAATGAACAAATTTTTGTACTCAATTTCTCAGATGAGCTCAAGTTT
TTGCTTATTTTAAAATTGCTTGATTTTAGTATTAAATAGTTCTTGTGCCGGACAATAGGT
CCCTAATTATTTATCAATGTGCA
>341
CAGGGAAACACAGTAGCATCTATGGGATCTTTTAAAGGATTGAAACAAGTCAGAAGAATT
GTAGAAGACTGCATACAGAACAAAATGCATCCAATATATCATATCAAGATTCTCATGATG
AAGAAGGAACTCGCCAAGGATCCCACCCTTGAAAACGAGAATTGGGATAGGTTTCTGCCG
CAGTTCAAAAAGAAGAATGTTCAGAAGAAGAAAGGTAAGGGTAAGGAGAAGAAACCGTAT
ACGCCATTCCCCCCTCCACAACAGCCTAGCAAGATTGACCAACAACTGGAGACTGGCGAG
TACTTCTTGAGTGAGGAAAAGAAGTCGGCGAAGAAGTGGCAAGAAAAGGAAGTAAAACAG
GCTGAGAAATCAGCTGAAAACAAACGAAAAAGAGAGGCTGCCTTTATTCCACCTGAGGAG
CCTGTGATGCAAGGCCATAAGAGTTCAACAGATGATAAAACTGATGTCAACGCCATGGCA
CAGTCATTGAAGCAAAAATnnnnnnnnnnnnnnnnnnnnnnnnnnnnnnnnnnnnnnTT
>342
TAAAACAGCAGTGGACAACAGAATTACATTACTGATGGCTACTACACTCGAAGAAAAGTA
AAGTGTCAGAATCATGACATTACTTGAGGGCACAAGTGGATCAGCTGCAAAGGCAAATAG
AATCAGATTAGTGACAATAAATTTCAAGTTGCAAGATTGAACTTAAGATACATGATCACA
ACAATATCCAGGAAATCACTTCAAAAGAGAGTAATCATGGACAGAACAGAAATATATGGA
GAGTTTTTAGAAAGTATTCCAACAAGGGCCTTTCATCGGGTGCTCAAGTAAATTGCTCAT
CTCTTTCTGCCACCACGCTCCCTCAACGAAAGTGTTAAGGTCTCGCCATCTCCAATATTG
TAATAAGCAAGTTTGAGATTGTCCTTCAGAAAACCAGCCTTTCCACTTAATTTCTGTTTG
TTTGCCGGAAGTTGAATTTCCCCGGATACCTTTTCTTTCAAACTACCAACAGTTTCATTC
AAGGACATGGTGATCTCCAAAACTTGTCCCTTGAGGTTTCCTTCATCAATATTTGGAACA
GATATGTTGATCCTAACAGGTCCCGGATGTTGGGCAAGGAACTGCTCTTCTGGAATCAGT
GCAGAGTCATCATACTTCTGTCTCTTGGGCTCTGGTTCATCTGGAAGCGGAGGGGGAGCT
TCATCTGGTGGTGGTGGTGGAGGTGGCATTCCTTGAGGCATAGGCAGCTGTGGAACAGGA
GGCATACCATGTGGTGGACCAGCTGTGAAGGGACGGTGACCGCTAAGTGGTGTAAATTGA
GATCCAGGTGGCACTGGCATACCGGGTTGGGTCATGGACACAGGTAAAGGCATTGGTGGT
CGATTCATCATCATATGCTGCTGCCCAGGAGGCATTTGCATAGGAGGAGGTGGCGGAGGA
ACCATTTGATTTACATGGACCATAGGACGAGGTGGAGGTGGAGGTGGAGCCATAAGTCCG
CCAGAGGTTGGAGCTGAATACTGAATATTGCTAGTTGGTACACGAGGCATATTCACAGCT
AGCCCAGCAGGGGGAGGGAGTGGACGAATCATGGGAACAACTGGTCTTGGAGGAGGAGGA
GCAGCTGGACCAGGGAAAGGCCTTCCATCATTGTTGCCGTCAATTTGATCTTCCCCACCC
ATACCCTGAGACATAGCCTGGTTTGCCGTGCGACCAATGCTACCTGTATGACCATCCCAT
ATGACTTGCTTAGGCTGCTCATCTTTTTTCTTCTCTATCTCAGCTTTGACGGCATTAGAT
ACTTCTTCCTCCGTGGTACCGAAGATATCAGGACGAGTACGTGCAAGTCCTACAATGTTT
CTGGAAATTTCATCATCATGAGCAAGGGTTGTCTCCCGAATCTTGGCAAACATCCTCTCT
TTCTGCTCCTTGTACTTTGGATCAATCAGAGAGATCCTCATGTGCTCTGACATCTCACTT
ATAGGTATTAATTCACCAGTAATTGGAGAAACAGTGAACTTTGTCGGGTCTCTTTCAGCA
GGAATTCTCTCTTCAGGTCGTTTCCAATTTTTGACGATTCTCATTGGAGGATCATCTTCA
TCCATAGGAGCCTTGACTTCATCCTTCTTTTCCTCCCCATTCGTCTCTAGGCTGGCACCC
ATCATACCCTCCTGAAGAAGCTGCATCTCTTCTTCATCCATTTCCATTTCTACCTCCTTT
CCAGGCTCAACAATCTCCTCTTCATCCTTGGTTGAGATCTTACTCCTCCTTATGACCTCT
TCAAGAGTCATTGGCATAGGCAGTGACTCGTCTTCGTCATCTGCAAAGTCGATTGATTCA
ACCACTACAAAATCATGCCAATCAATCATAGCCATCTGGATCCTCTCCTGCTCAATTTCA
TCTTCAGCTTTCTGCCTTGCTTGCTCCTGCGACTTCTCCCATTCAAGTCGATGCAAACAC
CGCTCAAGGACTGTAGTACGGTCGGCGACACTCTTCCTTAGCTTTTCCGTCAATCCCTTT
GGAGGCATCAGAACTTTAGAATAAGCATCAGCAAGAGCAGTGAAAAACATAAACATACTA
TGTGTAGGCTTCAAAAAATGGAACTGGGGGTTGTTCATCTCCCGACTAGTAAGCCCCGTC
AAAAAGGACTTCCCATTTCGAGCAACAAACTGTGCAGTAAGCTTAATAATATCTAACTCC
TCCCCTGTAATCCCCTCCGGCAGCCTTACAGTATATTGTTCAGCCTCAGGAGGCTCCAGG
ACCTTCCGAACAGGTCTAAATTGCGCAGAAGGGTCAGGCTTCTCTGCTGCAGCGGCAAGA
TCATCAGCAGAGACAGCATCAGACTCTGAGGCCACTAGATCTCCTGCCTGAGAAGGCGGC
TGTTGTGTTGAGGATTGATTCTGCGCCCGAAACTCAGACAATCGATGTTGATAATAAGCA
TGGTAAGGGTCCGAAGCAGTAAGAAAGTTAAATTTCACATTTCCTGCATTATTAGCAATA
ATTCTCTTCTCAAACTCAGGCCCATTTTTGGCCACAAACTGCGCGGTCTTATCAACGATG
TTTCTGATATCTGGAGGAGGGTGAATAATTCCAATGGTTCTTGTATGTGTTGCCACTGAA
GTTGGTTTGCTAGCTTGATTTTGATCTTCTTCTTTATTCTCGTCATCAGAAGGCAACTGA
GCTGGTGGTCTTGGGCCAAGATCCCCATCTTCCGGTGGGGCTGGAAGCGGCAATATTGAC
ATTGTGCCCAACATTTTGCAACCCCACTGTCTCTCAGCACCCAATAACCAAAAAATTCAA
CTAATGTAATAAAGAGTAAAATCTCATGAGCATTAGAGACCAACTAACTAAAAGCCTGnA
ACGAGCTTCTGCAATTCGAGCTTnnCGTATGACATATGAGAGGTTCCAGATTCCAGAGGT
TCTAAA
>343
CATATGTCATACGCAAAGCTCGAATTGCAGAAGCTCGTTAAGGCTTTTAGTTAGTTGGTC
TCTAATGCTCATGAGATTTTACTCTTTATTACATTAGTTGAATTTTTTGGTTATTGGGTG
CTGAGAGACAGTGGGGTTGCAAAATGTTGGGCACAATGTCAATATTGCCGCTTCCAGCCC
CACCGGAAGATGGGGATCTTGGCCCAAGACCACCAGCTCAGTTGCCTTCTGATGACGAGA
ATAAAGAAGAAGATCAAAATCAAGCTAGCAAACCAACTTCAGTGGCAACACATACAAGAA
CCATTGGAATTATTCACCCTCCTCCAGATATCAGAAACATCGTTGATAAGACCGCGCAGT
TTGTGGCCAAAAATGnGCCnGAnnnTnAGAnnAnnnnTnTTGCTAATAATGCAGGAAATG
TGAAATTTAACTTTCTTACTGCTTCGGACCCTTACCATGCTTATTATCAACATCGATTGT
CTGAGTTTCGGGCGCAGAATCAATTCCAATGGTTCTTGTATGTGTTGCCACTGAAGTTGG
TTTGCTAGCTTGATTTTGATCTTCTTCTTTATTCTCGTCATCAGAAGGCAACTGAGCTGG
TGGTCTTGGGCCAAGATCCCCATCTTCCGGTGGGGCTGGAAGCGGCAATATTGACATTGT
GCCCAACATTTTGCAACCCCACTGTCTCTCAGCACCCAATAACCAAAAAATTCAACTAAT
GTAATAAAGAGTAAAATCTCATGAGCATTAGAGACCAACTAACTAAAAGCCTTAACGAGC
TTCTGCAATTCGAGCTTTGCGTATGACATATG
>344
AAGGAAGATTTATACCAGGAAAGGTTACACAACAAATTATGTTCAAAATAGTGTAGATTC
ATGCATGCAACAATATAATGAGAACCTGGATTCTGTACTTATTTTGTGGGTCCACTGCAA
GCCTGGCATCATTATCAGCTAAGCAAGCCACTTTTTCCTGCTTGACAAGTGAGACTTGTG
TTGATTTCATTCCAAAATAAGCATTTGACTCCAAGAGCGCCAATGTCCGTGCATGAGTGT
CATCAGAAGTCATAATAGCAAGAGGGATCTCCTTAAGAGGTTCTCCTTCAGCCAGTCTGC
AGCTAGCTTCTTGAAGAGCAAGGATAGACTCTATGTATAACTGTAAGAAGCATGTTCCAG
TGGAGGTTTCGGAAGGAAGAGCAACCTTAATTCCGTTGTACCCAAGACGTTCTCCAAGAC
CACCAGCAACAAGAACAAACGCAGCATTTTTTGCTTCCTTTACACCAGTCTCTTCATATT
TGATGAAGTTCTCATCAGCAAAAGTCAGATTTTCACCTGTTGGAACAGAAGGTGTAAATC
CATCAAAAGCATTCTTTCCAGCCTTTGAGTCTGCTAGAAGTTCTTTAGCATTATTTATAT
ATTGCACCAAACCACCAGGATAGCTGGAATTGAGGCGAGCAATCTGATCAAAGAAGGCTA
ATTTCTCATCATCATCAACACCAGGTTCAGGCCATTCATCAAAGACATGACTCTGCCCAT
TCTGAATCAACATCTTCGCCAAATCGACATAATCAGGCGAAAGAATATTGAGATTTCTCT
GG
>345
TTTTTTATCAATTTAGTCATTAATTATTTTAACGACATTTAACTCCTGCTTTATTGGACG
AAAAATAATGTTTCAGCGGAAGTAATATACATCTGCGTCAAAGATCGTGGAAACACATGG
GAAGATAAGTTTGGGACTAGCATGTAATACGCATATACAAGTTTGATTGTTATTTGAGTT
TCTGACCATTTAAGGTTTGGTTGACATACAAATCAATGAATACATTTACAATTGAAGACT
GCTACGCGAACTTCACACGCTAAACTATAATTTTCTCATTATTTAGTGAAAGGAATATCC
AGAGAATTATAGGAGGAGACTAAAAAAAAAACTCTTACGATCTTATCCTTGGCTCATGGT
TTGCATCAAGGTTTCAAGCAGTAATTCCCAGGTTCTCGGAAATTTCCTTCAAGTTGATCA
ACCTTGCTTATTCTGAAGCCTCTGATCCTTATTTCTTCAGGAATACGAGTATCTTTATAA
TCAACATTTTCTAGGGTCCAGCCTACGTTTTGCACAGAACCTTCCACTTTCACCTCTGCA
TCATCAATTGCGTCTACAATAAGAGTTCCATTCAAGGAAAGTCCCTCGATGAAAATATTT
CGGCCCTTGAGAACCATGGTGGACTTCAGAGAAACAGAGCAATTTCCTCCAATTTTTCTT
TTTACATCTGAAAATGTTAGTGCCCATTTTGGCTTCCAAACAATCCGAGGCCACACCTCC
ACTTCTTGTCCGTTATACGCATGCATTACTGGGTCAGCAATTTGAACACCCGCCTTTTTC
AAAATTAGGCTGTGTGCCCTGTAGATGGCCATTTCACCAGAAGTTGCACTATGGTATGGA
TTACCCTTTGGGACCTTTGCAGCATCCTCAGGGTTGTTCTTCACAGGTGCATAAGCAAGC
CATATATCCATCACAGTAAACCCAACCCTTGCAGTTGGAGGTAACGTCTTTGGGTAATCT
TGCATCATGCACTCCAATCGAGTAGAAGACTTGAAGGAAGTCTTTGTAGCATCCTTATAC
TTGGGGTTAACAAACTCTTTGATGGCACCACCTGTCTTCTTGAGTTCCTCAATGTATGAT
TCAAGTTCCAATATTAGCTGATTAATATTTCCAGGGAAAGGTGAAAACCCAGTCTCACAG
TTGACATCTCCTTCAGAGTTGATAGTTGCTCGAAGCAGAGGATCAAGTTGATTGTATTCC
ACATTGATCACCATCGTCCTCCCATCAGCATGTGTAAGCTTAGCAATGCCTCCAATAGCT
TCTTTTGCTTTTCTAGGAACTGCAAGAGAGTTAACCTGGTACTGTTTAGTGGCACTGACT
CCCAGTGATGCTGGAATTGCCTTGAAGAGAAGTCCATTTGTATCTTGAAAGAACAAAACC
CATTTTACACCAGCATCATGCCATTTGTTTAGAAGACCACTAGAATACAGAAGTGAATGC
ACATCGCCATGGCCATGAGGCTTTGTCTGGATTCTGTACTTATTTTGTGGGTCCACTGCA
AGCCTGGCATCATTATCAGCTAAGCAAGCCACTTTTTCCTGCTTGACAAGTGAGACTTGT
GTTGATTTCATTCCAAAATAAGCATTTGACTCCAAGAGCGCCAATGTCCGTGCATGAGTG
TCATCAGAAGTCATAATAGCAAGAGGGATCTCCTTAAGAGGTTCTCCTTCAGCCAGTCTG
CAGCTAGCTTCTTGAAGAGCAAGGATAGACTCTATGTATAACTGTAAGAAGCATGTTCCA
GTGGAGGTTTCGGAAGGAAGAGCAACCTTAATTCCGTTGTACCCAAGACGTTCTCCAAGA
CCACCAGCAACAAGAACAAACGCAGCATTTTTTGCTTCCTTTACACCAGTCTCTTCATAT
TTGATGAAGTTCTCATCAGCAAAAGTCAGATTTTCACCTGTTGGAACAGAAGGTGTAAAT
CCATCAAAAGCATTCTTTCCAGCCTTTGAGTCTGCTAGAAGTTCTTTAGCATTATTTATA
TATTGCACCAAACCACCAGGATAGCTGGAATTGAGGCGAGCAATCTGATCAAAGAAGGCT
AATTTCTCATCATCATCAACACCAGGTTCAGGCCATTCATCAAAGACATGACTCTGCCCA
TTCTGAATCAACATCTTCGCCAAATCGACATAATCAGGCGAAAGAATATTGAGATTTCTC
TGG
>346
AAGAAGGCAATGTGAAATGCATCGGTATATATGGTCATGCTGGAGCTGGAAAGACCAATC
TCATGAAGCACCTCTACAACAAAGTCTTTGATGATGAGGAGGGTTTCAAGGCTGTTTTTT
GGGCTACGGCACCTAAATTTGAGAATGATCCTAGAAAGTACAACCAAGCCTTGCAGAAGT
GTGTGGCTGATGGGATGTGGGTTGATTTAGGAAATGATGTTGCTCACGATGAGGCAAGAA
CTGCAGGAAAGTTATTGGCAAAACTCCATGAAATTGGCTCCGACAAGCCATCAGTTTTCT
TCTTGGATAATGTGACACATGAGTTTCCAGCTTATGAACTTCTAGGCATACCGTCTCAGA
TGAATCCAGAAAATAGTGATGCGAAATGCATCCTTGTGTTTAGTACATTGTCCAGAGATG
TATGTAACAGGATGCAATGCGACCTCACTCTGAAGATGGACTTACTAGAGAAGAAAGAAG
CAGAGGAGTTGTTCTTGTATGAAGTCAGAAACAGAGAAATTAATGAACATCAGCTATCAA
ATCGTGAAGAACGAAGGATCAAACAAGAAGCCGTAAAAGTGGCAAATGAATGTGCAAGAA
TGCCnCTnGCTATCATnATCATAGCnCGGTCCATGGTTnATnTTAAAGAnCTTCCGGAAT
GGAnAAACCnnCTAAATGAGCTGACGGGAACCATCAGCAGCATCCATGATGAGGAGGATA
AGATACTGGAGCAGCTCAGATTTGGGTATGATTGTTTGGAAGATAACACTGTCCAACGTT
GCTTTCTCGTCGCTGCAAATATGTTTGCCAAGGAnGATCAACAnATTnCTnnnCnAnATA
TnATnAAAGAGTGGAAGAAnCGCAAGCTAATTGGTATAGACAGACCAnCTAAGTTTGTGG
ATGATCAGGGTCATACTGTTCTGAATCAnCTTGAGAGAATGTGTTTGATTCAAGTTGCAT
CAAACAGTCAAATTGTGACTATGAACAAGTGGATAAGGAAGATGGCAAACAAGGTTACTC
AACCTGTTCGTTGACGGAAACCGAGTCCATCTCAAATATATATGTGTTAAGACAAGAATT
TCTGGGACTTTTTTTAACAATAGATATGATTTCAAAAACTCTTCCAATTTTGTTAGTTTA
TTTCTGTTGCAAGTGTTGAAGACTGTTTATTTT
>347
TCATGGTACACCCAGGTCTATTATAAAGGTTCTCACTGAAAATATTGAAAGAGTTTGTGA
AATCATATTAATTGCTCAAAAAAATCCTAGATATTCTTATCTCAGCACGGAAATATATAG
TATGTAGATTTTTTTTGTAAACATAGTATAAGACTAATTAAAATACTTATTTTGTTGGAA
AAGACCTAATTTTTTTTTGTTTTACTTCCATTTGTTACTTCAGGCCATCTCAACATTTTC
CGGCCAAAAGGTATATTTTCCGACCAAAAAGTCAATTTTTTAGCCTTGACTTTTTCCCCT
CTTCTCATTAAATGGAACCAAAAAATCCGTTGTCATTAAACTTTGGTGAAAGGGAGTAAA
AAAAGTCATGGCCAGAAAATGTTGAGATGGTCTAAATTAACAAACAAAAGGAAGATAATA
GGTTTTTGAACAAAAAAGTTTTTATTAGGTCTTTTCCAACCTAATAGCTATTTTAATAGA
TCTTATCCGACAAAAAAGTTCACCGGTATGCAGCAAACTGCCAACTTGCGATCAGCTAGT
TGAACTCTGACTCTGAGTTGAGTAGGTCTCGATATCCGTCAATGAACAGGTTGAGAAACC
TTGTTTGCCATCTTCTTTATCCACTTGTTCATAGTCAGAATTTGACTGTTTGGTGCAACT
TGAATCAAACACATTCTCTCAAGCTGATTCAGAACAGTATGACCCTGATCATCCACAAAC
TTAGCTGGTCTGTCTATACCAATTAGCTTGCGATTCTTCCACTCTTTAATCATATTTAGT
TTAGAAATCTGATCATCCTTGGCAAACATATTTGCAGCGACGAGAAAGCAACGTTGGACA
GTGTTATCTTCCAAACAATCATACCCAAATCTGAGCTGCTCCAGTATCTTATCCTCCTCA
TCATGGATGCTGCTGATGGTTCCCGTCAGCTCATTTAGACGGTTTTTCCATTCCGGAAGT
TCTTTAATATTAACCATGGACCGGGCTATGATAATGATAGCTAGTGGCATTCTTGCACAT
TCATTTGCCACTTTTACGGCTTCTTGTTTGATCCTTCGTTCTTCACGATTTGATAGCTGA
TGTTCATTAATTTCTCTGTTTCTGACTTCATACAAGAACAACTCCTCTGCTTCTTTCTTC
TCTAGTAAGTCCATCTTCAGAGTGAGGTCGCATTGCATCCTGTTACATACATCTCTGGAC
AATGTACTAAACACAAGGATGCATTTCGCATCACTATTTTCTGGATTCATCTGAGACGGT
ATGCCTAGAAGTTCATAAGCTGGAAACTCATGTGTCACATTATCCAAGAAGAAAACTGAT
GGCTTGTCGGAGCCAATTTCATGGAGTTTTGCCAATAACTTTCCTGCAGTTCTTGCCTCA
TCGTGAGCAACATCATTTCCTAAATCAACCCACATCCCATCAGCCACACACTTCTGCAAG
GCTTGGTTGTACTTTCTAGGATCATTCTCAAATTTAGGTGCCGTAGCCCAAAAAACAGCC
TTGAAACCCTCCTCATCATCAAAGACTTTGTTGTAGAGGTGCTTCATGAGATTGGTCTTT
CCAGCTCCAGCATGACCATATATACCGATGCATTTCACATTGCCTTCTT
>348
TTTACTCAAGCTTTGATGTGTTGGTCGTATCTGTGTTCTACTCTAATACTCTATTAGGAT
GGTCTAGCGCTTGAGAGTGCTTGATGGTTTGACAATTTCTTCACGCTGTGAGATTTTGGT
GGTGCCCAGTGAGGAAGAATTTTTTTTGGGTTTACTATTTCTGAATTTAAACATGCAAGT
AAATTTGTGCACGGACTACTCAGTAGATATCTTTATACGCTTTTTAAATTTTAAAAAAAA
AAAAAAAAATTCTTC
>349
TTGAACGTGTAAAAGAAGAAGTCGAGGCCATCGTTGGAGCTGTTCATCAAAAAAAGGATT
CTAGAGATCTCAAATAAGTGAACAACTTTTAAGTTGGTGCCACAAATATGTTTGATTCAG
TTGGAT
>350
GCCACAAATATGTTTGATTCAGTTGGATCCTCGCTTCACACCAGGATTCAGATTCAGAGG
ACGAGTGTAAATCTTTTGGATCTTATCTGTTTGATTCATATATTCGAACACCAAAGATTA
GATTGCTTGAGTTGACTGTTTATTTGTGTAAATTTAAACTTCTATTCTGGAAAAACAGAG
GACTGGGTATCTTGAGAGTTTGGTTTATAATTTATCGAAATAATGTTGTACCGAATCCAT
TGGTTTCATCATAGAAATCTCAGAAAAACTCTTGAATCCTTACGGAAACGAAAGTTACCA
ATGTGCATCGTTTGTAACTACTTTTGTTTGACTTTAAGAGCTGCTTATTGTAAATTTTGC
>351
AAAGTCCGATAATGATGTAAAGGACGAAGACCCGAAAAACAGGAAAAAAGAAAAGAAATC
TCTAACCCTAAACCCTAACCCTAACTTTCGATTACAAATCACAACTCTCACTAGATTCAT
TCATTTCAATTTCCAGATTTCCATCGAAATGTTGACGAAGTTTCACCCAAAATTTCGAAT
TTCCAGCATCAAATTACCTTCCCCAAATTTCAAGAACATATAAGAAGAGTTAAGGAAAAG
AATTGCGGGCAAATTAAACTTTTTCGGACAGAGAAACTCGGATCTTCCAGATAATTTGAA
GGGTTTGTATAGGATTTCTTAACACATTTTTTGAGCATTAATTCAGAATTTATCTATTTT
TTTATAAGCTCGGTAAAAAAAAAAAAATCAAGATTTTGGGGGTTCAGTTGAAC
>352
CACTGAACCCCCATTGAGTACGCTACTGGTTCAAGCTGTATTGCTGAGTTCTCAAGCTCA
GGAGAGTTTAGACAAACGTCGAGACCAAACCAAATAGTTGGGGAAAATTAGGTGTTTAAT
TATCAAATGGAGCTTCAAACCGATACTGTTGCCGGAGAAAAACAAGCGGTAGAAGTGTCT
AAGAATGAGATTAGAAGTCTTGATAATGTACTAGATAAGCCTGTGGAAATGAACAATGCA
ACTTTAGAAGGTGGAGCGGATGCTAGCTTAGTTTTTGAGAATGAGTCGAATAGTCTGGGC
GGTGTTGATGTTAGTGGGAATGGCGAACAATTAGGATTGAAAGAAAAAGCTGGTTCTGAA
GCTGGACC
>353
TAAGAGACTTGATGAAGCAGTGACTCAGGTAACCAATATAAATTTTCCAAAGATATTGAA
AGGAGGGTGTCATTTATAAGAATAATTTTAAGAAAGAATTGAATCCCCCCCCCCCCC
>354
ACACGTTCAAACACGTTTGGCGCTTTGATTTCATCAACAGATGTAAACTCATCAATATCA
CTACTTGTTCCATGAGTTTCGTGATGATGGTGTGGTGACTTATGATGGGCTGCTTCAGTG
ACAGCCTCGACTTCTTCTTTTACACGTTCAAACACATTTGGCGCTTTGACTTCATTAACA
GGTGTTTTTTCATCAATTTTACCACTTGTGCCGTGAGTTTCCTTGTGATGGCGTGGTGAT
TTATGATGAAATAGTGCTTCAATCTCTTCCTTTGCTCTTTGTATGAAATTAGGAGATTTC
ACCTCCTTTGGATGATGATCTTCTGGGTTTGATGCTGCAGCTGGGTGGTCTGCCATTGGA
GAAATTTTATGCTTATTTAAAATAGTAAGCTAAAAAGATGGGAACTTTAATGATTTTATA
GCCCAGAAAGGTCAATTGATGCTGCCAAAAAGAGAATAAAATAAAGGCCAATTTGATGAA
GAAGCATAGTAGTATAAAAAAGGAAGATAATTAGGATCTTTTGATATTACTATGAGCTTT
TGATGTTTTCGTTTGGTGGTTTTGATATTAATCGATTGATTAATGAGTATATTTTTCATT
AAGCTATGAGTAGTGACGCAGTATACAGGTAAGATTAAGATGTTAGGATAGGGTGATA
>355
AGAACATACACATTTTGCCCCCCCAAAACCAAAACCCTAACTCCCTAGCAAGTAGCGCAC
GGCGCCACGGCCTGACGTCTGACCAGCGACGGCGAAACAGCGAGGCAGCCACATTTCCGG
CGAGGCGGCGACCGCATCTGCGCATCAGGCGGCGACCGCATCTGCGCATCAGGCGGCATC
AACGCATATATCATTCTATCTAACTGTGTGCAAGATTAGAAGAAAATTACACAATTTTAC
TGAAAAATTCAGGAAATAATGCCGTCGTTGCAAACTTCTTTACCTCCAGAACTTGCCAAC
AATGTCATAAGACTTTATCGGGAATGCCTCCGAAGAGCAAAATATATTGGTAGTAAGCAA
CATAACACAGAGCTTTTGGTTGGTATGGTGAGGCAACAATTCAAAAAACACGTACATGAG
ACAGATCCAGAGAAGATCCAGAAACTAAAGGATGATGCGGCAAGGGGACTTATAAATCAC
ATATTATATGAGTCAGAAAGGTTATCTGGTCGTAAGTTCAGCAAAAGCTAAGCTTATGAC
TTCATTGCATTGAAGATTATGATCCATCTCATGGTTTTCATCATCTTTCCGTTGAGTACG
TTGTAACAATGAATTTTCTTCTATTTAAAAGTTGCTTTAGGTGATTTTTGGTAGTACTAT
AATAATTTGGAAGGTGTTAAAACAATTGCATTGGAGCTGCATTAAACCTTCTAAGAACAT
AATAGTTGGTCGGATGAGCTTTTAAGATCACCCTTCACAAATAGCGTCATCCCCCCAACT
GTTATAGAAATCGGGACCATTGCTGGAGCTTTTAAGATCACGCTTCACAAAAAGTGTCAT
CGCCTCGGCTGTTATAATAGTTGGAACCATTGTTGAATTTTGGATAAACTTTGGGCATCA
CCTTAACCTAGAAACnATAAACTTTTATTGTTTCACTTGAGTATTCTCATAATGACTATA
GAGCAACATGTTATTGGTGTATTGCATAATCTAACAATTTCTAGTTTATTACTGCCTTTT
AAAAAAAAAAAAAAA
>356
ATCTCGATTTTCGACTGACATTGAAGAACAACTCCACAAGCAAGAGCACCAACATTAGTG
CCATAGTGCCCATAATACATGATCACTCCATATTTTCTGCAATTTTCTGCAAAACAAGGT
GTTAACCAAGCTCAATTTACTTATATATGAGTGAAACCAAAATTGCGGAGTATATATGTT
CTTCCTTAGAAACTCGTACACAACACATGAAATCTAGTTTTGCCTCGTGTGTTACAGCAT
AAGCTACAGCATTACAAAGGTGGTTGTACCCTGAACTAACAGCCTAAAGATTCAAACATC
AACCTATGACTTCTCTCATCTATCTAAAGGACCATATATAAAAGGAACAGGGAGCGTAAA
CAACACTTCTGCTGCCTGCTGACATGAGCTACTCAGATTTTGACATTCATGACGACAACC
TCAAACGAGATGCAACATTGCCAAAAGGAAGAATGTTTTCATCTGTCCAAGATGACTATA
GTGAAGAGTGATCCTCATGTTACGGTGAATCTTCATAGCCATAACCCACTCAGAAATTTG
CCGTTCCAATTATGGTGGATAACAATGGTTTGCCAAATGAGGATTTTTCAGGATCCGGAT
TTTCTTCTTTTCCTCTGCACTCCTTTTGGAGTTTCAGGTTTTTGACGTAGGTCAGTTTGA
GTACCCTCTTTCGAGTTCTCTGTTTTTGAGGTCTCAAGCATTGCCTGATCACCTTCTGTA
TTTGGAGTGCTACATATAGGGACGGCAGCAATATCACTTGCCATAGCACTCTCGCCTCCA
TCGCAAGCAACAGTTTGTGGAGTATTGCTATGTGATCCAACTCGGGTCATACTCGCTTCT
ACACGTGATGGATGGTGGTGAAAACTCCAACGAGCATTGCCAAACCATTTGTCCACCCGG
TGAGCTGTAAGTCCAAGTTCATTTGCCAGCTTTTCTTTTACTTGACGATCAGGATACTGA
TTTTCCTTGAATGATTCATACAGTCTCTGAGTCACTGCTTCATCAAGTCTCTTATATGGT
GGCCGCTTTTTACTACTACTACTACCGCCAGGACTACTTTTTCGAGAGCTTTCTGGTGCC
TGAGCTGGTGAACCATTTGCAAGTTGATGATCGGCCTTTGGTCGACCTCTTCTTCGAGGA
ATAACTGAGCCACAAGTGCCATCAGCAGAAACTGAGGGACCCAAACTTGAAACTAGTTCA
GCTTTTGCAGCGCTGCTTTTCCTTTTCTTTGTTGCAACCATATCCGTCCAATCTTCATCA
TCTTCACTTGAACCCGAAGCAACATTTCCATATGTTTCATCATAGAGCTTCTTGTAGTCC
AATCTCTCCATACATCTCTTCCCACCAAGAGGTGAAGATTCACCAAGGTCTTGCTCCGGC
TCCAAAGGTAGAGGTTGTTCATTTATGTCTGAAGTCCCTTCTTCACTAACTGCTGCACCT
AAATCCTCAGAAGCAGATGTAAAATCCGAACCCGAACTTTCATGTTCAACCCCCTCCTCA
TCAACTTTAGTGGAATCAGGATCATAATCGTCATCTTCGGAATCCTCAGAAGGAAGCCCA
AGATTTTGCTCACCCCCACCTATAGCCCCCAGATCTTCTGAGGCAGAAGAGAAATCTGAA
GAGTCAGATTTATCTGAATCAGACTCATCGGAGTTTGATTCATTCCCTTCAACATTGGGA
TCATCATCTGTGCCATCTGGGTTGTACTCATTGTCCTCAGAATCATCTGATGGGAGTCCG
GAAACATCATCCAGCTCCTTGCTAGCCCCTGCTGCTACTGCTTCAGGAAAAACTTTCTCC
CAACTATCTTCAAATGCAAGCTTTGTTCCTTGAGAATCATTAAGCGAATCATTAAGCAAA
TCAACGCAGTCATGTTTGCAATCACAAGCCGGACATAGCCAACCCTCATCACCAGGTGGA
ATTTCTTCGGTTAGCAAAGGCGGATCTAAGCAATACTGGTGGAATCCACGTTCACAACTA
CCATCACATAGAATAATGTCATTTTCCGTAGACAAATCTTTAGATCCACACTTCGCACAG
AATATATCCTCACTATCAATGAGACCTTCGGAATCATACAATGTCTCTGGGAATTTCCCT
TCAGCAGCCATTGTATCAAGTCGCTGAAATAGATCTCTAATTTTCGACTTAGAGCGATTT
ATATCAGTTTTCGCACGCTGAAGCTCCTTCTCTGGCCTTAACTTCTCTACGCTTTGTCCT
[truncated: 22,776,700 more chars]
