# Supplementary material for: A new RNASeq-based reference transcriptome for sugar beet and its application in transcriptome-scale analysis of vernalization and gibberellin responses
Source: BMC Genomics. 2012 Mar 19;13:99. doi: 10.1186/1471-2164-13-99 (PMC3340327; doi:10.1186/1471-2164-13-99)
Supplement: Additional file 2 — Sugar beet shoot apex transcriptome assembly- Illumina 100 bp reads. Generated from C600 and Roberta Genotypes with and without vernalisation and/or applied GA. [file 1471-2164-13-99-S2.ZIP › Sample00_AllContigs.fasta]

>NODE_1_length_352_cov_195.090912
TCAGTCAAGGTGCGAAATGCTTTCTGGAGTTAAATTGATTTCGCGGGATGAGGTTGAGAA
GGGTAAAACGGGGAAATCGTGTGATTCGAAGAAGGATAGTAGAAATTTGAGCAGCAAGAA
AGAAAAGAGTAGGAGAAAGAAGAAAGGTTATGATAATAGTAGTTCAGATGATGAAGGGAA
TGTGAAAATAAGGAAGGGTTCGAAAAAGAAGAAGTGGTACTCTTCTGATGACGATTCAGC
TTCATCTTCGGAGGGTGAAAGTGACAACAGTTTGGGAGGTGATGGGAAGAGATACAAGAG
TCATAAGCAAAAGAGTAAGCGTCGAGGTGATGCCGACGAGAGTTCTAGGAAGAAGTCGAA
AAGAAGCAAACGGGAGTATT
>NODE_6_length_69_cov_87.217392
AGAGTGGAGAGGATGATTGTAGAGGAAAAAAGAAGCGGCAGAGTAAAGATAACATCGATA
TTGTGAGGAAAGATATGGGGTTGGACTGGATGCTTAG
>NODE_7_length_29_cov_110.344826
AAGATATGGGGTTGGACTGGATGCTTAGACCAGCTGAAAGAGCAGGCAAAAGTGCTC
>NODE_8_length_653_cov_109.794792
CCAGCTGAAAGAGCAGGCAAAAGTGCTCCTCCAACGTATGAGGAGCAGCCCGTGGAGTCT
GAAACCAAAGAGACGGAAAAAGTAAATCCCAGAGAACTAAATCCTTATTTGAGGGATAAT
GGAACTGGCTACCCTGAAGATGAAGATCATACAAAGGTCAGCCGTGACCAGCTTTTGTCA
TCTTCTGTAGTGGGGGATGGTGGAGCAAGTTGGAGATTGAAGGCTTTGAAGCGTGCACAG
GAGCAAGCAGCACGTGAGGGACGAAATGTGAAAGAAGTTGTTCAAGAACGGTGGGGATCT
CTTGGTGATCTTGCGGTGTCTGTGACATCTCGTAGGGCCGCTGCTCCTCGTGCTCATTTG
CATGCCATAAAATCGCGGAAGATAGAATCAGGTGGAGAAGTTAAATCTGACTCCAACGAT
CAAAGTCAAAGGGACACTAAAAAGGATATGGGACGTGAATATCTGAAGGATGTTTCTGTC
CGCCATCCTGATATGAAAGCACCTAAAGTTCATGATTCGTTATCATGGGGGAGAAGAAAA
GGTCAACATATGAGAAGCGAGGATGCTGCGCTGGTTTCAAATGCGCTCTCGAGCTTGAAC
AACTTTTCTAATGATGGAAGTTTTATGAGTGAATTCGTGAACCAGCAGAAAAAACCTGAA
CGTGGCTCTCTCGAAGCCTCA
>NODE_15_length_151_cov_107.827812
GGAATCTGATTCAGCAATAAAGAAATCTAGCGAGGACAAGCAGCCTCTGAGTGCTAATCA
ACTCGCAGCAAAAGCTATGCAGCTAAGACTGAAAGGCAAGCATGAGGAGGCTGAGAAACT
TTTGAGAGAAGCTGAAAACACTAAAATGGATCACGGCGCTGGGGAACGATTAGTAAAAC
>NODE_19_length_95_cov_91.747368
AAATGATGTCAGCGCAAGCAGGTACGCTATGCAAGAAAAACAGTTGCAGCAAAAGGGGAA
GGAAGACGATAGTGATAGGCATTTGGCTCAAACTATAATGAAGAATAAACTATATAGTAC
TTC
>NODE_20_length_42_cov_156.833328
TAATGAAGAATAAACTATATAGTACTTCTTCTCAAGCTGATGACGAATATGACTTTGATA
GAGCACCATC
>NODE_23_length_30_cov_144.199997
AAAAAGAGCAAGAAGAAAAGTGCAGATCATGAGAACAGATCACAAGCTAGGCAAAATG
>NODE_27_length_341_cov_69.055717
GGAGCGTTGCCTATTCTGTTTTGAGAACCCTAATAGACCTAAACATCTTGTTGTAGCTAT
AGCAAATTTCACTTACCTGATGCTACCTCAATTCCAACCCGTTGCCCCTGGCCATTGTTG
CATCTTAACATTGCAGCATGAATCAGCGACAAGAATGGTAGATGATAATGTTTGGGAAGA
ATTCCGCAACTTCAAGAAGTGCCTTATTATGATGTTTGCGAAGCAAGACAGAGAAGTGAT
CTTTTTAGAAACAGTGCTTTGGTTGGCACAGCAGCGCCGTCATTGCTTAATCGAGTGCAT
TCCTTTGCCCAAGGACCTTGCTAAAGAAGCACCTCTTTATTTTAAGAAGGCAATTGATGA
GGCAGAAGA
>NODE_28_length_342_cov_55.157894
TTAAGAAGGCAATTGATGAGGCAGAAGACGAGTGGAGTCAGCACAATGCAAAGAAATTGA
TTGATACCAGTCAGAAAGGGCTGCGTTCTTCAATCCCCAAGAACTTCCCCTACTTTCATG
TGGAATTTGGGCTTAACAGGGGATTTGTACATGTAATTGATGATGAAACACAGTTTAAAA
GTAGCTTTGGTCTCAATGTTATCAGGGGAATGCTACAATCCCAAGATGAAAATATGTATC
GTCGTCGGAGGTACGAATCCATTGAGGTCCAGAAAGAAGCTGTTGCTGAATTTGCAAAAG
ATTGGGCATCCTTTGATTGGACTAAACAGCTTGAATAAATTTGAGTTAGTGCTATAGAAA
CTTTTTTTTT
>NODE_29_length_135_cov_92.429626
CCCCGCTTTTTTGAAAAAAAAAAAAAAACACGCGGACGCGTGAAACTTAGGAAGAAGGCA
AAAAACTTTTGAAACAAAAACACGCGTGAAAGGAAGACAAGCCACGAAGCGACGGAGTAG
TCAGGAGACGCCGAGACGAAGCGACGCCGCCACGCCCACCGCC
>NODE_30_length_58_cov_81.741379
ACGAAGCGACGCCGCCACGCCCACCGCCCACCGCCCACCGCCAGTCTCCGTCGCCGAACT
CAGTCAGTCAGTCGTCACTTCAGTAG
>NODE_36_length_70_cov_15.000000
TTAAGAAGGCAATTGATGAGGCAGAAGATGAGTGGAGTCAGCATAATGCAAAGAAATTGA
TTGATACCAGTCTGAAGGGGCTGCACTCTTCAATCCCC
>NODE_37_length_75_cov_47.293335
AAGGAATAGGAAGCTTAGATTCCACATTCATTCTGGTTGTCTACTTTTTAGTAATTAAGT
TACGTGTACCTTTTCTCAGATCCTCAGCCATGGTGTTCTGGAT
>NODE_48_length_29_cov_902.517212
GCAGTATTTGGAGCGAAGGGAGTGTGAATATGATCACAAGATAACTGTTGATTTCTA
>NODE_55_length_32_cov_1247.218750
CCTGATACAGTATCAAACAAATACTATCTGGGGCCAGCCCCAATGGATAAAATGGCCTGG
>NODE_58_length_38_cov_999.710510
CTCTTGGACCATGTGGTAACAACCGGGAGTATCTTTTCTTGCTTGAAAAGGCCCTGCGTG
ATATAG
>NODE_73_length_77_cov_1488.272705
AGATAACATTCCATCTCTTCAGCATCTTCCTCGCCAAGAAGCTGTAGCAATGGACTCATA
AGTTATAACATCTACGGAGAGAATGTTAGTCGTAGGAAGAAAAAA
>NODE_110_length_79_cov_43.417721
TAATATGAGTTTGGTATAACTCACTAATATCAATGTTGTACGGAAACGAAATGTTGAATT
ATCTTGATTTCTATGCTGTTTTGTTTTCACTAGGAATTCAATTCCCT
>NODE_114_length_40_cov_53.000000
TATTAGTCATGGATCCAAATTATGGGGTATTGGGGTGAAAGGTGAAACAGCATACAAGTA
TAATTTAA
>NODE_116_length_29_cov_262.586212
AGGATCTGATATAAGCTGAGAAACACAATGCGATCAAATTGGAATGATAAATCGAAC
>NODE_125_length_79_cov_30.405064
CTCAACTACACAGCAATGGCGATTTTTTCTGAATTCTGAGAGGGAGGAAATACGGAAGGG
GTAACTCACTATTTATATTTGCAAGAATCTTTTTGTGAAGATATTTT
>NODE_126_length_65_cov_283.907684
CCTATATATACCCACCTTAAAAAATCAATCTTATTATTCACACCAAAACAATCCTATTTT
CTCTCTCCTCTTACAATAATCATCTCTAAATTT
>NODE_138_length_29_cov_573.655151
CTGAGATTTGAGTAAAACCAAAGATTTTACCGTAGAATTAATGCGGAAATATGAGAG
>NODE_162_length_31_cov_3673.774170
GGCAGCTATGACTGGTAAGTTTAAGGTGAGCAAGGTAGGCGACTCAGTGGTGAGGCTGC
>NODE_163_length_33_cov_1644.030273
AAGGTAGGCGACTCAGTGGTGAGGCTGCAAGGGCAGGAAAAGGGGAGGAAAGGTAGGCTG
G
>NODE_171_length_37_cov_476.405396
GCCCTGCTCTTATCGATGTCGTCTGGACTACCGCCTCTGATCACACCACACCTGTCCCTG
ATTAC
>NODE_175_length_58_cov_1556.344849
TGATTACACCATTCCGCCCACTGAATACACCATGCCGGTCACTGATTACACAATATCAGT
TACTGATTATACCACACCTGCTGCAT
>NODE_180_length_45_cov_452.911102
TACTGAAAATTTTGTTAACACCTTTAGGATTTAGAGTTTGATCATATGATTTCTATATAT
CCTTTGTGCTGTT
>NODE_189_length_90_cov_218.577774
TTTTTTCATGTTACATGTCCTGGATTTCTCTTCATTTCATGTGTTTAATGTTGTGTACAT
GATTTTGGTTGCTAAGACCACATGTTTAGCTAAGCTTTCTAAATCTAAGGTTCCAATT
>NODE_190_length_73_cov_114.547943
TCGTCTACGCCATTGCCTTTCCAAATCAAACAATACGATTTCGCCACAATTTTGACACCC
TCTACTTGGTTTTACTTCTTAATCGAAGAAAATGATTTCAT
>NODE_191_length_73_cov_61.876713
ACTTCTTAATCGAAGAAAATGATTTCATCAACAATTTTGATACCCTCTACTTGGTTTCAT
ACCCTCTCACAAGTTTTTTTGAAATCAGACATAAAAGGATT
>NODE_192_length_439_cov_28.444191
TTTTTTTGAAATCAGACATAAAAGGATTTCAGGTTTCACTCACCTCAAATACACTCTTTA
TTCATGGAAATGGTTTTCAATTTTCCTTTTAAAAGATAAAAGCAGAAATTTTGACTACTT
CTCATTCCTTTCCCCAATTCTTTGGTTTTCATTTAAGGTTTATTTCGCTGCAAATATTGA
TACTGTTTTCATACCCTCCAAATATCTCTAAGAGCAGAAATTTAAGGATTTTCAAGTTTC
AAGCTCACAAGAAACACAAATGAAGAACATCAACTTTTTGTTATCGATTTTTGTTTGTAG
ACATTAGGGAATTAGGAAACGTAGTTTCCGTTTTCTTGGCGTCAGTTTTACAATAAACAC
GATCAGTATGGTGTGATTAGTTTTAAGCTCAATATACAACTTCTATCGTATGATCTTGAA
ATTCAAAAAACTAAAATCAAGAAACTGACGTTGATATTGAACGGTCT
>NODE_193_length_63_cov_9.142858
AGAAACTGACGTTGATATTGAACGGTCTTTTGATAATCAACGTGTTTTTGTATCTCTTTT
AACACAAAGATGGTTTTCAATTAGGCCTTGT
>NODE_200_length_31_cov_1042.483887
GATTATTGCAAAACCGAAAGCCAATATCAATATCATGTATGAACCCAACAAACTAAGCT
>NODE_201_length_107_cov_569.130859
ATCATGTATGAACCCAACAAACTAAGCTTGTGCATGTTCTCTCCACCATCATACAACCCT
TCACTTGGCACTGGCAAGCTCTTGGCGGAGCTGCTTGGCAGCAGCAACCATGTTCAACAA
GGCTGGCTGAACCTC
>NODE_211_length_30_cov_675.633362
ACTCCAAAACTGCAAGCATTTTCCTGATGCGATCAGCAATTTCCTCAGTGGGTGGGAT
>NODE_228_length_61_cov_740.377075
AAACTGAGAGAAGCTTCTCGTCAGAACGAGAGTTCTCAATGGTGATGACATCAGCATCCA
TGTCAATGATAGAGTGAATGATGTCATTG
>NODE_229_length_30_cov_436.333344
GTCAATGATAGAGTGAATGATGTCATTGAAGTTAGAGTAGCACATGTGGGTGTGGATC
>NODE_266_length_44_cov_1713.590942
ACATACAGTATAACCCCCAATGACCAAATATCCGCCTTAGAACCATCATATCCCTGACCT
CTCTTGTTCACC
>NODE_298_length_29_cov_1017.620667
TTTTGGCTCTCACAACTTTCTCCTTCCCCACCACCTTCATCGCTACGCTCTTTCCCG
>NODE_299_length_35_cov_1032.199951
ACCACCTTCATCGCTACGCTCTTTCCCGACTCCACGTTGCGCGCATAGTACACACGCGCA
AAC
>NODE_302_length_40_cov_913.575012
TGACCCAAAACCCTCCCCAGTTCGTACTTCCCCTGCATCACCAACTTGCAGTATTTTAGT
TGGGATTG
>NODE_303_length_57_cov_1530.140381
CCAACTTGCAGTATTTTAGTTGGGATTGTGCATCATCGTTTGATCCCACCACCTTCTTAT
CCTTAACCGCTAGCATCAATTCCCC
>NODE_316_length_32_cov_1241.687500
GACTTTTTGCTGATTTTATATTTAGTCCAAAAATTCACGTGCAATAAAGCTACTACCTTG
>NODE_318_length_39_cov_11.717949
TTCACGTGCAATAAAGCTACTACCTTGAGGAGGAAGAGTAGAGAGTGTTATCTCTGCTCT
AAAATCT
>NODE_319_length_38_cov_1.000000
AGAGAGTGTTATCTCTGCTCTAAAATCTAAAAAAAAAATCTCATTTTTATCATTTTCTCT
CTCCTC
>NODE_324_length_43_cov_4151.023438
TTTTCTCTCTCCTCTTCCTCCTCAATTTCCTGGACATTTCTCTCTGCAAAATAATACTCT
TTCTTTCCTTC
>NODE_342_length_343_cov_50.040817
CGTCTCTTCAACATTTTAAGCATTTCAGGACTAATCCTGTTCTGTATATCTGTCAGTGCT
TCTCCAATCTCCTCTGTTGACATTCTTTCTAATAGGGCTCGGTTCTCAGTGTCAATCTGA
CTCTCAAGACTCGTGCTTCCTTGCTCGTTACTTATGCTGTTGGGTTCAGATGTTGCTGAA
TGGTGCTTATTCCTTAGACCTAGCATGTCAACAGATGAGATTTTTGCTGTTGGCATATCT
GCATCATCACATGAAGACCTCTCCCAATGAGCCTCATCCTGAAGATTACTGCTGTTTAGA
CCATTAACAGCCACCTCAGGAGTCCCCTGTAAAGGCAATGATTCATTGCTTCCATTTATA
ACCAATGATGG
>NODE_350_length_402_cov_35.808456
TCATCTTAGAATCTCCCTTCATCTTTTGTTTTCCTGCACCCTCTTCTACACCGCGATTCT
TATCCTTCTCTTGGATATTTGAAACATCCTTACTTTGAACATACTCTCTCCATTTACTCA
AATCCAGTCCCTTCTTCTTTTTCTTTATTATTGGCTCGGCAAAATCTGCTATTGGGTCAT
AACATGTAGGATCATCATCTTCATCATATACATCATCATCATCAACCCCACCACCGGCAG
CTGCAAAGTGGCTCACATTTGGAGCCCAATGAGAGCCGTGAGAACGGTGTCGGGCAACGG
GAAAAGGGAGGAGAGAAGGAAGAGGAGATGAAGAAGGGGGAGTTGAGAAGTTATTATCAA
TAATGCCCTTTTCTAGAATTCCTCCAATTAGATTATTTGCTTCAATTTCTGATAAATTAA
CTGCGTTTGC
>NODE_351_length_99_cov_48.474747
ATATTCTTACATTGGTGGACCCCAGAAGAGCTGTTAGCTCTTATCCATAAAATGAGTGAT
ATTTTGTCTTTTGGATTCCAATTACAGTCATCCTACTCACTTCACCGTCCTCACTTTTTT
CTCTCTC
>NODE_355_length_108_cov_581.018494
GTTGATCTTCTTCAACCCTAGAAAGAATGCAAGGGGCAGTTAGAGGTCTTCTCTTAAATG
GGAAGAATGCGGTCTTGCAACACGTACGCTTGGGAAATCAAGTTTTGAGACCCATTGTAT
TTGCACGCTTTGAGTC
>NODE_406_length_114_cov_22.280703
CAAGGTTGGTGACATCATGACTGAGGAGGTATGTTGCATCTAGTCTTACTTACTCTCAGA
CATGGTTGGTTTAGTTGGGTTTTTCATGTTGCTCATGGAACGTCTGGTGTGCTTGCAGAA
CAAGCTTATTACAGTTACACCC
>NODE_417_length_43_cov_161.976746
TTGGTATGTTTGTGTGATGTATGTTTGACTAGAGAAGTGGTGGTGGGAGGAGAAATATAA
TGGAGCGAAGG
>NODE_435_length_232_cov_76.379311
AAACTATTTAAAACTACCTCAAAAGCTACGCCGAACCCGCCTCATATCTAATTTCTTGAG
TGTCATAAAACTCTCCACTGGTTGCTGATTTTTTGTCCTCTCAAATTTAGATTTAGATAT
CACAAATTCACAACGGAAACTTGAGAGTTGAAGAAAAATCGAATGACACTCTCAGCGGTC
AGCAGGTTGCTGATTTCCGTCCTGTTGTTCGCTGTATTTAATACGGAAAATGTCATTGCG
CAAGACGAATCGAAGAACAA
>NODE_437_length_168_cov_86.541664
AACAAGTTCAGAGAGCGTGAAGCCACTGATGATTCAGCCGGATATCCTCAACTGGATGAA
GACGAGTTGTTGAACACGCAATGCCCGCAAAATTTAGAACTGCGATGGCAAGCAGAAGTA
AGCTCTAGCATATATGCAACCCCGTTGATTGCGGATATTAACAGTGATGGAAAATTAGAT
GTTGTGGTTCCTTCAT
>NODE_438_length_117_cov_115.102562
GGAAAATTAGATGTTGTGGTTCCTTCATTTGTTCACTACTTGGAAGTATTAGAAGGATCA
GATGGGGATAAAATGCCAGGGTGGCCTGCTTATCATCAGTCAACTGTTCATTCTAGCCCT
CTTCTTTATGATATTGACAAAGATG
>NODE_439_length_322_cov_122.844719
CCTCTTCTTTATGATATTGACAAAGATGGCGTGAGAGAAATATCCTTGGCTACATACAAT
GGAGAAGTGCTCTTTTTCAGAAATTCCGGCTATATGATGTCAGATAAACTGGTTGTACCT
CGGAGGAGAGTTCGTAAAAATTGGTATGAGGGATTAAATCCAGATCCTGTGGATCGCTCT
CATCCTGATGTTGATGATCCGCAGCTTGTGCAGGAGGCTGCTGAAATGAATTTTGTGTCA
CATTCGATTAAAAATAAAGTGGGATCTGATGCAGCTGAAATTTCATCAAGTGGAGGGCAT
CCTGCTATGAACAATTTATCAATACCTGATGGAGGCAAGAAAACTGAAAG
>NODE_440_length_43_cov_116.534882
TACCTGATGGAGGCAAGAAAACTGAAAGTCAAGAGAAATCGAATATTAATATTCCAAAAA
GCACAAATGTA
>NODE_447_length_38_cov_209.921051
ATGATGGTAGCGAGAATGTTCTAACTGCAACAGCAGAGAATGATGATGGTCTGGAAGCAG
AAGCAG
>NODE_467_length_438_cov_277.513702
ACTGGCAGATGAATATAGCTATGACTATGATGATTATGTGGATGAGAACATGTGGGGGGA
TGACGATTGGATTGAATCACAACATGAAACTGTCGAAGACTACGTCGATATTGATTCACA
TATATTGTCCACTCCGGTTATAGCTGATATAGATAATGATGGGGTATCAGAAATGGTTGT
TGCGGTATCATATTTCTTTGATCGCGATTATTATGATAAACCGGAGCATGCAAAAGATTT
AGGTGGCATTGATATTGGAAAGTATGTTGGTGGTGGCATCGTTGTTTTCAACCTTGACAC
AAAACAAGTTAAATGGACTGCACCCTTGGATCTGAGCACAGATACTGCTAAATTCCGTGC
TTACATATATTCTTCACCAACTGTGGTTGATCTGGATAATGACGGGAATCTAGACATTCT
CATTGGAACTTCTTATGGCTTATTTTACGTACTTGATCATCATGGT
>NODE_468_length_153_cov_325.803925
CTTATTTTACGTACTTGATCATCATGGTAAGGTAAGGGACAATTTTCCTCTTGAAATGGC
CGAAATCCAAGGAGCTGTGGTGGCTGCAGATATTAATGACGATGGTAAAATCGAACTAGT
GACTGCTGATGTTCATGGAAACGTTGTGGCCTGGACTGCTCAAGGAAAGGAAATATGGGA
A
>NODE_469_length_235_cov_458.229797
GACTGCTCAAGGAAAGGAAATATGGGAAGCACATGTGAAAAGTCTTATACCACAGGGTCC
TGCTGTTGGTGATGTTGATGGGGATGGCTATACAGATATTGTGGTTTCAACTATATCTGG
AAATATATATGTCCTTAGCGGTAAGGATGGGAAACACGTTCGTCCATATCCTTATAGGAC
ACATGGGAGAGTTATGAATCAGGTTCTTCTTGTTGATTTGAGCAAACGGGGTGAAAAAAA
GAAGGGACTTACCATTGTCACGA
>NODE_472_length_127_cov_210.811020
GTTATCTATATCTCATCGATGGACTGACGTCTTGCACAGATGTTGTTGATATTGGCGAAA
CTTCATACAGTATGGTTTTGGCGGACAATGTTGATGGTGGTGATGATCTTGATCTTATAG
TAACAACTATGAATGGAAATGTTTTTTGCTTCTCT
>NODE_475_length_29_cov_477.586212
CACATCATCCGCTTAAGGCATGGAGATCAGCTTACCAAGGAAGAAACAATGTTGCAA
>NODE_476_length_55_cov_197.454544
GCTTACCAAGGAAGAAACAATGTTGCAAGTCGTTACAATCGGGAGGGAATTTATGTCTTG
CCTTCAAATAGAAATTTTCGTGA
>NODE_477_length_125_cov_245.671997
TCTTGCCTTCAAATAGAAATTTTCGTGATGAAGAAGGCAAGAACTTTTGGGTCGAGTTTG
AGATTGTTGATGCCTATAGACACCCATCCAGTTCACAAGCACCATATAATGTCACGATGA
CCTTGCTGGTTCCTGGCAATTTTCAAGGAGAGA
>NODE_482_length_172_cov_197.918610
TGGTTCCTGGCAATTTTCAAGGAGAGAGGAGCATAAAACAAAGTGAGATCTATCATAGCC
CTGGAAAGCACCGTATGAAGCTCCCAACAGTCGGTGTGAGGACAACTGGGACAGTAATAA
TTGAGATGGTGGACTCCAATGGTCTCCATTTCTCAGATGAGTTCTCACTTACATTTCATA
TGTATTACTACAAACTACTG
>NODE_483_length_224_cov_182.013397
ATTTCATATGTATTACTACAAACTACTGAAGTGGCTTGTCGTCCTCCCTATGCTTGGGAT
GTTTGGTGTTCTTTTGATCCTTCGACCACAGGAAGCAGAACCATTGCCTTCGTTTTCCAG
GAATACTGACTTGTAATCACATTCAAAAGCTGCAGCATTTTGACAAATTATACATTTGGG
GAGGCTCAGCAAGTTCTGTATCCCGTAATAGGCCATTTCCTAGCACATAATCTTCAACTG
GGCTGTCCACAA
>NODE_484_length_55_cov_55.618183
ACATAATCTTCAACTGGGCTGTCCACAATACCCTTGCGACTGTTGATGGCTGTTGAAGCT
CGGGTTTGAGCTGTTGGATTTGG
>NODE_485_length_50_cov_40.060001
AAGCTCGGGTTTGAGCTGTTGGATTTGGAACTGCATGTAATCATTGTCCCCTTACTGTTG
GGTGCCATAGTTGAATGT
>NODE_487_length_165_cov_55.072727
TATTGTAAACTGTCAAACCTAGAAGTGAGATACATAGAAAGTAGTTCATTTTGGCTAAAT
GACTTGGCTTCAATTTGCTTCCTCATGGAATATTATCTGAAAATGTATTTACGACGAGAT
AGGACCAGGCATCAAATTACAAAAAGAAAATCATAATAATATTCAAAGTGAGCTTTCATT
CTTTATGTAAAAA
>NODE_488_length_154_cov_112.753250
AAGAATAGCCCTAAAACTGCAATCCAACATAGCGCTTTCAGTTTCAGTACTACTACTCTT
ACTGAATCTCCATTTTCCCCCCTTTCTCTTTCTCTGTATCACAAGAGTGTTCTACAAAAA
CTCAAACTCACTTTCTCTCTCCTCTTTCGTCGCTTCCTCTCTCTTCGTCGCCGAAATTTG
CA
>NODE_491_length_172_cov_199.680237
AAAAAGCGTAGAAATCGAAGATGTCACTACGAGTTCTAAACCCTAATGCAGAAGTGCTTA
ACAAATCGGAAGCACTTCGTATGAACATCAACGCCGCTAAAGGTTTACAGGATGTTCTTA
AGAGTAATCTTGGCCCTAAAGGCACTATTAAGATGCTTGTTGGTGGTGCTGGTGATATTA
AGCTTACTAAAGATGGTAAT
>NODE_494_length_32_cov_296.187500
CTCTTTTGAGAGAAATGCAAATTCAAAATCCGACGGCAATAATGATAGCAAGGACAGCTG
>NODE_495_length_183_cov_318.519135
ACGGCAATAATGATAGCAAGGACAGCTGTCGCGCAAGATGATATTAGTGGAGATGGGACA
ACTTCCACAGTGATCTTTATTGGAGAGCTCATGAAGCAATCAGATCGTTACATTGCTGAA
GGAATGCATCCACGTGTTTTGGTTGATGGCTTTGAGATTGCAAAAAGAGCTACTCTCCAG
TTTCTAGAAAAGTTTAAAACTCCTGTTGTAA
>NODE_496_length_29_cov_308.758606
GATCAGTTGACGGAGATAGTTGTAAATGCGGTGCTTTGCGTCCGCAAGCCAGAAGAA
>NODE_502_length_70_cov_276.685699
CCATAAGTTTGACGTTGACACAAGATTGGTTGAGGGTCTTGTCCTTGATCACGGCTCCAG
GCATCCTGATATGAAGCGAAGAGCAGAGAATTGTTACA
>NODE_503_length_227_cov_263.400879
ATGAAGCGAAGAGCAGAGAATTGTTACATATTGACTTGTAATGTATCTCTGGAGTATGAG
AAAAGTGAAATAAACGCTGGCTTCTTCTACTCAAATGCGGAGCAGAGAGAGGCTATGGTT
TCTGCTGAGAGGCGCTCTGTTGATGAGAGAGTGAGGAAAATCATTGAACTGAAGAATAAG
GTTTGTGCAGGTACTGAGAATAACTTTGTGGTCATTAACCAAAAAGGAATTGACCCCCCT
TCACTGGATATGCTG
>NODE_509_length_264_cov_441.121216
AAGAGAAGGAACATGGAAAGATTGATCTTGGCTTGTGGAGGAGATGCTGTTAATTCTGTT
GATGATATGACACCCGATGTCCTTGGATGGGCTGGATTGGTGTATGAACATGTCCTTGGA
GAAGAGAAGTACACATTTGTGGAAAATGTTAGGAACCCTCATTCCTGTACAATTCTTATA
AAAGGTCCCAATGACCATACAATTGCCCAGATAAAGGATGCTGTTCGTGATGGTCTCAGA
GGAGTTAAAAACACTCTTGAAGATGAAGCAGTTGTATTGGGAGCTGGAGCTT
>NODE_511_length_191_cov_661.544495
GATGAAAACTGTACAAGGGCGTGCACAACTTGGTGTGGAAGCATTTGCTGATGCTCTCCT
GGTGATCCCCAAGACCCTTGCTGAAAATGCTGGCCTTGACACTCAAGATGTGATCATTTC
CCTTAAGGGAGAGCATGACCGAGGAAATGTTGTGGGAATGAATCAGCACACTGGGGAGCC
AATTGATCCTCAGATGGAGGGTATATTTGATAATTATTC
>NODE_518_length_75_cov_689.213318
TAACTCAGGGCCTGTCATTGCATCTCAGTTGCTGCTTGTCGATGAAGTAATTCGTGCTGG
GCGTAACATGAGGAAACCCAATTAGTTTGCACTACTGGGATCT
>NODE_530_length_30_cov_207.699997
CTAAGTAGGGTAATGTTAATGTAAGATCTGCGAGGGAAATGAACCAACAGGGTTTACC
>NODE_532_length_89_cov_35.629215
AAATGAACCAACAGGGTTTACCTGTTTTTACAGGCATCATGCCTTTTGTGTTTCATATCT
GAATGATGATTTAGTAAATTGAAATGAAATTTTTTATGAAACGAAATCATAAAGATA
>NODE_533_length_75_cov_395.333344
GGATCTGAAGAGAGAATATTTAGAATTTTTTTCCAAGTTTTGGAGTAGTTCTTGGCTTTT
TGTATGACAACCGCAAGATTTGTGTGGAATTTTGTATTTAGCC
>NODE_542_length_51_cov_312.196075
GTTATAAAGGCGACGACAGTTTGACAGCATAACCTTGAACCATCTAACACTTGCATTTAC
AGCACTTTCACAACATAAA
>NODE_545_length_54_cov_80.481483
ATCATACATTCCAGCTTGAGGCTGCCTAGCTTCGAATCAACAAATTACTGGACGGTTCTA
TCAGATATATTCATAATACATC
>NODE_548_length_29_cov_504.068970
GAATCATCGATATGATGGTCGGTCTCGTCATAGATCTCCTCCTGTAATAGCTCTTCA
>NODE_549_length_29_cov_927.034485
ATAGATCTCCTCCTGTAATAGCTCTTCAATGACATCCTCCAAAGTGATAATCCCAAT
>NODE_550_length_56_cov_810.410706
TGACATCCTCCAAAGTGATAATCCCAATTGCTTCTTCTTCATCAGGCTTCGGTAGAGGTT
GCTCAACTTCTAATATGTCGCAGT
>NODE_551_length_105_cov_860.390503
GGTTGCTCAACTTCTAATATGTCGCAGTAAATATCCCTATTCCATTTCTTGGTCCTTGAT
CCCTTGTCTGATTTGTTAGTGTTCGGGAAGCTCTTCCATTTGTAGAAGTTTCTCTTGTGT
TGCAGACTCTTCT
>NODE_557_length_80_cov_603.325012
CCTCCGGTTTGTTCACCTGCCTTACGACTACTGCCATGTGGCTATGACCTTTCTGAAACT
CATTCAGTATGTCATATAGTGGCATTGTTTCAGGTACCCTTGGAATTT
>NODE_558_length_72_cov_559.986084
TTTGCGAATAGTTACACTCTTTAAAGGCAATTCATCTTCTGGGTGAATAGTTAGCAGATT
TTTCACCAGAACCAGACCAATAATGTTAGTTTGCTGCTCA
>NODE_559_length_177_cov_325.564972
CAGACCAATAATGTTAGTTTGCTGCTCATAGTATACTGGAATTCGGCTATGGCCATTATC
CAGAATTAAGTTCATTGTGGCCCTATCCAATGTGGCATTGATGTCAACTGCAAATATCTC
AGATATAGGAGTCATTGCGTGACCAGCTGTTTTCTCTGTTAGTTCTAGTGCTCCAGCAAT
AATAGTAGTTTCATCATGCGTTAAT
>NODE_562_length_136_cov_254.926468
CCTTTACCAGCCTCATTTCCATGAAAATTGACAAGGGTCTTCAGTTCAGCCCTTCGGAAA
AGAGCCACATGTCCATGCCCTAGAAGTCTATCTAGTAGCTTGCTTATGGGATAAGCAACA
GGAAAGCAAATCCAAACAAGAACACGAACGAACGGTGATACTGT
>NODE_565_length_341_cov_115.692085
CAATTGCTAAACCATGTCGAGAACAAACTGATTGAGGTAAAATCTCGCCAAACAGGAGTA
TCAAAGTCACTGAAATGAGGATGGCACCCCAAGCAGTAACCAAACTATCAAGAAAGATAG
GAAGTGCCTCCATAGAAGCAGCATTGCAAATGAGCAGTGTACAGAGTAGTAGATGCTGAT
TTCGGACAACAGGCAATATCTTCTCAGCATGTTTACGATCCTTAGGAGTACCAGACTTGG
CAAGAACTTCAAGATCAACGAGACTCATCGACATGAGCCCTAAAGTAAGTCCAGACATTA
AACCAGCAAATAACACCAGAAAAACTATCACTCCTATGTTAATCCAGAAGTGCGTCTCAC
AACACGTAT
>NODE_566_length_29_cov_124.034485
ATCCAGAAGTGCGTCTCACAACACGTATACTCCACCGCCATTGATGAACACTCTTTT
>NODE_567_length_212_cov_81.995285
CTCCACCGCCATTGATGAACACTCTTTTCTCTCTCCTCGAAAACCAGTACTAGCAGAACC
AAATTAAATCCGCCATTATTGCGTAAAACTTGAAGAAACCCTAATTCTTCGAGTAGTACT
ATAGTAGTAGTAGTAGCTTGTAAGGAAACGATTTGGAGAGAGAAAGTGAGATTTTACTGG
GTTGAAATTGCGACGTGTGCAGCAGAGGAGTGGCTGATAAAGAATGGTGTCAAGGGTACC
>NODE_569_length_60_cov_42.383335
TAACCTAGCTTCGAATCAACAAAATACTAGAACTTAACCCCTTAACAAAAGGTGACGACA
GTTCTATCAGATATATTCATAATACATC
>NODE_583_length_148_cov_290.054047
CTCCATGGCTGTCAGCTGGAAGCATTATAAAGGGGGTCAGATATCTGAAGGTCAAGTGGG
AGACACAATATGGAAAAATCTACTTCAGGGCAAGCTAACCTTTTTACATTGGAATAAAGG
AGAGGAGATGGCTCCCACAATAGGGTCTCAAGGTGGGACTCTCTTAGTTAGAAAAA
>NODE_586_length_120_cov_333.816681
AAGTCGTATCTTCATTGGAGATGTAGTGGTCCTGAAAGACCCTGAAAACACAGACAATTA
TCTAGTGAGAAGACTTGCTGCAACTGAAGGTTTTGAAATGGTCTCGAAGGACGAAAAAGA
GGAGCCTTTTATTCTTGACAAGGATGAG
>NODE_600_length_29_cov_420.931030
GAAGCAAAGGACAGTCGAACTTTTGGTCCAGTTCATATGTCAGACATTATTGGTAGA
>NODE_601_length_87_cov_312.448273
AGTTCATATGTCAGACATTATTGGTAGAGTTATTTATTGTTTGCGCAATGCTGTTGATCA
TGGTCCTGTGCAGAATAGTCACTTCAGCAACAAGAAGGATTCTCCGGTGTTAGAA
>NODE_616_length_72_cov_6.000000
CGTGATCATTTAGCTGAATACAGCTTTATATATATATTTTTCGAGTTTCTTATACTGTAT
TTCTAAGACATAAACTATTTTTCGATTGAGTTTCTTTCTA
>NODE_617_length_194_cov_70.793816
CTTTCCCCTGACTTACCCTGATGGCGCATACCAGCATCCAAAACTTTACTTTCAGCAGTA
TGTGCGGCGAGTTTATTATGAGGTAACTTGTCATCAGTGACACGACACTCCCTATGCGGA
GAATGATAACTATTATCTGAGGCGGCTGTGAGGTTATTTGGAGAAACATGCTTCTGTTTA
TCTGCTTCAGCAGGGAGGATACATGCAAGTTTACTAGCATCA
>NODE_619_length_29_cov_45.586208
ATCATTTAGATCATTAGACAGGCCACCTCCAGAAATAGAGGCACCATGACATGTTCG
>NODE_621_length_97_cov_70.773193
TAGAGGCACCATGACATGTTCGCTGTGAAGATGCATCGAACGGAGGCGATGACGAGACAT
TCAATCTTACATCTGTTGCTGTATGGTTGAGCTTGTCCACAGACTCGCATATGCTACTAG
CTTCA
>NODE_622_length_29_cov_101.517242
CACAGACTCGCATATGCTACTAGCTTCAGTATGTTGGTCCATAAGAGCCTCCAAATT
>NODE_623_length_119_cov_71.050423
TATGTTGGTCCATAAGAGCCTCCAAATTTTCATTTGCTGCAAAATTTCTAGCCTCTTCGT
TACAGAGGTTTGCAGAAGTACCATTACTGCATTCTACATCTACCGCTTTTTCTTCAAACT
GCAAACTATCGTCAGACTTGTTACATT
>NODE_624_length_585_cov_38.705982
TGCAAACTATCGTCAGACTTGTTACATTCTACATCTCTGTCTCTAACAGAATGCAGACTA
TCTTCAGACTTGTTACATTCTATCCCACTCTCGTGCATCGCTTCATCTCCCACTTTATTT
AAAACCATCAAAGGAGGCTGAATAGTAGGAGATTGCAACAAGGGCCCTGACTCAGTTACA
CTGCTCAAGAAGACTTGTGAAGCCTGATCTAGGACGTCATTATCAGGTGCCTTAGTACTC
TCGGACCCACTGAGGTCTTTATTATCTGTGCGAACAACTGCTTCCTCAGCATTATCTTTG
AATTCAGCCTTTTCACTTTCCAAATTCCTGTCAGGTGAGTCCAACATAGACACTTCTTGA
AATGACTTAGTTATTACTTCACAGCTGGACGAGTTAGAAATTTTAAGAAGTCCGGAGCAA
TCATCAAGCAAAGCATTATTACAATTCAAAGAACCATCATGTGATTCCAAGTTATTGACT
GCAACATTCTTCACAAGCATGTCAGAGTTGGCATTTCTAAAAGTGAGATGAGACTCTTCC
ATTTCTACTTCTGTTGACAAAGATACCTCTAATGGAGTTTGACTCTCTTCAGCAGCATTG
GCTGACATGGCTT
>NODE_625_length_102_cov_45.833332
ATTACATCTTTATAAGTGCCAATCCAATAATCCAACCAAATACAAATACTAATATTAAAT
TCATCCTATAATAATCTTCTACTATAATCCCTTCAACATTCACCACTTCCATTTTTCCTC
TTAGATGTTC
>NODE_628_length_65_cov_115.492310
AAGTATTTCTTCTAGAAAAAAATATGCACTTTTTTTAGTTCTACTTGCATTTTTCTAAAT
GTTAAAGTTTCTATTTTTATAGTAAGTTTTTTC
>NODE_635_length_32_cov_130.343750
AAGATAAGAGATCAATTTTAGACCTTGTTTCAGGTTAAGATAATATGGCGAAAATTCTGT
>NODE_636_length_79_cov_165.594940
GGTTAAGATAATATGGCGAAAATTCTGTTGCATGGTGTTCTTCATGTCACCATTTATGAG
GCTAACAGACTTTTTGGTGGTGGTGGTGGCAAATTTTTCCACAAGGT
>NODE_637_length_37_cov_167.594589
GTGGTGGTGGCAAATTTTTCCACAAGGTGGTGGAAGGGCTTGAAAGTGTAATAGGAAAAG
GTGCA
>NODE_638_length_113_cov_212.690262
GCTTGAAAGTGTAATAGGAAAAGGTGCAGGAAAACTATATGCATCAATCGACATAGAAGG
AGCAAGAGTTGGCCGAACAAGGCTAGTAGAAAACGACTCGAACCCCCGGTGGTACGAACA
GTTTCACATCTGTTGCGCTCA
>NODE_640_length_29_cov_162.586212
CGCTCATATGGCCTCTGACATTGTATTTACTTTGAAAGAAGATGAAGCCATAGGTGC
>NODE_642_length_358_cov_212.653625
AAGATGAAGCCATAGGTGCCACCCTTCTAGGCCGTGCTTATCTTCCTGCCACAGACATAC
TAGGTGGTGAAGAGGTTGATACTTGGCTTGATATCCTAGACAAAGATCACAATCCAATAC
ATAAAGGGTCTAAAGTCCATGTTTTAGTTCAATTCTTTGATGTTACTAGAGATTTGAATT
GGAATATAGGGATCAAAACACCCAAATTTCCTGGGGTACCCTACACTTATTTCACTCAAA
GGAATGAATGTAAGGTTACCTTATACCAGGATGCCCATGTCCCTGACAACTTTGTCCCTA
AGATCCCTCTTTCGGGTGGGACTCACTATGAGCCACATCGGTGTTGGGAAGACATCTTCG
ACGCTATTACTAATGCTAGGCACTTG
>NODE_644_length_182_cov_414.043945
TCGGTTTATACTAGTATCACCTTAATAAGAGATACTAGGAGGCCAAAACCGGGTGGAGAT
ATGACTTTAGGGGAGCTCCTTAAGAAGAAAGCAATGGAAGGGGTAAGAGTTTTGATGCTC
ATTTGGGATGATAGGACTTCGGTTAAAGGGCTGCATGAAGACGGACTAATGGCCACCCAT
GATGAAGAGACAGCAAAATATTTTGAGGGT
>NODE_647_length_111_cov_449.621613
CAGAAGTGCATTGTGTCTTATGCCCTCGGAACCCTGATAGTGGGAAGAGTTTCATACAAA
ACATTGAGATTGGCACGATGTTCACCCACCATCAAAAGATTGTTGCTGTTGACAGTGCAT
TGCCTAGTCAGAGTTCTGA
>NODE_648_length_110_cov_351.854553
ACAGTGCATTGCCTAGTCAGAGTTCTGATAAAAGAAGAATTGTGAGTTTTGTTGGAGGTA
TCGATCTTTGTGATGGGCGTTATGACACTCAATTCCACTCCCTCTTTAGGACACTTTCAA
CAGCACACCATGATGATT
>NODE_651_length_131_cov_321.625946
GCTAACTACAAGGGTGCCTCGATCAACAAAGGTGGGCCACGAGAGCCATGGCACGACATT
CATTGTAAGCTAGAGGGGCCAGTTGCTTGGGATGTTTTATACAATTTCGAGCAAAGGTGG
AGGAAACAAGGTATTAAGGATATTCTACTTGACGTCAGA
>NODE_654_length_31_cov_176.290329
TATTAAGGATATTCTACTTGACGTCAGAGAAATGAGCTCAGTTTTCATTCCTCCTTCTC
>NODE_656_length_29_cov_208.965515
CCTCCTTCTCCTGTTTTTTTCCCTGATGATCATGAAACTTGGAGTGCTCAAGTCTTT
>NODE_657_length_255_cov_276.149017
TCATGAAACTTGGAGTGCTCAAGTCTTTCGATCCATAGATGGTGGGGCTGCCTTTGGCTT
CCCTGATTCCCCTGAAGAGGCTGCAAGAGCAGGACTTGTAAGTGGGAAAGATGGTGTCAT
TGATAGAAGTATTCAAGATGCATATATTCATGCTATAAGAAGAGCAAAGAGGTTCATTTA
CATAGAAAATCAGTACTTCGTAGGAAGCTCATATGGTTGGAGAGCAACTGATATAAAACC
TAATGCTATTGAAGCTCTGAATCTTATTCCTAAAGAACTTTCC
>NODE_658_length_29_cov_299.448273
TCTGAATCTTATTCCTAAAGAACTTTCCTTAAAGATTGTTAGTAAGATTGAAAAAAA
>NODE_661_length_106_cov_795.056580
GCTTCAGTTCAGGCTATACTTGATTGGCAGAAGAGAACTATGGAAATGATGTACACTGAT
GTGATTCAAGCCCTTCGAGCTCAGGGGATCGAGGCTGACCCCAGGGACTATCTTACATTC
TTTTGTCTTGGAAA
>NODE_662_length_146_cov_587.287659
ACTATCTTACATTCTTTTGTCTTGGAAACCGTGAGATCAAGAAACCAGGTGACTATGAGC
CTGCTGATAGCCCGGAACCTAACACTGATTATAGCCGAGCACAGGAAGCTCGAAGGTTCA
TGATCTATGTTCATGCTAAGATGATGATAGTTGATGACGAGTACATAATTGTTG
>NODE_685_length_92_cov_561.554321
CCAGCAAGAGGTCAAGTCCATGGTTTCAGAATGTCTTTGTGGTACGAGCATTTAGGCATG
CTTGATAACGCGTTCCTTGAACCAGAAAGTTTAGAATGTGTAAGGAAAGTGAACCAAACC
>NODE_686_length_29_cov_400.620697
AGAATGTGTAAGGAAAGTGAACCAAACCGCGACCAAGTACTGGGATTTATACACTTC
>NODE_687_length_89_cov_424.078644
CGACCAAGTACTGGGATTTATACACTTCTGAGGCCTTAGAATATGATCTTCCTGGACATT
TGCTCAAGTATCCTATTAGTATCACTGAAGAAGGAGAAGTGGTTGAGCTTCCTGGAT
>NODE_688_length_66_cov_378.757568
GAAGGAGAAGTGGTTGAGCTTCCTGGATGGGATTGTTTCCCTGATACTAAAGCTAGAGTT
ATTGGCACTAAATCTGAAACTCTTCCTCCAATTC
>NODE_689_length_156_cov_246.262817
ACTAAATCTGAAACTCTTCCTCCAATTCTTACCACTTAACCAAAACCAAAAAAAATCAGA
ATTACTACTATGATAATAAGGCTTGGTTATGTTATGTATGTTGATTATATGTGGTGAAAA
TAGTCATAAGTTGAATATTTGTTGTACTGATTTTTGTACCTTCTATATATTACTTGTAAT
AAAA
>NODE_707_length_139_cov_28.964029
TACCTTCTATATATTACTTGTAATAAAAATGAGGTATGTACTTTTGAGGTTTTGGTTGTG
TAATAGCCTTGGATTTTATTCCTTCCTTTAGTCTTGTGCAGTATTATGCTGTACTGAGTT
CAAAATATCAATAAATGAACATGTTTTACCTAGAACATGTACTACTA
>NODE_709_length_172_cov_194.668610
CATTGAGCTCCTTTCTTAAACAAGAACAAAAGAAAAAAGTCCATCCACTGTCAATACTCA
ATACAGTCGTATAAAAGTCGTAAACTTTCGAACTACCACTAGAACAATAAAATTCTCAGA
TCATCAAGATCCGCCATTTTCACTCTTCCAAGCTCTCAACCTTACTTCCTCCAGGAGAGA
GAAAATCAAGAGAGAGAAAA
>NODE_711_length_150_cov_207.193329
AAAATCAGTTGAATCGAAGATGTCTTCATTCGACACCTTCAGCAACGACGGCGACGAGCT
CAGAACCTCCGATCGTCCTTTCGACGATGGATACGTCGGATACGATCCTAACCTTCCTTC
GCAACGCTTCGATCCGTCTTCCTTTAACGATTTTTCCGGCGCCGATGAAGTTACCGTT
>NODE_714_length_175_cov_542.605713
AAGTGGAAGATGATTCGCCGATGCCGTTCGGCGCAAACCCTAGCTACAATGAATCGCCGT
TTAGTGATCCGATCGCTGTTTCTAACGGTAATGGAAAACCTTACGATTTAGGAGTTGATG
AAGATGGAGTTTTCTCTTCTGATGGTCCTATGCTTCCTCCTCCTGATCAGATGCATGAGG
AAGGTTTCGCTCTTCGCGAGTGG
>NODE_715_length_33_cov_667.303040
TGAGGAAGGTTTCGCTCTTCGCGAGTGGCGTCATCAAAATTCCCTTAGGCTGGAGGAAAA
G
>NODE_720_length_29_cov_2417.448242
CAATAATAGGGACAAAGAGAAGATATACTTGACTAATCAAGAGAAGTTCCATAAAGA
>NODE_721_length_87_cov_1437.080444
TGACTAATCAAGAGAAGTTCCATAAAGAAGCAGATAAACAGTACTGGAAAGCAATAGCAG
AACTCATCCCTCATGAGGTTCCTACCATCGAAAAGAGGAGAGGAAAGAAAGAAGA
>NODE_754_length_255_cov_51.290195
CTTGATTATACTCTCCATATAATCTCCATATTATCAACTTCTCTCTCTTTTCCTGCAACA
ACTGCTAACAATACTGCTCCTCAGTTTCATTTCTTCATCACCAGGTAAACTTATTATGAT
GGAGTTATGAACCTGGGGCTGTGTTGAGTAACAAGCTATCTGGAAATTGAGTTTGGTATC
TAGACTCCAATAATTCCTAGATCACTGAAACAGTTGTGGAAGATATGACTCATTTAAATG
GTATGCTGAAGCACCCAGGAGGAGCTTTCATCACTAAGAAAGA
>NODE_756_length_641_cov_141.282364
TCACTAAGAAAGAAACGCTTCAGCCAACAGCAGCAAAGGGATCGAAGTTAGATGATGCTA
TTCAGCTATACCCAAATCCAGAGTCTGTTCGTTGCGTCTCTTGTTTGAAGAAAACTAGTT
GTAAAATTGTCCGTACTAAAACAAAATTGATGAACATTTTGCTTGAAGAAGGGAAGGCTG
AAGAGGCCCAGTCAATTTTTGAGCAGCTGGTTTCAGATGGACACATTCCATCACTGATAA
CATACACTACTCTATTAGCTGCCTTGACGATTCTGAAGCGCTTTGAATTTATACACTCAA
TCATCTCCCTAGTTGAACAAAATGATATGAAGCCCGATTCTGTGTTCTTCAATGCTGTCA
TAAATGCATATGCAGAATCAGGAAATATGGCGGAAGCTATGAAAGCATTTCTGAAAATGA
AAGATAATGGATATAGACCTAGTACCAGCACTTACAACACATTGATGAAAGGGTTTGGCA
TAGCTGGTCAGCCTGAAGAATCAATGAAGCTGCTTGAGCAGATGTCAGTTAATGGAATGA
TGAAACCCAATCTCAGGTCATACAATGTATTAGTTAGGGCTTGGTGTAGCAAGGGGAATA
TTGCACAGGCGTGGAATGTGGTCCACAAAATGGTAGCTTCTGGCTTGAAACCTGATACTG
TAACGTACA
>NODE_760_length_29_cov_156.206894
TAACGTACAACACTCTAGCAACAGCTTATGTTCAAAATGGCAACACTGGTTTGGCAG
>NODE_763_length_184_cov_23.103260
AAAAAAGGTACTTAGTCTAAATTAGCTGGTGCTTGCTACTCTATTTATGTCATTCAATAA
TGCTTTAAATCTGTGTTTCTTGTCTTCTGTGATTTGGTACTCACACTCTTAGTTTGAAAT
TATTTTTTCTTGTGAAATTTTGTGAGTAGGAACTTAAAATACACTTGTGCAACATCATTC
TGACAGGTATTGAGATTAATGGAAGAATTTGG
>NODE_765_length_67_cov_687.880615
ATTGAGATTAATGGAAGAATTTGGAGTGAAACCAGATGTGATAACATGTAGCACAATTAT
GAATGCATGGAGTGCTGCTGGTTTCATGGACAAGT
>NODE_766_length_40_cov_664.400024
TGGAGTGCTGCTGGTTTCATGGACAAGTGCCAGGAAATATTTGATCACATGGTTAGATCT
GGAATCAG
>NODE_767_length_29_cov_445.413788
TTGATCACATGGTTAGATCTGGAATCAGGCCTGATGCTCATGCATATAGTATCCTCG
>NODE_768_length_111_cov_218.585587
CCTGATGCTCATGCATATAGTATCCTCGCTAAAGGTTATGCACGTGCAAAAGAACCTGAA
AAGGCTGAGGAGCTACTAAACCATATGATAAATATGGGTCTCCGTCCTAATGTTGTGATG
TTTACAACTATAATCAATG
>NODE_778_length_156_cov_145.442307
TGAATACGGGGCATCACCAAATCTGAAAACCTTTGAAACCCTAATTTGGGGATATGGAGA
GGCAAAAAAACCGTGGAAAGCTGAAGAAATGCTTCAGATGATGGAAGAGTATGGCGTCCA
TCCTGAACAAAGCACCTTCACACTAATCGCGGAAGCTTGGCAAGCTGCTGGAGTAGCTAA
AGAA
>NODE_779_length_63_cov_20.126984
TTGGCAAGCTGCTGGAGTAGCTAAAGAAGTGGGTCAAGTTCTTGTTTCTGCAAGAAACGG
AGCAGTGACTGTTCAAAGAAACAACGGTGAG
>NODE_780_length_204_cov_124.181374
AACACTGGTTTGGCAGAAGAGATGATGTTGGAGATGCAAAGCAACGATATTCAACCCAAT
GAACGAACTAGCTGCATAATAGCTAGTGGATATTGTCGAGAAGGTAAACTGAGGGATGCC
CTAAGATTTGTTTATAAGATGAAAGGAGAGAGAGTGCGTCCAAATCTGGTTATTTTCAAT
TCACTGATCAAAGGATTTCTGAATAATACAGACAGAGAGGGAGTTGATGAGG
>NODE_782_length_156_cov_130.948715
TTGGCAAGCTGCTGGAGTAGCTAAAGAATTGGGTCAAGTTCTTGTTTCTGCAAGAAATGG
AGCAGTGACTGATCAAAGAAACAACGGTGAGGAGTTTCCTTTGGCAAGTTCAGACAATTT
ATATCAGAAACAGTTACCTAGTTCATCGTATTCTGACATGTCACTGACACCAAACGGGAT
TATT
>NODE_783_length_29_cov_127.793106
CATGTCACTGACACCAAACGGGATTATTGGTGATTCCAGAGGGTCTGGCTCTGGAAT
>NODE_786_length_173_cov_150.138733
AGGAAATGTGAGCGCTCCACATTTTGGAATGTTGGAGTATTACTAGGGCTGAATACTCTT
ATGTCACCAATTACTTGTTGTAGATACTTAAGTTTCCTGTTCCGCATTTTGGAATGTTGG
AGTGTTACTCTGGGGGGAATACTCTTATGGCACCCATTACTTGTTGTAGATACTTAAGCT
TCCTGTTCCGCTCATGTTTGT
>NODE_787_length_121_cov_88.933884
CGTTAAGACCCTACATTATTCACATTTCCATATTCACATCATCTTTTTGCATCATCGTCC
TCCACAAGAAGCCAGATCTAAATTCTAAATACACGCGCGCACAGACACACAGTCTCTCTC
TTTTCTCTCATTTACGGTGTCACCTACCG
>NODE_788_length_39_cov_222.435898
TTTCTCTCATTTACGGTGTCACCTACCGACGATACCACAAGAAACCAACCCAGAAAAAAC
TCCCAAA
>NODE_792_length_67_cov_578.537292
TACAAAAACGCCAGAGATCTGCAAAATCTCAAAACAACCCAGAAAACACAAAACAAGAAA
CACCCGCAAATGGATCTTCAACCAGAAGAACTACA
>NODE_793_length_151_cov_725.251648
AAATGGATCTTCAACCAGAAGAACTACAATTCCTAAGTTTAACAGACATAGTGAAAGAAT
CAATCTCAATCCCAAAACTTTCTCCTCGTACTTTTTACCTGATAACCTTATCTTTAATTT
TCCCTCTTTCTTTCGCCATTTTAGCTCACTCTTTATTCACTCACCCAATTCTTACCCAT
>NODE_794_length_40_cov_178.774994
TTTATTCACTCACCCAATTCTTACCCATCTTCAAGATCCTTCCACTCCAATACAATCTCA
ATCCCATG
>NODE_795_length_50_cov_451.140015
TCCACTCCAATACAATCTCAATCCCATGAATGGGTTCTTCTCCTTGTCTTTCAATTTTTC
TACCTTCTTTTTCTCTTC
>NODE_799_length_187_cov_100.807487
GTTTTCACCGTCGCCTCACTTTACACTTCCAAACAAGTCTCCTTCACCTCTACTATCGCC
GCCATCCCTTCCGTGTTTCGGCGTTTGTTCAATACTTTTTTGTGGGTTTCGCTTTTGATG
CTGTGTTATAACCTCGTCTTTATCATTTTGCTTGTGCTTATCATTGTTGCCGTTGACACC
AATAGTACCTTCTTGTTGTTCTTTTCGATGTTACT
>NODE_800_length_179_cov_99.798882
GCTTTTGGTCTGTTTTTGTTTGTGCATGTTTATATTACTGCTCTGTGGCATCTTGCTAGT
GTAGTTTCTGTGCTTGAGCCCATCTATGGTTTCGCTGCCATGAAGAAGAGCTATGAGCTT
CTTAAAGGGAAGGTGCTCATGGCTGGAGTGTTTGTTTTCGGGTATTTGTTAATCTGTGGG
TTGATTAGTGGGACTTTCGCGGCGGTG
>NODE_802_length_40_cov_109.199997
GGTTGTTCATGGGGATTCCAGTACTTCGGTTTTTGTTCGGATTTTGGTGGGTGGTTTCCT
TGTTGGGG
>NODE_806_length_29_cov_146.344833
GAGATGACAAGGAGCTGGATGTGGTCTGTAAGTTTCGCTGTTCTTTGTTATGTATTA
>NODE_807_length_170_cov_33.211765
AAGTTTCGCTGTTCTTTGTTATGTATTAGTAGAATATATTGCATAATAAGACATTTTCAT
CGTCCATCTTGTTGTTGTGTTTCAGCTACGTAGATGTGAAATGAAGTCAGATTTAATTTA
GAGAACTTGTATCTCTTATTATCTGAAATAATGGTTAGATTATCTACTGTTTTTGTTTCA
AAAAAAAAAAAAAAAAAA
>NODE_808_length_139_cov_386.640289
ATGTGGTTCATCTGCCACATATTTGTGTTCACCAATATTAATCTTTACATTACCATTAAC
TGAGAACTACACTTCCACACTCCACCAAAAAATAAGTTGTGCACAAAGTAGCAAGTGGTC
TAACATCCTTCAATTGGAGTGAGAAAGAAATGGCCACCATCACTGCT
>NODE_811_length_36_cov_279.277771
TTGGTTGCACGTGCTAGTCTCGTGCAAAACAGAAGAGTTGGTGTTTCATCTTCACTTGTT
CTTG
>NODE_814_length_29_cov_960.689636
GGAAAGTAACATGCTCCATGGAGAGCAAGCCATCAAACCAAGAGAGCACCACAAAGA
>NODE_815_length_49_cov_797.591858
CCATCAAACCAAGAGAGCACCACAAAGAAGAGCATGGGTGCCTCATTGTTAGCCGCCGCT
GCCGCCGCCACCATGTC
>NODE_817_length_29_cov_416.862061
GCCACCATGTCAAGCCCAGCAATGGCTCTAGTTGATGACAGAATGAGCACAGAAGGA
>NODE_818_length_81_cov_66.074074
TTTTTTTTTTTTTTTTTTTTATCACCATCTGAATCATCAAATCTTGGCAATTAATAGGAC
AATAGTAGTATATCAACAATCCCCAAGGTCATCTCACAACAAAATAAAC
>NODE_819_length_127_cov_98.433067
CAAGGTCATCTCACAACAAAATAAACCACAATATCTTGTAATAATTTTCTACATTGAACA
TAATAAGTTCACCAAATACATATGACATTCACATCAAAATACATTTGGTTTAAGTGGAGT
AGGGTGGTGTGACTAAATTTAGAGGGACAAGCCAG
>NODE_820_length_64_cov_569.031250
TGTGACTAAATTTAGAGGGACAAGCCAGATTCCTCATCCTCATCAAGACCAGAAACATAG
ACAAAGTAAAGAGCCCAAATGAGTCCAAAGAC
>NODE_845_length_29_cov_412.310333
GGAGGAAAAAGAAAAGAAAGACAAGCAGAGTTATCTGATATCTGGAGGGGAGAGAGA
>NODE_850_length_31_cov_5.096774
GAGAGAGAGAAAGAGAAAGAGAAAAAAAAAAAAGAGAGGGGTGGGTGGGGTTCGAGGTA
>NODE_853_length_62_cov_772.532288
GGGTGGGGTTCGAGGTAGGGAAGCAGAGTGTGGATGCGCTTTCTTTTCAAATCTAAAGTG
TGTCTATTATCTATTATCTATTCTCTATAG
>NODE_894_length_67_cov_74.880600
CCCAGCCAACATCTCCTCTCTCTCTCTACCTTCTTCCTCCTCTCACCACTCCTCTCATTC
CCCTCTCTCCTCCAAACTCCTCCTCATCATCGTCC
>NODE_904_length_127_cov_208.165359
TCTCTCTCTCTTAGCTGCAGCAATAGAGTAAAGAAACACAGTGTCAGTGAAAGAAGGTGC
ATTTTTTCACACACTCCAGAAAACACAGAAACAATACCCAACAATTTCTTCTTTCTTCTT
TCCCAAATTAAATTATTCTTTGCGTGCAATAAATC
>NODE_905_length_165_cov_298.624237
TTAAATTATTCTTTGCGTGCAATAAATCAAATCAAATTGCTATTTCTTTTTTTGGGATTT
CTAGTGTATTGTGAGATATAACACATTCATATTTCACACTTGCATAACAACATAATTACA
TACACAAACTCTTTTCTCTCTTTCTCTCTCCTATCTCTTCTGTGATTTTGTTTCCACATT
TTGGGAGTTGGGA
>NODE_908_length_32_cov_133.718750
TTGGGATTTTTGTTACCCAGAAAAAGCAAAAAAGAAGCAGAGGAAGAGAGAGAAAAAAAA
>NODE_911_length_50_cov_584.880005
CAAAAATGGAGCATCGTGGAACTCCGGTGAGAAAACCTCATACTTCAACAGCAGATCTGC
TCACTTGGTCGGAAAATC
>NODE_914_length_30_cov_73.566666
CACCTCCACCTCCACCACCTTCCCCCACCACCTCTCTTCCCACTTTCCCAGCCAACAT
>NODE_917_length_161_cov_284.204956
GCAGATCTGCTCACTTGGTCGGAAAATCCTCCCGCCGATTCTCTTTCTCTCTCCTCCTCT
AATCGCCCTATTCGCAACGTCCAGCCATCGGATGGGATCAGTAAGGTGGTGTTTGGAGGG
CAAGTGACGGATGAGGAGGTAGAGTCCTTGTTGAAAAGGAAACCATGCTCTGATAACAAG
CTAAAAGAA
>NODE_921_length_67_cov_486.074615
GGAGAATACGAGGACGAAGAAGCTGAAGGTGCCAACCAAACTCCGAATAACAAAACTGGC
GTACGTATGTACCAGCAAACCCTTTCTGGAATGAG
>NODE_923_length_95_cov_322.252625
CCTTTCTGGAATGAGTCAAATCTCATTTGGTGCTGATGAGAGTGTCTCTCCAAAGAAACC
TGCCACTTTACCAGAAGTAGCAAAGCAGCGTGAACTTAGTGGGAATCTGGATAGCATGGC
AGA
>NODE_928_length_43_cov_599.511658
AACTTTCCGATGCCAAGTGCAAGGAGCTAAGTGGGCATGATATATTTGCCCCTCCACCTG
AAATTCTGCCT
>NODE_930_length_39_cov_211.974365
ATCACCCGCATTCCAGGAAACAGACAGTGAACCTGTAGTGAAAACAGCAAAGAAAATTTC
TGACCAG
>NODE_931_length_46_cov_424.978271
GAAAACAGCAAAGAAAATTTCTGACCAGAAGTTTGCTCACTTATCAGGAAACAACATCTT
TAAGGAGGATGCAC
>NODE_935_length_60_cov_603.483337
CCCTTGAGTAATGCCAAGCTGAGAGAGATACGAGGGAACAACATCTTTGCGGACGGAAAG
GCAGAGTCCCGAGACTACTACAGCGGGG
>NODE_944_length_174_cov_435.689667
TTTTTTTTATCCTTTACATTATTGATTCGGTGTGTCATCATTCTTGGTTGTGAGTAACTT
TGACCTTGCAACTGTGGGGTTTGTTCACATATTTGGCTTAGGTTTAACTTGTTGATCAGA
GCTACAGACTATGTGCTAATTGGGTTGTAATGTTTATATAAACGTTGGTGTTTCAAGTGT
AAAAAAAAAAAAAAAAAAAAAA
>NODE_945_length_38_cov_188.842102
CTCGGCTCATTTTCACGTTTTTTTATTTTCGCCGCTCTGATCAAAGAAGAATCAGAAGAA
GCACAA
>NODE_953_length_83_cov_38.180721
CTCTCATTTCCTACTCTGCAAACTCTTTCTCTCTCCTAACTTTCATCCTCAATATTTTGT
GGTATTGTTTGTCAATTTTTGCAGATCAAAGAAGAATCAGAAGAAGCACAA
>NODE_960_length_32_cov_14.000000
TGCCCTCGGTGATTCTGTTACTGTTACTAGTGAAAATGCTTCTTGGCAAAATCTCTCAAG
>NODE_961_length_316_cov_61.689873
TTTTTTTTTTTTGGAGGAAATTAATGAAGTTTATTATACAAAGTACAGAAATGGCATATA
TATTATTGTAAGAGAATCACAAGCTATAAAAATCCAGCTGAATTTTTTGATCCAAAATAA
TATTGGAAGAGAAAAATTAAGCCATTAGGTTGTTAACAATTATTCACTGGGTGTTCCCAG
CTGCTTCACTGGGTGTTCTAGTGATCATCTGATCAACTGCATGCACAGTGGTCTGAAGTT
CTGCCCATATAGCCTTGTACACCATTCTCTGCCTATTCACAGCCGATTGTCCTTCGAAAG
ATGCAGATACAACATCAATGCTGACATGTCGGCCATCACCATAA
>NODE_962_length_174_cov_102.316093
TCAGCATTCAGCTCATCTTTTATCTTGTTTTCCATAGATTGCATCAAAGATGAGTCAATA
GATCCAGGATTATTAACATGATGAGGAGATGAAGCCCCATTAGAAGAACTCAACCTACGA
TTGTTCTTACAATTAAGAGGTGTTGAAGAAATAATGGGTGACAACCCAGAAAACTCCAAC
AAAGTTGGAAGTTTAACAAGGG
>NODE_966_length_87_cov_200.655167
TTTTTGAGAAGTTGGGGAGTGGAAAAATGCAATCTTGGGTTGACCCAAAACTAGGATTTG
GTGGGACCGACATCGGATTGTAGTTGCATATGCCATGGATGGCCGAAATAGCTGC
>NODE_967_length_29_cov_96.965515
ATATGCCATGGATGGCCGAAATAGCTGCTTCATATTCATAGCCATGGAAGAAGAAGA
>NODE_976_length_151_cov_80.403976
TACTAGATAGTTTCTGAAACTTTCTCAACCGTTTATGTTACTATTCTTTCAGCTTCTCAA
AAGTTTGAAGTTGCCTAATCTTAAGTGTGCAAATAGTTTTAGGGCTTTTATTAGATGAAA
AGAGTTTGAAGTTTGCCTAATTATTTTTTCCGCAAATGACAACAAAAATACATATTTTT
>NODE_979_length_174_cov_46.402298
ACAACTACTTTTGTTTGTTTTGGTGTAAAGATTCCTTCTTTAGTTTGGATCATGTCTATG
TCCATGTTTATGTGGGGTGAATGACATTGAATTGGAGGAGAGAGAATGATGGGTTTTGTA
GGGAATGAAAGTGAGGTTTTTTTAGGGGGTTTTGTGAGAGAAGGTAGAGAGAGAAAGAGT
GTTGATGATGATGATGATGATG
>NODE_993_length_30_cov_24.000000
GATTGAGGAGAGATGAAGATGGAGATGAACAGATGATGCAGGAAGTGAGGAGGACTGA
>NODE_994_length_123_cov_27.609756
AGATGATGCAGGAAGTGAGGAGGACTGAGGTGAACAGCAACTAGTGAGTAGTGACTAGTC
AACAACCGGTTTATCTTAGTATTTTAATATTTTTGTAGATAGAAGGGATTGGAGGGAGGG
GGGTCAAGTCAAAATTGGTATGTGACTTTTA
>NODE_1000_length_235_cov_30.608511
CAACACTATTGAAATTGTGAACATGTAGTTAATGCAATGAAAAGGATCTCGCTCAATGTT
CGAATTTTACTGGCAACCTAAAACCAAAGCAGAAGATGCAGTAGGCAATGGGGGTAATTA
TTTGCATATGGAAAAAGATAACATCATGAGTTCTAACTTCTAACCATTATTGTATAACTT
TCTTTTCACCAAAAGAATTGAAGTGGATTTCGGACATATCTGAACATAAGACCCGGAACA
AGATATCATACACAAATTGCACA
>NODE_1001_length_89_cov_76.438202
GAACAAGATATCATACACAAATTGCACAGACATGAAGGGAAAATATGCTCTAATATCTAT
CTACAGTTTTGTTGCTTAAACAAGTCATCGAAGGAAAAAACATGATTACCATAGTAC
>NODE_1002_length_297_cov_103.942764
GAAGGAAAAAACATGATTACCATAGTACAAACATGGATGAATGAGTGGATGACACATTAG
CTCCGAACAACCATTCTTTGATGCCAGAAGTTGGGAACTTAGGATACGCATTAGCAACAC
TACACATGTTTCTCAACCTCAGGGGATTCAGTTCTCAAAGATCTTCAAAGAGCAACACAA
ATAGTTCAAGCTCAAAGAATACATGTGGGCATAATTTGGTTCTTGCACGCAAATTCACAC
TCCAACCAATAGAGATTCATCATTATGATATTCATCTGTGTTCTTAATCCAATTCATCTT
CAGAGTCGAAATCATCATCATCATC
>NODE_1004_length_29_cov_304.103455
AAATCCGAATCATCCGAAACCAACAACAACCAATCAACCCCTCTACTCATAGAATGC
>NODE_1006_length_209_cov_286.129181
CTCATAGAATGCATCATTTGTCTCTTAACCGCCCAATCAGCCGCTTGCGGCTTATCCTCA
ACTGTTTTTACATACACCCCAGCTCGCCGCAACTCCTTAGCTAAACCATACCCTACTTTA
GGCATAATCAAATTCCTAGCAGCTTCTTCAAACTTAACATTCTTATCTAAATACCTCTCT
TTAAACCTCTGTCTTTTTTTACCCTTCAATTGTTTCATTCTACTCAACTTCTTCTGC
>NODE_1007_length_288_cov_116.385414
TTGTTTCATTCTACTCAACTTCTTCTGCCTTTCTCTCTCATGTAACTGTTTAAAATGCTT
CTTTAATTCTATGTTAGTCCTACATTTTCTCCCACAAACAGTACAAACATATGCATCAGG
AGAACAAGTTAATATACCTTTGCGCTCTAAAACATCCAATCTTTTCCTCTCTCGACGTTC
TTCGAGCACGCGTGTAGGGAGGTGAGAGAAAGCATGGCGATTTGCGTAAGCGGAGATCTC
AACGACGTCGCCGAAGCGTGCAGCGAGGGATTTAAGGGATAAAGCGGCGTCGTATGGAGG
TCCACGAGGTGGTTTG
>NODE_1013_length_90_cov_80.277779
ATGATAAGTTGAAGGTGGGATTTGGAGAGAGAAAATCATGGTTGATGAATGATGGATAAC
TAATAATAAGTGGATAATTGAAATGTAAGATGAGGGTTTTTCATGAAATTGAGGGAAG
>NODE_1014_length_29_cov_71.965515
TGAGGGTTTTTCATGAAATTGAGGGAAGTTTTTGGGTGTTTTTAAAGGTGGGTATTG
>NODE_1015_length_82_cov_1812.951172
TTTTTTTTTTTTTTTTTTTTTTTATAACTCCCCCTCCCCTTATATTATAAAGATAAACAA
AGCAGCAAAATGGCAAAAATTATAACAGCAAATATCTGTACTGTAAATCA
>NODE_1016_length_67_cov_1582.298462
TAACAGCAAATATCTGTACTGTAAATCAATTTCCCTACTTCCTAATTCTTCTCAACAATG
TCCAAAATTCAGTAGCTTGCAACTTTACAATGCCC
>NODE_1024_length_76_cov_51.407894
AAGGAACAACAGCTAATAAGTAATTGATGATTAATTCTATTATAATTGATCATAATCTCA
ACAAGAACTACAATTCTCTGCTCATATTCTATAATGGTTGTTTT
>NODE_1025_length_31_cov_169.193542
TCTGCTCATATTCTATAATGGTTGTTTTACCACCACCATCAATCACCATCTTCTTCTTG
>NODE_1027_length_41_cov_259.853668
ATCACCATCTTCTTCTTGTTCATATTAAAATTACATTGAAAAAACACAAAAACAAAAATT
GCAATTGAA
>NODE_1041_length_90_cov_192.977783
GAGTAGTCATCTGATTAGCACCAGCAGCCGCAGCGGCGGCCACTGAGGCCGTGTTCATAA
CAATAAACGGATGGCTTAACAATCTGATTGCGGTCCACCTTTTAGCCGGCTCACGCTG
>NODE_1043_length_41_cov_452.268280
CCTTTTAGCCGGCTCACGCTGCAAACAACAACGTATAAAATCCCTAAACTCCCTGGAAGC
CGAAATCGG
>NODE_1046_length_67_cov_538.880615
GCTTCCGGTGGAGAACTCATACATATAGCACACATCAAGCTAGCCCAATCCCCTTGTCTT
CCCACATTAAAAGGAAACCTCCCTAGATAAAATTC
>NODE_1050_length_64_cov_1095.593750
CTCCATATATCTCCCGCATATCCATCATACATCCCTTGATTCAGATCCGTATTAATCCTT
TCAGGACTCATATACGCAATAGTTCCAACGCT
>NODE_1054_length_81_cov_592.049377
GGATCCATGGTCTGTGCTAAGATTCGACTAACACCAAAATCCGCAATCTTGACTTGTTTC
TTGCTATTGATTAGCAGATTAGACGGTTTAATATCCCGATGGACAATCC
>NODE_1055_length_29_cov_799.482788
GACGGTTTAATATCCCGATGGACAATCCTTCTTCGGTGAAGATAGACTAAACCAGCA
>NODE_1058_length_52_cov_629.288452
ATAGGTTTCATCATCGATGTGTTTAGCTTCTAAAGAACCACGGTCCATAAACTCTAAAAG
TACTTGGATCTCACCGTTGT
>NODE_1059_length_214_cov_274.014008
TCTAAAAGTACTTGGATCTCACCGTTGTGGTCGAACATATCAAAACATTTGACTACGTTA
GGGTTGTCTACGTCTCGAAGAATCTCGATTTCTCGGCAGATCTGACGCCGCACCATCTCT
TCGTGGTTGCCATAAATTACTTTGAGAGCGTAGATCCGAGAAGTTGGGCGATGGATTACT
TGGTATACTGTTCCTCCTGCGCCTGAACCCACCCGATTCTTGCGTTCTAGCTCCGAGAAA
CT
>NODE_1060_length_57_cov_458.701752
GATTCTTGCGTTCTAGCTCCGAGAAACTTAAAGTGGTCGGGTTAGAGGTAGGGTTTGAGT
TGGGGTTTGAGTTTGAGTTTGAGTT
>NODE_1068_length_39_cov_271.589752
GCCAGAGATGGGTCTCGTTTTGGTAAGGGAAGGGTTAAGTCTGGACGACGTCGAGGTCGG
TTTGCAC
>NODE_1086_length_33_cov_156.090912
TGTGTGTGTATATATATATTTTGTGTATGTACTAATAATGAAGATGTTGAATATAATGGC
A
>NODE_1087_length_29_cov_554.827576
AATAATGAAGATGTTGAATATAATGGCAGAACGCCATAGCGAAAGAATGAGGAGGAG
>NODE_1089_length_234_cov_79.705132
AGACAAACACAAACACGGTTGTTTGTGAGTTTTGTGTCAAATGTTTGATTTCTTCAAATT
TGTGAAATGGGTAAAGCCAAAACAAGAAGAAGAACAAGTCGTGTTTACTTTTTAGGGGGA
GAAGAGAAGAAGGTTCGCGGAAAGATTTTGTGAATGGAAAAAAAAGCAGGAAATGTAAAA
GAAGAGTTCAATTAGAGGGAGAAGGGAATCCAGATTTAAAACAAAAGAGAAGGTGGAGGA
CTGGAGGTAGTGGGGGTAGGGG
>NODE_1090_length_35_cov_684.742859
CAAACAACCGTGTTTGTGTTTGTCTTTAATGTTTTCCCCTCCTCCTCATTCTTTCGCTAT
GGC
>NODE_1108_length_266_cov_150.616547
GATTACAAGAACAAACCCAATTTAGGTTAGTTCAAAGATTATAATGGGCCGGTTTCGAAA
TAGGAAAAGGAAGATGGTTGTTAAGCCTATTGTGAAGAACAAGCAGTTACCAACAGTTGA
TCAAGTCACTGGGAAGAAAATACCCCAAAGTTTTGTTTTTTCTAGAAGCAAGCTTCCTTC
GTCGTTACGACAACTCGAAATGGATTTGAGGAAATTGATGCTTCCTTACACCGCCCTTAA
GCTCAAGGAGAAGAAGAGGAACAATCTTAAAGACTTTCTGAATGTTGCCGGACC
>NODE_1109_length_29_cov_184.482758
TTAAAGACTTTCTGAATGTTGCCGGACCCATGGGTGTAACTCATTTCCTTATGTTGT
>NODE_1110_length_417_cov_192.803360
ATGGGTGTAACTCATTTCCTTATGTTGTCAAAAACCCATGCTGCGCCGTATTTGAGAGTT
GCAAAGACACCCCAGGGTCCAACTCTTACATTTAAGATTCTTGAATACTCGTTGGCTACT
GATGTTGCTCAATCTCAGTTGCGACCTCGATGTCCTCAGGATCTTTTCAAAAATTCTCCA
TTGCTTGTTCTGTCTGGTTTTGGCACTGGAGAGGAGCATTTGATGCTGACAACAAGAATG
TTCCAGCATATGTTTCCAACTATTGATGTTAACACAGTCAAACTTTCTCTCTGTCAGAGA
ATAGTGTTGATGAACTACAACAAAGAAACTAAACGTATAGATTTTCGGCATTATTCTATA
AGATTACAACCTGTTGGTGTGTCACGTAGACTCAGAAAATTTGTGCAGAACCATCAGGTG
CCTGATCTAAGAAACCTGCAAGATG
>NODE_1113_length_126_cov_470.293640
GGCCGGTTATGGGTCTGAAAGTGAAGCTGATGATGAAGCTGCAACTGTTAGTCTTGTGAG
CGATCTTGGTAGAGTCAACCGCGCATCTACAAAAAGTGCTGTGAAACTTCAAGAGATTGG
ACCAAGGATGACTCTTGAACTGATCAAAGTTGAG
>NODE_1119_length_128_cov_55.765625
ATAAAACTACAGAAATTGATCTGGAAACATTGTTGACACCACAAATTTAGATACGCATTT
CTCAGCCAAACTTTGATTACACGTGTCAATTGAATTTTGCAATTTCAACCTCTCTTTCTC
TCTCTAGAAACCCCAAGTTTTCTCACTCTTTTTTTT
>NODE_1122_length_62_cov_82.838707
TTTTTTTTTCTGGCATACACCCACTTGTGTTAGTTGTGAGTTGCTGCAACTTGTGCGCAT
TTTCTGGTTCTCAATTGTCTTCATTTTTTT
>NODE_1124_length_134_cov_135.029846
TTTTTTTCCAAGTTTGAATCTTTAAAGTTGATTTTCTGGAAGTGGGTTTTGATTTGTGTG
TATGAATTTGCATTTTGAGTTCAAGAATTTCTAGGAGAGAGAAAGAGGAGAATGGGGTAA
GCTTTGATCTTCTGAAAGATGTTTGATTGGGACGACCAAGAG
>NODE_1126_length_395_cov_108.658226
GATAGCAAATATTCTATGGGGTGAAAATAGAGAAGCTGACGACCACATTGTGCCTTATCC
AGAAGATATTGACAAAAAGGTTTTGTCTGATTTTGGCGATAATGACCAAAAAGCATTGAT
TAGAGAAGATTCAGAAAGCAAGGCTGCTGAAGAAAGAATATCTACTTCTAAGTTGTACAT
AGATGGAAGTAAAAGAGATAAAACTGATGGTCTTTCTGCTTCAGGAGCAGTTGTTGATTC
TCAACTTGATTTGCCTTCAATTTCTGCTTCAAAAACTGACGACAGTGGCATAGCTAAGAA
ACGCCAGTGTGATATAAATCCGGTGATTTCTGGGAATCATCATGAGGACAAGGACCTTGG
TGATCTTGTTAGCAACAGCTGGACTAGCATTGGAAGTTTTGATGACCTTGATCGGATATT
CAG
>NODE_1127_length_39_cov_12.820513
GTTTTGATGACCTTGATCGGATATTCAGTGATGATTTTGCAGCAACGATGACCTAGATGG
CAACACC
>NODE_1128_length_341_cov_92.958946
CAGCAACGATGACCTAGATGGCAACACCAGTCTTGGCAGCACAGATGAGCTTTGGTCTTC
ACCTAAGGATCTCACAAGTGGGGCAGCTAAATCCTCATCTGTGGCTCTAGGCTCAACGAA
CTGGGAATTTGGAGTATTAGGAAATACCTCTGCTAATAATGAGATCAATTCTAAATATCT
GCACAACAAAGACCCTGCTGTAACAACAGGCTGTCAAAAGGCAGATGTCTCACCTTATCC
TGGACGAACCATTGGCAGACATGTGGAACAAGAGGAATATGCTGTGCAGACTACAAGCTT
GGTTGAGGAAAAGAAAGGATTGGGCATCAAGACAGCAATTGATTCTCATATTGCTGGTGA
AAATATTGC
>NODE_1132_length_68_cov_327.602936
AGGATGTATATGACACATGGCCATCAGCTGCAGCCAATGTTCCACAATTTGGTCGCCAGT
GTGCTAAATCTACAACACAAAATCATCCAGATATAG
>NODE_1133_length_37_cov_295.810822
TCTACAACACAAAATCATCCAGATATAGTTCCTGTTCAACAACAGTTGTCACAGGAATTT
AAGCG
>NODE_1134_length_34_cov_211.852936
AACAACAGTTGTCACAGGAATTTAAGCGCATGGCACAGCAACATTATTCAACTCCATATG
GT
>NODE_1135_length_266_cov_298.093994
ACAGCAACATTATTCAACTCCATATGGTTTCCCTTATGCATACGGGAATTTTGCCAGTCA
ATATCCAGTCATGCGCACATTGAAACCAAGAGAAGATGGAAACCATTCTATTCTCTCTAA
TTCTGAAGCTAGTCCTGGTGACGTAATATCTTTGAACAAACCTTTTGAGGCTAATACGAA
ACCCACAAAGATGACACCCCAGGAGAAGATTGAAAAATTGAGGCGGCGGCAGCAAATGCG
AGCAATGCTTGCTATTCAGAGGCAGAAGCAGCGATTAGGTCACCAAGCTTCGAG
>NODE_1136_length_29_cov_174.655167
AGCAGCGATTAGGTCACCAAGCTTCGAGTGGGGATCACTCCCTTTCTCGGAGAAGTT
>NODE_1137_length_144_cov_172.861115
GGGGATCACTCCCTTTCTCGGAGAAGTTGCCAGGAGGCTACAGTCCGGCATATTGAAAAA
ACTGATCTTGACACTGATGAGATCTTAAGCACTCTGCCATGCTACGATCCAGGTTCTCCA
AACAAAGGAGAGGATTCTAGTACAATTTCCAACGTCAATGACTATTCAGTGG
>NODE_1138_length_75_cov_198.333328
ATTTCCAACGTCAATGACTATTCAGTGGAAGACACAGTTCTCTACCAGCTTCAAGATATT
ATGTCAAGACTGGACATGAACATAAGGATGTGTATAAGAGACA
>NODE_1139_length_498_cov_220.720886
ATGAACATAAGGATGTGTATAAGAGACAGCTTATATCGATTGGCTCAAAATGCTTCACAA
AGACATTATGCTAATGATACAAGCACTACTAAAAGGAGCAACACTTATGAACCTGATGTT
GCAAAGGAAGACACGAATAGTCATGAAAGGTCTGCTGGAAATGCAGATGTGGAGACTGAG
ACCAACCATATAGATCGAGCTGTTGCACACTTGCTCTTTCATAGACCTCTTAAGTTATCA
GTTAGACATACTGATACACTAGAGTCACCCACATCAATGAAAGTCTCAACCCAACTAGAA
ACTGCTCCTCCAAGAAGCCTGCCAGTTGGTTTGGTGGCTAAGAGCTCGGAAAATGAATGT
AATCTATCTTTGTATGGATCAAAAAGCCCTCTGGCATTTTTCGATTCCCATGAGGAAGAT
GTCCCTGATGACTTGTCTAGGAACGAGATGACAATCAATCCACAAATGAAACAAACAATG
GCAGAGCATGCAGATTGAACTTTGTATGCAATTGAAGAGATTTTTA
>NODE_1141_length_85_cov_55.141178
TGAAGAGATTTTTATCAGGATGATAAGGGTAATTCCTTTCTTTATATCTTAGTTAACTTG
CATTTGTAAGCTGATCTACCAGATTACTTGTAATTGGATGGTTCTCTTTCTTT
>NODE_1142_length_32_cov_18.312500
ACTTGTAATTGGATGGTTCTCTTTCTTTCTCAGCCGACTTGGTCTGTGCAAGGCGCATGT
>NODE_1145_length_323_cov_62.213623
GAGGTCACTTAATTTTCTTGCTGCAGACTGAGGCATCTGTCTACTTAACTTAAGCCAGTT
TATCTCCCTAGTCATCTTAATCTTCTGAGATATGATGACTGCTCATTTTGTTTGTGGGCA
TTACTATATTCCAAATGAAGTTACCTGATTTTGTGGAAGTAAACCCACACACCGACTTGG
TGGCATGTGTATGAATTTAGGTTGTTGATACCTAATAAACTAGTTAAACTGCCAAGGGGG
ATTTTACAGTATGATCTATCATCCCCATTTAGGTCTATTAAATTCAAATCCTATAGTATA
TTACTCGAGCTCTTCATTTTATTTCAAGTACCCATGTCGGATCCTTGAAAA
>NODE_1150_length_91_cov_27.032967
GTCGCAATGGCGGCTGTAGAAACAGTTGTCGAACCACTTTGGCGGTGAATATGGATGGTT
TGCCGCTGTCTTGGCCTGATAACACGGTCGTGATAGCAAATATTCTATGGGGTGAAAAT
>NODE_1151_length_172_cov_22.895350
AAAGATGTTTGATTGGGACGACCAAGAGGTTTTTGAGCTTGTAAGGTGCCAATGGTGGGA
AAGGTTTCTTCGGTTCTTCCCAATAGAAGCTGGGAAGTTACTCTCTCAATCGAGCGCGAG
GAAATTGCATTGCCCGTTGATATCTTCACTCTCCGTAGCATGGTTTTAAATCTCGGATGA
GGTCACTGTCGCAATGGCGG
>NODE_1152_length_109_cov_64.587158
ATCTAAGCATACTAGCAGAGTGCTTTAGTTTAATTCCAAGAAATCCTCCACCAATTTACT
TTTTTAAAAACCCATACTTAGGAAGTTCGGATTTTGGGAAGCAGTATCTATCACTTCTTC
AAATTTCCCTTTTTTTT
>NODE_1156_length_72_cov_99.583336
TTTTTTTTACAGTTTTCCAGAAATCCACCGAAGGTAGAAGAAGAACAAAATTTAAGAAAA
CTGCACTATTTTCAACAAATATCCATCTTCACTTCCCCCA
>NODE_1157_length_100_cov_198.699997
ATAAATTCTGCTCTTTCCTTTATCTTTGTTTTTCAAATTTCAGTTTATGCATTCTGGAAT
TGTTTATGTTTCTCGAATTATCGATTTAGAGAGAGAAAGCAAGCAGATAGGAGAGAGAAA
GAGAAAAA
>NODE_1161_length_81_cov_297.802460
CATTTGAGAGAAGATTATGGATGTAGTACTACACATTTATGATGTGACAAACAGTGGTTC
AGATAAGACGAACAACACTATTATGCAGATCAACAAGATCTTCAAAGAT
>NODE_1162_length_111_cov_235.756760
TATGCAGATCAACAAGATCTTCAAAGATGGTATTGGCTTAGGTGGCATTTTTCACAGTGC
AGTTCAGGTCTATGGTGATGATGAATGGTCATTTGGGTTCTGTGAACAAGGAACTGGAGT
CTTTTCCTGCCCTATTACA
>NODE_1166_length_154_cov_488.831177
CAGCATGCGCAAACCGGTTAACCCAACCTGGAAGTTTTGGAACATCAAGCCTTTCACATA
ACTCATCACAGAAGTGATTGCAATTTCTTGATAGCAAGTCATAGGAGAATCCAGGCCACT
CTCTACTCAATTCCCTCAAAATCTGGTTAACCTTGGAGTTCGAAAGATTTGTTTGTCCAA
GA
>NODE_1170_length_81_cov_12.111111
TTCCCCTCTACATGTGGCAGTGAAGCATTCCCATTGGGTAAGGATCTTAGCGTGTTAACA
ATTTATATTTCTCAATCGGTGTAATTGGATAAGAATGCAGAATTATGAT
>NODE_1171_length_82_cov_39.512196
TAATTGGATAAGAATGCAGAATTATGATGTTAATCATCAGAAAGAAATATGTCGAGCGGA
GAAAGTTGAATGAAAAGATGAAATAGTATTTGGTTTTCGCTAGAAGACAC
>NODE_1172_length_58_cov_281.137939
GGTTGGGTTAACCGGTTTGCGCATGCTGGTGATGCGGCAGCTGAAATAGCAGGAAACACT
GCTTATCGCTTCAAACAAGCTAAGAC
>NODE_1180_length_93_cov_325.419342
CCTCCAACTCACAAGTGTCCCCAGATAACCAAAGTCCCAACAGGACTTCACCCCGATTTC
AAGTTTCTTGGTTTAAGAACCTTGTTCCTGCTGGTGATAAACCCTCCACAAGTGCGGTAA
T
>NODE_1183_length_29_cov_524.896545
AAGTGCGGTAATCGAAGGGCCAAATCAGGAGGTGATTCGGCAGCAACAGGGAGAACA
>NODE_1190_length_29_cov_174.241379
GGTAGCTAATGGGAAGAATACTTGGGAGTTTCTAAATGAGAAGAGAAGCCATGCACT
>NODE_1191_length_57_cov_239.298248
AGAAGAGAAGCCATGCACTTCTTCGTGAATTGGTTCATGTAACTGTGTATCCTTGTAAAA
TTAGCTGCTTTCTAAAACTCACTTA
>NODE_1194_length_29_cov_341.551727
TGTGTGTTTCGTTTTACCTGAAATTGATGGGAAAGCTTTACATCTTGCTTCCCCTCT
>NODE_1195_length_79_cov_26.341772
GGAAAGCTTTACATCTTGCTTCCCCTCTAAGGATCTTAGCGTGTTAACAACTTATATTTC
TCAATCGGCATTAGGGGTGGAAGTTATTCGGATAAAATTCAAAATCC
>NODE_1196_length_71_cov_29.338028
TTTTTTTACAGTTTTCCGGAAATCCACAGAAGGTAGAAGAAGAACAAAGTTTAAGAAAAC
TGCACTATTTCCAACAAATATCCATCTTCACTTCCCCCA
>NODE_1197_length_97_cov_59.546391
GGAAAGCTTTACATCTTGCTTCCCCTCTTCATGTGGCAGTGAAGCATTCCCATCTAAGGA
TCTTAGCGTCTTAACAGATTATATTTCTCAATCGGTATAATTGGATAAGAATGCAGAATT
ATGAT
>NODE_1198_length_43_cov_531.023254
GCCTCCTCTATCTCATCTTACAACCACTCAATCATGGCGGAGCAGACTGAGAAGGCCTTT
CTGAAGCAGCC
>NODE_1199_length_65_cov_390.923065
AGACTGAGAAGGCCTTTCTGAAGCAGCCAAAACTGTTTCTGAGCTCGAAGAAATCTGGAA
AAGGGAAGAGGCCAGGAAAAGGAGGAAATCGTT
>NODE_1200_length_29_cov_317.758606
AAGAGGCCAGGAAAAGGAGGAAATCGTTTCTGGAAAAGCATTGGATTGGGATTCAAG
>NODE_1208_length_35_cov_499.342865
CATCAAGAAGTACCAAAGGTATGAGAAGAGGCATTCAAACATCGCGGCACATGTATCACC
CTG
>NODE_1209_length_105_cov_321.409515
CAAACATCGCGGCACATGTATCACCCTGCTTCCGTGTCAAGGAGGGAGACCATGTCATCA
TTGGTCAATGCAGGCCTCTCGCAAAGACAGTGAGGTTCAACGTGTTGAAGGTGATTCCTG
CTGGAGCTGCTGC
>NODE_1213_length_60_cov_209.366669
TGATTCCTGCTGGAGCTGCTGCTGGTGGGAAGAAAGCTTTCACAGGAATTTGAGGTGTTG
TTCTTTATAGATATATTGTCAGGTAGCT
>NODE_1215_length_35_cov_252.971436
TAATAGTTGTAGTAATTTAAACATTTTCGCAATATCATGAATACGATGGCATCCTCGCAT
CTT
>NODE_1216_length_32_cov_16.687500
CATGAATACGATGGCATCCTCGCATCTTATCCGGTATCAAAAAAAAAAAAAAAAAAAAAA
>NODE_1220_length_67_cov_14.776119
AAAGAATAACCAGACAACTCAGAACTAGCATATACGCACCAGGGTGAAAGAAGCAGCTCA
AATCTTGCCTTTGGTACTTCTTGATGTAATGAAGG
>NODE_1223_length_39_cov_330.615387
CTCGACTTCTTCGCCATGCCATCGTCGGAGAAACACCTTGCTGTGGGTCCCAACGTCCCT
AAGCCTT
>NODE_1234_length_98_cov_1332.183716
TACTGACAAATGGGAGGTTCGAAAGTGTGAAACATAGGGCGATGGCGAACAATTCAGCAA
GCAAGGCAAGGATGTCTATGATATATTTTGGTGCACCACCTATAAATGCAACCATATCTC
CGATAC
>NODE_1235_length_132_cov_790.931824
CCTATAAATGCAACCATATCTCCGATACAAGAGATGGTGTCACCTATGAATCCAAGTCTC
TACACGCCCTTTACATGGGGGGAATATAAGAGAGCAATGCATACTTCAAGATTAAGTGAT
TGTCGTCTCAACCTCTTCAAGAGACGCAATGATCAATGAT
>NODE_1237_length_135_cov_1104.540771
GAGACGCAATGATCAATGATTTTCAATTTTAATTATGATCCATAAACCTAGTTTAGTACT
AAGTTTATATTCAACAACAAGAGAAACTAAGGGGTGCCGGTGGTGGGGGAAGAAACTCCC
ATTTTTGGTATGGGAATATGGGATCCATTATGATGAATATCAT
>NODE_1238_length_52_cov_901.884644
ATATGGGATCCATTATGATGAATATCATAATTTTAACCTTGTGGAGTTGTGGTGGGCTAT
TTAGCTAGCTAGTTGATAGA
>NODE_1241_length_29_cov_414.827576
TGGAGGGTGTTTATATCAAGTTATGGGTTTCATATAATTTGCGTATAAGACACCTTC
>NODE_1242_length_59_cov_264.050842
TCATATAATTTGCGTATAAGACACCTTCCATTATTTCAATGTAATGTAGGCCTGTGGCTT
AATTAAGCAAAGTATATCTATTAGAAA
>NODE_1249_length_247_cov_66.068825
CTAGCTATAATCTGATATGACTTACTTTTCTTTGGTTGTTGAGCATGTACGATAATGCAA
TCTTTCATACTTGTAGACTTGTATTTAGAGATGGAAATGGGTTAGAATTGGACTGGGTTA
TACATAATCCTACTGCAACCCTATAAGAAGTCGGATTTTAAATAAAACTGAGACGTTGAC
ATTCAACTTCGAAAATACGAATTCGATTCGACGTAAAAACCTAATATTCGACTCCCCACT
TTGACCCAATCCAACTTTTTTTACGCCCCTTTTTT
>NODE_1254_length_74_cov_30.445946
CATCTACTGCGTCACTGCACATATATATAAATATAAATACATGTTCATTACCTCTTATAT
ATTAAAATGTGATTCATTTATAATTAACATTTGCATCATAAT
>NODE_1257_length_393_cov_30.702290
ATTTGTCAGTACCTACATTTATTTCACAAACGTTAATTTTTCAAAATTATTAATCAACAA
TCATATTATTATTATTAACGTCTTTATAAATCAACTAAAAGGGTACATTATAACTTTCGT
ATAGTATATTCGAATTGATGAAACAGACATATATACAATAATTCAAAGTCGAAACACAAG
AGATTCGCCTTTATATTATTTGTGCTATAATTAGTCACGTCACTATAAATCTTGTGATTA
CCATTACAGTATTTAGTTGGGAGAATACGTGACGCAACCATAGGCCATAGCAAATAGTAC
TATGTAGCTTATTGTAACTAGCACGTACGATTGAGAAAATGATGCTAGGATAAAGATGGT
TGTATTGTACATACAAATTTAAATTTGTATGAGAAATCTTAAAAAGAAGTGGTAAAAAAA
A
>NODE_1267_length_103_cov_16.310680
TCACGCTCCAATTTAATAACTTCTTTTGCCTTTTTAATCTTCTCCATTTTCTCTTTTTCT
TTGAGGTTAGAAATCGCCATTAAAACCAAACAAAAGCTCGAAGAAGAAACAAGTGTTTTG
CTCTTAAGAGA
>NODE_1272_length_52_cov_26.096153
TTTTTTTATTCAAATAAAACAAGATTCCATTTAACCTTAATTCCCGCGTAAAAACAGAAT
CAGGACTTATATTATGGGAC
>NODE_1273_length_106_cov_21.575472
CTTATATTATGGGACGGAGGGAGTATTATTTTGTGTTAATTGTTGCTGGCTGCCTGGTTG
AGATATCACAATTCACGTACTATCAGACTAATAGTTATCTGGACATCATAGGTAAATTCT
CTGGGTCTCCTTTT
>NODE_1274_length_135_cov_30.733334
CTTATATTATGGGACGGAGGGAGTATTAAACACCATTTGTGACCTAATTCACGTTTTCCT
ACTTGTATTATTTTGGTCTCCTCAAGTGATAACGACATCAGCTGAAATACACTACCCATA
GTTTACCATTCTGACCCCCATATGCATTCAAAACCATTTAGGA
>NODE_1275_length_71_cov_134.281693
CCCCATATGCATTCAAAACCATTTAGGATTTTCTTTCCTATGCACATCAATAAAATCAAA
ATATAGGCAGATATTTTGCCATCTGTCCTACACAAAGTT
>NODE_1276_length_240_cov_33.691666
TATTTTGCCATCTGTCCTACACAAAGTTTATACGCTGTCGTAATAGGGAATACAATGACA
TTGCTCAAGGTTTAAATTATCGTTCCGTTATTGTTTGACATTTAATTTGGAGATGTTTAG
CCTTCAACCCAACCTTTTAGCAGATTGCATGCAGGTTAATAGTCGGGTAGAATTGATCTT
CAGATCAATCATCTTTGCTAATTAAAAAAAGTAATGAATACGAGGGACTAGTGAACTACT
ATCCTCTTGTAGCATTTAGCTTAAACAT
>NODE_1277_length_38_cov_133.500000
CTTATATTATGGGACGGAGGGAGTATAAATAACTAGAGTTTGTCTTGTAGGAGACCGTCT
ACTTTT
>NODE_1282_length_172_cov_90.500000
GATAAGCCCAATATTAAAAAGAAAATTAGCCCGCTAATGACTAGGTTAATTTGTCTCTTT
TAATAATTTTTGAAATAATTGCTAGTTACGAGTTGACGGAACATATGATTATTATGATTT
GGATAAAAAAATAACATATTAATTAAAAACACATTGTGGATATACTTAGCATTATTAAAC
ATGTTCTCAAATTTACCATT
>NODE_1283_length_112_cov_46.321430
TTACATAACATATGCATATAATTTCAAAATTTTACTTGAAATTTGCTTCTTTTTTTTTAT
CCTATCTCTACTTATAGACTTATTTTTTCTCATTAAAAAAAATACAATAATCAATTATAA
GAATCTAGAGGTAAGATCTA
>NODE_1284_length_90_cov_38.911110
CTTATATTATGGGACGGAGGGAGTATAATATTTGCTTAAGAAGATCTTAGATCCCAAGTC
TGTGTCTCAAGATATGAGACCAACAAAATGGAATATTGATAAGAGCTACTATACCAGA
>NODE_1285_length_84_cov_12.238095
GTTTTATTTTGGATAAAAATATTCATTTTTATTGGGAAATACTTATATTATTATATCTTT
GTAACAAAAAATAAAAACTGAACATTAATGTTGCATGGTTTAATGTGTAGAG
>NODE_1286_length_165_cov_19.751514
CTTAAGGGTATATATAGCCCACTTGGAGACAGATATTTTAGTTTCCATTAAAAAAATCTT
ATAGTGGATTTGTAAGAGGAAAATTCCAAGTCATGTACATCCACAACCAAAATTTGACCA
TTTCACCATCAAATAATTCATTCTAGTTTTTTTTTTATGCAATTGAATTTTTTTTTTTTT
TTTGAAGGGAACT
>NODE_1287_length_100_cov_15.990000
CTCACTTGAACTTTATTTTCACAATGTATATGATTTTGTTCATCAAAATAAAATTTTACA
CAAGATATAGAATAAGTTTAGTAGTCACTGCGACCCTCATCCTCGATTCTTTCCTTGGCT
TCCTTCTT
>NODE_1288_length_38_cov_27.026316
CCTCGATTCTTTCCTTGGCTTCCTTCTTTTTGTGATGCTCATGGAATGCAAAACCACCAG
CTCCTA
>NODE_1290_length_49_cov_72.469391
ATAATTATTCCCAAAATACCCTCATGAAAATAGTTTAATTCCCAAAAAGTCATCATAATT
TCAGCTTCTAATGCACC
>NODE_1293_length_107_cov_141.056076
GTTTTTCTCAATAAAAATAATTTTTTTTATTCAAATAAAACAAAATTTCATTTAACCTTA
ATTCTCGAGTAAAAACAGAACCAGAACTTATATTATGGGACGGAGGGAATACTATTTTTG
GATACTCATAAAAAA
>NODE_1294_length_46_cov_33.304348
AATACTATTTTTGGATACTCATAAAAAAAGAATTTAAAAATAAAACTGATGATGGTCAAA
ATTCCAAACATACC
>NODE_1295_length_115_cov_16.034782
TTGGTTACTGTGCGAAGACATATTTTGCGTATGTATTTTATTGATTTAATCCCCGCTTCA
TTTATTATCCCTGAACTTCTACAGGGATAGTGGGATCTGGCTAAAAGAATGTCGTTAGTC
CAGGTTGAGGATCCTACAGAGTC
>NODE_1296_length_42_cov_360.404755
TTTTTTTGGTAGAAATACAATGATAAGAATATTGATAAACTCAATACTCACAAAAACAAA
ATTACATGTG
>NODE_1299_length_37_cov_255.243240
AAAAAAACTCTCCTATGTTGAACTTTATTTTCACAATGATTATTCAACAAAGGTAAAATT
TTACA
>NODE_1300_length_29_cov_226.827591
GATTATTCAACAAAGGTAAAATTTTACACAAGATTAGTAGCCGCTACGACCCTCATC
>NODE_1317_length_68_cov_46.250000
TCATGGAATGCAAAACCACCAGCTCCTAGAGCAACTGTGGCTGCAATTCCCTGTGCTGTT
TTGTGTTTGTCAGCATTCTCTGGGTCCTTCTTTGCC
>NODE_1321_length_74_cov_330.581085
GCCTTGTGCTTCTCATGCTGTACATTAATCATGTCATTTCATCAACTTTTCTGCTCAATA
ATCTTAATAAATTGGGTATGTTTGGAATTTTGACCATCATCA
>NODE_1322_length_44_cov_93.204544
GGTATGTTTGGAATTTTGACCATCATCAATTTTATTTTTTAATACTTTTTTATGAGTATC
CAAAAATAGTAT
>NODE_1323_length_89_cov_79.820221
CTTTTTTATGAGTATCCAAAAATAGTATAAATAACCAGAGTTTATCTTGTAAGAGACCAC
CTTCTTTTAAATTAAGATTAGGCAATGGCAAGCCTGATATTAAGAAGAGGATTAGTC
>NODE_1324_length_221_cov_44.990952
AAGCCTGATATTAAGAAGAGGATTAGTCCAATAGTGACTAGGTTAATTTCTTCGGTGACT
AATTTATCCATTTAGTTACTAGGTTTAATTTTAAATTAAAATTAGACCGTCTCTTTTAAT
AACTTTGAAAATAACGGTTAGTTGACGGTAATATATGATTATTATTGATTTGGATAAAAA
AAACATATTAATTAAAAACAAATTGTGGATATGCTTAGCACTATTAAACATGTTCTCAAA
TTTACCATT
>NODE_1326_length_38_cov_32.263157
TTTTTTTTTTTTTTTTTTTTTTAAGCTCATATCCTGAACTTCCATTTATTGAGGAAAATG
TACAGA
>NODE_1332_length_29_cov_53.965519
ATAGGCATATCAATGAAAGAATTTAAATGTCAGCCTAGTTTTGTCTGCCTTAGTTAC
>NODE_1333_length_173_cov_244.046249
TCAGCCTAGTTTTGTCTGCCTTAGTTACAAAACCTTAATGCTGAGAGCTTGGAAAAACGG
CTGACAACACAATAATCCCTGCAGTATTTACATCAAGAGGGAACCATTAGAGAAAGCCAG
ATTACAAGTGCTTTCCCTCAGCATAGAGATCATCAGGAGTTGTTGCCAGCGGCCTGTCTT
GCCTTCATAACAAGCTCCTCC
>NODE_1334_length_67_cov_127.507462
CTGTCTTGCCTTCATAACAAGCTCCTCCGTTGTTGTCCCAATTATCTCATTAGCTCGCTT
CAGGCTTACAGAAAAATACCTGCCGATGGTATCCC
>NODE_1335_length_230_cov_278.652161
ACAGAAAAATACCTGCCGATGGTATCCCTAGAAACAACACCCAACTTCTCCAATTTCTGA
ACTGCATCATCCACCTCAAAGTCGCATCTCTCACCAAACTCTTCCTTGATTAATTCCTCA
CAGTGTAGATCAAGATCCTCTCTAGTACATTTACCCTGTTCCATCAGTATGAAAAATGAC
AAAATCACCTCCTTTACTTCTTGCTGAATCACATCATCACATAAGTGAAGAAGAGTTCCC
TTTCCACTGTCAAGTTGT
>NODE_1341_length_44_cov_108.318184
CAGCAATGACAACCCAAGGATCAGCCTTAATCTCAAGTGAACTCAAAACAGCAACCAGCC
CGACAATTGCAG
>NODE_1343_length_64_cov_232.984375
ACCAGCCCGACAATTGCAGTTCCAAGAAACTTGACCCAGTCCATTGGCGTAAGACCTGGA
TTCTTCTTTTCCGGCAGAACTATTTCCATGTC
>NODE_1345_length_59_cov_209.864410
TATTTCCATGTCAGCCATCGGAATATTTTTAAAATGTTTCACATATATTCCCCTGTCTGA
TTTTCCTTTAGGACTTGCTCGCCTGTA
>NODE_1358_length_69_cov_171.405792
ATATTCTGAATTCTGATCCGCTCAACATAGAGGTCTTCTTGATCAACCTCATACCCAAGA
TCGTCGTCCTTTTTTCTATCTTTTAAAGTTCGCTTCC
>NODE_1363_length_55_cov_594.036377
CCAATCATCATATCCACTTTTTCCATGAAGAAATAATCAGTAGTGCGGTCAATACCAATG
CCACGTCGGAAAATAATATACTT
>NODE_1364_length_29_cov_428.689667
CAATGCCACGTCGGAAAATAATATACTTATCACAAAACTCCGGAAGATCTTCTGTTG
>NODE_1365_length_78_cov_440.243591
TCACAAAACTCCGGAAGATCTTCTGTTGGATGCTTTGAAAAGTACCTCTTCAAAAGCTTT
TTGTCGAGCTTCGCTTCATCCACAGATATAGGAAGGTTCAAAAGGT
>NODE_1366_length_228_cov_342.697357
TCCACAGATATAGGAAGGTTCAAAAGGTACTGGCCAGTGTGTGCAATTTCATTCTCTTCA
TCATTCACAATCTTGAAATTACTCTTTTCCATCACCTGAAGCATGTAACTCAGAAAATTC
TCTTCAAGAATATCAGTTTCTTCTGGTGATAAATGCTGTTGCTCCAGCTTTTGAGCTCCA
TGGACCGGGTCAAAGAGGGAGTATAATTGCATCAAATCCTCAAACTGTAAGAGGTACCAG
GCCCGAACGGTATACT
>NODE_1368_length_131_cov_260.251923
AGAGGTACCAGGCCCGAACGGTATACTCAACTCGCTTACAGAACTTCATAAACTCAGCTC
TATCTGAACTGTGTTGAATGAGATTAGCCAAGGTCATAATCAACTTAGGCTTCAAAACTG
GAATTACAGATTCACGCTCCAATTTAATAACTTCTTTTG
>NODE_1369_length_103_cov_50.631069
TCACGCTCCAATTTAATAACTTCTTTTGGCTTTTTATTCTTCTCCATTTTCTCGCTTTCT
TTGAGGTCAGAAATCGCCATTAAAACCAAACAAAAACTCGAATAAGAAACAAGTGTTTTG
CTCTTAAGAGA
>NODE_1371_length_35_cov_72.942856
TTTTTTTCTTTTTAACAAAAAATAAAAACTGTCATTTAATGTTGCATGGTTTAATGTGTA
GAG
>NODE_1372_length_48_cov_52.708332
TTAATGTTGCATGGTTTAATGTGTAGAGGAGTTCAATGGGGTAAAAGATTCCATTTTGTC
ATTAATAAGGTGCATT
>NODE_1375_length_29_cov_98.275864
AATTATTGATTGAAAATAGAAATAAGACTTATATTTTGGGACACCTTATAAGGAAAC
>NODE_1381_length_209_cov_95.373207
GACTTATATTATGGGACGGAGGGAGTACCTTTTACATTTGTTTACAACACGACTACACAA
GACAAAACACAAATACAACCCGACACGACATATTTGCCACCTCTATAATTGTACTTCCAT
CCATCAAATATCATGAAAAAGATACTTAGGTGAAAATAAGAGAAACAAAAAGCAAAGCAG
CATGACACATATAGATTGAAGCAATAATATTAAGCTAAAGTTGGATTCATTAAACTA
>NODE_1382_length_139_cov_285.043152
TTAAGCTAAAGTTGGATTCATTAAACTATAGCGCACTAATTGTGTGCGCTGAAAACATAC
ACCATCCTCACTACCCTCTCCACCAAAGTCACCAAACAACCTTATTAAGAACTCCACTTT
ATTACTCCATCCTTTCAACTTCATACAATATCTGCTTACTAGTATAT
>NODE_1383_length_56_cov_171.392853
TTCATACAATATCTGCTTACTAGTATATAGTATATTCTCCATATTGACATTATATAAAAA
TAGCCTGTAAACTTTAATCTATAG
>NODE_1384_length_34_cov_206.352936
AAAATAGCCTGTAAACTTTAATCTATAGATCATGTGCACAGTTGACCCATATATATTTTT
TT
>NODE_1388_length_58_cov_455.103455
AAATAAAATTTTTGCAATACGTGGGTAAACGATGTAAGTAGTAGTGTAGTAATGAGAGGA
GGAAATTTAGGCAATCCGAAAAACAA
>NODE_1390_length_236_cov_102.466103
CTAAAATAATCGCACCGACTAGCACAATATCCACGTGGCGGCGGGCACGGGTGCCCGTAA
TACCCGTACGGGTACCCGGGACCCGATGACCCGTAACATGGACCTCCGGGTCTTCCATCA
TAACATGGAGCACAGCATATTGATATTGGCATCGCTTGCGGTGGCGGGCCGGGCGGGTAC
CCAGGTACCCATTGGGCCTGCGGCTCCTGTGCTTTTGGCGCTGGAGCCGGAGCTGGAGCT
GGAGCTGGAGTTGGAGCTGGGGCC
>NODE_1392_length_103_cov_55.854370
GGCCGGTTTGGGCGCTGGCTCAGCTGGCTTTGGAGCCGGCTTGGGCGCTGGCTCGGCTGG
AGGAGGCTCGACTTTTTTTGAGCCATTTTTGGAGCCGTTTTTCTGGATCTTTTCAGGTGG
CTTCTGTTCAG
>NODE_1393_length_55_cov_192.781815
TGGATCTTTTCAGGTGGCTTCTGTTCAGGAGCCGGGGCGGGCTTGGGTTTTTCGGGCTCG
GGAGCGGGCTTTTGTTTGGTCTT
>NODE_1395_length_36_cov_448.166656
GGCTCAGCGGGAGCGGGAGCGGGAGCAGGAGCAAGAGCTGGAGCGGGCTTGGGCTTCTCG
GGCT
>NODE_1398_length_48_cov_485.020844
CTAGGCTCCTTCTCCTCCTTCTCCTCCTTATGGCGGTGAAAGAGGCTGTGGTGGTGCTTC
TCCTCCTCGCCGTCGG
>NODE_1400_length_36_cov_59.444443
AATATTGAGCTAAAAATTATTGGTTGATGAATTTTCTTCTTAGAACCTTAAGGGTATATA
TAGC
>NODE_1401_length_68_cov_14.941176
TTCTTAGAACCTTAAGGGTATATATAGCACACTTGGAGACAGATATTTTAGTTTCTATTA
TTCAAAAAATCTTTTTTAGTGGGTTTCTTTTGTAAG
>NODE_1402_length_33_cov_94.272728
GGTGATTGGCCCATACAGAGCACGCGCCGTCGTAGGTGGTGGTGGTGGTGGTGGTGAGAT
T
>NODE_1409_length_98_cov_32.642857
AGAGAGAGAGAGAGAGTATTGTTTTTGTTGTTTTTAAGAGTTGTGTGGAGAGAGGAAAGA
AAAATAAAGGATATTATATATTGGGGGGAAAAAAGATTGAAAGAGAAAGAAGAAATGGGT
CAAGAG
>NODE_1410_length_172_cov_17.209303
GTAAACATGTAATATAATTTAATTAATGTTGATGACACAGTCCTAATTGTGACGACTTTG
CTTTAAAAGGTCATGACTAAACACTAAACAGTAGTCAACCTAAATAGACCTGCCAAAATG
GTCCTCATGACCTTTTATATTAATGTACTATTAAAAGAAGAAAACATACATATTTGACTA
ACTGAGAAAGAACTTGGATA
>NODE_1411_length_63_cov_45.650795
TTTGACTAACTGAGAAAGAACTTGGATAGAACCCAATAGTATCAATCCAAATTGAGTTCG
TAGCAAACATTTGATACAGCCGAACCAATTT
>NODE_1412_length_184_cov_70.353264
CAAACATTTGATACAGCCGAACCAATTTACACACATACTCCAATAATACTCCATCCATTT
TCCAAAGCTCTGATCTCCTACTCATTAGTCATTACTCCCTTTAGTGTTCACTAAAGCTCG
AGAGAACAAAAGGAAGTTTCCTCGATTAGCATTACCGTGATCAGTATTATCAATACCAAT
ATTTGAGGACTTAAGAACCATGCTACTCGTTG
>NODE_1413_length_30_cov_8.266666
GAGGACTTAAGAACCATGCTACTCGTTGGCCGTTGCCCCACAAAACTCATGAAAGGTA
>NODE_1414_length_189_cov_104.058205
CGTTGCCCCACAAAACTCATGAAAGGTAACTCATGCACATATTTAAAAGCGACACCAACT
ATTTACATTGGCAGTAATTCTTGTATAGACGAATATACGTTAGTTTCAACCTCAACACAT
GGCTTCTTGTCAGGATGCGATTTCTGCACCTCAGACTGTCAGACATGACATGAAAGCCCC
TCAAGCTTATCACACATACACTATCTTCAATCACATG
>NODE_1415_length_29_cov_215.310349
TCACACATACACTATCTTCAATCACATGCCCATTTGTACCGTAGATTATGCTTGTCG
>NODE_1416_length_57_cov_182.824554
CCATTTGTACCGTAGATTATGCTTGTCGATGACTTCCACTATAATTCGAATCCATGTTCC
TCAATCCTGTATTCTTTTTGCGGCA
>NODE_1417_length_82_cov_87.426826
TCCTCAATCCTGTATTCTTTTTGCGGCATCTACAGAAAATATGCCATGAATCATCTGAAG
TGCAAGCTTCCACTGTAATGTGCTGACCCTGGGACTCCAGTATCACGTAT
>NODE_1418_length_29_cov_112.068962
CTGACCCTGGGACTCCAGTATCACGTATCTATGATAAAGTCTTTAAGAATACCTGTA
>NODE_1419_length_348_cov_88.790230
TATGATAAAGTCTTTAAGAATACCTGTATTGTATCCAAGTCTGAGCTTCATTCATTGTTT
CTCATCTTCTTCTACTATAATAGTGCCCACCACCTGGATGATGGTGGTACCGATGACGTG
CGCCAGAACCTCTCCCACCACTTCCATCCCAAGCGCTACCGCGACTAGGTATTCGGCCTA
TTCCTGATTGTGTCCAACCCATTATTTGGTTACCGACCCCACTAAGCTCTTCTTCTTCTC
TGTCATTGTACTCCAAAACCAATCGCTTTATGTCCTGTTTCTCCTCAAGCTCAGCAGCTT
CTTTCTGCTTCGTGCTCCGAACGAGAGAGCAATCTTGAGGAATGAACATTTGCTTTGTCT
GTTGTTTGTGCCCACG
>NODE_1420_length_29_cov_237.655167
TTTGCTTTGTCTGTTGTTTGTGCCCACGCTTCACAAGAACTTTTACACGGACCTCCC
>NODE_1421_length_29_cov_278.448273
CAGATGCCTTCTTTCTGGCGCGAAATTCATCATCTTCATCAGAAGCAGGTCCCACCT
>NODE_1422_length_726_cov_58.949036
TCATCTTCATCAGAAGCAGGTCCCACCTCATCATCATCATCATCCTCACTCTCACTCCCT
GGGTCATGATTCTCGTCATCCATATCATCATCATCATCATGACCCCCATCACCAATTGAG
CCACTCCCCGAGTCTGATTCACTATCCCGTGTTGTATCCTCATGTGCACCACCATTTTCA
TCAACACCATTTGCAAGACGTTGACCATTACCAAGATTGCTTCGACTGATATTGTTTGAG
CGCTTCTCAATTTCAGGATGCCTTTCACCACTTACCTTGCCTTCATGCTCCTCCAGTTCC
GCAAGGGCAGCATTCACTTCCTCAATTGAGCTATATCGCGACATATTGGGTCGCAGATCA
GCAAATATATCCTGTAAGTCAAACTCAATATCAAGTGGTAGTACACCCTTGCTTAGTGTA
TACCTCTGGAAATGTATCAAAAATCGATCAAGTTTCCTTCGGGACGAGCCTCGATCAAAG
TAGTGCCCACAGGTCTCTAGAAGAGTTATTACCATCCTGATGCGGTAACAATCTTCCGGA
GGATCCAGGGAATCTTGCTCAGCTGTACCATGGCCAAAAACAAGAATCAAGTATAGTGTC
TCAAAGATAACAGATGAGTCCACATGTTCGTAGTTATATAGCTCCCCTAAGAAACGCATG
TGTGCAAGGCGTCGTTGCTGCATGGTGTAGTCATTCAACTCTAGTCCCAATCTGATTTCC
TCCAAAACCTCATCAACAACAGCAACAGCAAAAT
>NODE_1423_length_880_cov_73.498863
ACCTCATCAACAACAGCAACAGCAAAATCATCATGGTAGCGACTGAGTCCAGCAGTCAGT
GATGCAATAAGATGAATTTGCCCATATTTTCCACGATGAACCTTCAAAAAGCATTTCAAT
AGATATGGTTCGCATTCACTCCATGGCAATTTCCGAAGTTGTCTAAGAACCAGCTCAATC
GAGGACTTGTCGAGATCTGAGAACAGCAATTTTCTAATATACTGATGCATAGGAGGGCGA
ATTTTAGTTATTCGGGCAGGTCTTTCCGGGGGTTTGCATAAATAATATGCATTTTCAACA
AGAGTGCTATGACGAGGATCCAAATTCTTCACATTTTTCAGCCGCATAAGTATCTCCAAC
ATGTTAGCCATGCGTATTGTGGTTTCAGGAGAACGATATAAGAACCGCCCACATGTCTCC
AGAAGATTGCAAGCCACATCAATGTTATGATGGGTGAATTCATCTAAACAAGCCTTTAAG
CAGCTAAAAGCAAGGCCAGCAGGTGCAATCTTAAATTTACAAAGTTCCCCAATGAATCTG
ATATTCCTGATCTTTGTTTCAATGTTCATTTGATCCTTCTTGTTTATCAAGAAATTGAAC
TCCTCCTCCAACATCTGAAGGAGCATTGACGAGATATCCTTCATACAAGTAGACAATGTG
GCAACCATGCGAGAATAATATGGAAGCAACTCTAGGGAAGTTCTGGGGACATTAAATAAT
GCCTTCACGAGCTTTTTCCGATTAGTCTTCGAGTTCAAATAGCAAAATTCCACAGTTAAC
TGATCAATAAGGTCACGACTGACGGAACCTGGAAGCCTCTGTAACAAAGTCTCCAAATTT
GTACCATCAGGACCTTTATGTTTTTCCTTGTCTTTATCTCCTTTCTTGTCTGCATCTTTT
TCTTTCCC
>NODE_1424_length_35_cov_151.657150
CTTTCTTGTCTGCATCTTTTTCTTTCCCTCTTTCTTTGTCAACTTCTTTATTCTTTTCTT
TCT
>NODE_1425_length_231_cov_149.242432
TTGTCAACTTCTTTATTCTTTTCTTTCTCCTCTTTATCTTTTCCTTTTCCTTCTTTTTCC
TTCCCCTTCTCAGTCACTTTTCCATCCGGCAAAGCTCCAGAGTCTGCAGAGGACTCAACA
GTATCTTCAGTAGCTAAGTTTAACTGATCAAGTTCTGTGGCAGCATCAGGTGATTGGTCT
TGCATCTTTGCATGTTGCTCACTGGTCTTGGAATCAGCTTCACCCAATAAAACTGCAGGA
ACAAATGCTCTAAGATCAG
>NODE_1426_length_137_cov_53.788322
CAGGCAAGCACTCGTAAAAAGTTCTTGTATCTTCGTCGTCCCACACTGCTTCAACAGCAG
AAGAATCCTTTCCAGCCGCAGAAGAAGCAGAATCATCCCCACTAGTTACCCTTGTCGTAT
GACCATCCTCCGGCATCACTGGGGGTTGCATATCAAGGGCTTCAG
>NODE_1427_length_33_cov_45.181820
ACTGGGGGTTGCATATCAAGGGCTTCAGCTAAAGATGAGACACCCCGGTACAAATGGTCA
T
>NODE_1428_length_482_cov_33.657677
GATGAGACACCCCGGTACAAATGGTCATAAGATTTCCGCAACTTCTCATATAAAGTTGCA
TTATCATCACTTAGTTCCCCTTTAGCGTTCAATATCTTTGCATTCTCATGTTCCATCTGC
CGAAGAGAAGTATGCTCAGTATGCAGAACTTCAGCAACAGCATCATAATACACATGAAAT
GCCTTCTTGAAGATTTTCTTCTGTTCAGCAGTAACATTAAGGCCCTTGAAGAACTCGTCA
TTAGCTTCTGATCCAGATAGTGGAAGCCCCGTGAACACTCTTCCTTGCCGAGCAAATGTA
GCAAGCAGTGAAAGATTAGTCTGAGTAGCATCTCGGTCCTTTAGGTGTTCCAGACTAGTA
AGATCTTTGATGATGTTAACAAAGATGCTGCTGTCTTCTATGACGCCAGCAAAGTACAAT
TCCAGAAGGAGCTTTAAAGAGCTACGCTTCTTCATCGCCTTTAAGTTTCTATCTGTCTCT
AAGTCTTCTGTTGCTTTCCCAGGAATGAAC
>NODE_1429_length_109_cov_53.697247
TTCTAGGCATGGTTAGCCACACCACAAGTATTATTGCCAAGGTTCATTTGCCATTGTAAG
CTGATTGAAAATCTGTATAAAACTTCGATGAATTCTTTGCTCAATGATTTCTTTTGTTGC
TTAAAAAAAAAAAAAAA
>NODE_1434_length_49_cov_188.897964
AAAACAAATAAGCAGAAAGCAGGCACTGCATCAGATATAGATAATACTGGAAAAAAGGAT
AAATGAATTACAGTTTT
>NODE_1440_length_130_cov_172.269226
GGTTGAATTGTTGGTCATTGATTACCATTACTTGACCACCTTCTCAGAGCACAAGCTGCT
ATATTCCTACCAAACAAGAAGCTAAGCTTTGCCCTGAACAACGAGCCGCGACCATTACTC
CTTATAGGAGGCTGAATAGAAGTTCCTCCTTCTATCTC
>NODE_1444_length_56_cov_139.589279
CAATATCCTCATTACCTCCTCCAGCCTCACTAGCACTAGCATCAACAGCCTCAATCTCAT
CAACGTCGAGATTAACAATCAACG
>NODE_1449_length_29_cov_96.310349
CCTCAACCACTCGACAACATCTCGAGTGACATCCCGACACTTCTTAACCTTGATCTT
>NODE_1450_length_37_cov_144.891891
CATCCCGACACTTCTTAACCTTGATCTTAACCAACTTAGGGCATCCCCAAGCCAAGGTCT
CCAAG
>NODE_1451_length_29_cov_108.724136
AGGGCATCCCCAAGCCAAGGTCTCCAAGCCATTGTCCGAAATAGGACAACTCTTGAT
>NODE_1452_length_161_cov_145.024841
CATTGTCCGAAATAGGACAACTCTTGATGCAAAACTTCTTCAAAGCAATGCATTTGGAAG
CAATGCACGACATCTCCACATCACCAATAGTCTCGCTACTACAAAGTGCCAACCTTTCCA
AATTCCGGCAATTAGAAGCAATCACCTCAATACTCAAAGTAGTGGGATTAATCCCAATCA
AAACCAACT
>NODE_1454_length_979_cov_180.104187
TGGGATTAATCCCAATCAAAACCAACTCCTGCAAATTAGCACAATTCCTCCCTAAAGCAC
TCAAACCCTCATCCCCAATCTTATTAGTCCTCCACCCATCAATGTGAACCTTCCTAAGCA
ACTTACACCGCTCCGCCATCGAAACAATCCCTAAATTAGTACACTCTGGGGTTTTAACAA
GATGCAAAATCTCCAAACTAGCACAATTAGACATTGCAGATAATCCGAAATCAGTAACTT
GAATCCTCTCAAGATGAATTTCAACCAACCCATTATTATCATTATTACTAACCATCAATT
CCAAAACCCTATCCCATTCACCTAAACATCGAATCAACTTCAACGTTCTCAAATTCTTAG
ACCCAACAATCAAAGGCCCAAACAACTGTCCATTATAAAGCTCCTTCAAACAAATACTCT
TCAACGATTTAGCAGCAATTCCAGGTCCAATGGGTTCAGAAACAGCTTCAGAATCACCAT
CGTTGTTAATCCCACGAAGACGTTTAATTGAGATTTCTTCTAACAAAACACAGTGTTGAA
GAACAGCGTTTAAACCTTTAGCCCCAAAAACGCAGGACCCACATGAGAGTTTCTTAAGAG
ATTTACAGTTCTTAGCGAAGGCGGTAATTCCAAGGTCAGTGAGTTCACGACAACCTCTGA
GTTTCAAGCGAGTTAGGTTGCGACAATGGAGAGATATTAAAACGAGGTCGTCGTCGCTTA
TGCTGATAGATCGACGGTCGCATCGAAGAGCGAGTTTGGTGACTGAGTCGAATCGGGAGA
AGAGGGAAGATAAGTGAGTTGAGATCTCCGAGTTGGAATTGAGTGAGAGGCGAAAACGAC
TCTGACCCTCGACGCGGAGCCAGCGTTTGCAGACTAAGGAGCAGCGTTTGCGGTCGCCGG
AGGAGAGAGACTGGAAGATGTGTGCTAGACATTCGTCGGGGATATCTGAGGTGGGGTCGG
GTAAATTGTATTCGGGTTCGGTAAGCGGGTCGTGGGTCGGAGAAGAA
>NODE_1455_length_45_cov_9.911111
GGTGATTGGCCCATACAGAGCACGCGCCACCACTCTCGTTCATTCTCCTCAATCCTGTAT
TCTTTTTGCGGCA
>NODE_1456_length_117_cov_117.581200
AAGAGATCAAGAGAACGCACTCTCAATCCACACCCTTTTCTCGCCGAACATCCCACCGCT
GTTTCCAAAAACCGCACTAAACCTCCCAAACGCCACCAACAGCAAGAACAGATGATTTCC
ACCAGTTTGAGCGACAAAATCCTTA
>NODE_1458_length_44_cov_171.340912
AGGAAGCGTTTAAACAGCAGAAGGAAATTGTTGATGAAGAAAACGAAGAGCAAAACCCTG
CTATTCTTAATT
>NODE_1462_length_36_cov_287.861115
GGAAGAAGACATTGATGATTTTGCTGGTTTCTCCGAGACACAAAGCCAGTTTAATGATTA
CGAG
>NODE_1463_length_32_cov_385.750000
GACACAAAGCCAGTTTAATGATTACGAGGATCAGATCAATGAAGAGGATGAGAACTTGCT
>NODE_1466_length_61_cov_457.639343
TTTTTTATCGAAGGATGCAGGTCCACAGCGCACACTTGGGGATGTTGTTGCTGCTCGTAT
CAAAGAACAAGATGCTACCGTGTCCTCTG
>NODE_1467_length_31_cov_241.580643
AAAGAACAAGATGCTACCGTGTCCTCTGAAGTGAGACCAATGCCCAAATTGGATAACAA
>NODE_1469_length_66_cov_10.000000
TAACAATGTTATAGAGCATTACAAGACGTATGTATTCTGCCTTTTTCAGTGATTTTTTTT
TCCCATCTTTTTCCTTTTATTTATCTTCATGCAA
>NODE_1470_length_136_cov_8.419118
ATCTTCTTAAACCCTTGCAACTCATCTCCCCACAACAAGTCTCCCACTTTTCAGTTCTCA
CATCAATCAACTGAAAATCTCCATTAACGCCGCCGTGTAAGTACAACACACGAAGATGAG
AGAGAATATGGGGAAAAAGAGATCAAGAGAACGCACTCTCAATC
>NODE_1471_length_53_cov_133.283020
TAACAATGTTATAGAGCATTACAAGACGATGGGGAAGCTTTTAAGTACCTATACTACAGG
AAAGTTACCAAAAGGATTTAA
>NODE_1472_length_69_cov_617.072449
CATATCCCTGCTATGGCGTGTTGGGAAGAGATCCTATATTTGACTGAACCTGAAAAATGG
TCCCCATGTGCGGTATACCAGGCTACTAGAATTTTTG
>NODE_1473_length_84_cov_237.440475
GCGGTATACCAGGCTACTAGAATTTTTGCTTCTAACATGAATAGGAAGAAGGCGGAAAAG
TTTTACAAGTTCGTGCTTCTTCCTCGAGTGAGGGAAGATATCAGAAAACATA
>NODE_1474_length_32_cov_314.406250
CAGCTGCTTTCAACAAAGGGATCTTATTTCCCCTTTTTAAGTCTGGAAATTGTAATCTTC
>NODE_1478_length_149_cov_14.046980
AAATGTCCATTCCACCAGCTCATTCAAGCTCTGCATCCCATGCCTTAGTAGGCCCTAAAA
GGGGGCCAAAATGTTTGAAGAGTGCCCTCGTATCTAAAATTAAACTACATTCCTTTTGCT
GCCTTGACTGTTGATGGAATCATTTATGGAGTGTTGCATTGTTGAGGCTAGCTGAGA
>NODE_1483_length_90_cov_50.288887
TGTTTTTACGCGATCCATACCTGTCGTGACGCCAGAGCCCGCAGCCGCATCTAATACCAA
AGCCACGTTGAGGCGTTGATCATACTCAATAGTCTCTATTCAATCAATTTGGGTAAAA
>NODE_1489_length_563_cov_122.534637
AAAAACTTTGCGGATTCTGTGCTTCTCTTCTCTTTCATGGCAGGGAGAAACCGTATACCT
CGCCATCCTGCTGATTTTCATGGATTAAGAGATGGCCCTATGCCATTTTTAAACAGAGGA
TCAGGACCTGTTCCTGTTTATCCTGTGGCTCTAGAGGAAGAAGTTGAAATTCAACACGAA
GAAAACCAGAGGATTGCTGCTGAAAATCGGCATATGCTTCATGATAATGTGAATCTTGAA
AGAGACCTGGTAGCTGCTAAAGACGAAATTCACAGATTGGATGAGTTCATAAGAAAACTT
CGTGCTGACAATGATGTTAATTTTAGGGAATTGATTGAGAGGGGTTTAAAGCTGGAAGCT
GATTTACGAGCCGCTGAATCTAATAGAGAAGAAGTGCTGCGTCTAAGAGCTGAAACTCAG
AAATTGAATGTTATGAGACAAGATTTGACTGGTCAAATTCAAGGTCTCAGTCAAGACATA
GCTCGATCGCGCTCTGAGAATAAGCAATTGAGTGCTTTAAGAGCGGATGTAGATGGATTC
CGCAATCAACTAACTGAAGCCAGGAGAGCTTTGGAATATGAGAAAAAATCA
>NODE_1490_length_420_cov_365.414276
AAAAATGGCCATACAAACAAAAAACAGTACTCACTGATCATTAAAAACCATGTTTCTGTG
AGTTTTGCAACAACAAAGGCACGGAAGGCTCTTGTTTCACATAAACTTATTAAACTTTCC
ATCCAGAGAGAGCTGCACAGTAAAATGATCCTAAACATTCAACATCACTTCGAAAGAGAA
TCAAAATGGAGGAAAAATCATATGCAGCCCAAATATCAGCCAGTAAGGGCACCATTAAGA
GCACTGTGAAGATCCACTCCGATCTGGGCTTCAGCTTTCTCCAAATCAGTGGAAGCGGAG
CTAAGCTTTTGATTGAATTCAGCAAGGCCTTTCTGAACAGCAGCGGGGTCAATTTGCTCA
ATAGGTACAGCTTCAATAGCAACTATATCAGCAACTGAATTTTGATGAATGAACGCAAAC
CCACTGCTTATAAAGTATTTAGTCACAT
>NODE_1491_length_32_cov_250.656250
CCACTGCTTATAAAGTATTTAGTCACATCATTTCCTTCATGGACTGACATAATTCCGGGC
>NODE_1509_length_30_cov_1.000000
AAAAAAAAAAAAAAAACGATTTACTTCTTCTTTTTTTGTTTTTGTTTCTGTTTCTGGG
>NODE_1515_length_53_cov_54.603775
GTTGTTTTGTTTCTTCAGTGATATGCTAATTTTCTCTCTCTTCAAGGAGGCAAGAAGAAA
ATGATACCAAATATTGATCCA
>NODE_1548_length_73_cov_585.287659
AAAAAAAAAAAAAAAAAAAATAAAGTAAAAAAATAACGAATAGAAAAGAATTAATGATTT
GGGTTGTATAGCAACGGCCAATTCGCGGTATAAAAGAAGGT
>NODE_1579_length_164_cov_18.292683
CTCCAAAGAAAATCCTGCCATTTTTCTGCAACTTAGCGTTCATAAAATCTTGAGCAAGAA
GATCAACAAGTGCCATGTAAATCAAGATCCCTCCGGCGATTGCATTTAACAGCCCTTGAA
CGATTAATGCAGTTGGGCTACTGTCATCGTAGCTGTTGCTTATTCCAATGCCGACGGCCA
CTCCCATCGGTG
>NODE_1580_length_1194_cov_80.619766
CTCTTTCCGCCATGGATGATAGCTTATACGACGAGTTCGGCAACTACATAGGTCCCGAGA
TCGACTCCGACCAAGACAACAATTCCGACACCGACATTCCTTCCGACGATGACGCCGACA
AACGTCCTTCCGACGACGACAACACTCCTTCCGCCGCCGCCGGTCCCACCAACGGTTGGA
TGACAACCTTAAACGACAACAACGATGACGACATCGAAATGTTCGACAACCAGGTTGTTC
TCGCCGAAGACAAGAAGTACTATCCTACTGCTGATGAAGTGTACGGTGAAGATGTTGAAA
CCCTAGTTGAAGATGAAGATGAACTTCATCTTGAACAAGCTATTATTAAGCCTGTTAAAA
CCCTAAAATTTGAAGTTGGTGTTAAAGATTCGTCTACTTATGTTTCTACTCAGTTTATGC
TTGGTCTTATGTCTAACCCTAATTTAGTAAGGAATGTTGCACTTGTTGGGAATCTTCATC
ATGGGAAGACGCTTTTTATGGATATGCTTGTTGAACAGACTCATCATATTTCTACTTTTG
ATCCTAAGAATGAGAGGCATATGAGGTACACGGATACAAGAGTTGATGAGCAGGAGAGGA
GAATTTCTATCAAATCAGTGCCAATGTCACTTGTTCTTGAGGACAGTAACTCCAAATCAT
ATTTGATTAATATTATGGATTCACCGGGTCACGTAAATTTCTCGGATGAGATGAGTGCTG
CTCTTCGGCTTGCTGATGGGGCTGTCCTGGTTGTTGATGCGGCTGAAGGTGTCATGGTTA
ACACTGAAAGGGCCATTCGACATGCAATTCAAGAACGCCTTCCTATTGTTGTTGTTATTA
ATAAGGTGGATAGACTGATTACAGAACTAAAACTGCCTCCTAAAGATGCTTATCATAAGT
TGCGCCACACCTTAGAAATCATCAACAACCTTGTAAGTGCTGCCTCTTCAACTGCTGGCA
ATGTTCAGAGTATTGATCCGGCAGCTGGTAACGTTTGTTTTGCCAGTGCAACAGCTGGAT
GGTCATTCACTTTGCAATCATTTGCAAAACTCTATGTTAAACTGCATGGGGTAGCATTTG
ATGCAAATAAGTTTGCTTCTCGTCTTTGGGGGGACATGTATTACCATCCAGACAGCAGAA
CTTTTAAGAGGAAACCTCCTGTGTCTGGTGGGGAAAGATCTTTTGTTCAATTTATCTTAG
AACCTCTGTATAAGATATACAG
>NODE_1581_length_593_cov_89.531197
CAAGTCATTGGTGAGCACAGAAAGAGTGTCGAGGGCACACTGGCAGAACTTGGGGTTACA
CTTCCGAATGCAGCTTACAGGTTAAATGTTCGGCCCCTGTTAAGACTTGCTTGCAGCTCA
GTTTTTGGTACAGCAACAGGCTTCACTGATATGCTAGTTCATCACGTTCCTTGTGGCAAA
GAAGCTGCATCAAGGAAGGTTGATCACATATATACTGGTCCAAAAGACTCGGAGATCTAC
AAGTCCATGGAAATTTGTGATTCATCGGGGCCAGTTATGGTTAATATCACCAAACTCTAT
CCAAAAGCAGATTGCAGTGTTTTTGATGCTTTTGGTAGAGTTTACAGTGGTGTGCTCCAA
ACGGGACAAACTGTTCGTGTGTTGGGAGAAGGATACTCACCTGAAGACGAGGAAGATATG
ACAGTGAAAGAGGTCACGAAGTTGTGGGTCTATCAAGCTCGTTATAGGATACCTATAAGC
AAAGCTCCACCAGGTTCATGGGTTCTCATTGAAGGTGTCGATGCCTCTATCATGAAGACT
GCTACACTTTGTAATGCTGATTTTGATGAGGATGTCTATATATTGCGTCCTCTCCAGTTC
AATACACTTTCAGTGGTGAAA
>NODE_1582_length_91_cov_155.197800
CCAGTTCAATACACTTTCAGTGGTGAAAACTGCTACTGAGCCTCTTAATCCTAGTGAATT
ACCAAAAATGGTTGAGGGGCTTAGAAAAATCAGCAAGAGCTATCCTCTTGCTATCACCA
>NODE_1583_length_136_cov_183.198532
AGCAAGAGCTATCCTCTTGCTATCACCAAAGTTGAAGAATCTGGGGAGCACACAATCTTG
GGCACTGGGGAATTATACCTTGATTCTATCATGAAGGACCTGAGAGAGCTTTATTCCGAA
GTAGAAGTGAAGGTAGCAGATCCAGTTGTCTCATTTTGTGAAAC
>NODE_1589_length_285_cov_177.101761
CTCCAAACAAGAAGAATAAGATAACTATGATTGCAGAGCCATTGGAGAGAGGTCTTGCAG
AGGACATCGAGAATGGTGTTGTGAGCATTGATTGGCCTCGAAAGAAACTGGGAGATTTCT
TCCAAACAAAGTATGATTGGGATTTGCTTGCTGCACGTTCTATATGGGCTTTTGGTCCTG
ATAAGCAGGGACCTAATATACTGTTAGATGACACACTTCCCAGTGAAGTTGACAAGAACT
TACTGAATGCTGTGAAAGATTCTATTGTTCAAGGCTTTCAATGGGGTGCTCGGGAAGGTC
CCCTCTGTGATGA
>NODE_1591_length_67_cov_155.686569
ATGATCAAATACAGAGAGGCAGAAGGCCTGCCCTTGAGTGTGATACCTTAAATCCGTCTC
AAATCCAAACGACTCTATCACAGGTAAAAATGCCT
>NODE_1592_length_203_cov_138.995071
AACGACTCTATCACAGGTAAAAATGCCTTCACTATATACGCCGGGGTCCCTGGTTGTGGA
ACATCAGCAGTCACATGGCCACGTCTACGAGATAAAACCGTGTAGATGGCGGAAACACAA
TCAATTGGTGTTTGTATCTCCACATAATAGACTGGCTCCATAAGACGAGGGGTAGCCATA
AGGAAAGCTGAATAAGCCACACGTCGGGCTGTGGGGATGATTTGTCCAGTT
>NODE_1593_length_29_cov_260.517242
TCGGGCTGTGGGGATGATTTGTCCAGTTCCCCGATGTAGTGGCTCAGGAGCAATCCT
>NODE_1594_length_65_cov_162.584610
CCCGATGTAGTGGCTCAGGAGCAATCCTAGCATCAACTATCTTAAACTTCACGTTTCTGA
TTGGTTCATCACAGAGGGGACCTTCCCGAGCAC
>NODE_1595_length_106_cov_160.066040
GGCCTTCTGCCTCTCTGTATTTGATCATTGGGCTATCGTCCCAGGAGATCCACTGGACAA
GAGCATAGTCCTACGGCCTCTTGAACCTGCCCCAATACAGCACCTGGCACGGGAGTTTAT
GGTGAAAACAAGGC
>NODE_1596_length_43_cov_121.860466
GCACGGGAGTTTATGGTGAAAACAAGGCGTAGAAAGGGTATGAGTGAGGACGTGAGCATC
AATAAATTCTT
>NODE_1597_length_118_cov_87.983047
TTCATCTACAAATGATATGAAGGATGTATGTTTCAATTTTTTCACTCTTTATGACCAAAG
AAATTCACTTTTGTAACAGTTTACGATGTCGTATCAGTTTTGTTATTGTATATTTCAGGT
AGATAGATACTTTTGGGGGTTTTGAG
>NODE_1598_length_44_cov_178.250000
GTAGATAGATACTTTTGGGGGTTTTGAGATATACACCTGACCGTTCTGAATGTAGTTTCT
TCACAAGGAATC
>NODE_1599_length_29_cov_153.241379
TCTGAATGTAGTTTCTTCACAAGGAATCAGTTACCCCAAATTCTTTTGATCACTTCA
>NODE_1600_length_59_cov_58.593220
GTTACCCCAAATTCTTTTGATCACTTCATTGAAGCTGAGATGCTGCCATCAATTATATCA
TTTTTTCGCAAGTTTCAAAATTCATCT
>NODE_1601_length_29_cov_47.965519
ATTTTTTCGCAAGTTTCAAAATTCATCTGCTTGTATATTGTTGTTTGGTGCAAAAGT
>NODE_1602_length_186_cov_50.284946
CTTGTATATTGTTGTTTGGTGCAAAAGTGAAATGTGTTTTTGGTATAGAATTTATCTTTC
TTAAGCATTTGCCATCGAACTTAAGCCAGTAGCCGAACTTAAGCCAGTTATATATGTAAT
GTAGGTGTAACCCAGACATTTCCCCTTGGAAAAAAAAAGGTCTAACCCAGACATTTAAGC
GATGTGGCACTGCAATTCTTCCTCAACGCCAGAA
>NODE_1604_length_62_cov_11.000000
AACGACTCTATCACAGGTAAAAATGCCTAGAAAACAAGAGATGAGCCAAGTGTTAAACTT
AAATAGTAGATGAAATTTACATGCATATGC
>NODE_1607_length_264_cov_195.958328
GATCTGCAAGCGAAATTCTCAGGAACTTCTCACAGAAGCATAGACGGAGCTGTTTATACC
AACATTGAACATAAGAAACACGGACGGATCCGTTTTAGGCCTAAGACTTGCTGAAGTAAG
ACTTTGCTGAACTGAATACGTCTCCTTTCTGCCTCTTGTATTCATTGTAGCGCATGAAGA
AATAACTCAGATAATCAAAATCTATAGGAGACATCTTTGCCTGAATCAGAGCCCATAATG
CCCAATACACATGAGAAACTAACATGAAAGAGTTTGTCTCAACATAAAGTGC
>NODE_1608_length_46_cov_188.913040
TGAAAGAGTTTGTCTCAACATAAAGTGCTTCCAGATCATCGTCGAGTACCTCTTGTGGTG
CATCAGGAAGTAAG
>NODE_1609_length_150_cov_228.940002
TACCTCTTGTGGTGCATCAGGAAGTAAGTAGTGCCTGAAGAAGTGATACTGTTCATCTTT
GCTAGGGTATAGGCTGTAATCGCAATCATATCCAGCATATTCATTGAAATGATTACCAAT
ATCAAAGCCTCTGTAGTTATATGAACCATACTCGAAATCTATTATGTACAGCTTCCCT
>NODE_1610_length_57_cov_113.859650
CTCGAAATCTATTATGTACAGCTTCCCTTCCTCTTCGTTCAGCATTAAGTTCCCAGAAAG
CAGGTCATTGTGAGAAAATACCACT
>NODE_1611_length_54_cov_198.037033
AAGCAGGTCATTGTGAGAAAATACCACTGGAGCATCAAGACGGTCCGTTAGTGCCTTCAG
GTCACTAACTTCACTCTGAATT
>NODE_1612_length_66_cov_116.287880
CTTCAGGTCACTAACTTCACTCTGAATTTCTTTAAATGAGATGGTTTGATACTTCTCCTG
TTTCTCGACGTCATCAAACTTAAGATTTGATGCT
>NODE_1613_length_292_cov_63.202053
GACGTCATCAAACTTAAGATTTGATGCTTTCTCAAAAAACTTCGATAGATCAATCCACAA
CTGGGACTCTTTAGAACCAGGAATTTCCACTTCATGAAACCTCCTCAGCTCCTTAGCTAT
TACAGCTGCCAGCTTTGGTTCCCTCATATCCGGTGGAGTAAGAGTTCGTGCAAAGATGAA
AGACTGAACCATGCCATTTCCAAAAAGCGCGAGCAACTTGGCACCAAATCCTGCAGCTGA
GAGGTATCTAATAGCCAGCAGTTCCCTCTCGCGATTGATAACATAGTCGGTATTTGGTCC
ATACAACCTAACAGTAATCG
>NODE_1614_length_247_cov_43.109310
CACCTCATTGCCAGCTTCCTCCTTGACCGTAACCTTCAACAATAAATTGGTAATGCCTCC
AGAAACAGTCTTCACAGAAAAGCATGAATCATCCAAATTCGCCCATTTCTCGAATATATC
CTTACATAACTCTATGATGCGAGGTTTCATGGCGGGAAGAGGGAGAGAAGTGTCAACGGA
GAGAGATGAAGAAAGGATCTCCGAGCTTCCATTAAAACGAGCTTCACCTGCTTCTTCAAT
GGCTCCCATGTTTTCGACTTTTTTTCCAGTAATGG
>NODE_1615_length_224_cov_78.004463
TTTTTTTTTAAGGTTGAAATGACATCAAACTATTCACATAGTAGTATATATATATAAATA
TGATGGGCCAAAATTACAATAAAACCAATAATGCATATATTATTCATATATTAAATATGA
TGTTCTACAACATAGAAGACCAAAGCATACAACCCCATACTCTCTAGGTGAGGTACTTGA
AATTACCTTCAGCACTTCATTGCCATACCTGGCCACAGAAGATATTCAATAGGACGAGGG
AGGCGAAGGGGA
>NODE_1616_length_37_cov_166.243240
TTCAATAGGACGAGGGAGGCGAAGGGGATGAAACCGAAATGGGCAATTTTGAAAAAGAAT
ACCCA
>NODE_1620_length_92_cov_15.228261
CTCGAAATCTATTATGTACAGCTTCCCTGCCAGTCGAAGTCAAATGAAGTAAGATAAGTA
CTCAGGGCACTTAGTATGGGTGTTTTATGTGATCTATTAGTACATGTACCTTCCTCTTCG
>NODE_1621_length_179_cov_12.072626
ATTCTTCTTAAAATCTATCTGCCACGACTCCCTCCTTCGAAAGAAGAAAAGAAATACAAG
AAAAAAATACCAGATATACAGTGCATTTTCCTCCTATTATCATAGATGAGGTGATCTAGA
GATGAGTAAGCCGTGAAGACACAACCCATCCAAGGTCGTGGCATCTTTCCATCCTTACAT
ACCTCTTGTGGTGCATCAGGAAGTAAG
>NODE_1625_length_236_cov_91.398308
TTTTTTTTTTCCAAAAAACTGGGTTATTTTTAAATATTTTCAATTATAAATACCACTATT
GATAGACATGTTAGTATGACCATAATTTTACTACGATACAATACAATATGAAATCTCCAA
TCCAGAAATATCCCACAGCAACAAAAATGTGGATATGAAAAGCTAAGGGGTGAGGCAGAC
TGCAATGCACTAACTACTATGGTAAACGCCCCATCCTACTAGCAAGTAGCAATATAAGTG
CAGAACTAAGCCAAGATAAAACTT
>NODE_1631_length_104_cov_52.115383
TACTATGGACAAACCATCATAATAATATATACAACAGCGAACAAGGCCAACAAACATGAC
AACAGCAAATTACATTGCGCCAACAAACAAATGCCATCATTCCATCATTTCGGAGAGGGC
AATACATATTGA
>NODE_1632_length_29_cov_156.862076
TCATTTCGGAGAGGGCAATACATATTGATACAAGAAGTGATGTGATCTTTATTGCTA
>NODE_1633_length_55_cov_125.254547
ACAAGAAGTGATGTGATCTTTATTGCTACACTGATATACAGAAACTACAAGAAACCTAAG
CAAAATAAATAAACTAAAAAAAA
>NODE_1637_length_146_cov_158.397263
TCCAGAGGATGAAGACTGCTTAAACAATCAGAGGGAAAGAGGGCAAGAAATAATAAATCT
AACATCCTACCAACCTAAACCAGTATCTGTTATTCTAAATCTTACTCAAAACCTGCTGCC
CATCAGTTCCAGCCCATTCACACCAGTGGGGCCTTGTTATAAGAGTTAATACAA
>NODE_1640_length_97_cov_307.876282
GTGGAGAGAAAACTCGGTCACTGCATCATCTTCTGGGATGACAGCCCGCTTCCCTGTCAC
TTTTGTAGTCAAGGAGAGTATCATAATGGTGCAATACTGCACGAGGATGCACGCCAAAGA
AAAAA
>NODE_1645_length_33_cov_555.424255
TGACACTACAGATGGGCTGAAAAGAGAGTCAGTTATGAACTTGCAGTTGTCATGATCAAC
C
>NODE_1646_length_29_cov_480.000000
TATGAACTTGCAGTTGTCATGATCAACCTTAGCAGACTTGTGACGCCCTCTCTCAAC
>NODE_1647_length_35_cov_424.828583
TAGCAGACTTGTGACGCCCTCTCTCAACTTTCAACGTGGAACGAATTAGGAACTTTTGAT
GGT
>NODE_1648_length_29_cov_399.655182
GTGGAACGAATTAGGAACTTTTGATGGTTTTCATGAGACACTGTTGTTTCAGAGTTG
>NODE_1649_length_230_cov_317.726074
TTCATGAGACACTGTTGTTTCAGAGTTGATCCCATAGCTCCTACGACGCTGCAGCTTCTG
AACGACAAACCCACTACTACGCCTCCTTTTACATGAAGGCTTCCATTTTAACTGTGAAAG
GAAGTCATCTTTGGAGAGATCAATTAATGCTGAATCATTTGCCTTCTTGAATGCTTTATC
TATATGCATATCACTAGAACATTTTTTAGCCCCACAAGAATAATCTTTTCCCATATCACA
CTCAAGATGAACGTCAAC
>NODE_1651_length_79_cov_334.974670
TTTCACCTGGGAAATATACTTGGAGTTTCTCGTTAGATTCTGTCTGAATAACTATACCCT
CCCACCAACCATCATGCCACCACGCATCAACAATGGTACCAGCACTG
>NODE_1652_length_29_cov_229.206894
TTCTCTGCATCTTTAATGTCATAATAGCGCAGCTTGACTTTGTTATTGCGCTTCTTG
>NODE_1653_length_33_cov_276.060608
ATCCTGTGACAAAACCTCAACTGCTGAGCCCAAAACCATGTGTTGAGCTACAGTACCCAC
A
>NODE_1655_length_29_cov_211.068970
ACCATGTGTTGAGCTACAGTACCCACATGTTCTTTCCTAAATCCAGTGACATCAGAA
>NODE_1656_length_148_cov_124.945946
TTCTTTCCTAAATCCAGTGACATCAGAACCTTGTGCTAAGCCAGCTTTGGTTTGACCAAT
TACATCAACAGTATCCAAGGCACCTCTTACTGTAGCACATTGCAAGTCCACTTTTGAGTC
TCTAGATAAACGCAGTCTCTTTCTCGGCTTACTCCCGTTAAAAGCACTGATGTCTT
>NODE_1659_length_212_cov_180.646225
GGGCAGAGCTGTAGTCTCCAAAGACCTTGCTGAGTGAAGAGAAAACATGTATCTGACAAC
ATCCTGTTTCCAGTAACCTTTCACTTCAGTTATGTCCAGAGGCTTAAGATCGTCATTGTC
ATACTGCTGACAGCACACATAAGGTTGCAGCAGAGTGTGTTTGGCTTCGGATGCAAACTT
GGCATAATGATGGGGGCTCAGAACCATGGCAAATCCATCTATACATTCAACGCTGAGATC
>NODE_1661_length_64_cov_262.250000
CACAACCATCTTGTTGCCTTTCGCATCTTCATACATATCATCCAAGTAAGCTATAAGCCT
TTTGTTCTCCTCAGCCAACACATGAACAAACT
>NODE_1663_length_104_cov_151.461533
ATTAACCGAGATTTTTACTCCATTACGACGAAAAGCTTTGTAATGCTTCCGCCTCTTTTT
GCATGTCCATTGGGAGCCTAGCCATAGAAACTCTCTTGTATGGTGACCTAACTTCAGTTG
TTGGTTGACCTT
>NODE_1665_length_60_cov_138.616669
CTTCATTGTTTCAATATCTAACTCATCAGGTTCACTTCCATCAGTAGATCCACCACTAAA
TTGGGGGGAGATGGGTGTAGGTGAATCT
>NODE_1671_length_38_cov_174.789474
TTCAACCAATCAACGACCTCACGTTTAGATTTAGGTTTAAGAAGAGAAGAATAATCAAGC
AAAAAA
>NODE_1673_length_119_cov_142.563019
AAAAAACGATAAGTCATATGTCTCAAACTCTTTTCTTTAGCAATAACAGCAAGATCAGAA
CCACCATCTTTTCTCTTCAATACATAATGAATTTCTCTCCTTCCTTTTTCGCTACAAACA
TACACCTCCTCCCATCCTACGTACACC
>NODE_1678_length_90_cov_27.366667
TTTTTTTTTTACTTTATCTCTCTAGAACCTCTGCCAAGATGAACTTTCTCTCTCTCTCTA
GAGTTTGAGTTTTATCTTTAAGGAGGAGGAGAGAGAGAGAGAGAGAAAAAGAGGGAGG
>NODE_1679_length_48_cov_11.250000
CTCCCCGTTCTCTTAGTTCTTTCCAAGTACCCCCAACCCACTCTCGGGAATTCTAAATCT
CGCTTTTCACCTGGCT
>NODE_1698_length_434_cov_20.050692
ATCAACTGGAGGAGTCGCCCCATTTCGGATCAACTGGAGCATCACCACCACCACCATCAT
GTCTCACTACCTTCTTTGACCTTGTCAAATCAGTCACCTCTCTCCTCTTCACCTATTACC
ATCTCCCTCTCTGTCCTCCCACCATCGCCATTCTTCTGAACTGCACCCACTATGATAAAT
TCAAAACATGCCCCGAAAATATAATTTCTTATTAACCTAACTGGGGAACCATATTCTGAG
AGCAAACACTGCAAACCCGATTCCATAACCCAAGATTCCATAATATAACTCATAACTAAT
AATAACACTTATCCAATTTACAAAAGAATTGAAATTTCTCACAAGCTTCAGACCAAGCGA
CAGATCTCCAGAGTTCTCAATTCTTATTTCTTGCGATTTTATTCATTCCAGATTTCATCA
AAAGTTTATTTGACGAAGAACATCCCAAAAAAATGATACAAT
>NODE_1699_length_35_cov_30.685715
CAAAGCTCTCAACCAGCTCTTAATCCTGCAGCCCAGATCATAATCAGCTACTGGAGTGAA
GGA
>NODE_1702_length_206_cov_22.266991
TCAATGAGGAACTGCAATTGGAGGATGCATAATTGAACTGCTATACAAACCGGAATACAA
AAGCTTAGATATCAGAAAACAAAACCAAACAATAAAACAGAATGCTAAGAAATTGATAAT
AATCCATGAGTTCCAAGTTCACGCTACACGGAGATAACTTAATATAAAACAACTTCAAGT
TAGTCCACGTGAATGACAGTGACAAAGACGGATCAACTGGAGGAGTCGCCCCAT
>NODE_1703_length_118_cov_181.406784
ATCCATCTATACATTCAACGCTGAGATCTTGAAGGCAAAGAGAAAATAAAATCTCTCTGT
CATTAAAATTGTGAGGCAAAGCAATACCGACCTCATCAATTTTATGAAACCACCGTACCA
CAACCATCTTGTTGCCTTTCGCATCT
>NODE_1704_length_52_cov_86.403847
TGGGGGGAGATGGGTGTAGGTGAATCTATATATGATGAGGGCATAAGGTAGCCAAAGCTC
TCAACCAGCTCTTAATCCTG
>NODE_1715_length_36_cov_927.416687
CAACAATCTCGACAGATTTTCCACTTTCTCTCTCCTCTTTATGCTCCGGTTGTGACGTTA
AAAT
>NODE_1720_length_71_cov_38.619717
TTTTTTTTTACAATGCCAAGCTTTCATGCCATTTTGATTAATACAAAACACTAGAAATAC
TCAGCGTTAACATCAATCATATAGTTTGTTCCACTTGTT
>NODE_1723_length_87_cov_493.528748
AACTTGTGTTTACCTTATGCTCAACACAAGCTCTCTTCTCATATTGATTTGAAGATGGAA
AAAATTACAGCACCCAGATCATACAAATTGTTCATAATAAAATAAAATAAAATAA
>NODE_1725_length_52_cov_1014.480774
AATAAAATAAAATAAAATAAGATATAGAGAGAAGGAAACATTCTACCAAAAATTTGCTCA
GATGCTAGTCCACATGCAGG
>NODE_1726_length_118_cov_624.940674
TTTGCTCAGATGCTAGTCCACATGCAGGAGGATTCAAGCAAAAGTTCATTCATCATCATT
ATCATAATTGAATTTAATGGAATGAGACTGCAAATCAATTTGGCCTCCTCTGTAGCTTCC
CCGCTTTTTCTTGGTCTTTTCATGAC
>NODE_1735_length_51_cov_2021.784302
GTTTCTTCTGCTGGAAGCTTAGCAAGTTTTACTTGTGTGTCCTCTTTCTCCTCCTCCTCC
TCAGAATGATCCTTATGCT
>NODE_1740_length_109_cov_12.064220
CGGAATGCTTTAGCAGAAGTCCTTTGCCAAAGACGCCAGGCAATTGACATCATGAACCTA
AGTTTTGGAAAGCTGTTGCTTGCTACCCTGAGTATGTCCAATGTCCTATAAAGCTCAGAC
AAATCATTGTATTGCCT
>NODE_1741_length_39_cov_73.051285
GCACCATAGCCCGAGTCTGCACCGTCCTGTAGACAGCACAAGGTGTATAAACACATTACA
GATACAT
>NODE_1742_length_41_cov_64.780487
AAGGTGTATAAACACATTACAGATACATAGCTATATTTCATTTCCCCTCTTTCTGAGGTT
CCAATAATC
>NODE_1743_length_74_cov_53.229729
TTCCCCTCTTTCTGAGGTTCCAATAATCCACCAAGGATAGAGAAAAGAATAAAAAGAAAT
TCTGAATAACCAGACCTTCGCCCAATAAGAATTATCTTGGAG
>NODE_1745_length_107_cov_21.439253
AACGACTCAAAACAGGTAGTTTTATTTTCTTTGGATAGTATATAGTACTAATGTACTACA
TAGTATATAGAAACCTTGTCAATAGACGAAATGACGATGACTCGATGGGGTATCAAATAC
TACAAAAACTCCAAA
>NODE_1746_length_77_cov_45.038960
GGGTATCAAATACTACAAAAACTCCAAATACAACAGGGAACAATTCCAAAAGGAGGGTAA
CAATCCTCAATTCCTTCAAAAAAAAGACCAAACAACTACTCTTCA
>NODE_1747_length_46_cov_44.478260
AAAAAAAAGACCAAACAACTACTCTTCACTATATTTGACACATTTCCCAACAAAACTACA
TAACATAGAGAGCG
>NODE_1748_length_29_cov_66.103447
CCAACAAAACTACATAACATAGAGAGCGCAATTACAAGCATTCAACAACGATAAAAG
>NODE_1749_length_137_cov_77.058395
AATTACAAGCATTCAACAACGATAAAAGATTCACAATTTTCAACCTACAAAATCCATAGC
AATTATAGTACAAGATTCAAAAGTTTCATCAAGCTGTAGCATTTTTCTGAAGGGAGGAAA
AGAGGGGGGGAAGGGAGGGAGGGGATACTTACGCCAACGATCTCA
>NODE_1751_length_38_cov_444.763153
CACATCTGTTGGAAAGTGCTAAGTGATGCAAGAATAGATCCTCCTATCCACACACTGTAT
TTCCTC
>NODE_1752_length_30_cov_868.333313
TCCTCCTATCCACACACTGTATTTCCTCTCAGGTGGAGCAACAACCTTGATCTTCATG
>NODE_1754_length_72_cov_40.194443
CACAAGTTCAAATCTTTTTTTTTTTCTCTTCGTTTTTCTTCAAATTCTCTCACAAATTCT
GAACTGGGTTTTCCATTAATTTCCAATTTTTCCCTTTTTT
>NODE_1756_length_36_cov_36.055557
TTTTTTAAGCTTTCAAAGTTCGAAATTTGATAAAAAAAAATTAGGTCCAAAGAAGAAAAA
AAAA
>NODE_1758_length_72_cov_118.694443
AAAAAAAAAGACCTTTATTTTGTTCCATTATTGCGCTTTTTGATCTAAAAGTTCAAGTGG
GTCTAACTTAAAAGTGCCATATAATCCATAAAAATAACAC
>NODE_1759_length_37_cov_104.405403
AGTGCCATATAATCCATAAAAATAACACTATTTTTCTGGGTTTTTATTAAATTTTCTTGC
TTTCT
>NODE_1760_length_136_cov_104.191177
GGGTTTTTATTAAATTTTCTTGCTTTCTTCAATAATGGCTTGCTGTTCTATGAAACCTGG
TGTATCTATTTCTGGGTACAATGAAACCACCATTGTTAAACCCAAAACAACTCAACAATT
TTCTCTCTCCTCTAAATTTTATGACCCAAAAACCAAAGATCATG
>NODE_1766_length_258_cov_111.693802
GCCAATTTATGGGACAGACTCTTGTTGTTTCAGATCAGAAAAAACTACCTCTTTCCCCTG
CCAAATTTTATGTTCAGGCACAATCATCATATTGTGTAAGTAAAGCTCTTAGATGGTGGG
AAAAGACATTAATGCCCAACATGTTAGAGATCCACTCAGCACAACAACTTGTTGATGAAT
TAAAATCTGCTGGTGATAAACTTGTTATCATTGATTTTTATTCTCCTGGTTGTGGTGGTT
GCAAATCCCTTCATCCCAAGATATGTCAGTTGGCTGAATCAAACCC
>NODE_1767_length_59_cov_110.169495
ACCCAGATGCAATTTTCCTGAAAGTTAATTATGAGGAGCTGAAACCAATGTGTCATGCAC
TGCATATTCATGTTCTGCCCTTTTTTA
>NODE_1768_length_57_cov_132.684204
CTGCATATTCATGTTCTGCCCTTTTTTAGGTTTTATAGAGGGGCAGAAGGCCGCGTCTGC
AGTTTCAGCTGCACTATTTCAACTA
>NODE_1770_length_160_cov_135.193756
TCAACTAACAATTTTGTACCAAATTATGTTACCAACATTACATTATTTTCTGCTACATTC
AATGGATTAGAGATATCAATCTTGTCAAAAATCAATTCCTCTAATAATCCATTGCTAATC
GATGTCGGTACTCGTGATTTTTGCGATAATTCACCAATTGATGCTAATTTCATCATCTCA
GATTCATC
>NODE_1772_length_78_cov_115.474358
CATCTAGCCCCTTTGCTGGTCCAAGGCTACAATATCTTTCTGTATTGTGCTTTGCCAATG
CATCTTTAAATTTCTTAATAGTTGAAATAGTGCAGCTGAAACTGCA
>NODE_1773_length_116_cov_65.000000
CCTGAATATGATCATGTGTATTTTTTGTTTCATCTCATCCAAATCATAATATAAATACAA
ATACGCATAATCTTGATCAATCTAATAGGGATCAATAAAAAAAACCAGAACCCCATTCCT
CCAATAGCAAACCTAACAAATATT
>NODE_1774_length_29_cov_107.551727
TCCTCCAATAGCAAACCTAACAAATATTTACATCTAAAAAACAAAAAGAAAAGAAAC
>NODE_1775_length_91_cov_123.329674
ACATCTAAAAAACAAAAAGAAAAGAAACATAAAGCCAAAAAATGCCAACCCTAATGGATA
TCATGGAGCATAGCTTATCTCCATCACTCAATCAACTAACAATTTTGTACCAAATTATG
>NODE_1776_length_110_cov_25.972727
GGGTTTGATTCAGCCAACTGACATATCTGCAAATTTAACAAATATAATTCAGAATAAAAA
AAAATCCTCATAATATTCTTAAAAAAAATAGTCCTAAAGTTGTTCGGGATTGGGATACGA
AAACGGAGACGGAAAACG
>NODE_1777_length_428_cov_49.039719
GTTACTCCCTAGCCATATGATACCGCTTTCTTGATTGGACAGCTAAAACTTAATGGATTC
CGCCTGAGGCCTTCTTGACTCGTGACGCATCAAATTCTACCATGATTATCAGAAGTTTAG
AAACTCCACATATTAAAACATCCTTATTTGCAGCCTAACATCCCTATTTGCTTTATCCCA
TTTCTCCTGCTCGTGTATGTTTAGTGGGTGCCAGATTCCATCTTCATGTAAAAACATGCG
TATTTTCGAAGATTTGCATGCACCTTATGTTGCTATTGTAAAAATAAAATAAATGAAGTA
GTATCTACAAAGTAGACCATGCATGTGAAAATATTTAATTTGTATGAAAATTAAACTGAA
TTTATTTTTCTTGAAATCTTCTCACGAGTCACGATATATGTAACTAACATAAGAACTACA
CTTATATATTCATGCACTGAACTGAACTTATATTTA
>NODE_1778_length_116_cov_143.077591
TTCATGCACTGAACTGAACTTATATTTATGGAAACTTACTAAAATAAGTCGCGAAGAACA
GCGCGTAAGTTACACAAATTAAATCTAGTCCTTCCACCAGAGAAATGATGACTAAAAGGA
CCTCTTATTCATGCATAGCAAGCT
>NODE_1784_length_31_cov_171.612900
GTCCATCGAAGCTAGTTTAGTAGAAAGCAGTAGTAGTAGTAGCACTACTAGTATCAACC
>NODE_1785_length_289_cov_238.076126
AGTAGTAGTAGCACTACTAGTATCAACCTTCTTGAAAACATAGCCGAAGAAGGGAAGATT
TTGGTCAAGTGGTACAAGACTTAAGTAGGACAGATCACCATTTGGCCCTTTTTGAGTAGC
ATCGAGTTGTTCACAGTGTCTTCTTCTGCCAACAAGATTAGTATTACCTGGAGCTGGAAC
AGGTTCTACGAAACAAAACACGATCTTGTAAGAGGAGTCTCCGAATGCTTTTTCGATCTT
GAACCAATTGCCGAACGTTTCGAAGGTCCCGGGGTTTCCGATTACCCCGTTGGTTGCGAC
GTAGGGAACATGGGTTT
>NODE_1789_length_29_cov_451.137939
CGAAAGTGAGCCTCCAGATGCCAGTGCTCCTGCACAAGGGTATAATGCCGAAGGCGA
>NODE_1797_length_71_cov_59.718311
ACTTAAGCAAATCTTCTATAAATAGGGCCTTCCTACCACACCATTCTCCCCAACCTCAAC
GAGCTCAAACCTAAATCAACCCACCAATAATAATTCAAA
>NODE_1798_length_169_cov_185.136093
GTAACCGTAACAAAAAAAATCCTCATTTTCCACGAGTGTACCAACACAGATGGTAATATA
TAAATAAAATGAGCATACATTGTAAGATCACGAGATATTAGAGTTGTAATTTTTCTCTCT
CTTAATTCAAATAAAGAGATCTGATCTTCAATTTCTTCCTCAATTTCATCGAAAATTTTG
TGCTAAGAAAGCTCCAT
>NODE_1801_length_50_cov_135.259995
AATGGCGGCGGAAGAAGATTGGGTGAGAATAGTGACGGCGAAAACTCCGACGAATATAGC
AGTGATTAAGTACTGGGG
>NODE_1802_length_33_cov_104.969696
CGAATATAGCAGTGATTAAGTACTGGGGAAAACGAGATGAAACCCTAATTTTGCCGATTA
A
>NODE_1803_length_189_cov_171.878311
GAGATGAAACCCTAATTTTGCCGATTAATGATAGTATTAGTGTTACACTTGATCCTAATC
ATCTTTGTACTACTACTACTGTTGCTGTTTCTCCTACATTTGTTGAAGATCGTATGTGGC
TCAATGGCAAGGAGATTTCCCTTGCTGGAGAAAGATACCAGAATTGTCTGAGAGAAATTC
GCAAACGTGCTAGTGATGTTGAAGAGGAGGAGAAAGG
>NODE_1804_length_29_cov_292.517242
CTAGTGATGTTGAAGAGGAGGAGAAAGGCATAAAAATAGCAAAGAAGGATTGGCAAA
>NODE_1805_length_186_cov_234.607529
ATAAAAATAGCAAAGAAGGATTGGCAAAATTTGCATGTACACATTGCTTCGTACAATAAC
TTCCCTACTGCTGCTGGGCTTGCGTCTTCAGCTGCTGGTTTGGCTTGCCTCGTTTTTGCT
CTAGCAAAGCTCATGAATGTGAAGGAAGATCAAGGACAGCTTTCTACTATAGCAAGGCAA
GGTTCTGGTAGTGCTTGTCGCAGTTTATATGGTG
>NODE_1809_length_64_cov_562.281250
TGTTCAAGTCGCAGATGAGAAGCATTGGGATGATCTTGTTATTTTGATTGCTGTGGTATG
CTCTCGGCAAAAAGAAACAAGCAGTACAAGTG
>NODE_1810_length_74_cov_433.270264
CGGCAAAAAGAAACAAGCAGTACAAGTGGGATGCGTGAGAGTGTCGAGACAAGCTTGCTG
CTAAAGCACAGGGCACAGGAAATTGTACCGAAGCGCACACTT
>NODE_1818_length_32_cov_308.218750
TGCTTCTCTTCTTTTGCAGCGCATGCTTTTCCATTTCCCCCCTGGTGCTGAAACTGATCT
>NODE_1819_length_219_cov_337.251129
AACAGTTATGTTATTGGCGATAAATCTATTCTTCAAGATGCTGGGATTAAAAATATAAAA
GACGTGGAATCCCTGCCAAATCCTCCAGAACTTAAGGATGCCAACTCCATCCAGAAGCAT
CCTGGGGATGTTAGCTATTTTATCTGTACAAGACCTGGGCAAGGCCCTACTGTGCTTTCC
GATGAAAGCCAATCTCTTCTTAATCCAGAAACGGGGTTGCCAAAGTGAAAAGGGTTATCT
AGTTTTT
>NODE_1821_length_205_cov_317.658539
ATCTATGTTCTTTCAATTGGTCAGAGCTATTTGTTTGAAGCAAAAACATTATGCACCGTG
AATTTGTTCTCTCGCGCACACCACATGCTGCAGATTCGTTTGGTTTGTCCGACTCGCAAT
ACATGATTGAAGACATATCAGTATATGCTATTTTAGTGTGAAACAGTAGAGGTCTCCATT
ATCCTCTCCTCTGTTCTGTGTTTAGTTTTCGAGGTTTTGGTGTTGTAGACAAC
>NODE_1822_length_48_cov_275.416656
TTTTCGAGGTTTTGGTGTTGTAGACAACAATTAGTAGGGTTTTTAAGATTTGAAATTTGT
ATCCTGTAATGAAGTT
>NODE_1824_length_241_cov_68.419090
CCCAAGTGTATCATTATAACAATAGACAAATTGATCAACAATTTCGTCATATACGTCATA
TATTGGCAATCCAACATTGAGTTTTATACATCTCCAAATGTCGTTTTAATTGTGTCAATT
ATTGAATGGTAATCTACATAGAGGACATGAAAGTCGGATAAATATTTGGTTATGAAGACA
ATCATTCATAAACAAATTCTCCTTCAGAATCCAGCCTCTCATGGCGATTGTTCAACATCC
AAACTTCATTACAGGATACAAATTTCAAA
>NODE_1825_length_81_cov_16.358025
CCACTTGAATCAAGGAATTATCGCTGCTCGTCTGCTCTTGAAGATGCTGAATCAAACACT
ACGGTTCATTAAGAATATATCCCACTTGAATCAAGGAATTATCGCTGCT
>NODE_1826_length_57_cov_10.122807
AGCAGCGATAATTCCTTGATTCAAGTGGTCGGAATTTCATCGATTTTTTGTGCTCAGAAA
CTCCATTAATGGCGGCGGAAGAAGA
>NODE_1830_length_55_cov_166.836365
ATCATTGTATAGCCCTAACGCCTACACCAAGAATCCTAATGGTGCATATACAGTCTCTTA
CTTAGTTGTTGATACTATAAGCA
>NODE_1832_length_49_cov_153.122452
GATACTATAAGCATCTATAAATCCACCAATAACATATCCCCTGTATCAACATTAAAAGTA
ACACCTCTGTCTAACTT
>NODE_1834_length_29_cov_214.448273
TTGTACCATCCACTTCTTTCGTTACGACTTCCCTTGTCGTAAACCCGGTCGACATTG
>NODE_1835_length_29_cov_228.310349
ACATACTAATATATACAACGCTCTTGTTGCGGAGTTCACTAGCAAGGCGGCTGCGAT
>NODE_1838_length_29_cov_365.793091
AGGCGGCTGCGATGAACATTACTAAAGTGGCGCCTGTGGGTTCGTTTGGTGCATGTT
>NODE_1840_length_31_cov_481.129028
GTGCATGTTATAGCTCGAAAAATATCGTCGGTACAAAAACTGGGCCTAAAGTGCCTATA
>NODE_1843_length_78_cov_282.000000
AGGTTCAGCAGTTAAGACATCAGTTGTGATAGGTGGGAAGCAGATGGAAGATAATTTGGT
AGAGTTTGATTTGGAGTCCTCTAAGTTAAGGGTTACCTCTTCACTG
>NODE_1844_length_29_cov_273.758606
CTCTAAGTTAAGGGTTACCTCTTCACTGCTTAACTTTGGTACGAGTTGCTCACAGTT
>NODE_1845_length_60_cov_188.050003
TTAACTTTGGTACGAGTTGCTCACAGTTGAAGGGAGTGTAAATTTTCTAATGGGTTTATT
AGTAGATATTTAAGTTTGGCCCTTGTTT
>NODE_1846_length_29_cov_83.724136
AGTAGATATTTAAGTTTGGCCCTTGTTTGATAATCTAGCAGTCAATGCAGATAGTAC
>NODE_1849_length_60_cov_16.966667
AAGTTTGGTCCTTGTTTGATGATCTAGCAGTCAATGCAGATTGTGCTAGAAAATGTTATG
TGTTTGACTTGATTAGTATATTGATAAT
>NODE_1850_length_128_cov_424.554688
CATTAAAAGTAACACCTCTGTCTAACTTTCCTTTCACTTGTGGTTGGACTTCAGATCTTA
AGGGTTTATCTCACTATACCAAAGGTATATTAAGTTTGGCTAGAAAGGATTCTTCTTTAC
CTGGCTTAATAGCTAAAACTTACAATGTACATCACA
>NODE_1852_length_35_cov_9.142858
TCTTTGCCTGCTGGTTGGACAGCTACAGCTAAGACTAGGAATGGGTGTTGTAAAGGTTGT
TAC
>NODE_1854_length_126_cov_15.301587
ACAAGAAAAATAACATACATCCGCTCATTTTTTCATTACACTTTCCATTTCTAAGTAATC
AAACACATCAACAAAACCCAGAAAAAAAATCCCCACATCATTTAAATCAAACATAACAAA
ACCCAATAAAAAAAAGATACAAGGAAAATAAAAT
>NODE_1857_length_90_cov_116.599998
AGAAAGAAGAGTAGGGGACGACAAATTAGGGTTTTATATCGTCGTCTCTGAATAAAACCC
TAGGTTTTTGTTTATTCAAACGGGCTTTTCTTTGTATGTGATGAGTAAATCTTGTACT
>NODE_1858_length_39_cov_149.025635
GTCGTGAAGGTGGTGGTGGAGGATACGGAGGTGGTGGTGGAGGATACGGTGGACGTCGTG
AAGGTGG
>NODE_1863_length_57_cov_132.578949
ACGGTGGTGGTGGTGGAGGATATGGTGGTGGTGGAAACCGTGGTTATGGCGGTGGAGGTG
GTGGTGGTGACCGTTACTCTCGTGG
>NODE_1881_length_30_cov_2705.300049
TTTGTTTTTAATTTGGGCTTTTGTTTGGGCCTATTGGGCTTTTGATTGGGCCTTTGGG
>NODE_1918_length_142_cov_23.281691
CTCTGACTCCTCGTAACTTGTATGTTAAGTGTTAACTGATATGTTAATTCTATAATGGAG
AAGCCAAGAACATAGCTTTTGTTGCTTCATCTTAGACCGGGAAATTCTGGAAACCTTAGT
TTTGTATTGTCATATTTTCCAGGCTAACATAGGGGTAATCGATGAAGAGT
>NODE_1919_length_94_cov_22.606382
ATTGAACTAACAAATTAAGTCGGAGGGAGTTTTATGTTTCATTTTTTCAGTGATAACATG
TTAAAATAACATAGTGGGGTTATTCTTTAATATAGGTACGGGTTGCTGTCAAAGTTCATG
CA
>NODE_1921_length_48_cov_103.083336
ATCAGATTTTTGACAAGCCTACACAAGTATTTTTATTAATAGACATAAGATACAAGCATG
TACTAGCTGAACAATG
>NODE_1926_length_130_cov_243.315384
TGTATCTAGCCATCAAACTCAACGATTTTAACAACGGATGAGTCTCCAATCTTCTGAAAG
ACAACCACCTTGTCGCCAGGTTTCAGCAGTCCCTTCATTTTTCCGTGATGCAAAGCAAGC
TTCAACACCGACTCTTCATCGATTACCCCTATGTTAGC
>NODE_1927_length_93_cov_114.817207
ATTATTGGATATTTGGATCTGAGCATCTCATATTCTCATCTGACTATTACTGTATACACT
AGCATTTCAGGCAACTTCCCAAGCAGCATCTATGATCTAAGCAAGTGATAAAATCTTTCT
A
>NODE_1928_length_37_cov_120.297295
GATCTAAGCAAGTGATAAAATCTTTCTAGAACAACAACCATAGAAAAAAGTCAGCTTTTA
TAAAA
>NODE_1931_length_114_cov_73.385963
TAAAAGATCCTACATTCTCCTGTGTTTTTGCTACTAGTATTATCTTGATTCTGTTCATTT
GTTCAACTTCATTTGTTACACAGTAGTCAGTACACACACTGTTTCTCTCTCCAGTCTCCT
CCATAGCTGAACAAGATGCCGG
>NODE_1932_length_65_cov_223.600006
TCTCCTCCATAGCTGAACAAGATGCCGGGTGGTCAGATGGTTGTTATTGAAGAGCCTGTT
CGTCTTTCCTCTGTTCTTACTCCCTCTAAAACG
>NODE_1935_length_29_cov_217.034485
TGATTCTCCATCATTGACCAAAATTATGGCAACCCTTGGACCAAAATCCCGCTCTGT
>NODE_1936_length_92_cov_140.043472
CAACCCTTGGACCAAAATCCCGCTCTGTCGAAACTATTGAGGCTTGTCTAAAAGCAGGAA
TGTCAGTTGCACGATTTGACTTCTCGTGCTTGGACATGGATTACCATCAAGAGACTGTTG
>NODE_1940_length_167_cov_333.143707
GTTGCTGCTAGAAACGCTAAACAGCTCTGTGGTGTGATGCTAGATACTGTGGGTCCAGAA
ATTCTAATTTCTAATGAAACTGGAAAATCTATTGAGCTGAAAGCTGACAACCTCGTGACA
ATTACTCCGGATATCACTAAAGAGCCATCAGCACAGGTTTTGCCAATCAACTATGCTGGA
CTTGCAAAGAATGTG
>NODE_1941_length_65_cov_296.476929
CAACTATGCTGGACTTGCAAAGAATGTGAAGAAAGGTGATACTGTTTTTCTCGGGCCGTA
CCTCTTCACTGGAAGTGAAAACTCCTCCGTTTG
>NODE_1943_length_56_cov_248.535721
GTATCAGAGACAAATGGTGCAGACATAATCTGTGTGGTGAAAAATAGTGCTACATTAACA
GGATTCAACTTTAACTTGCACATT
>NODE_1945_length_41_cov_113.951218
AGGTCTTCTTGTTCCAAAAATCTGCTGCATATAGATGTAATATGATAGGGAAACCTGTCA
TTATCACCA
>NODE_1946_length_105_cov_123.476189
ATGATAGGGAAACCTGTCATTATCACCAGAGTTGTGGATAGTATGGTTGGCAATCTGAGG
CCTACTCGAGCAGAAGCAACAGATGTTGCTAATGCTGTTCTAGATGGTGCGGATGGCATA
TTGTTAGGTGGAG
>NODE_1947_length_162_cov_232.697525
GGTGCGGATGGCATATTGTTAGGTGGAGAGACTTTTGGCGGTCTGTATCCAGTTGAAACA
ATCAAGACAGTCAGGAACATTTGTGCTGAGGCTGAATTTGTTCACAACCAACCATTAATT
TACAAGCGTATCGTGAGCTACGCTGGAGAACCTCTGTCACATGCTGAATCTGTTGCTTCT
TCAGCGGTAC
>NODE_1950_length_29_cov_305.620697
TGTCAAAGTTCATGCAGCTATGATTGCTGTGTTCACAATCTCCGGGGCAGCAGCAAG
>NODE_1951_length_185_cov_240.427032
TGTTCACAATCTCCGGGGCAGCAGCAAGGCTGATTGCTAAATATAAGCCATCTATGCCCG
TCTTTGCTATTGTCACCCCTCTTGTGAAGTCTAACTCTGTAAAATGGAGTCTCACTGGCT
CAATGCAGGCTCGGCAGTTGCTTGGTGTACGAGGAGTTTTCCCTGTCCTAGCAAGCACTG
TAGCTGCTAACATAGGGGTAATCGATGAAGAGT
>NODE_1954_length_67_cov_73.402985
CCGGCATCTTGTTCAGCTATGGAGGAGAGAGAAACAGTGTGTGTACTATGTAACAAATGA
AGTTGAACAGAATCAAGATAATAGTAGTAGCAAAA
>NODE_1955_length_47_cov_18.914894
CAGAATCAAGATAATAGTAGTAGCAAAAACAGGAGAATGTAGGATCTTTTTATAAAAGCT
GACTTTTTTCTATGG
>NODE_1956_length_113_cov_79.929207
TGACATTACATAATTCCTCATATTAAAAACAAAAAATACGACCAATTCTGAGCTGAACCC
GGCGGATATTTCTCTTGATTCTCTCTCTCCTCTTTCAGACTCACCTTCTTCTCTTTCTTC
GTCTCCGCCCACTTCGGTGAA
>NODE_1964_length_116_cov_169.439651
AAAAAAGAGAGAAGGTGGGTAAGAATAAAAATTAAAATTGTTATATGGGTGGGAGTGGAA
CTTTGGTGGATGGGGTTCGTCGATGGTTTCAGCGTCGAAAATTAGATGATGCTAATATCA
GCAGCAGCAATAATAGTAGTAGTA
>NODE_1968_length_154_cov_167.279221
TAGTAGTAGTAGCACCAAAATTCGTGGACAAGTGTCTGTAATTCCCGAATTAAACGCGCA
ACAAGAAGAGAAAGGGGACCTCATTATTGAAACTGATTTTGACATTTCTGGGTTGAAACT
CATCAGAGTTCCTAAACGTGCCCACATTTCTCGTTTCCCTCCTCCCATGGATCCTCAAAA
AA
>NODE_1970_length_176_cov_188.198868
AAAAAAGAATGCAGTGGAAAATGAGTTCTTTACAGAGTATGGAGAGGCAAGCCGTTATCA
AGTTCAAGAAATTATTGGAAAAGGAAGTTATGGTATCGTTGGTTCAGCTGTTGATACCCA
GACAGGAGAGAAGGTAGCAATTAAGAAGATCAACGATGTCTTTGAGCATGTTTCTGATGC
CACCAGGATACTGAGGGAAATTAA
>NODE_1971_length_29_cov_278.206909
ATGCCACCAGGATACTGAGGGAAATTAAGCTCCTACGGCTACTTCGTCATCCTGATG
>NODE_1972_length_220_cov_201.313629
GAAATAAAGCACATTATGCTCCCCCCATCTCGAAGAGAATTTAAGGATATCTATGTAGTT
TTTGAGCTGATGGAATCTGATCTGCATCAAGTAATTAAGGCGAATGATGATTTAACTCCT
GAACATTATCAATTTTTCTTGTATCAGCTTCTACGCGGACTGAAATATATACATACAGCA
AATGTTTTCCATCGAGATCTAAAGCCTAAAAATATCCTTGCTAATGCGGACTGCAAGCTG
AAGATATG
>NODE_1973_length_29_cov_64.068962
AAGGAATGAGAAGGCTAGAAGATATTTAAGTAGCATGAGGAAGAAGCCACCAATCCC
>NODE_1974_length_204_cov_148.671570
GTAGCATGAGGAAGAAGCCACCAATCCCGTTTTCCCAAAAATTCCCAAATGTAGATCCAT
TGGCTCTTCGCCTCTTAGAGCGCCTTCTTGCATTTGATCCCAAAGACCGCCCAAGTGCTG
AAGAGGCATTAACTGATCCATACTTCTATGGATTGTCGAATGCGGATCGGGAACCTTGCA
GCAGCTCACCCATCTCAAAACTGGAATTTGAATTCGAACGTAGGAAACTGGC
>NODE_1975_length_82_cov_229.560974
AATTTGAATTCGAACGTAGGAAACTGGCAAAAGATGATGTTCGAGAGCTAATTTATAGAG
AGATACTAGAGTACCATCCCCAGATGCTTCAGGAATATCTTTGTGGCCAG
>NODE_1976_length_138_cov_226.818848
GATGCTTCAGGAATATCTTTGTGGCCAGGAACAAACTAGCTTCATGTATCCTAGTGGAGT
TGATCGTTTTAAGAGACAGTTTGCCCATCTCGAGGAACCCTTACGTAAAGGCGAGAAAAA
TTCACCACTACAGAGGCAGCATGCCTCTTTGCCTAGGCAGCGAGTT
>NODE_1977_length_29_cov_328.379303
GCATGCCTCTTTGCCTAGGCAGCGAGTTCCTGCACCTAAAAATGATGAAACTGAAAA
>NODE_1979_length_29_cov_301.241394
CACCTAAAAATGATGAAACTGAAAATTATGACGATATGAACCAAGCAATTCCTCGTA
>NODE_1980_length_165_cov_236.199997
GACGATATGAACCAAGCAATTCCTCGTACTGTTCTTGAAAGCCCACCCAAGTCGAATACA
GATGAATTGGAAAATGAAATGCCTCAAACTGGTCATAACAAATCAAATTATAGTGCGCGC
AGCTTGTTGAAGAGTGCCAGTATTAGTGGCTCCAAATGTATTGGGGTGCAATCCAGAAAA
GACCCAGAGGAAG
>NODE_1983_length_29_cov_199.482758
CACCAAAAAAACAACGGCCTTATATACCTGATTAATCAAGATGGGCGTGGATAATCC
>NODE_1984_length_52_cov_130.307693
GATTAATCAAGATGGGCGTGGATAATCCCCGATTAATCAAGATGGTCATGGATAATAGGG
ATAGATGTCGTTTTTGAATT
>NODE_1985_length_29_cov_80.068962
TAATAGGGATAGATGTCGTTTTTGAATTCCCAGATTTCTCATGATTCTGAATGAAAT
>NODE_1986_length_45_cov_70.577774
AATGTTTGCATACGCATTAAAGTGGATGCAACTAACCTAGTTGATGCTGTTTTTTCAAAG
GTAATGCCTAACA
>NODE_1987_length_39_cov_29.923077
GCTGTTTTTTCAAAGGTAATGCCTAACATGTGGGGTTGGAGTTCGTCAAAAAAAAAAAAA
AAAAAAA
>NODE_1997_length_58_cov_24.000000
TGCGATTTGTAACCTAGTAACCTTTGGTACTGTTATGTTGTAACTCTTTTCTTTTTTCAG
GAAGAACCAATTGAGGAAGTGAACGA
>NODE_1998_length_108_cov_32.990742
TGAGAGATCATCTTCCCCCGACAACAATGAAGAAGAAAGGGAAGTTCTTCTCCACCAATA
ACTATACTGTCATTTTCTCTCTCCTCGCCTTCGTCGCCTTCTTCGCCCTTGTTGCTCCCC
TTCCTTCTCTCTCCTC
>NODE_1999_length_98_cov_47.571430
AAAAAAAAAAAAAAAAAAAAACAAAATGTACTTGGTGCTTGAGTACCCTTAAAGAAGTTG
ATGAACCCCATATCTCCTCTTTGTTCCCCCAAATCACAAAAAGCAAAACTGTCGATGCTA
TTCAGA
>NODE_2002_length_29_cov_81.034485
GATTAATTCCATCTTCTTTTGAATTTCGGGGGATGTAAATTCCATCAATAGTTCATC
>NODE_2003_length_222_cov_84.337837
CTCTTCTCTGCTCTTGACCGTCTTACTGCTGAGCTTGATCAGCTATTGGAGGATGCACCA
TTGCCGTTTATCATGCAGCATGCCACTAAACTTTCTAATGTCAGAAGAAGAGTGGCATCT
TTAAACTCACTCTTAAAATCTGTACAGCATCGTCTTGATAATATAGACCGCATGATGTCT
ATTGGATCAATTGCAGATAATAAATCAAATAAAGGGGGCTCCAAGTGATTCCAACATTTA
CGTATTAAAG
>NODE_2004_length_65_cov_11.046154
AAGTGATTCCAACATTTACGTATTAAAGATTGGTGTTGGACCTTAGCATGAGCTGCTAGT
TTTCTTCATAGTGGGTTTCATCCTTATTGACAT
>NODE_2005_length_60_cov_9.200000
TCATAGTGGGTTTCATCCTTATTGACATGTGTGCAGTTGATAAAGCAGGCGACAAGTTCG
TTACCACGAGTACATACATTTATTCATT
>NODE_2006_length_169_cov_64.266273
TTACCACGAGTACATACATTTATTCATTGATCTGGATCACGGAAAGACATGAGCGCTATG
TATAACGCGGACATACTGAAGACAGTCCTTAGGATGTTGATTTATTGCACACGACTCTAT
TTCCTTGATGAGCTCCATTTGCCTTGTATACGCAAATGATAAGCAGTTGGGTTCATAAGC
TCTTTAAGCGTGATTTT
>NODE_2008_length_168_cov_28.755953
TTTTGTTTTGAAGAAATAGAGCATGCATACCAGAGACTTAGGGTTTGATTTCGTTTTGGC
TCAGGATTTTTGTTTACAGGATATATTCATTGTATTCTCCTGTCTCTCTGTCCTCAAATA
TATCCTCCTTTCTTGTTTAAGGTGTATACATTATATCAGAAATACAAATTGAAACTTGTA
AATGTCAAAAAAAAAA
>NODE_2011_length_64_cov_29.875000
CGCAAACTCTTTTTTTTTTTTTTCTTTTTTGGGGCAGAGAGAGAAAATAAAACATAGAGA
AATTAGAAAGGAAGAAGTTTGTAACCCTAACT
>NODE_2012_length_50_cov_51.320000
AGAAAGGAAGAAGTTTGTAACCCTAACTTTCCAAATTCCCATCCGTAGAATTGGCTGCGA
TTATAAGGAAATTCATCC
>NODE_2014_length_41_cov_87.414635
AAATTCATCCACAGCATCAATTCAATTTACTGTTCGAGGAAACAAATTGAAGGATTTTTT
CGACGATTC
>NODE_2019_length_42_cov_48.214287
AATTAATTGAAGGTTTGTTCAGGACTATCTGTACCATATATTAACATATATTACTCTGCT
GTTGGCGTAT
>NODE_2024_length_113_cov_131.761063
TATTCACCAAGATTGAGTGGAAGCCCTTTGTTGAAGCTGCTAAGACCTTGGGATTTTCTG
AACTTCCTGAAGATGTTGACCCTTCTTTACTTGAATCACAAGATTTTCTCACCAAGTTCC
ATCATGCCCTTCTTGAGATTC
>NODE_2028_length_53_cov_137.943390
CGCCCTTGTTTGTCCGGAAACTGGTCGCAAGTTTCCTGTCAGTAAAGGTATCCCTAATAT
GCTTCTTCATGAGGACGAAGT
>NODE_2030_length_98_cov_92.153061
GAAGTTTAAAGTTTTCAGAATTTTGATCTGATTGTCTGTTATTTTTCCTTTGCTTCCCCC
TCTCAAGTCCAAGAAAATAGAGGATGGTTTTTAGAAGAGATTGATAATTAGGAACTTGTT
GTGCTG
>NODE_2031_length_33_cov_60.696968
GATTGATAATTAGGAACTTGTTGTGCTGAGCTCGATCTATTGTTAGTTCTTAGATGAAAT
G
>NODE_2032_length_96_cov_51.062500
GATCTATTGTTAGTTCTTAGATGAAATGTCTCAATGAAGTTGTCGATTTTACTATGCTTT
TTTTCGACTATATATTATTTCAATGCTTTCTGTTTATTATGATTCAAAAAAAAAAAAAAA
AAAA
>NODE_2036_length_71_cov_178.816895
ATTGATGCTGCAAATACGAAATTCGAAATCAAACTTTCTAGATAGAATACAAAACTGGAA
TGAGATCTGAAATCTTTAATCGGTAGAAAGAGATGGAAT
>NODE_2037_length_29_cov_738.758606
ATCTTTAATCGGTAGAAAGAGATGGAATTCCTTGTAATCGCACAGATTGGAATTTGG
>NODE_2041_length_31_cov_157.709671
ATTTTAAGTGGGAGCTACAAGTTTCTGATGGCTACAAGAGTGCTCTCACACATCAGAAA
>NODE_2046_length_222_cov_178.256760
TCCTGTTAAGAATGCCCAGCTATCTCCTACTTCTATGGGTTCTTACATCTCAGGATGGAC
TATGACACCTTCTTTGAGAAAAACCAGTGATATCTCTCCTGCAATGGGGTTTCCTTGGAG
AAATTTGGGTTGCAGTCCAGGATTAGGATCAGTTACTGCAAAACCACGCTCTGGTTTCTC
TTTGAGCGTTCCTAGGCTGTCAATATCTGTACGCTATAATTCGACATCAGGGGTATATGC
AAATGTCAGG
>NODE_2047_length_36_cov_142.361115
AAAACAAGTAGTGGATTCTCTCTTCCCCATTGTTTGGATAAAACCATGTGTCAATTTCTT
TTAA
>NODE_2050_length_273_cov_84.684982
TTTTTCACAATCAAGGAACTTGCTGGAAATTTTTGTAATAGGTTGAACTTGCGAGCTCAT
TTCTTTTGGTTGGCGTGGATCCGAGCACCATCACAGAGTCTAAACTGCTAGTCTAGCTTG
TTGTGCATACATTGCTTTATTTAGGAACCAATGTGATTTTCATCTTACTCTAAAAGTATG
GATTTTTACTATTTGGACTTACTTTTGAGGGCCAAGATGTTTAGGTGTTTTAGGCCTTTA
ATTGGGTTCTAAGTTGTAAGAGTTCATAATTGGCTGGTTTAGTTTCTTGATTGATTCTGT
G
>NODE_2052_length_237_cov_286.173004
GTTTGTAACCCTAACTCTCCAAATTCCAGTTAGTAGAAGGAAAATTCCATCTCTCTCCAG
TCTCCACACATTACGGATTAAAAATTTCATTCCAGTTTTCTTTGTCACCGAAAAGTTCGA
TTTCCAGCATCAATTCAAGTTGCTTTTCGAGGAAAGAAACTGAAGAATATTTTCGACGAT
TCAAAAAATTGAAGCTGAAGTGTATTTGTGACAATTTTGTCAAAGCTTTTAGAGAGAGAA
AGAAGCAATGTCATCAGCTATGGTG
>NODE_2064_length_54_cov_215.851852
GCCTTCTTGTAAGCTAGGTATTTCACATCATTTAAGTGGAAGAAGCAGCATTCTAACTTA
TAAAGCGGGTTCTGCAGTCCAG
>NODE_2065_length_196_cov_102.229591
AACTTATAAAGCGGGTTCTGCAGTCCAGAATTCTAGGTCAAGTTTCTCATGCTCTGTAAG
CATGGCAGATGGACATTCTGATGATCATGGGAAGTTGAATATGGACCAGATGTTAGATAA
AGGCAGAGAATTTTGGAATGGCCTTCCTAAACCAATCAAGAGCTTCCCTTGGAACAGAGT
GCTTGATAATTTCATCCAACGCATTCTTGATGTTGTAATTGCTG
>NODE_2066_length_283_cov_97.201416
CAACGCATTCTTGATGTTGTAATTGCTGTCATCAAATACCTAAGTGCACCTGTCCTCGCT
GTTACTTCCCTGAGTGAGATGTCATACTGTGCACATGAAAGAAAACTATTTCTTGTTCCT
GTTCCGTTGGTTCTTGGGTTTGCTGTTGCTGGGATCTTGAAAGAGACAGCACAAGAAGTA
TCTCCTCTTATCAAGGATGGTGACGTTCCTTGGCATTTGATTGCAATTGCTGTTTTCCTC
ACTCTTCTGAAGGTGCCTGGGCCATACTACCCATATTGGGGACGCTTCTTTGTTCCTCAT
TTTGCAAATGG
>NODE_2068_length_76_cov_15.078947
GTACAACTATTACTATGCATCAACGTCGTAACATGTTTTGTCGTAAGTCATTGATAAAGG
GTTAACATGCATGCAGCCTCGGCGTGCTATGGGAACCAGGACCA
>NODE_2069_length_29_cov_147.482758
GCAACCAGGACCACGGGCCATGGATAACAGGGGTGAGTGGTGCCCTATGGAATAATA
>NODE_2071_length_56_cov_687.053589
GCTCCTCACCCTTGCAAAAGAGGTAGTGTGCTTGTTAGAGTTACTGACTTTTGTGCTAGT
TGTGCTGGTGATCTTAACCTTTCT
>NODE_2073_length_59_cov_1049.101685
TTGTGCTGGTGATCTTAACCTTTCTCAACAAGCTTTCAATCAAATTGCTGATACTAGAGC
AGGCAAAATTCGTGTTCGTTACGACCC
>NODE_2078_length_146_cov_442.267120
CTTGAAGTAGATTTTCAGAATTTATATAAAACCTTTGTCGATATAATAGTATGTGTGTAT
AAGTGTGTGGAGAGGATCAAGGTTGACTTAGTGATTATAAGGTTCTTCTTGATCCCAGCG
GCGGGTTTGCTTCTCCTTAAAGTGTGTGTGTGTAAGACCAGTTATTTGACGTGG
>NODE_2079_length_34_cov_96.500000
TGTGTGTAAGACCAGTTATTTGACGTGGCTTTGGGATGATTGTAATATCTTTTTCTAAAA
CA
>NODE_2082_length_158_cov_69.658226
ACTAGGGAAAAAACAAAAAAAAAAACTCCTATCACGTGGAAGAAGAGCCTCTAAACCTCG
ATTCTTTGACGTTCGTGTCAAATGGAAGAACTAGACCTGCCTATCTACGGTTCTTCAACC
TACTTTGCATTTAGCAATTTAGCATTTTCTAACTCATAATTAACTAGGGAAAAAACAAAA
AAAAAA
>NODE_2091_length_44_cov_160.500000
AAAAAAAAACACTCACAGTTTCTCTGTCTCTCTTGTCTCACGCTTCTCGGAACGGCTGCA
CGCCGGCGTTTT
>NODE_2092_length_347_cov_152.063400
TCTCGGAACGGCTGCACGCCGGCGTTTTGGGCGGCAATTAGCTGCGCCACAAATCACCCA
ATCGAGCGAGTGTTAGAAGAAATGACCCCGGTTTGCCCATTTGTCAAAGTTGCTCGGCCT
GATGATGCATCTTCAAAACGAAATGGTGAAAACCAAAATAAGCATGCAGCAGAACATGAG
AGTAAATCTAAAAATGAGAGTGTTGATTCTGCCATGATTGAGCCCAAGTGCCCTCTTGGA
TATGATTCTCATTCGTTTAAAATTGGCCCTCTTAGCTGTGTCCTTTGCCAAGCCCTTCTT
TTTGAGAGCAGTAAATGTGTGCCTTGCTCCCACATATTCTGCAAAGCATGCATTTCGCGA
TTTAAGGACTGTCCA
>NODE_2093_length_336_cov_304.062500
TGCTGAGGAGACAGTTACTAAAAACAAACCTGTGATATATGAAGATGTCTCACTAGAGAG
AGGTGCTTTTCTGTTTAAGCAAGCCATGAGGGCATTTCGTGCTCAGAATGTCGAAAGTGC
CAAAGCCAGGCTCTCTCTTTGTGCTGTTGATATCAGGGAAGAATTAGAGGAATCTAGTAA
CAAGCCAGAGTTGTGCTCACAACTTGGGGCTGTGCTGGGAGTGCTGGGAGATTGTTGTCG
TGCAATGGGGGATTCTGCATCTGCTATCACCTACTTTGAAGAAAGTGTCGAATTTCTGTC
ACAATCGCCTTCTGAGGATATGGAGATTATACATACTCTCTCCGTTTCACTGAATAAAAT
TGGA
>NODE_2094_length_419_cov_282.584717
TCTCTCCGTTTCACTGAATAAAATTGGAGATCTAAAGTACTATGACGGAGATCTGCAAGC
TTCAAGAACTTATTATTTTCGATCTTTGGACGTTCGTCGTAATGCCTTGAAAAATCATTG
TGATTCTGCGTCCCTGACTTTAGATGTAGCTGTTTCTTTAGCAAAAGTGGCTGATGTTGA
TAGAGGGCTCAGTAATGAGGAGGGAGCTAGTGCTGGTTTTCGTGAAGCTATAAATTTGTT
GGAATCCTTGAAGATAGACTCTAGTGAAGTAGCCCTCGAACAACGACGCCAATCAGTGTT
GGAGTTCCTCAATGGCCAAATTGCTGAAAAACAACCTGATCAAACCAATTAAAGATCAGC
AATTCTGGACGGAAATTGTGAAAGAAGACCTCTGTATGAATCTACTTGGACAAGTATTTG
TGTAATATAAGCTTGTGTTTGTCGAGG
>NODE_2095_length_46_cov_473.304352
GAGGTGATGAAGAACCTGAAGCTGATTGGAATTCGGAGTTTCCTTTAGGAGAAGCATTTG
AAAGCTCGGAAACT
>NODE_2101_length_56_cov_10.500000
AAAACGCCGGCGTGCAGCCGTTCCGAGAGGCGTGAGACAAGAGAGGCAGAGACGACACAG
AGAAACTGTGAGTGTTTTTTTTTT
>NODE_2103_length_100_cov_19.690001
CAAAAGATATCCCATTTACATGACAGGTACACAGCGACATGCATATGATCCCTTCTTCTT
ATACGCGATTTTAGAGTAACTTCATGCAAACCTGTTTTTGCAGGACCGACATTGTACACG
TTGTGCAC
>NODE_2104_length_140_cov_24.371429
CCGTATATATCCGTATCCTATATGGATACCGAGTCAAGGATATGAAGAAACCTGCTTTCC
TGCATCTTCTCTGAAAAATGTAGCCTTTCACATAGAATGGATTTGTTTCATCATTTATGT
ACCTTCATGATGTTTTTCAAGGCATTCACATTGAACTCAGTACCACCT
>NODE_2105_length_61_cov_169.393448
GAAAACAAGAGACTAAACTTCAAAATCACAAACATTTAGTACTATCTTTTTGGTCAAGTT
ATTTGTTTTGCTTGAACATAGAAAAAAAA
>NODE_2107_length_236_cov_27.822035
CAAATGTTGCTTTAGTTGGTCACACGTACGTATGCACTGCATGTTCCATTCAGTAAAAAT
ATTTCGAGTTAAGACATAAGCGTTGAGAAGTTACATACTTACATGAACTGAGCTAAGTAC
TGGCCAAAACTGACTGTAGTTTGACATAAGACTATATGAGATACTTCTAAGAAAGAAAAG
AAACAAATTAACATCCTTCGCTTGCAATCTTCTGATCTTCATCTTGTGTGTTGTAGGTAT
TTGATCCGAGCAACTTTAAGCAAT
>NODE_2108_length_76_cov_327.881592
GTATTTGATCCGAGCAACTTTAAGCAATGGACATTCTTTTACAGCATATACATATGCAGG
AGAGCTCCCAAGCTGTGCATTTGGCTTCAACAGCCATGGATTGG
>NODE_2112_length_78_cov_1140.307739
AGTCATCAGAAGTGTCTGTTGGACATAGCTATAACCTAATCGATATACCAACACGCAAGA
TTCTGAACGTGGAAACAGCATCGAGGAATCGATCATCAGTCTTTGA
>NODE_2114_length_67_cov_6.985075
TTTTTAGAAAAAAGGTATACTTGCTAACCTTTCCATGGATTTTATACTTAATTGGACCAT
CCAACTCTGCACCTAAAAATGAAAATATTAACAAA
>NODE_2115_length_136_cov_63.095589
GCATTTGGCTTCAACAGCCATGGATTGGTACTTTCTGAACTTTATTATTATGTGCATAAT
ACACTTTGAGGTCACATTTTTATTCTTGGGGGAGTGGCGCAAAAATTAGGTTCATAGCAG
TTTTAGATGCAACAGAGTTATATCAGGAGATCCCACCTATAGAT
>NODE_2118_length_35_cov_530.142883
TGCTGAAGATATGGGTGAGGGTCATGCTGAAGCAGCGAAAGTTCATGGACTTGGTTTCGC
CAG
>NODE_2126_length_47_cov_591.595764
AAGAAGAAACATCGAAAAGAGAAGAAGAAGAGAAAGCATGACTCAGATTCAGAATAGTCA
CCACCTATTATGATT
>NODE_2128_length_42_cov_227.547623
TTATCATGAAATGGAATCTCAGTGTTAGTGTGTTCTAATATCTCATATTATGGTCTTGGC
TACGGTAAAA
>NODE_2141_length_50_cov_30.219999
AAGTGCAGCATACGAGCAGGGGTGGATTCAAGATTTTAATAATGGTGGGACACCAAAATA
ATCAACCTAATATTGTGC
>NODE_2143_length_140_cov_46.535713
CCTAATATTGTGCAAAAATTCAAAAAGATTCATAATACATAAATTGCCCATAAAAAATTA
TTTTTATTTAAATCAAAATGTAATTATTTTTTTATGTAAACTTTTACAATTGTTCTCGTC
GAGTCTTCATATTTTGGAATTGAGCTACAATATCATCGAGTCTTACTT
>NODE_2144_length_58_cov_6.000000
TTTTGATTCTTCAATTCTGAATTATGGTTCTTATTCCGATTTTGGTGATTATATCATGAA
TTCACTTGGGATGATGTAAAGGTTGA
>NODE_2148_length_59_cov_177.881363
TCGTAATTTGGAAGAAGAGGAAGAAGAACTGAAGTTGTCCATACAGGCGAGGGCAAAAAT
TGCTGATTCAAGTAATAGTGGCGAAGC
>NODE_2149_length_29_cov_150.344833
GCAAATAGCAAGCACATAGTAGACATATTTGGACAAACTCATCCCACTGTAGCAAAT
>NODE_2150_length_108_cov_208.703705
TGGACAAACTCATCCCACTGTAGCAAATGACGTTTTTGACTGCATGAATTGCCGGAGGTC
AATTTCAGCTGGAAGATTTGCCCCACATTTGGAGAAATGCATGGGAAAGGGTAGAAAGGC
CCGTCTTAAAGTAACT
>NODE_2155_length_55_cov_87.654549
ATTTACGCAAGCCAAGTTACAATGGATGTCCCTTAACCTTGATCTGCCATATCCATCTTG
CTCTTGATTACTTCTCAAGAGTC
>NODE_2156_length_35_cov_422.914276
GGGTAGAAAGGCCCGTCTTAAAGTAACTAGAAGTAGCACAGCAGCACAGAATCGGTACTC
CCG
>NODE_2163_length_61_cov_141.295074
CCGGTTATCAAATGGATCACCTGGTGTTTCAGGTGATGAGAACCTCAATGGCGCGGCAGA
AGACTCTTGAGAAGTAATCAAGAGCAAGA
>NODE_2164_length_80_cov_131.212494
GACTCTTGAGAAGTAATCAAGAGCAAGAGGGATATGGCATATCAAGGTTACGGGACGTCT
ATTGTAACTTTGGCTTGCATAAGTGCATTAGATGCGATACACCACAGT
>NODE_2166_length_34_cov_273.941162
TGCATTAGATGCGATACACCACAGTCTATTGTTCGTAGTTCATATTCTGATCTTTTCTCC
CC
>NODE_2167_length_51_cov_76.901962
GTAGTTCATATTCTGATCTTTTCTCCCCAACAAGCAAGTAGCCGCAGGTTTTCTTTCCCT
CTCCTGCTTCTCGAATATT
>NODE_2168_length_29_cov_105.413795
TATTAGCGTAATTGCACGGGTGAATCGCACCAACTCCTGAGTCGGATGTAAGATGAG
>NODE_2169_length_229_cov_57.061134
CCAACTCCTGAGTCGGATGTAAGATGAGTTGCGACCAATATAATTCAGAATTCTCTCACA
CCAGTTGGATGGATTACAATATGCATTATTCTTAATATACGTGGGAGGATTCTCGTTAGC
AGTATTCTTGTTTGGCCTCATCTTGCATACCTGTATCATTTTCTCTTAGTCTTCTATTTC
GGCTTGCTTGAATCATCCAGTTTCATAGAGTTCTGGAAATGTTATTGAAGGTTGCATTCT
CAATGTGCTGGATTTAA
>NODE_2170_length_84_cov_33.869049
GGTTGCATTCTCAATGTGCTGGATTTAATGCAAGCTCAAATGTCAAGCTTAGGTTGATAT
GAGAAATATTGGCACATCAAACATGATATTACGGATACGGGATAGACCGAAG
>NODE_2175_length_139_cov_14.402878
GGCTAACCTAAGGAGTGTTTGCATGTTATATGGCCTGTTCCTCGTCGTAGTACTAGCCAA
GGCACAAGCACCAGCAATGTCACCAATTAATGCATCACCAATACCACCATTACCTCCTTC
AAACCCACCAACTTTGGCAACTCCACCACTCTCTTCCACTCCACCAC
>NODE_2176_length_69_cov_8.000000
CTTCTAAGGAGGTTGTTGGACGCAATTGGTAAGCTTCTTTATACTTTCACCAATTAGTTA
CTCCATCATAATTCATAGACACTTCATTTAATTGTTC
>NODE_2177_length_188_cov_108.005318
TTTTTTTTAAGCTGACCAGACTCTACAACATCACTTACATACATGGAAGAGGAGCTCTCT
GAAGTTACAATGTTAGATTTTAGAATATACAAAACTATTATCATTCAGTCGTTCGCTAGA
AATAGAATTGACAAAAATATCCTACTCGCTCCATTATGTACCTCTTCCTCTATGTACATA
TCTTTAAAAAATATATTGAATGACATGTTTCTTCTC
>NODE_2181_length_283_cov_190.526505
ATGACTGATGAGCACCTCGGCTGTGCTTTGAATATAATTTCGTTTGTACCATTGATATCT
TTTAGAATAAGTCCATAGGAGTAGCAAGAACTCCATCATCATCCCATGAAACTTCCTTCG
CGTTTGAGTCTCTTTTAGTCAGCTCAAGCGGCACATCTAGGATTGGCGGGTCCATGCAAC
GAATTAGAGGCCAGTTTATTCCACGGAAAAAAGGATGCTCTTTTATTTCATTGGTCCCTC
CTTGGGATCCCAATCTGGTAGCAGGATCTCTGCTTAATAGTGCGTAAATTAACTGTCTTG
CTGCAAGACTT
>NODE_2182_length_29_cov_164.655167
GTAAATTAACTGTCTTGCTGCAAGACTTACCGGAATGCTACTCGGAAATGTGAGGTC
>NODE_2183_length_519_cov_141.042389
CCGGAATGCTACTCGGAAATGTGAGGTCTTTGTGCAAAATGTTCGCGAATGTCTTTTGTC
TGTTTTTTCCCCGGAAAGGTGTACGTCCATAAAGCATCTCATACAACAAAATGCCTAGAG
CCCACCAGTCAAGAGCGCTAGTATGGCTTGCTCCAGTTATGACTTCAGGGGCAATATACT
CCTCAGTTCCAACAAATGAGTTAGATTGGGTAGCTGGTTCTGCAACAAATGTTGGCGGTG
GTTGACTCCGAGATCTTCTTTTTTTTGGCTGTGGATGCTTTATTATATGAGGTTTGCAGG
ATGTCAAGAATGAGAGGTCAAAGTCAGTCAAAACAAGATGACCGTCCTTCTGCAATAATA
TATTTTCAGGCTTCAGGTCACGGTATATGATACCTAAACAATGAAGGTACTCCAGTCCAA
TTACAACTTCAGCTGCATAGAACCTGGCTGAATCCTCTCTAAATATTTTCAATGGCTGCT
TGTCAAGCAAAGCAAATAACTCTCCTCCAGGGCAGAAGTCTGTTATCAAACAAACGTGCG
TAGAAGT
>NODE_2185_length_79_cov_223.113922
CTGGAAAGAAGCATATAGAGTAGGAAGGAAAGGATGATCCAGCAAAGAGATAATTTCCCT
TTCAATGCAAGCACGGTGCACCTTATTACGATTCAACATCACATCTT
>NODE_2186_length_217_cov_86.677422
ACCTTATTACGATTCAACATCACATCTTTATCCATTGCTTTCATTGCAAATAATTCTCCT
GTACCTTTCAGCTCCACCAAATGAACACTGCCGGTATCACCACAACCCAATGGTTTTATG
GGTTTAAAATGATCTAAACCAATTTTTTCACCGGAAGCAGTAATCTTTTGGATTGCAGCC
CAACTGGAGGAGCCCCTCTTATGAGGCATTGGGTAAACAGGGTTAGAATGAATTGCCCAC
AGGTC
>NODE_2189_length_367_cov_135.013626
CAAGTTGGCATCAGGCAGTTCTCGAACAGCTTCATCTACATTTCCTGCAGTAGCTTTGAC
CACTTTAGCACTTTGTTGTTCTGCTCTCTCTGACAGCCGGTTACGTAATGGTTCGACATG
ATCGCTTCCATCTAGTTGCACTCCTATAAAGTATTGCAATTCCCCCTTCTGATCTCGCAT
GGGTTGCAAATGAAACAAGTTCCAAAACTTCTTACCACTTTTTGTGTAATTTATTAACTG
AACAGTGATATCCCGCTGCTCCCTGATAGCATCTCTTATTTTTTGGACAGTGGCCTGATC
TGTCTCTGGTCCCTGGAGAAATCTACAGTTTCTTCCCAAGATTTCTTCTCGTGTATACTC
AGTCAATTCAAGAAAGCTATCAGATGCAAAAATAA
>NODE_2195_length_48_cov_21.562500
CTGTTATCAAACAAACGTGCGTAGAAGTGGTGGCAAGTATGTGAGGACCTGGAAAGAAGC
ATATAGAGTAGGAAGG
>NODE_2198_length_87_cov_90.425285
TTATTACAAAATTCTTCTCGATACGCTCCAATGTTGTCGCTAGATCAATTCCTTGTCGTA
TATCCCTTTCTCTTTCTGAAAGCTCCCAGTTGTCAGCAGGATCTACGTCTTTTGG
>NODE_2199_length_29_cov_125.000000
AGTTGTCAGCAGGATCTACGTCTTTTGGCATCAGAAACTCCGGCTCAAGACTTGGTT
>NODE_2200_length_70_cov_91.514282
ATCAGAAACTCCGGCTCAAGACTTGGTTGTCGTTCATGCTTCGCAGAAGATCTCCCTTTG
AACCCCAATAAAGAAATACGTGCTGATTTCCTAGAGCC
>NODE_2204_length_101_cov_84.366333
TCTCTACTAGATGCATCAAGTTTAGGAGTCTGCCTACCAGGAGTTCCCACACTGTCAGTT
TCTGCATTTTTTGGCTGAAGAGTATCGAGATTGAACTTCCCTAAAGCCTCCCGTTTGTCA
GCATCATTA
>NODE_2205_length_388_cov_86.314430
TAAAGCCTCCCGTTTGTCAGCATCATTATTCACAGACTGAATGCTAGATCGTGGATTCTT
CACAGTCTGAACAACCTCTACTATGGAACCCAATGCTGCTTCCTTCTGACGAGCATCATA
ACGGATCAATGATTTGGGCAAGCCATTAGGACGTACTGCCTTGTCATTAATTCCTTCAGT
GAATTTACTGACCTCAACCTGCATTCCAATAAATTTGATGACACGATCTTGATCATCTCT
AATAGGGGTAACAGTAAGAAGGTTCCAGAAAGGTGTACCATCCTTCTTGTAATTCAATAA
TCTACCGCAGTAACTTCCTCCATTTTTTACTGCCTGTCTTATCTTCTCCACCTCGTTCTG
GTCCGTTTCTGCCCCCTGCAAAAATCGACAATTGCGTCCAACAACCTCCTTAGAAG
>NODE_2212_length_82_cov_703.048767
CAACTCCAGCAAATACAAAGAGCAAAGTAGAGATAAACTCAGCAATGTAAGCCTTAATTG
AGGCCCAACTGAAAGAATCATCAAATCTGCCAAAAGCAATTGCCATCACT
>NODE_2217_length_75_cov_180.600006
CATTTTCTACTGGATTGCTCAGCTTGCTGGTTCTGTTGTTGCTTGTTTCCTTCTCAAGGC
TTCCACTGGTGGCTTGACAACTCCAATCCACAGTGTGCCAGAA
>NODE_2223_length_35_cov_143.971436
GCTGCAGCTTTGCTTTTATAATTGGCGTTCCCCACTGATCCAAAAAAAAAAAAAAAAAAA
AAA
>NODE_2236_length_441_cov_50.308392
AATAGATGAGCATCTTGATCTGGTACCTTTTTTGCTTTTTAAGCCATTATTCTGCAAGAA
GGGCATCTATTATTCGATCAGATCCAACAAAAAAGTGTAGCTAATTAAATATTTTTCCAA
TTCCACCAACTTTGGCTCTTCAGAAGTGGGGAATCCTTTGCCCCCTTCCTCCTCTCCATC
ACTCTCATCTGCTGCGCTAGATTGATCAACTTGCGAGTGTTCTTTTTTGACGGGAAGAAA
ATATATCCTTAATAATAAGCCAAACAGTACATACAATGATAATTAAGATCTGAAAAATAC
GAATTTAACAAATTGCAACAATTTTGATAATGAAATCAATTATGTTGCGTTTTACCTTAT
TGAAAACAAGCAAATGTTTTTCCCGACAAAACTTTAATCTAACTAGTCAATTTACTCAAG
TGGTGTTTCCATCTATTTCAGGTCGAGTATGGGGACAATACTGTTGATT
>NODE_2247_length_38_cov_393.026306
CGGCACCGACACGCTCAGCATACTTTCCAGCCTTCAAAAAACGAGCAATACGACCAACAG
GAAACT
>NODE_2261_length_167_cov_391.185638
TTTTTTTTAATTTTTGAATTTTGGTGGGAGAGGAGTAATTCTGAAGGATGTAAGATGTGG
TCAGTGCCAATTTTTGAATTTTGACTACATTTTTTAGGGGATTTTTGACTCTATTATAGG
AATATGCTTTTGGCATAATCTTCCTCGTTTGTATATGGGAATGTTTTATTATGAATAATT
TCTATGGTAAGGAAA
>NODE_2288_length_43_cov_119.976746
CCTCTTCCTTCCTCTCACAAAAGACCCATCAACAAACCAATACTTGACCCGAATCCATCA
TGGATCAGCCC
>NODE_2289_length_35_cov_576.942871
ACTTCTATGCATAGCAGACGAACTCAAATAAGAGCAACTAGTTTTCGATTTTATCAAAGA
AGA
>NODE_2290_length_29_cov_994.896545
CCATCTCACTCTGCAAAACAAGATCAATCACAGGTACCACTATTGTAGACCTTTCCA
>NODE_2294_length_43_cov_260.441864
CTCGAGAGCATGTTTGGTTCAACATTTTCCAGCCGTAGCTTCTTATTCTGGACTTGGACG
GCTTTGAGGGT
>NODE_2295_length_100_cov_406.190002
TATTCTGGACTTGGACGGCTTTGAGGGTGATAATGTAGCTACCATCGCCCTTATTTTCCA
AAAGTGGAGTGTAAGTCATCGATTTAAACACATCGATATCATCATCACTCGAATAAATCA
TCCCGCTC
>NODE_2296_length_77_cov_149.896103
AGCACCTGTTCGGACCCGGCCCAGCCCGAAAACCCCTTTCGCACCCGAGGGTAAACCGGA
GAGTAAAATCGACGGAGCGCAAGAGAGGAGGAAGGAATCAACGGG
>NODE_2297_length_80_cov_117.587502
CGCAAGAGAGGAGGAAGGAATCAACGGGTGAGATTTGATCATGGAAGGAAACAGTTGTTT
CAACGAGCTCCCCTGTTGCAGAGACTTTAGTAGTGGGATTTTGTAAAA
>NODE_2298_length_100_cov_251.860001
GAGACTTTAGTAGTGGGATTTTGTAAAAGGACAGAACATGCTTGTTGATTTGAGGAAAGT
GAAGAAGGGCAGGGATTTGGTGCGGCGGAAGTGCACTGAATGGATCGACAATGGACGGCT
GTGATTGG
>NODE_2301_length_75_cov_167.759995
GATTGGTTTAGGGGATGAAGAACAATCAAGCCATAGGAATGGAGAGTTGAGATCTATGAT
GAGGGAAGTGGGTAGTTGGGCTGATCCATGATGGATTCGGGTC
>NODE_2307_length_316_cov_76.072784
TCATATATTATATACATTTTCAGCACTTATAAAGGGATGAGCCTTCATGAACTCCCAGCA
CAGGTAATTTCTTAAAAAATAGCCAGAAGATATCCAATAGAAACTTGCTACTTTTAGTAC
ACAAATTAACAAATACATACATCTTAAACCAAAATGCTATCTACTATGCTTACATAAACC
TTGATTTTCTTTGTTTAAAACACATTTAGTTTATAGTTGAACCAAAGTTATTACTTGATA
GTCGAATTCTTCAACGAATTTTCATCACCTTTCGTGGACATTGAGTCCCATTTAATCCCA
AATTAGAATTATTGTCCCCTTGAAAATCATAACATCTTCCTCTT
>NODE_2332_length_32_cov_208.562500
TCATCATCATCATTCTTCTCATTAACATCATTAAAGTCACCTTCACTAACTAACCCATCT
>NODE_2333_length_29_cov_120.413795
AAAGTCACCTTCACTAACTAACCCATCTTTTGGGGGCCCACGCGGAAGATTGTCCAC
>NODE_2335_length_33_cov_378.212128
GCGGAAGATTGTCCACTATCTCCTCTCGTATAATCTGGTTGATTTCATCACGGCCCACTT
T
>NODE_2339_length_219_cov_222.484024
ATATTTCATTATCTCGTCTTAGTTTTTCGTTCTCCCCTGATAAATCTGCAATTTCAACAC
TTCCCGGTGATGACGTGGAGGTGGACCCCGCCTCATCACCGGACACTGACTGAGAACCAC
CGACGCCGGAGATTTTTCCGGTGAGTGTCGTTTTCCGCCGGCGAATGTCGGAGAGAAGAT
CTTGTTGATCTTTCTTGAAGTTGTCGTTAGCAAATTCCCATTTGTCCGGCACAATTTTGC
GAAATCC
>NODE_2340_length_88_cov_214.295456
ATTTGTCCGGCACAATTTTGCGAAATCCATAGGTATTAAGCTGGCGAACAAAACTAGAGA
AATTGTTGTGCTTGAAGTATTTGGGCAGCAAATCCTTGGCAAATTCAGCAGTTTTC
>NODE_2341_length_29_cov_188.275864
CAAATCCTTGGCAAATTCAGCAGTTTTCCACACTACAAAGGTAATACCTTTCTCTCC
>NODE_2343_length_426_cov_105.410797
CCTTTCTCTCCCCATGAAATCACATCATTTGTACTCTCATCATCCACCATCTTATATGTC
TTCGTCAAAAATGGCGCAGGAATTGACCTTTGCCCCATTTTTTCTACCCAATTATAATAT
TTACCTCCTAATTTACTCAAATAACTAATTAAATTAAAAAATACCCTGTTTTAACTTTCT
TTCAATTTTATTTCCTAAAAATTGGTTTGAAAAAAAAGATCGAAAATTGAGTTTTAGAAG
GAAGAAGAACAACTAAAGAGCAAAAGAGCAGTTAAAAATTCCCATCCCCAACAATAAAAC
CCAGAAAGAAAAGACCCAGAATACATGATATATTTTTATTAAAATAGAATAAGAAAAAAA
AGAAGAAATCTTTCTGTTATTCTGAGTTTTCTTTTTGATTTAGAAGAAGATGAATGAACA
ATAAGAAGAAAATGGTTTCTGGGTTTGAAAGATC
>NODE_2348_length_75_cov_5.920000
CAACAGAATTTTGCTGATGGCGGATTCAATATTTCCCAGAGTAGCTGGAAGCTGTAGTAA
TGGAAGTGTATAACCGCCTTTAGTTGTCCTGCACAATAAACGT
>NODE_2349_length_75_cov_18.306667
GTGTATGAGTATTTGCATAAGTTGAGGGGGGTCGTGAGGGGTGTGAATGAGAAGGCGGCA
CACGTTGTGGAGAAGTGGTTTCGGGGGGAGAAGGCGGCTGAGG
>NODE_2350_length_64_cov_33.000000
GTTTGGAAAATGGTGTTTTATCACTAGCTGGTAAAAGGAAGGAGAGAGAACTGTCTCCTT
CAAGGTAATATTAGTTCGTGTAGGTAGCAGAC
>NODE_2352_length_29_cov_14.344828
TGTAGGTAGCAGACGTCTTCCTTTTTCGACCTGCATTGCACGGCTCCTTGTGCTTCT
>NODE_2354_length_72_cov_37.388889
CATTGCACGGCTCCTTGTGCTTCTCCATGGCTATGGAACATATACAATATACAAGACTTG
CTGAGATTATGTAAAATGTACTATTATCAAAATGTTGCCA
>NODE_2357_length_60_cov_36.799999
GTCGTCGGACGTCGGACGTCGGCTTTCTTTCACTCTCTCAAACTCACTTACCGGCTATTG
CGCTCAACTCTTGCTTTTCTGACTCAGG
>NODE_2360_length_94_cov_119.957443
CAATCTCACAAAAGCTATTTCTCTTTATGATTCAGCTCTTTCTCAAAACCTTCGTTTATC
TTCTCACCACTTCAATGCAATCCTCCACCTTTGTTCTTCCTCTGATTCTCTCTCCTCACC
AA
>NODE_2361_length_29_cov_147.137924
TCTTCCTCTGATTCTCTCTCCTCACCAACCAAGGCCTTAGCTCTTGAAAATGGTTTC
>NODE_2363_length_311_cov_113.813507
TCAGGGTTTTCCACCATATGCAATCCCACAACATCCCACAAACTGAGGCAACAATTACCC
AGGTTGCCCGCCTTTCAGCTGCTAAAAATGACCCAGATTATGCTTTTGAGTTGATTAAAT
CAATGAAAAATAAAGGGGTCTTGCCAAAATTGAGGACTTATAGTCCTGCATTGTTTGGTT
TCTGTGAGAATTTGAGGGTTGAGGAAGCATATGCTGTGGAGGAGCATATGAGGGGTAATG
GGGTGAGGTTAGAAGAGGCAGAAGTGTGTGCCCTTTTGAGAGTTAGTGCTGAATTGGGGA
GAGAAGAGAAGGTGTATGAGTATTTGCATAAGTTGAGGG
>NODE_2364_length_362_cov_48.270718
GTGTATGAGTATTTGCATAAGTTGAGGGAGGTGGTGAGGGGTGTGAGTGAGGAGGTGGCA
CTTGTTGTGGAGAAATGGTTTCGGGGGGAGAAGGCGGCTGAGGTGGGTGTTGAAGGGTGG
GATGTTGGGAAGATGAAAGATGAGAGGGAGAGGTGTGGGGGTGGGTGGCATGGGAAGGGG
TGGTTAGGGAAGGGGAATTGGGAGGTGAAGAAGGTAAAGATTGGGGATAGTGGGGGATGT
TTTGGGTGTAGGGAGCGGCTTGTTGGTGTCGATGTTGATTGTGGGGAGACCAAGAGGTTT
GCGCAATCGATAGCTAGTTTGGCTATGGAGAGGGAAGTCAAGTCTGATTTTAAGAGTTTT
ATGGAGTGGATTGATAATCATGCTGACTAC
>NODE_2365_length_64_cov_36.109375
GGAGTGGATTGATAATCATGCTGACTACGAGGCTATAATAGACGGAGCAAACATTGGGCT
CTACCAACAGAATTTTGCTGATGGCGGATTCA
>NODE_2366_length_83_cov_41.759037
CAACAGAATTTTGCTGATGGCGGATTCAGTATTTCCCAGCTGGAAGCTGTAGTAATGGAA
CTGTATAATAGAAATAAGAAATGGCCTTTAGTTGTCCTGCACAATAAACGT
>NODE_2367_length_198_cov_54.595959
GCCTTTAGTTGTCCTGCACAATAAACGTCTACGGGCTTTTCAAGGGAGTCCTTCCAATCA
GAAGCTGCTTGAGGAGTGGTTAGCTCAAGGCACGCTCTATGCAACACCTAGTGGATCAAA
TGATGATTGGTATTGGCTCTATGCTGCTGTAAAGTTTAAGTGTTTGCTTGTCACAAACGA
TGAAATGCGTGATCACATATTTGAACTCCTTGGAAGCAGTTTTTTT
>NODE_2368_length_45_cov_87.488892
AATATTAGTTCGTGTAGGTAGCAGACATCTTCATTTTTCGACCTTCATTGCACGGCTCCT
TGTGCTTCTCCAT
>NODE_2373_length_29_cov_804.275879
TCGGACAGCTTTGATATCAAGGGATAGGCTTGCAGCCAACTTCAAAATGGGTGGGAT
>NODE_2375_length_75_cov_624.746643
GGGCAAAAAGCAGCAGAAATTATAGAGAAGGAGAATCCTAATGTGAAGGCTATCGTCATA
TTAGATGGAACTCCGGTTACATTGGACTTCAGGTGTGACCGAG
>NODE_2378_length_44_cov_414.318176
TTTTATTTTTTTTTTTTACTTAATATGTGTTACTTATTATATCATAGAAGCATTAAACCA
TAATCAATAATT
>NODE_2382_length_40_cov_302.299988
GCAACAACTTCAACTCTCCTACCCACCATATCTTGAGGAACATCATCGGTGTGGTAGAGA
GTCTTATG
>NODE_2383_length_39_cov_244.256409
CATCATCGGTGTGGTAGAGAGTCTTATGGATGTCCATAGCGTAGTCGACCATGTTAGTTT
TGCTAAG
>NODE_2384_length_29_cov_227.827591
CGTAGTCGACCATGTTAGTTTTGCTAAGAAGCTCGATCTTAGCCTTGAGAAGTTGTT
>NODE_2385_length_46_cov_229.695648
AGCTCGATCTTAGCCTTGAGAAGTTGTTCTTCTGGATAAAACTGACGTTCTTGGAGAAAT
TCGAGGAGAGGAAA
>NODE_2386_length_33_cov_268.939392
GTTCTTGGAGAAATTCGAGGAGAGGAAAGACGAGATGACGGTCGAGTTGGGGCGCGATTC
T
>NODE_2394_length_45_cov_11.533334
ATGCCTCAATCTGCTCTGGACCGATCTGATTAAAAATAACAAAGAGATCTGGTAACGTTC
TTGCAGCATCTGC
>NODE_2395_length_31_cov_103.870964
GCCATTGTTGTTGCTGCTGCTTGCTACTTTCGCCGCTCTCTAGGGTTTGTAATACAGCA
>NODE_2396_length_63_cov_25.761906
GCCGCTCTCTAGGGTTTGTAATACAGCAACGAAGAGGAGAGAGAGAGGGGAAAGAATATT
GAGTGAGGAGAGTGAAAGAGATAGGTATGAG
>NODE_2399_length_87_cov_272.160919
CTTTTACTCTGTTTTGGTAATGTAAGTATGATGCTATTATGCTATTATCACTATGTACTG
TGATCCTTGTTTTCAGCTTTTGTAATGATCGGCAATAGTAGTAATATATATTCAG
>NODE_2403_length_86_cov_11.000000
AGTAATATATATTCAGAGTTTTTCTGAAGTGTGTTTGTCATGTTTCTTAAGATTTTTGGG
TATCTTTGTTTGTTCAACTCCGTTGTTTTAATGCTCATAGACTAATGTTTTGAT
>NODE_2404_length_1219_cov_80.229698
GAGCAATAGACTGTAAGCGGCGTCTGAGTATTTCGAGATAAAAATACCACCTTTGAATCT
CAACGGAATTCCCAATTTTCTTTTTTAATAAATGTGGATTCCTAGCGACGACATCGTTTT
GATCGAGAAAGGAAAAAAACCCGGTGACCCATGGGTTATTACCGTTAATTGCCCGGATAA
AACTGGGCTTGGTTTGGATATTTGTCGCACCATTCTTGATTTTGGGCTTTATATATCTAA
AGGAGATGTTTCAACGGATGGAAAGTGGTGCTACATAGTGCTCTGGGTAGTTCCTCATTC
TAGTACTCGTGCAGTTCGATGGGAAAACCTAAAAGAACGGCTAGTCTCAGTATGTCCGTC
ATGCTCCTTGTCGTATTATTACGCTCCACCGCCACCATGCAAGTCCTCTCCCATCTACTT
ATTGAAGTTCTGTTGCCTTGATCGAAGAGGATTGTTATATGATGTTACCCACATCCTCTG
TGAGCTTGAGCTCTCTATTGAGAGGGTAAAAGTGACAACAACTCCAGATGGCAGGGTCCT
GGACCTCTTCTTTATCACCGACAACTTGAAGCTTCTTCACACAAAGGAGAGACAAGAAGA
AACCTATGAACAACTACGTCGTGTTTTAGGTGATTCTTGTATTAGTTGTGAACTGCAGTT
AGCAGATAAACACCACGAGGCTCGCCAAGGTACCTCATCCATCTCTCCTGCTGTTGCTGA
AGAGCTCTTTGCATCTGAGTATTCGAAGAAGGAGTGTCATATGCAAGCACTTAGTGCAGA
TTTAACACAATTGAAGAAGGCTGTTGTCAATGTTGATAACTCATTGAGTCCCAGTCATAC
GCTGCTGCAGATACATTGTTTGGACCACAAAGGTCTTCTTTATGATATCGTGAGAACACT
GAAAGATCATGATGTTAAGATTTCATATGGCCGAATCTCGGCCGTTACCAAAGGACATCG
AGACATGGACCTATTTGTCCAGCACAAGGATGGAAAAAAGATTGTGGATTCTGAGCGAGA
ATACTTGTTATGCTCCTGTCTCAAGATAGAAATGCTTCACCCATTACGTGTACTCATAGC
AAATCGTGGACCTGACACTGAGCTATTGGTGGCTAATCCAGTTGAGTTATCAGGACGGGG
AAGACCTCGAGTTTTCTATGATGTAACTCTTGCTCTTAAGAAGCTTGGCATTTGCATATT
CTCGGCTGAGATAGGCAGGGATTCTGCCTCAGACCGGGAATGGGAAG
>NODE_2405_length_29_cov_49.310345
GATTCTGCCTCAGACCGGGAATGGGAAGTATATCGTTTTCTTTTAGACGAGAATTGT
>NODE_2406_length_45_cov_131.933334
ATATCGTTTTCTTTTAGACGAGAATTGTGAGTATCAGCTGTTGACAACAGATGCTAGAAA
TCAGATTGTAGAC
>NODE_2410_length_47_cov_219.531921
TTGGTAATCAGATTTTTGGTTTTCGACCCTTTTCAGCTGCAGGCTGTATTGTATCAGCTT
CTTGAGTTGATTCTG
>NODE_2413_length_79_cov_95.974686
TGTATAGTGTATTGTATTAGCTAAACGATCAATCTATTATCTTTCTGGAGTAGAGAAATA
GAATCCACATTCAGCGCAAGCTGTCTCGTCGCTTGATTGTGCTACGT
>NODE_2416_length_78_cov_34.000000
AAGCTGTAAACATTCAAGAGTAAGGAAAGGGGAGGAGTTTGATAGTCATAATACCGGACA
ACTGAAAAAACTACTGCATTCCTGAGTGTTTTGGTTTGCTTTACTG
>NODE_2419_length_40_cov_182.024994
CCCCCAAACAATAGAGACTTGGAAAGAGAGAGAAAGTGAATAATAAGCATTCTTTGTTTG
TGTGTCTG
>NODE_2421_length_31_cov_539.838684
TGTGTCTGTCTGAGGCGAGGAGAGAGAAAATAATGGGCGGAGCAACAGGAAGATTACCT
>NODE_2425_length_60_cov_1179.483276
ACAGGAAGATTACCTACTTGGAAAGAGAGAGAAAACAACAAGAAAAGGGAGAGAAGAAGA
CGAGCTATTGCTGCTAAGATCTTCACTG
>NODE_2428_length_69_cov_299.144928
AACACTGCGATAATAACGAGGTTTTGAAAGCCCTTTGTAGAGAAGCTGGTTGGATTGTTG
AAGAAGATGGCACCACTTATCGCAAGGGATGCAACCC
>NODE_2429_length_205_cov_82.580490
CCTTATTATATCTATTTCCTCATTTACTTACAAAAATATCCCCTTAATAAAGAAAAGAAA
AAGGTCAAAAAGTGGGGCGAGGAGTATTGTGGAGAGGCATTCTCCTCGTGAGCAGCCTGT
CACGATTGTCTAACTGCCTCTCCCTCTGCCAACTAAAATAGAGAAGACTCAATACTCAAA
CACTCAACACTAAAGAAAAGAGGAGAGAGAAAAGAAACCCACGCAACGCACGC
>NODE_2433_length_345_cov_129.985504
TGTCGAATTCAAATGGTTCTGGCTCTCAACAATCTGCTCACCACACAGCTTTTGCTGTTT
CTGCCCCATCAAGCCCTACACGCCGGAACAACATTACCCCTACTATACCGGAATGTGATG
AATCCGATGCTTCTACTGTTGATTCTGGTAGGTGGGTGAGCTTCCAGACAGGGGCCACCT
TAGGTTCTCCATCTTCTCCTACATTCAATCTTGTAAAACAAGCTGTTGCCCAGAGGAGTT
CTATGCAGGGCGCACTTAATGGGTCTGTTGCTCTAGGTTGGGGAGGTGCTATGGAGAGAG
GACATGGTCCCGAATTTGAGTTTGGAAACGGTGCTGCTGTTATGGCTTGGGAAGGTGAGA
GAATACATGAAGT
>NODE_2434_length_116_cov_184.922409
CTTGGGAAGGTGAGAGAATACATGAAGTGGGTGTGGATGATTTGGAGCTTACACTTGGAA
GTGCCAAGGCTAGATGCTGAAGGTACTCCCTTGCAGTTCTCGTATTTGCCTCTCCCAATT
GAATTGAAAAGTAGGTACTTGCTG
>NODE_2436_length_33_cov_306.787872
CTGTACAATTGATTTTACTACATACAACAATTTCAGCAAGTACCTACTTTTCAATTCAAT
T
>NODE_2439_length_31_cov_54.290321
AAAAAAGAAAAAAAGAAAAGAAAAGAAAGAAGATCAAAGCTTTAGGTTAGGCTTCAAAT
>NODE_2450_length_35_cov_776.942871
AGTAAGCTGATGCCAGAGTTTCTTCTGGTACAGATCTGCTAGAGTATTGTACCATTCTGA
GAG
>NODE_2453_length_142_cov_348.845062
TCTCTCTCTCTCCCCTGGGCTCTGTACACTTCCGCAACGAGTTCTCCTCTGTGTTCGGTG
GTTCCCTTATAATTTCTGCTCATTTTGCTTCGTCTCTCTCACTTGAAGAAATTTCACAGA
AGAGTGAGAAAGTTCAGCGATGGCGGCACTTCAGTACTTGGAAACACAGA
>NODE_2459_length_37_cov_2.000000
AGGGGAGAGAGAGAGAGACGTAAGAAGAAAAAAAAAAATTTGAAGCCTAACCTAAAGCTT
TGATC
>NODE_2460_length_83_cov_680.530090
AATTTCATCACTGATTTTGAGACGAAGATAAATCTCCTTAAGCTTGCTCATTTTGCTGTC
ATAGTTTCCCGACAGTATGCGGAGAAAGAAGCGGCTATTGGTTATCTAGAG
>NODE_2461_length_276_cov_528.257263
CTCTCCTTTATCTTGCATACACATCTGTGGAGTCTCTTTCCGAATCATTTAAGCTGGATC
TGGCTTTTGATCTTTCATTATCTGCACTTTTGGGAGAGAATATCTACAACTTTGGGGAGC
TACTTGCACATCCAATTTTGAACTCTCTTCTTGGAACAAAAGTTGAGTGGCTTTACTATA
TCCTGCAAGCATTTAACACTGGTGACTTGGTTCGATATCAAGAACTGTGCCATGTTCACA
AGGATGCTCTGAATGCACAACCAGCATTGGTCGCCAATGAAAGAAAGTTGTTGGAGAAGA
TAAA
>NODE_2462_length_60_cov_15.966666
AGTATCTTCTTATGAAGAGTCTCTCTGTAAGTTGTCTAATAATGTTTCCTACATGAAATA
TCTTTAGTATCAATTGTTTTAGCCTTTA
>NODE_2463_length_76_cov_47.328949
CGGGAATCAGAAATTTAAATAATTAAAATTACACATCAATAAACTTGCCCAGAAAAGTGT
TTGAAGTAATATACAGCAGAGGAAGTATATGAAATCAGTCGGCC
>NODE_2464_length_335_cov_182.755219
CAGAGGAAGTATATGAAATCAGTCGGCCATGAATCAAGACGACTCAAAACTACCATCCCA
AGACAGGACTACAGTGTGGAAGAGTATCCACTGAAGAAAGCAGACATTTTTGTTCAATAG
AAATCGAGAAACTAAAGTACAAAAGACAAATTCAACACTACAAAAGCACAATTGAGATGT
ATTTGAAATATCTCGCCCCCTCTTTTAGTCCCATCGAGCAGATTAAACACCTCAGATAGA
GGAATAATACAAGGGGAAAGATTTGCTCCTTTCAGGAAAAATGAATTAAGACCAACAAAA
TACTTGAAAAGATGCATAAAAAAGTTAAAGCCCAGGTGAGACTAGATAACCTCACTACCA
ATT
>NODE_2475_length_60_cov_516.299988
AAGATAACCTAAAAATTAAGACGCAACTAGGTCTGGTGTTTCAGCTTCAACGGACAATAA
GGCAGTGTGTACTTTCCCCACCCAATTA
>NODE_2477_length_65_cov_36.661537
CTTACTGGTTCCCCACATGGTGACATCATTACCAGCAGCCATACATGTGACAACTCCATG
TCCCTTGGCAGCATGTTGTTCGAGAAGATCTAC
>NODE_2478_length_29_cov_85.379311
TGGCAGCATGTTGTTCGAGAAGATCTACCGTGAAAACCTTGCTGCCTAAATCCATCT
>NODE_2480_length_190_cov_193.421051
AATTTCCGCCATTGATACATGATGATTCCTCAACAAAAATTGAATTAAAACTTAGGGTTT
AGAAAATAAAACAACTCATTTTTGCGGCGATTGGCCGGCGTTCCGGGCGGCAACTGGATG
GCTGGAGGCAGACAGCGAATGCGGTGACCGTGGCTGGGTTCCGGCAGGGGCGCTACTGCT
CTGGGTTCCAACAGGATGGTTGCGGCTTAGTGTTTCTC
>NODE_2484_length_111_cov_27.414415
TTGTTGTTGTCAATTTCACACATTTTGCAACGTTTCTTTCATTTTTTTCAAATAAAAAAA
ATCTGTGAAATATTTTTTTCCAAAGTGGGGGACATATGTCCAGGTCTCCGCAGCTAGTTC
CGCTATGGGTTGTTGGGTG
>NODE_2486_length_152_cov_84.375000
GGAAGACGGAATGCCTGAAGCCCTGAACGCGGGAACTCGGAAGGCCGAACCGCCGCTGTG
TCGCCACTCGCCGTCTCGCCGACCAATTTACACGAAAACTGCGTCTGCCATTAGAGTCAT
TTTCTCGGACCTCGGTTTCTCCGACGCGAAGACGATCGAAACTGAAGAGTTGAGAAAAAA
>NODE_2491_length_231_cov_153.060608
TTTGCCCTTTCTCTCAAATAGTTGAATGTATGAATTTCTGAGAAGAAGCACTAATTAAAA
TGGAAGGAAGTGCAGGGTCCCTCGCAGCGTCCCTCGCACTCACGGACTCCCTCGCTCGCT
CACCACAAGCTTCGCGTCAGCCCCACTCGAACTCCGTCGAAGACTCGCGAAGCCTTCGAG
CTTCTCGCACAACCTCACAAAACCGCTCGCGAGCCTCGTCACTCGCAGCACCTCGTCGCA
CAGCCCCACTTCGCACAAA
>NODE_2493_length_117_cov_28.000000
ACCACGCCAAGACCTACTGCTCGTATGTATCTGATTTTCACATTCTGCAATCCGCTGTCC
TTGTTTGACATTTTATACTTAGCCATCTCAGTTGAACATGGTATAATTGACTTAATGGTC
AATTTTAATTAACTTTAACCATTAT
>NODE_2494_length_73_cov_41.465752
CAATTGTGTTGTGTTTTTTGTTTGAGCATTTGCCCAAATGCTAAAATATGCAGTAACTGG
GATATCTTAGAAACAGAACGGATATATAGTGTTTTTTTTCC
>NODE_2495_length_51_cov_27.196079
CAGAACGGATATATAGTGTTTTTTTTCCCCTTTTTTTTATTATCTTCTGGGAGTAGGGGT
TTGCAGGGTGAAGCTTAGT
>NODE_2496_length_85_cov_11.176471
GCAGGGTGAAGCTTAGTAGTGGAAGATTTTTGTTTATGACAATTAACAACCTACAGTTTC
TTGTTTTGCTTTTACATGGTGTTTCGTACATCAGACGAAAATCATGGGGATTA
>NODE_2497_length_304_cov_25.957237
AAAGAATTCGGGTAAACTAACAGAGGACGGAAGGAGTACTACATATAACAAACTCATTTT
TTAATTTTTTTTTTCTATTGCCTATCAACCTATCAATTCGCAATTCGCACACACACCGCG
GCGCCGCAAACGAACCTCTACTCCTCTAGCACGCGAACTAACCCAGACACTCAGTTCCTC
TTTCTCTCTCATTCTCCTTCGCGAATCCAACGCGAAAACTTCAGGCGACGCAGCGACACA
GTTCAGATCGGCGGCGTAGATCTTCAGGCGACGGTTCAGACTTGAGACTCGTCGCCGACT
CGCCGCATAGCAGCCATGGAGGCGCAAAGCAA
>NODE_2502_length_32_cov_475.312500
GCAGTCTTCTACAATTCTTCTGACTTGTTTCAATCCTTTAAAAGATCCCATAGATGCTAC
>NODE_2526_length_65_cov_555.461548
GTCTTCCTAGTTGTTGAAACAGTCATAGTTCCTTCAACCAAATTAAGCTCACATGCAATA
CCATGCTCACGCAAAGCAGCCTTCACAGTTGGC
>NODE_2529_length_50_cov_201.699997
CTCACTTTTGATAAAATAGTTCAACTTATCAACATCTTTCAATTTTGTGTAGCAATTCAA
CAAAAGAGTAGTATGATC
>NODE_2531_length_32_cov_173.531250
AAAAGAGTAGTATGATCTTTTGATGCGAGCCCCTTTTCATGTAAACTTTCCAAGTAATTG
>NODE_2532_length_176_cov_186.068176
CTTTTCATGTAAACTTTCCAAGTAATTGGTCAGATTGTGGATTCTCTGAGCATCCAGAAA
TTTCTGTATCACAAAAGAAGGTTCAAGGTGACCAATGGTGTGGATGTACTGAGCCATAGC
CTCATCATATTCCTGCTTGCTGTACAAGTGATCACCATATTTGCGAAGCACTTCAGCAGT
TGCAGCAGCATCAGCTTGCTGAGT
>NODE_2533_length_29_cov_153.965515
CAGTTGCAGCAGCATCAGCTTGCTGAGTTTGAACAAGATTGATAGCCACAGAATATA
>NODE_2534_length_474_cov_118.571732
TGAACAAGATTGATAGCCACAGAATATAGATTCTTCTTGTAAAGCACATCTAACTTGCTC
TCCATGTCCTTCTCTCCAACACAGATGGCAGATTTATCAGCCATGACGAGAATTATGTTT
CCCCATTCACAGAGCATGTGTGAGACTTCATTAACCGTAGCACTATGTGCTATTAAACGG
TTTTTCAGGTCATATATATTAAACGTATTCTTCGTACTTCTTTGATCTTCAATCACGCAC
AAAAGATATCCACGAAACCATCCAAGGAGCTTCTTCTCTCCTTCAAACGCCCAGCAAGGA
CCACGTCCATCATCTTCATAAAAATACACAGCTTCAGGCCGACCAAGTATTAGCTCCGAG
CGGTCACTCATTGCAACACTTTTTGTAGTACATCCAATCCGATCCAAGGTTTGCCTCTTT
GCTGGTTGGTATTGCAGGTTGAACAAACTGACAGCAGATGGAGTAACTGCAAAGAGTTGA
ATGGCTGGACCATCATTTCTAA
>NODE_2535_length_158_cov_93.886078
CAGCAGCATGACCTGCTGAGGCATTTTCCACCCAAAGAGTAAATCGGGTAATTCGCTCAC
GAGCTATGTCTCCTTTGATGCAGTAGATGCCTCCATTGTCCAATCCAATAGCTATGAGAA
GTATAGGGGGAGCTTCCTCTAGAACTAAAAAGGATGTAATCTTAGCTTCGGGGAACTGAT
TAGTGA
>NODE_2537_length_201_cov_167.029846
GGCCAATAGTAAGAAGGTAATTACGTTGCTTGAGTTGTTGCAGAAAAAGGACAGAAGAAG
AGTGAGCCTGAAATGCATAATTGAACTTAAAACCTCGATCAAGAATACTAACAGTTCCAT
CATCACATCCGATGGAAACTTTTCCTCTTCCACTTGAACAACAATTGATTTCCCCAGTAA
TTTCCTCAGGTACCTTGAATTTACCTCCATATTTCTCCTCAAAGAACTC
>NODE_2552_length_85_cov_146.529419
TAATCCCCATGATTTTCGTCTGATGTACAAAACACCATGCAAAAGCAAAACAAGAAATTG
TAGGTTGTTAATTGTCATAAACAACAATCTTCCACTACTAAGCTTCACCCTGC
>NODE_2554_length_29_cov_102.827583
ACTAAGCTTCACCCTGCAAACCCCTACTTCCAGAAGATAATAAAAAAGGGGGAAAAA
>NODE_2557_length_31_cov_322.838715
ATCCCCTTCTGTTTCTAAGATATCCCAGTTATTGCATATTTTAGCATTTGGGCAGTGCT
>NODE_2559_length_58_cov_319.862061
TGCTCAAACAAAAAACACAACACAATTGCTCACTCTGCAAAGAAACAGATCACTTGCACA
ATCTTTTTTAGCATACACAAGCTACA
>NODE_2573_length_37_cov_73.378380
TTTGCCCTTTCTCTCAAATAGTTGAATGAATGAATTACTTGCGAAGTGCGAACTGCCTGA
TGGGT
>NODE_2577_length_77_cov_9.532468
GGCGTCGTTCTGTTACCCTGATCATTGGTGATAATTTCAACACGATTATGGTTCCAAACT
CCTAAGCATGAGTAAGTGGTCCCAAGATCGATTCCTATCACCGGC
>NODE_2578_length_153_cov_18.718954
GATAAATCTGACACGATTTCACATGAATTTGCGGTCAAAATTTGTAGATTTGACGTTTAA
AGTGCAAATGTTCATGCCAGTAAAAACACAAACATACTTTAATTTGTTATTTACAAGGGA
CATGCATGTTGATACTAGTAAACAACTATTGCAGGAGGAGCATGTGGGTACGGGAATTTG
T
>NODE_2579_length_122_cov_90.008194
CAACCAAAGAACATTCTAGAACCCACAAACTTTCCCTTTACCCCCTTTATTATATAAACC
CTCGCTGCTGTGCCCAACATTATTCGTTCTCTCACATTTGCAGCAACCTAACCCTAGGTT
GAACTCTACCCTCTCATTTTATCTCTCTCT
>NODE_2583_length_64_cov_264.859375
TCTCTCTCTTCCCAAATTCTCGTCAGAATTAAAGCGAACTATGTCTGGTAAAGGAGAAGG
TCCGGCGATCGGTATAGATCTCGGTACCACGT
>NODE_2584_length_29_cov_345.862061
GCGATCGGTATAGATCTCGGTACCACGTACTCTTGTGTCGGAGTATGGCAACATGAT
>NODE_2585_length_41_cov_369.975616
CGCCGTCTTACGTCGCTTTCACCGATTCCGAGAGGTTGATCGGTGATGCTGCTAAGAATC
AGGTCGCTA
>NODE_2587_length_49_cov_416.040802
GACAAGCCTATGATTGTTGTCTCATACAAGGGCGAAGACAAGCAATTTGCCGCAGAGGAG
ATTTCCTCAATGGTTCT
>NODE_2605_length_58_cov_310.172424
AAAAAAAAAAAAAAAAAAAAACACAAACTCGCAAAGTACATAATTCTAACTGCAGAAGCA
GTGATTACACTTGATTTCGCTTCAAC
>NODE_2607_length_35_cov_98.800003
ACACACTAATTACTAAACTTCAAATTTCAAACCAAACCCTAATAATTTCTCCAATTTCCA
ACC
>NODE_2622_length_52_cov_225.211533
TAGTGAGATAAAAGAAAGCCCAAATCAATTTTTCTTTTTTAATTCAGGACTGACTGATAT
ACTATGATAAGGGTTACCCT
>NODE_2623_length_109_cov_426.403656
ACTGATATACTATGATAAGGGTTACCCTAAAATTAACCCTTAATTTGGACCCACACAAAG
AAAATCTACACTTAATTATCTAGTAAAAATATCTAATATTTATATTTTAATGGAACTGGC
CACCGTGATAGGTCTGG
>NODE_2624_length_201_cov_301.398010
ATGGAACTGGCCACCGTGATAGGTCTGGCCAAAGGACCAATTAGGAGGAGCCACGTTAAG
AGCGGTGACGGTGCGGCCGTCACTGGCGGTGACCTTAAAGGAAAGGCTTTGACCGTTAAG
GAAAGAGTTGCTTTGCCAATTTTGACCCCAGTTTCTGGACATAGATTGCCAGTTAGTTCT
AGACCCTTTGATTGAAACTGCATGAACATCACCTGCACCTCCGACGTTG
>NODE_2625_length_33_cov_171.030304
ATTGTGAATCTGATTCCCCCCTTCTTTCTGCATGGTACCCTTCTAAAGGAAACAGGGACA
A
>NODE_2627_length_119_cov_231.201675
TTCTAAAGGAAACAGGGACAATTCCAGCCTTGTAATGAGCAATTTGCTGAAAAACAGGCT
GAGCAAGGTCAAAGTGCCTCAAAGGAGGGTTACACCAGCCTCCTGCGTTGTTAGGTAAGG
CATTGTTTGGTGGGCAGAAATTGGTAG
>NODE_2634_length_37_cov_501.189178
AAACACCATTTTGCGTCACTTACACACCGCATCTCGAAACAAGCACCGCAGCTCAAGCCC
TGGTT
>NODE_2637_length_59_cov_169.542374
GCCCTGGTTGAACAGAGCTGTGCTCAACGCTGCAGTGTTTGTGCCGTAGCCTTGGCTATA
CAAATTCCCGTACCCACATGCTCCTCC
>NODE_2638_length_211_cov_89.464455
ACAAATTCCCGTACCCACATGCTCCTCCCATTGTGCCAGAGGCGTCTCCGCCACCGTAGA
AGGTGGCGTGAGCATCTGTCCAGCCTCCACCGACGGGGTGAGCAACGGAGGAGAAGGAGA
GGAGAGAGAAAATAGTGAGGACAAGAGGAATAAGGTTAGACATGTTTGGTTCCTTTAGTG
AAGTGTACTAAAGGAAGTTTAGAGGTTGGAAGTTGCAAAAGAGGTGAGAGAAATAAAGA
>NODE_2673_length_171_cov_34.105263
TTTGAATCCATTTCCTACATCAAAGTTTTTCTATACTAAACCCTATCTTACCATATTCCT
CATTTATTAAGCTTGCCAATTCCCTGATTGTCTTTGTGTAGGAGTATAGCTTAGCAGGTT
GTGTGAACTTTGAGCATCAATAAGTATTGAAGTATAAGCAGAACGACAGGAGCATAACTA
ATTTAAAATTGAAAAAGAG
>NODE_2674_length_29_cov_51.896553
GCATAACTAATTTAAAATTGAAAAAGAGTACGCTAATGATAAGTGCAAGTAATATGA
>NODE_2675_length_94_cov_104.904259
ACGCTAATGATAAGTGCAAGTAATATGAGTAGTTAGTAGAGAGGTTAAAAGGACTAGTGT
TGATGTTATAAGCGCCGTGGAGTCGCCATAACAGTTAGCAATGTATTTTTCAAGTTGTGC
AG
>NODE_2678_length_73_cov_314.424652
CAGGAAAGAAACCAAATAGAAAATGGATTACTGCAGAATATTAGAACAGGCCATGGCGGT
GGTGATGGAGGTAGTGGTTACGGGGGTGGACAAGGAGGAGG
>NODE_2681_length_181_cov_473.756897
GAGCTTTAAAAGTAATTTGAGCTCATCTTAGAATTGTGTAAGCTGTTCGAGCTTGCGGGA
CTGGAAAAACTTGCAGCGACCTTTACCACTGGACTCGATTTCCTCACTGTTTCTCTTGCC
CCCAGTGAAACCCAGATTGCTTAGTTTGAGCTGTCGCTTACCATTTTTATTTGCTGAACC
ATCCTCATCCAGGGCACCATCAGCTTCCC
>NODE_2682_length_61_cov_6.508197
TCCTCATCCAGGGCACCATCAGCTTCCCTACAGAAGACGGATATGGACAAGTAGAGAACA
ATGACGATACATATAAAGGGAAAGACGGA
>NODE_2683_length_122_cov_148.418030
TCCTCATCCAGGGCACCATCAGCTTCCCATACTACTTCAGCACCGTCTTTAAAATACATA
GTGCAAGTCCCCCAGCTAAAGCGCACCAATGTAGGAAATCCAAAAATAGAATGTTTGTGA
TGTTCCAGCCAGGCCTTTGTCTCAGGATCT
>NODE_2686_length_631_cov_106.044373
CTTTGCAACTATGCTGGCTCCACTGACAACAGGGTAAAGACTGTCGGCTTTCTTGGCAAC
CACAAATTTGATGGATGGAAACCTTTCAGACAACTTTGCAGCGTACTTGTCAGGATCTCC
AACTGTATCCACATAGACCTGTGTAAGAAGCACGCCCATATTAAGCACTCGGGTCACAAG
GCCCATTGCAGAGTCATGTGATATTTCATTCAAATTTATCTTACTCTTCTTCAACATTTT
CGCTGAAAGTTCTCGGGGATCTATTACGTCAACACACCATCCAATAGACTCGTTGGTCTT
TAATGATTCGAACAATTCCTCCCTTTTCTCTTCCTTGAGAGTTTTTGAATCTGCAAATTC
CAATGAGGCAAGAGTAGTCTGAAAAGAAAGAGCACAGTACATGCATCCATATACCATTGG
CCCTAAAACAGGGCCTCTTCCAGCTTCATCTATGCCCATAATGCAAGGCTCCGATGCCCA
TTTGGGTAGTGCACCATCGGATTCCATCTCTTTCTCTCTCTCCCTCTCTTTGTGTGCGTG
TTGTGTTTCCCGCCAGAAAATAGGGAGTAGACTACAGACTAAAGAGGAAGCATTGTCATT
TCAAGGGAATGCCGGATGGGGGTAGTGTCGTCGAGACTCGAGAGGGTATCAAATTGATT
>NODE_2690_length_30_cov_63.266666
TTCTCTGGCTCTCTATCGTTTCTTGTGAAGTTGTGAGCTTTAAAAGTAATTTGAGCTC
>NODE_2691_length_219_cov_74.310501
GTTGCTTTCCAGCCATGAAAGTGTAAAGCCAAAAGAAAAGAAAAGGTCAAATTAATATTT
TTATGTTTTTACCTAGCTTTTACACGCTCGAGTCCTTGTAGATGACAATAATAATTTTCT
TTTTTTGGTGCTAAGGTGGATAACAATAATGATTTCCATTTTCTGGGTGCTAAAGTGGAT
AACAATGATATGGCTAACTTGCCGTTAAGTACATCCTCAATTCCATATAATTCAATAATA
ATTAGCA
>NODE_2692_length_51_cov_50.274509
ATTCCATATAATTCAATAATAATTAGCACCCCAGGGCCCAGAATTAAAAACGCAGAGGAA
ACAAAAAATGGGGAGGAGA
>NODE_2693_length_76_cov_149.065796
GCAGAGGAAACAAAAAATGGGGAGGAGACTTGCAGCTTTGCTTCTGGTGTTCTCAACTCT
CATGCTTTTAACATCATCATCTCCTTCCATAAGCTTCACTACAG
>NODE_2695_length_75_cov_31.733334
GTAATATGAGTAGTTAGTAGAGAGGTTGAAAGGACTAGTGTTGATGTTATAAACGCCGTG
GAGTCGCCATAACAATTAGCAATGTATTTTTCAAGTTGTGCAG
>NODE_2699_length_71_cov_16.323944
TTTTAAAAAAATTGGCTATTGTAAGTACTCTTTGTCAAGGCAGTGAAGCTATAGGTTTCC
ATATGAATGAACTGTGAAGTATTTATGTGAAAAAAAAAA
>NODE_2701_length_78_cov_38.948719
CTCTCCTCTTCTTCACGTCTCTCCTCTATCCTCTCTGTTCTCTCTGTCTTTCTCACTGTT
GGTATGTTCATCTCTCTCCTCTGTCCTCTCTCCTATCTCCTATCTC
>NODE_2702_length_111_cov_45.198196
TCTCCTATCTCCTATCTCTCCTATCATCAATTTCCATCATCTTTTCTTATTTTTCTTAGA
TTTTATCTTCTTTCAGATCTAATGTGTGTTTTTCTAAGATCGAGTGGAAATTGATGCCAA
ACTTGGATCAACAAAGCGC
>NODE_2708_length_71_cov_52.450703
CAGTGGGTTCGTTTTTCTCCTTTTTTCACGTCTCTCTTCTAATGCGTCAATTTCCCCCCC
AAATTTTCACTGAAAACTGTGTAATCTGGGAGATGAACA
>NODE_2710_length_50_cov_70.580002
AACTGTGTAATCTGGGAGATGAACAAAGACCGGCCGTCTAATCCTCTCTATTTCTTCATC
TTCATCTGGACTTTTGAG
>NODE_2715_length_104_cov_6.307693
CAAACTTGGATCAACAAAGCGCAAAACTCCTCAATCAGTGGAGTCCGAAGGATGTTCAAA
GAGTTCTGGGATCACTCTTTGTTGTTAAAATGTATCTGAATTTTGTAATTTTACTTAGAT
TGGAGTTCGAAT
>NODE_2718_length_49_cov_57.775509
TCACCAATTTCCATCATCTTTTTTAAAAGGTCAAGGATTTTATCTTTCAGATCTAATGTG
TTTTTTTTTTTTTTTTT
>NODE_2727_length_110_cov_7.045455
GGGGTCCAAACAATGATAAAGAAACACACTCCCAAATTCATCCTTCAAAAAGTTGGGCCC
CACAACCACAATACACTAACTACCAATAAAAGAAAATACCCTACTACCAACTATCATCAA
TAAAATAAGAAGTCAAAT
>NODE_2728_length_158_cov_29.905064
AAAGCTTAAGCTGATGGTTGGAGTCCCAAGCAGGATTTGCGGAGTTGTCGCAACTTTGTA
AATCCTGCATTAGGATTTACGAAGTTTATAAATTAGACTTCGTAAATCCTACTAGTATAG
TGGTTGTTTTGTTATAATAGTTGTTTTTGGTCTATTTCAGCTCAATTTGCGGGGTTGCCG
TTTTTG
>NODE_2730_length_33_cov_359.606049
TATTTGTTACCTGGGATTAAGGATTTTAGTAAGGGGATCAATTTTGCTTCTGCTGGTGCT
T
>NODE_2731_length_108_cov_1407.250000
GTATACTTGTTTAACATAGCTGGAAATGACTATGTTACCCTTCTTCAGAAGAATGTGAAA
AAGCTCCCTCTCTCCAATTTCAAAAAGAAACGCCAATTGAATATGATTATTGGCAACCTC
ACGATCCATATTAAAA
>NODE_2732_length_52_cov_1498.519287
ATTGGCAACCTCACGATCCATATTAAAACAATTTATAACCAAGGAGGAAGGAAGTTTGCA
TTCCAAAACCTAGGTCCTCT
>NODE_2743_length_79_cov_993.088623
GGAGCCACAAGAGCTAGCCAAGATGCACAACAATGCATTTGGTGCACTACTCAAGAGATT
GCAAAGCCAATTACCAGGGTTCAAGTACTCAGTTTACGATTTCTACA
>NODE_2748_length_64_cov_1151.718750
AATTCTGGAGCGGAGGATCTAACCTTGTTGCTCCTTACAATTTGCAAAATTTGTTTGCTG
CCAAATAATAAGGATTTTGGGAAATATGTATA
>NODE_2756_length_47_cov_352.595734
TTACTTATTGCTTATTACAGTTTTTGGTCGTAGCACATTACCCCTCATTTATTACAAAGC
TAAATATCAACCTTT
>NODE_2757_length_35_cov_734.028564
TTTATTACAAAGCTAAATATCAACCTTTCCTCCCAATATATTTTCCAAAGTGAAAATAAA
AAA
>NODE_2764_length_89_cov_444.393250
TGGTCTGCTTCTATCTTTTGCTGTACATCAAAAATAACATAAACTTTCAGTGTTAGCTTT
GTTTTCACATGGCAAACAGAAGCAGAACCACAAAAATGTTCCCTACTACATTTGCAC
>NODE_2768_length_95_cov_572.778931
TGCAACTCTTCTCTTTCTCTCTCCTTCATTCTCCAATGCTCAATACAAACCTCCACTCTT
CGTCTTCGGCGATTCACTTTACGACGATGGTATGACTTTGTACAACGGCGTTAAAGGCGC
TGG
>NODE_2770_length_44_cov_13.090909
ACAAAAATGTTCCCTACTACATTTGCACCATTAAAATCTGCCCCCTCTTCTCTTCCTCTC
TCTCACTCCCCA
>NODE_2771_length_35_cov_56.371429
CTCTTCTCTTCCTCTCTCTCACTCCCCAACAGTTCCCCAAAACCAACTAATTAAATAAAA
AAA
>NODE_2795_length_157_cov_16.324841
CAGATTATAAACAGTGGAAATCTAATCAAATGTTATGATACAATATTCCTGTACTTCAAT
ACAAAAACAGTCACGAGTCCGACTGTGTATGTTACAGCTTCGTCGTTGCAGCTGCTGCAC
AAATATGAACCACTTGCAAAATGTAACAGGCACCAGTGGAGGAAGAATCTACATTGTCCA
AAACA
>NODE_2796_length_203_cov_40.768475
GTAAAACATCATCTTGTCACCGTGAATGATATTGCCTTCAACCAATTTCTCCCAGGTGTG
TTTGTCACCGGTGATTATGAGGGTCATGTCATTGCATGGGATGGTTCAAGCAGGAAGAGA
TTATTGGAGCTTCCAAGATATCCAAATAGCATCGCTTCATTATCATATAACCATACAGGC
GAGCTTTTGGCAGTTGCTTCAAGCTATACATACCAAGAAGCTAATGAATTA
>NODE_2797_length_32_cov_26.843750
CTATACATACCAAGAAGCTAATGAATTAGAAGACCATCCTCAAATATTCATACAAGAACT
>NODE_2798_length_86_cov_44.709301
ACCATCCTCAAATATTCATACAAGAACTAGGTGAAAGTATTTTGAAATCTGCAGCACCTG
GGAGTTCCTGTCGGAGATAGTGATGGTGTTTTGGACAATGTAGATTCTTCCTCC
>NODE_2799_length_162_cov_128.141968
TTACACCTCCTAGTACTTGGTACACTGAGCCTGCCTTTTATTCCCATGAACTTGAACGTA
TCTTTTACAAAGGATGGCAAGTTGCAGGCTACTCTGAGCAAGTAAAGGAGAAAAATCAAT
ATTTCACTGGCAGTTTAGGGAATGTTGAATATTTAGTATCTCGAGATGGTCAAGGCGAAC
TTCATGCATT
>NODE_2800_length_44_cov_278.545441
GAGATGGTCAAGGCGAACTTCATGCATTTCACAATGTTTGTACACATCGTGCATCAATTC
TTGCTTGTGGAA
>NODE_2801_length_34_cov_219.647064
CATCGTGCATCAATTCTTGCTTGTGGAAGTGGCAAAAAGTCATGTTTCGTATGCCCTTAC
CA
>NODE_2803_length_59_cov_256.830505
CGCTCGCCAAAGCCAGCAAAGCAACTGAAACACAAAATTTGGATCCTAAAGAACTTGGGC
TTGCACCCCTAAAAGTTGCAGAATGGG
>NODE_2804_length_29_cov_381.344818
CTTGCACCCCTAAAAGTTGCAGAATGGGGCCCATTCATTCTTATCAGCTTGGACCGA
>NODE_2805_length_41_cov_381.268280
CCCATTCATTCTTATCAGCTTGGACCGATCTCTAGATGCTAATGCTGATGTTGGAACAGA
GTGGATTGG
>NODE_2806_length_29_cov_356.689667
ATGCTGATGTTGGAACAGAGTGGATTGGTAAATCTGCAGAAGATGTTAAGGCCCATG
>NODE_2812_length_94_cov_750.978699
TAGTGTCTGGTGCTAATGTCCCATATAAATAAAAGCCATAGCACCTAGTTTCCCCTTCAA
AGTTATATCCTAAATATTTATGGGGAACATATGAGATTGAGTATGAACATTTTATCTAGG
CA
>NODE_2813_length_48_cov_29.229166
GATTGAGTATGAACATTTTATCTAGGCAAAACGTAACAGGCTACCAGGGGAGGAAGAATC
TACATTGTCCAAAACA
>NODE_2822_length_49_cov_256.040802
AACAACAACGATCTTCCTACTAGCATTCCTCTTAATAACAATAACAATTTATTATCAAAC
AAAAACAAAATTCTTCA
>NODE_2841_length_78_cov_169.794876
ATTTTGTGGTCATGGGAAAACCCTTCCAATTTCTACTATAAATAGTAAAATAAAATCTGA
CGAACATCCACACAAATCTTACCCTCATTGTTCAAAGAAATTAAAA
>NODE_2842_length_43_cov_1.000000
GGGTATTTGAGTAACAATGGCAGCAAGTAAAAAAAAAAAAAAAAGATTTTACTCGTATTC
TTTCGAGTAAG
>NODE_2846_length_29_cov_50.068966
ACTTGTTGGAGTTGGGAATTGGAGTATTCCTCTTCTGAAGTCTGCACCAAAGAAACA
>NODE_2848_length_97_cov_96.309280
CAGTGAACAAGCACAAAAAGAAGAGTTCAATGAAGAACTGCTACTGAAACCGTTGCCCGA
TCGGAAAGTTCTAGCGCATTTTCACTTCGATTCAAAAGCTAATTTTTCCTCCTACAATGG
CGGAT
>NODE_2849_length_29_cov_106.827583
GCTAATTTTTCCTCCTACAATGGCGGATATCATCTCCATCTCTTTCCTAAGGCTATT
>NODE_2851_length_115_cov_32.060871
GTTTGGGATGGCCAATGTGTATGTTTCCAAATCTGTTCTTTTATAATGTGAACAGAAATT
CATCAAATATGTAAGTTATTTGTATACAGATCTATAATGTGTTTATAGATTTTGCATTCT
GTTAAGTTGAAGGGAATCACTAG
>NODE_2852_length_29_cov_63.310345
ATTCTGTTAAGTTGAAGGGAATCACTAGATTTTGAGTTAGGAATCTGTAAATATCTA
>NODE_2853_length_168_cov_41.261906
TTTTGAGTTAGGAATCTGTAAATATCTAAGGGCTGTTGCTAGAGGTGATGATTGACTTGG
TGCACATGTATATATCTTTTATGAATGGGATCAAATCAGTAAGGTAGTGCTGATTCATTA
TTTCCTCTTGGAGGGTGCACTGAGTGGTTGATGCAAGAGTCTTTTGGAAAACTATGCTGA
TAATAGTCGTTTGGAG
>NODE_2854_length_159_cov_25.327044
AGTTGTAGTCGGCTTATTGATAAGATCACTTTAATTCGTCACAATTAGCTCAACTGTGCC
ATATGCTAAAGATTGTCTATTTGGGAAACATCCAATCGCTAACTGACGCCGAGAGGGTCG
TTTACTTGTTCTTGATTTAAGGGTTGATTCACTTTTCAGGTTTGGGATGGCCAATGTGTA
TGTTTCC
>NODE_2857_length_64_cov_35.125000
GGGTTTTGTTCAGTTGGTTGCTAAGCATCATCGTCGTCTTCAAGTATCACCGCCGCTTCT
TTATCAGTGAACAAGCACAAAAAGAAGAGTTC
>NODE_2858_length_188_cov_17.675531
CAGACGCTAATTAGCGTCCATTTGCAAAAACGGACACTAATTAGCATCCGTTAAGCAAAT
TAGCGTCTGTTTGACAGACGCTAATTTATTGGTCTTCCCAAATCAATCGACCAAACCGTC
CAATTGTCCTAAATAAAAAAAAAACCCTCTCACTCAACTCTCTCTCACTTAATTCTCTCT
CACTCAATTCATTTTCCTCAGATCTGGTATTTCGTT
>NODE_2859_length_50_cov_41.540001
TCATTTTCCTCAGATCTGGTATTTCGTTATTTCTCTCACTCAATTCTCGATATTTTTGTT
CAGTTGGTTGTGGTTAGG
>NODE_2860_length_185_cov_40.929729
GGGGTATTTTTTAATATTTCCACACTGTTGACGGCATCGCAGTAGAACTTCGATGGCTTC
ATCGTCGTCTTCTTCTACTTGCGCTTGACAGCTCCTATCGAGAACTCATCAATGGCGGAA
TCAAAATGGATTTTCTCTCTCCTATTACTCTACTTCTTCATCTCACCCGCCTCACTTTTT
GCTGCCAGTGAACAAGCACAAAAAGAAGAGTTC
>NODE_2861_length_119_cov_24.899160
GCAAGCAAAGAATCAGGTAATGAATTGTAAAATTAATGAGCATGGTCTGAACATCTGACC
TTGGAAATAAAGGTTGGTTATATGATGACTTATTAAACTTGCACTTGGTGCATGATCTGC
AGGTTGCTGCTAGTTTTGCTTCAGAGG
>NODE_2862_length_82_cov_17.097561
GTTTTTGGGAATTCCCCTTTTTTTCCCTTGAAGTTCTCCAAAAAGCTTTAAGTCCTTATC
TCAACTACTAATGTAAATTACAGGCAAGGAAGAAGAAAGCCCAAGAGAAT
>NODE_2865_length_243_cov_84.246910
AAAAAAAATAGAGGATAATTGCTATAGTCGATTGAAGCCAACGAAACAAGAGAAGCATCT
TGAAGAACAATCGTTTGAAGAGCAGCAAGTTGTAATCCGAAGAGGAGAGAGTAGATAATA
GAGATACTGAGTGCAAGAATTAGCACAGAAGAATTAGTTAGGTCATATGAACTTCTTCAA
TCAAGACCTGCGCCTTCTCTCTAGTTTCTACCTCTCACTTCACGCACATCACTTCACGCA
CATCAACGACGCTTAATTGACGGCGTTGCGG
>NODE_2866_length_123_cov_102.040649
CAACGACGCTTAATTGACGGCGTTGCGGCGGTTTTCATGGCGGTCATATAAGCATAAAGG
AGAGGAGGGGCTGAGAACTGAGAAGGAGAGGAGGGGCCGAGAACTGAGAAGGAGTGGAAC
GAAGAGGAGAGAGAGAGAGAGAGAGCGAAAG
>NODE_2867_length_76_cov_259.697357
TTAGAAACTTCAGCATGCTTCAAATGAACATATGCAGCGCTTGTCAATAGCATTCGGGTT
TGCTCACTTAGAAAATAAGGAAACTCATCAAAAGTAACTTTAGT
>NODE_2869_length_112_cov_121.750000
AGTTTCCTTGCCATCAACAATCAACCTCAATAATTCATTTTCAATTTGATCAGCAGAAAT
GCTATCCAAGGTAGCATTTGAACCAATCCATTTACCAACTGTTTGGCCAGAAGCAATCCC
AAGGCCAACACCAACACCAA
>NODE_2870_length_93_cov_69.967743
GTGAAATTATCATAGAATAAAAGGATTTGATGAAATGGGTAGTTTTGTTTTTGCTGAAAA
ATTAGGGGAAGAATGAAGAGAGAGAAAGAAAGAGACAGGAAATCAACACCAAAAATGTGG
G
>NODE_2873_length_240_cov_85.375000
TTTTTTGGGTGGGTTTGGTTTGGTGGTGTGTTAATTCACAAGCAATGGTTATTGGTTTGT
ATGAAACTTTGCAATTTGTTGTGAGTGTTATCTCCTCCTATTTATAGAGCTTTATTATGC
ATTGGTTGACGTTAACTTCAATAAGAAATTTAAAGCAAATATTATAACTTTCTCTAATAC
TACCAATTGATTGATCAATTACTCCATTATTTTAAACAAAAGTTGGAGAAATAAGAGAGT
GAGAGAAAGCCAATTTGGCACAGTTGTG
>NODE_2877_length_64_cov_28.640625
TAGGTTTTCTTTTATTTTTCTTTTTTTGGGGGAATTATAGTTTTGAGTTTTGAATTGAAA
GGGGAGAAGTTTGATTGGTGCCAAGCTGTAAA
>NODE_2878_length_36_cov_309.138885
TTCATTTGAAGCATGCTGAAGTTTCTAAGTTCACTAGGAATCTGTCACCCGGAAGCAGGG
CAAT
>NODE_2880_length_103_cov_253.796112
TTCTGCTTTCAGGGCCAGCTGAACTTTACCAGCAGTTGCTTGCTAAAGCACTGGCTCACT
ACTTTGATGCGAAGTTGTTACTGTTGGATGTTGTCGACTTTTCCATGAAGATGCAGAACA
AGTATGGCTGC
>NODE_2881_length_29_cov_392.862061
GTTCCCTTACAACATTGACATCAGGCCTCCAGATGATGAGAGTAACCTTGTTAACTG
>NODE_2882_length_109_cov_617.779846
ACAATAACCCTCAGTGATCATATTGATGAAGTTGTGATGTCTGCAATATCTTACCATTTA
ATGAACAATAAGGAGCCTGATTACCGCAATGGGAAGCTGGTTATATCTTCTACGAGTTTG
GCCCATGGCTTGAGTAT
>NODE_2884_length_35_cov_320.857147
TATTCCAAGAAGGAAAAAAGATGGGCGTGGCTAAGATGGAAACAAATGGTGAAACTGGAA
AGG
>NODE_2887_length_31_cov_498.903229
CAAATCACTTCCCCCGACAAAGAATGCTGAAAATCCGGCTCCTGTGAAGGAAGTGGCCC
>NODE_2889_length_163_cov_538.779114
TGAAGCCTTGCAGAGGTGTGCTGCTCTTTGGCCCTCCTGGTACTGGTAAAACTATGTTGG
CTAAGGCTATTGCCAATGAAGCTGGGGCGAGCTTCATCAATGTCTCGATGTCCACCATCA
CTTCAAAATGGTTTGGTGAAGATGAAAAGAATGTCCGGGCATTGTTCACACTTGCAGCTA
AAGTGTCTCCC
>NODE_2890_length_29_cov_524.586182
GTTCACACTTGCAGCTAAAGTGTCTCCCACTATTATCTTTGTTGATGAGGTGGATAG
>NODE_2896_length_229_cov_130.441055
AAATTAATAAGATTAGTTTCCAATTTTCTGAAAACTTGACTTGGAAAATTTGAGCATATA
AACTAAAAATGGTGCTAAATTACAACCATTGGGAAGTGAATGAACTATACTGACATATAT
CAATATATTAATCTCAAATCTTGTAGAACCTTTTGAATACACTCTATAACTTAGACAATA
CTATACTAGTCTTATTGTTGCGACCATACATTTCCTTAACAAGACTAACAAAGACAAATT
CAATCAATCAAGAAAAA
>NODE_2904_length_29_cov_588.241394
AACAGAGTTCAAGATGGTGATAATTGAAGGGATGTAAACTGATCCCCAAATTGGTAC
>NODE_2906_length_82_cov_1225.780518
TCAACTTCAGGAACAAGTATTGTCAAAGGAAGGATCACACAGTAGAAGAAAAAAGTAACC
ATATGAGCTGTGATCTTTCTCACTAGGAAAAAGCTGTAGATCACATACAC
>NODE_2907_length_78_cov_381.282043
GATTGGCAGGACCACAAGACCAACGATGTTGTTGAAAGCGGAAGGCCTTAAAGGTACTTG
GCAATTCACTCTTTACCTGAAGATCACCAAGATAGACAAATTTCCA
>NODE_2908_length_236_cov_255.843216
GAAGATCACCAAGATAGACAAATTTCCAGCCACGAAGACTAGCTCGAACAGCAAGATCCA
TGTCCTCAACTGTAGTTCGATCTTTCCACCCTCCTGCTTCATCAATGGCAGCTATTCTCC
ACACACCAGCCGTCCCATTGAATCCGAAGAAGGCATGAGTAGAAGACCCCACTTCTTGCT
CCACTTTAAAATGGTAGTCAAGTGACATTTCTTGCATTCTTGTCATTAAGCACTCATCTG
CGTTCACAAATCTCCAACGGCCTT
>NODE_2909_length_101_cov_339.643555
TCTGCGTTCACAAATCTCCAACGGCCTTGAACAAGAGCTAATTCAGGATTGTACATTAGG
AATGGGATGGCTCGTCTTAGATAATCAGGCTCTGGCCGAAAATCTGCGTCGAAAATTGCA
ACGTACTCG
>NODE_2914_length_42_cov_294.714294
TTAAGAGCACCAGCTTTGTAACCAACCCTATTTTCTCTAATTTGGTATACTATATTAAGG
CCTTTGCTAG
>NODE_2915_length_62_cov_321.709686
TGGTATACTATATTAAGGCCTTTGCTAGCCCATCTCTGGCATTCTAATTCCACCATATCC
TTGACAATTGGGTCAGTTGAGTCATCAAGC
>NODE_2918_length_32_cov_404.437500
AAGAAGGCAAAAGAAGAGGCTAAGAGACAAAAAGAAGTGATAAAGGGAGATCCAGCAATT
>NODE_2919_length_40_cov_153.024994
AGAAGTGATAAAGGGAGATCCAGCAATTGTAAGTGCTGTAGGTCGGATAAGTGTCCCTGT
TAGCCAGG
>NODE_2920_length_60_cov_299.483337
GGTCGGATAAGTGTCCCTGTTAGCCAGGTAATAAATTTGCTTGGATTTTCCCTATATCAA
GTCTAATATGTTTGTTCCAGAGGAAATT
>NODE_2923_length_53_cov_226.811325
GGTTCTCCTGACAGAGGGGAGCCAAAGCTAGAAGGAGTCTCTCCACCACCGTCTCCTCGT
CAAGCTGATGTGTCAAACCGG
>NODE_2925_length_51_cov_195.823532
GGACGTCATCAGTTCGTATACTGGAGGCTCTACATATTGATCCTGCTTCTGGTGCATCTC
TTGATAAAGAAAAGAACAC
>NODE_2930_length_143_cov_187.860138
AAGAAAAAAGAGCAAGAGAAACAGAGGCTGGAAAAGCTGGCAGAGACGAGTCGTTTGAGT
CGATATAGACGGAGAAGCCGTAGTAGGAGTTACAGTCGTTCCCCACGGAGACGACACAGG
TACAGCAGAAGTCCAAGTAGAGGAAGGAGTTCAAGAAGGTACCATTCACGC
>NODE_2931_length_39_cov_262.615387
ACGCTCACCAAGGCGTAGAAGTCGGTCCAGGTACTGATGTAGATGAATCAATCTCAGAGG
TCAATTT
>NODE_2932_length_77_cov_186.649353
TAGATGAATCAATCTCAGAGGTCAATTTATGTGATGCATATGAATAATACTTGTATGTTG
GTAATATATCTCCTAGACTAGAGTATAGGTTATATTCCTGTTGTT
>NODE_2937_length_145_cov_50.579311
TCAAGTAAGTTTCTGAGTATGTACCGGAGAATTGCTAGAAAAGACAGTTGATTCCGAAAC
ACCTGTAAATTGGTGCATGGATTCAGATTTTGCTTCTCCCTTGGTTTTTTGGAATATACT
GTACTCTGTTCTTTTATAAGAAAAGAAAAGTAAATTCCAAAGTACTTGTAACT
>NODE_2940_length_39_cov_16.025640
ATCATGAGCAAACAACTGAATAAACAAAGTATAACCTATTAAAAAAGGATGCTGTTGTAG
AGATGGC
>NODE_2941_length_92_cov_9.130435
GTTTAGTTCTTGCTTATGCTCAACTCGCCTTGCTAATGGTTTAGCATATTGGATGGACTT
TCTTCCTCTCTGATCGGTGGATTCTCTTCCATTGTAGTACATCTTCGGCTTTAGCCAAAT
>NODE_2943_length_32_cov_68.406250
CTAGAGTATAGGTTATATTCCTGTTGTTATTAGGTTGTGGCCTGTGGGGGAACCAAAACA
>NODE_2947_length_150_cov_66.279999
CCACAACCTCAACAACAGCCGCCACCACCACAACCGAAGCCATCGGAACCACAGGCTGCT
GTTGTAGCGGCTGGATCACCGACATCGATGATGAAGAAGTCTAGAGGCCGACCCCCTGGT
TCTGGAAAGAGAAGCCAGTTAGAGGCTATTGATCCTCCTGGAATTGGTTTTACTCCAC
>NODE_2948_length_159_cov_76.018867
GATCCTCCTGGAATTGGTTTTACTCCACATGTCATTACTGTGAATGCTGGCGAGGATGTA
GCATCTAGAATCATGTCATTCTCGCAAACCGGGCCAAGGGCTATCTGCATTCTTTCTGCA
AATGGTGCCATATCAAACGTGACCCTTCATCAAGCGGCGACCTCTGGTGGCTCAGTGACA
TATGAGG
>NODE_2949_length_93_cov_55.505375
ACCTCTGGTGGCTCAGTGACATATGAGGGGCGTTTCGAAATTTTGTCACTCTCAGGTTCA
TTCATGCTTTCTGATAGTGGTGGTCCACGTAGCAGGACTGGTGGTTTAAGTGTTTCCTTA
G
>NODE_2950_length_94_cov_63.170212
AGGACTGGTGGTTTAAGTGTTTCCTTAGCTGGGCCTGATGGGCGTGTCTTAGGAGGTGGT
GTCGCTGGTCTCTTAACTGCAGCGTCCCCAGTACAGGTTGTGGTCGGCAGTTTCATTGCA
GA
>NODE_2951_length_85_cov_122.152939
AGGTTGTGGTCGGCAGTTTCATTGCAGAAAGTCGGAGAGATTTAAAGATTGGGAATCTGA
CGGAACCGTTTCTTGCTCCAGCAAAACCTCATGCGGCCCCTGAACCAACGGGG
>NODE_2952_length_429_cov_81.118881
ACCTCATGCGGCCCCTGAACCAACGGGGCCTAGCAGCCCATCATCACGTGGGACTATGAG
TGAATCTTCGGGTGGGCCTGGAAGCCCACTTAACCAAAGTACGGGAGCTGTCAATAGCAC
TCCACTTGGCATGTCGAGCCTTCCATGGAAGTAACATTTGCACTAAAAGCTTCGCACATA
TTATGTTAATATTGGCATGGCTCTGAAAGGCCATGTTGATTACCTATCACACTATGTTGT
AGTATTACCAATGTGTAATTAAAGTTATTTAGATTAAACACCCACTTAACCGTCATGTTT
GACTGGCTGGAGAGTGACTAGTTGTAGATTCCACAGGCTTGAGGTCTGATAGTCTAGGTT
AAAAATTGGCTCTTGCACAGGCATTTGGAGAGGAGTGAATCAGATTGTGTTTTAGGTGAA
AATAGTGCTTTGACTTGCTGTTGTTTTAACATTTTTT
>NODE_2955_length_43_cov_34.186047
TTTTTTTTTTTTAACCTCAAGAATACCTTAGTAAATTTCCAATAAAAAATGTTAAAACAA
CAGCAAGTCAA
>NODE_2958_length_195_cov_16.671795
TTTTTTTTTTTTTTTTTTTTGACAAAAGATATTCAATATTGAAAATTTTACAACGCAAAG
AAACATCGTCTAATATTCATTGTCATACATCCCAAGCTAAGAAAAAATTACATAAATAAA
TAAAAAAAATTACAAGTGCGTTCGACGAGTCTTCATTTTGTTGGAAACGATCAATAATAT
CATCATCGAAAACTTGATGAAACACTTCTTTCTCAAGAAAAGT
>NODE_2959_length_99_cov_23.393940
GATGAAACACTTCTTTCTCAAGAAAAGTGACCAGACAATCATTCAAGTTGATCACCGATG
CTATTTCACAACTTACTTTTTATGTAAGTCATTTTCGGAAACACTCTTTCCACACTTGCC
GTAGCAA
>NODE_2960_length_60_cov_15.000000
AACACTCTTTCCACACTTGCCGTAGCAACCGGAAGAATCAACATCAACTTGATGAGCAAA
AATACAAGTGGATAAGCTTCATTCCTAT
>NODE_2961_length_109_cov_37.055046
AACACTCTTTCCACACTTGCCGTAGCAATGAGAAGAATCAACATCAACTTAATGAGCAAA
AATACAAGTGGCTAAGCTTCATTCCTATTTGTTTCAACAAACTTCATTGAAAGGGAAGAA
AGATCATTGACATCTTG
>NODE_2962_length_126_cov_8.246032
AAAGGGAAGAAAGATCATTGACATCTTGAAATTCACCACTATCATCTCGCATATCTTCCA
TAAATATATCAAGTTATTGACAATCAAGAGTATCCAAATCATTAGTTGTATACTCAAAAG
GATAAGGAGTGGCAAGTTTAAGTACCTTTTCCTT
>NODE_2963_length_123_cov_32.739838
CAAGGGAAGAAAGATCATTGACATCTTGGAATTCACCACCATCATCTCGCATATCTTCCA
TGAATATATCAAGTTGACAATCAAGAGTATCTAAATCATTAGTTGTAAATTCGGAAGGAT
AAAGAGTGGCAAGTTTAAGTACCTTTTCCTT
>NODE_2980_length_66_cov_579.954529
AATTTCGCCATGATATTGGTTCAATGTTTGGTTTAGTTTGTGCCTAAGTAGGAGTGTGTA
TTTAGGCAGAAATTTTGTTCTAGAGACTATAACA
>NODE_2991_length_58_cov_49.103447
GGAATCTGTTTGTTATTATTCTCTTCTTATTTGCCCATTTTGTTCTCTAATTCCATCTTT
GCTTGTGTCAAAAAAAAAAAAAAAAA
>NODE_3002_length_264_cov_176.583328
CAAAAAAAAAAAAGTTGGAATACAATGTCGAATTTAATCAATATATCCCCAAGAAAATTA
AGGTCGGATCTTTATTCATATCAAGATATACCGGATATGCCCTTAGTGGTATCGGTCTTA
TCGGCCTTGATCGAGCGACACATGGCAAGAAACGAGAGGATAAATCGAAATTGCAAAAGG
GTAATAATGTCAAAAGACACAAGAACCCGAGTATTTGATGCCTATGAAGCACCGGATATG
ACTATACAATCATTTTTAGAACGTATATTTCGTTACACAAAAGCCGGACCAT
>NODE_3004_length_109_cov_99.174309
ATATTTCGTTACACAAAAGCCGGACCATCAGTTTATGTGGTTGCCTATGTATATATTGAT
AGATTATGCCAAAACTACCCCGGTTTCAAGATTAGTCCTAGCAATGTACATAGACTTCTC
ATTACTACTATCATGGT
>NODE_3005_length_92_cov_178.445648
TTTTTTTTTTTTTTTTTTTCTTCGAGCAAAAACTCTGAAAACACTCAAGATAAATACATG
AAATTCTACACAAATATACAAAAACTATACACTACACTCCACAAAATTGCAATATTTTTT
>NODE_3011_length_132_cov_128.113632
TTCACATGTAATTTAAATCCCATCAAAAACAAAAAATCCACTTCTAATTTGTTCATTTCC
TTGGTTGTCAATCCTCCTACTCTTGCAAAATATGAATTTCTATAATTCATGTCCTCAACA
TATTTGGAAGCCACCATGATAGTAGTAATGAGAAGTCTAT
>NODE_3012_length_381_cov_51.086613
AATCAACATACATACACCCTGTGTACATTGATCTAATCATCAAAGCAACACAAATTAACA
TTCTCAAAGAAGATCGAAACCGTATGAACAAAACAACACAGACAACCTATTCGCCATAAC
GATAGAACGACATGAATATGATGCACTAAAACGAACCATATTCATCTCATCCTTCAACAC
CAACAACAACAACAAGTGCAATACCCAAATGCAAAATGCATTCCACATTTGATGAAGATA
ACAAGACATAAATCAACCAAATGTACATGAATCTAACATATGAAAAATCAAAACACCATC
AAAATAAGAAATTCATTTCTTTTCTCATTTCTCATAGAAATTTCCTTTTCTTCTCGACAA
TACAAGTGATGATGAACAACAACAACAAAGGGTGGGTAAAAAGGGAAGA
>NODE_3013_length_62_cov_284.112915
ACCCACCAAATTTCATATTACCATCAATTCATGAAATCCTCAGATCTCACATAATCCCTT
TTTCTCCCCCCTAAATCAAAAGGGGGAAAA
>NODE_3021_length_61_cov_17.557377
GTTTTGTTTTGCTTTGGGCCTGGGCCTGATGACCCGGGGTTGTTGTCCGGGTCGGGGTCG
GGGTTTGTACCCGTTTCTGCTCCTGAGAG
>NODE_3034_length_86_cov_28.232557
ATGATGTTTTAGGAGAGAGAAAAAAGGATTTGATAGGAAACGGAAGCAAGAGAGGGTTTT
GGGGTTAATTTATAGTGAAACCCTAGTGAAGTTTCTCTATATTTGGGGTTGTGG
>NODE_3037_length_232_cov_75.823273
TCCTGAAGTCCATCTTCCTCTTGACCCTTACGGAAAAAATCAACACAATACTTCTCGTTA
TCTTCCTCATCTGGAAGCTCTCCCCTAGCAAGTTTCTCATACAATTCAGCCTTTTTCTCC
AATGCTGCATAACTAGCAGAACCATCACTTACGGCCTTGAGTGCAAGCTTGTCCTGATGA
GCGCGGTTATCAACGCCGGAGTTTCGGCGAGAAAAGGCGTCGTGCTGGGTGATCTTCTTC
TTGGCGCGGTGATACTCAAC
>NODE_3038_length_90_cov_137.755554
TCTTCTTCTTGGCGCGGTGATACTCAACGTCAGCACCGGAAAGTTCCTTAGATTTCTTCG
ATTCTTCCTGAGATTTGTAAAGTTGAGCTTTGAGTTCTAAGATTGAAGAAGCTCCAAC
>NODE_3041_length_36_cov_57.444443
CCTTCAATGGCTTTGTGTTTTTTGGGCATAATGGAAGATTCCGTTAGCCATCCTAGAGAT
TCTA
>NODE_3042_length_165_cov_105.599998
GATTCCGTTAGCCATCCTAGAGATTCTACCACCACCCTTTTCCTCTTCTCGTCTTCTTCT
CCCATTGATGAGCGCTGTGTTTCAGGGGAACTTCTTTGTACAAAATCGCAGAAATTGAGT
CGTTTTTTCAATTTGTTGAGAAGTCGTCTGAAGTCCTCGTTTTAATTGCTTGAGAAAACA
GGTAGGGTGTTCA
>NODE_3043_length_29_cov_225.000000
TCTCCGACATGGCGGAAGTTAAGAAAGTCTTCGATCGATTCGACACTAACGGCGACG
>NODE_3044_length_56_cov_759.714294
TTTGAGATGTATGATCAGGATAAAAATGGCTTGATTTCTGCTACTGAGTTGCACCTCGTT
CTGAGTCAACTCGGTGAGCATTGT
>NODE_3046_length_52_cov_1316.807739
TTCGTAAGATGATGACTAGAGGAAAATCGTCGTCGTCGCAAAATTAGGTTATTCTTTTCT
CGGAATTTCGCTGACTTTTA
>NODE_3053_length_162_cov_37.956791
CCTGCTGTCTAATCATCTTTATTCTATAATCGAAGAAAAGTAACGAAGTACTGTTTCGTT
TTAATTTGTTTTGTTTTGTTTTGGTTGGAATTTTTCAAGATACTTGTCTCAATCTCTAAG
CGTCAAACCAAAATGATGGAATCTTTAGGCCAACTTGCTAATAATACATTAATAGTACGT
GCTACTGACG
>NODE_3056_length_579_cov_84.706390
AACAGGGGAAATCTCTCAACATATGCTCAAAGCATCATTTGAAGGGTGGAGGTGACTACT
TCAGATAAATAGACACAAATTTCTCTCAGAATTAAGAAGTTTTGGTATATTCAAGTGCAA
CACTTCTGATGCATGTTGATTCTTTATCCAAATGGGAGTCCAGTGAAACATAGTAGTGGT
TGAGGAGTCACGAATTCACGATAGTGATGCCTGTGACTCGAATGACATGTTTCCCTGAAC
CATTGCTCTACAGACAAAAACCCAACAAGTGCAAGACCTGGATTCTTGCAGCAGCTACTT
CATGAACTTCTGGCAAGCTGCTCAAAGAACTTGATACTTGATAATTGATACCACAATTGC
AACAGAGCCGAGTAAGTGGCCAGATCAGTTTGTATGTGGTGCTATTCAATGGCCTGCATT
AGTTGATTAGGTTTGCTCTTGTTTTGTTGCCGATGCAGACTTCATCTTCTCCAGTTGTTT
CTTAATGTAAGCCTGTCTAAGCTTTTCTCGACGAGCAACTGCTTGTTCTTGCCTCCGTAA
CTTGAGTTCAGAAGCCCTTTCTCTGGCTTCACTCACCTCTTCATGAACTTCCCTGACAAA
ACGTTTG
>NODE_3057_length_29_cov_265.206909
TTCATGAACTTCCCTGACAAAACGTTTGTGTTCATCAATGTCCACAGCTCCAGCAGC
>NODE_3060_length_96_cov_104.541664
AAACCCATGTGCTTTGTACTGAAAGGAATAAATTCATCATGTTCATCATTTTCCTTTTCA
AATACTTTACTAGAAGACGAATCATGAGCCTGCACTTCCTGAAGTCCATCTTCCTCTTGA
CCCT
>NODE_3062_length_41_cov_301.365845
AGAAAAATAGTACTTCTATTATAGATTTGAAAATTAAGACTATAATAGTCATAATTTTCC
GACTAAACT
>NODE_3066_length_125_cov_385.511993
GGTTATCGCCAAAAGTGCTATGAGGGCAAAGATTCAGGAATCCATGGGGCAAAAGGAAGC
CATTCAGGATCAAGTCAAGCTTTTAGGTACTGATCTGGATGGAGTTCGGAAGCAGCAGGC
AGCAACAAAAGCGAAAATTGATCGTCTTACTCC
>NODE_3067_length_154_cov_455.636353
GAAGGATGTGAAGGCCCTCGAGGAATATAATAATGCTGAGGTTGAGAAATTTATGTCCCT
ATGGAACAGCAGCAAGGCTTTTAGGGATGATTATGAGAAGAGAATGTTGTCATCACTGGA
CTATCGGCAGTTGAGTAGAGATGGACGAATCAGGAATTTTGATGAGAAGCCACTGGTGAG
GG
>NODE_3074_length_54_cov_509.481476
AAAAAGAAAACTGTACAGCCATCCAACGAAGACGAGGCAACAGAGAAATCTGAGACTGAT
GAACCGGAGAGATCTGATGAGG
>NODE_3085_length_66_cov_19.939394
CAGAAAGAAGCTGAAAAGAAGCAGAAGGTAATTCTTGTTCCCTCTCCTACCTATCCCTGA
TCCTCATGTTTAATGCTGGAGAGATGAAGAGCTG
>NODE_3086_length_55_cov_58.090908
TCCGTCTTAGTTTTTTACTTACCTGTATTTTAAAGTTTTGTTTTTTTTCTTCTTTTTTTG
GAATATCGTGATCTTTTTTTTTT
>NODE_3089_length_68_cov_74.941177
TTTTTTTTTTGTCCTATCTTGAGACTTCTAAAACTGAAAAGGTCTGTACTACTTTCAATG
AATTTACAGTTAGATAAAAAAAAAAAAAAAAAAAAA
>NODE_3091_length_29_cov_233.344833
AGGGTTCATCTGTATTGATGAAATCTTTTGCTGGCCCTTTATATTGTTGATATCTAG
>NODE_3099_length_55_cov_190.854538
ATCTTGTACACCTACTAATGGTTTAACCGAGCTATCATGTTCTGTCTCTTTAATAGTTCC
TGTCATCTTCTTCAACTCGTTAC
>NODE_3106_length_277_cov_80.281586
AACCTAGGTTTATCATCACTCTTAAGCATAATCTCAGAATACTCATCTTTTTCAGCACTA
GACTTAATAACAGCTTTATAATCATGATTAAAATGCTTAATTTGATTCTGAGGAGTTGAC
AAATTAGGGTTTTGATTCTCAGTATCCTCCTGATTAGAAAATTGATTAACTCCACCACGC
CTCTTCAAATTAGTACCTTCCCTGCGTGTCCAATCAATTAGCTTGGAAACACTAACCGAA
CGCAATAGCTTGGAAGTAGGGGTGGATTTGAGGAAATCTTGAGCAGTAGTTGGATGCTTA
CAATC
>NODE_3107_length_92_cov_30.108696
CTTGAGCAGTAGTTGGATGCTTACAATCTGTGAAGAAGAAGAAAACAATTAAAATTGAGA
AAGTGGAAATAAGATAGAGTGTGAAAAGAGAAGTAGTAGAGTACCAGAACGACAGAACCA
>NODE_3108_length_140_cov_20.200001
TGTTGCTCCGGAACTTAGGTTTCGCATTAGTAGATTCAAGTGTAACCTGAAGCAAAGGTT
TCCTTTCTTTGTCCAAAAGACGATCATCTTGTACACCTACTACTGGTTTAACAGAACTAT
CATGTTCTGTCTCTTTAATCGTTCCTGTCATCTTCTTCAACTCGTTAC
>NODE_3109_length_30_cov_213.500000
CTTGAGCAGTAGTTGGATGCTTACAATCAGAACGACAGAACCAAGCGACGTCGTCAGG
>NODE_3110_length_29_cov_217.137924
AACGACAGAACCAAGCGACGTCGTCAGGTTGAGGAGAAGTAGAGGATAAGAAATCAA
>NODE_3112_length_29_cov_72.551727
AGTAGAGGATAAGAAATCAACAAATTGAGGAGCATTGATGTTTTCGTAAACTTGATC
>NODE_3113_length_173_cov_90.549133
GAGCATTGATGTTTTCGTAAACTTGATCTACTATGAATACAGAATCTAGATTGTTCCAGT
CTATTTTTGCAGGCTCCATTGTTTTTTTCTAGTAGCTAGGTAGCTACTTTACTAATGTAG
AAGAAGAAGATGAAGATGGAGAGAGAAAATGAAAGATGGATGAATGGATTGTTGTAAGTA
TAATAACGTTGAGATGAGAGA
>NODE_3116_length_110_cov_97.227272
GTTTCGGCGTTGTTATTGAGTTTGGAGTTTGGACTGGGAGAATAGAGGAGTTTAACTCGG
CAGTGAAACAAGAGATATAACAGAATATAGCCCAATGTCACTTACAAAACCCTAGTTCCG
TTTTTAAGTTACTTTTTT
>NODE_3117_length_29_cov_306.137939
GATTCCCCAATGCGTTATGTTGACATTGCCATCCCTGCTAATAACAAAGGAAGGCAC
>NODE_3119_length_37_cov_218.756760
TTGGTGACCAGTGGGCTGCTGCTCCTCTTCCAGGAGAGACACTTGCTGGTTCAGTTCCTC
CTGTT
>NODE_3120_length_220_cov_329.072723
GACACTTGCTGGTTCAGTTCCTCCTGTTGCTGAAGCTGACTGGACTACTGCTCAAGCTCC
ACCGGCGGCAGCTCCAGTAGCAGCTGCTGCAGCTACAATATCTGATGGTTGGGAAGAGGT
TACTGCTCCACCACCCGCAGGATGGCAATGAGCAATGGTTTAAAAGACAAAATTTTGAAC
TTCTAGAGCAATCCTGAAATTTTGTTATTGAATTAAAGCTACACTATGATACACTTCAGT
TGTAGACC
>NODE_3121_length_31_cov_575.741943
ACACTATGATACACTTCAGTTGTAGACCTTTAAGCAACATGATACATTTGTCACAGTAA
>NODE_3123_length_49_cov_422.734680
GATACATTTGTCACAGTAAGTTGTAATTCAATCAGATTGTTTTCGTCTTTGTTGCATGTT
AGTATTTTTTTTATCAA
>NODE_3124_length_41_cov_61.024391
TGTTGCATGTTAGTATTTTTTTTATCAACTACACGGAGTTTTGCAGAAGCTGATAGTTTT
TTTTTTTTT
>NODE_3132_length_36_cov_76.722221
CTTGTGAATTCTGACCAGGAAAACCAGCCATTTGACTAGCAACGGAGGTTATTCCCTGGC
GAAA
>NODE_3134_length_39_cov_484.871796
CCCAACACGAGCAGTAACAGCAGCAGAGTTACCACCATTACATTCGATTCCATTGATAGC
TCGAATG
>NODE_3135_length_68_cov_406.661774
GTTGGCAACTGTTTCTGGTGCATTCAAACCATCAAATCCAATGCTTCGGCCTGCTGGTCC
GTAGTTGTAGTTCCATGAGATCTGAATAGGGCCTCT
>NODE_3138_length_46_cov_249.891312
TTCCGTAGTATTGCTTACTTGGGTTGCAAGGCCATTGAGTGCTTGGCTGACAATACGTTG
ATTTTGCAATCTCC
>NODE_3141_length_44_cov_366.659088
GCAATCTCCTCTATGTAGCAAAAATGTCCAGTTTCATGAGTGACATGGGCAAAGAATGCA
GCAACTTCACGC
>NODE_3142_length_67_cov_368.179108
ATGGGCAAAGAATGCAGCAACTTCACGCTTAGTAACGTCAGAGGATCCTCCAGTGCCAAA
CTGAGGATAGGATTTGAGAGCATTCAAGAAAGCAG
>NODE_3143_length_29_cov_438.344818
TAGGATTTGAGAGCATTCAAGAAAGCAGACCTGGTGTAGAATCTCTTACCAGCACAG
>NODE_3145_length_125_cov_177.311996
TGTAGAATCTCTTACCAGCACAGTTAGCGTCAGCTTGGCCAATGATCCCGTTAAAGAACT
GATCGGTCACCAAACTCGGGACCGAACCACCACCACTCGGGGTGGAGGGGGTTGACGGTG
TGGGTTTAGAACGACAAGGACCTTGTTGGCACC
>NODE_3146_length_29_cov_192.965515
TTAGAACGACAAGGACCTTGTTGGCACCCATCGCCGCAGTAGGCGTCTGTGGTGCCG
>NODE_3148_length_326_cov_56.659508
CAAGCTTATTGTCCAAATAATTTTACATAACAAGTTCAGTGAACGGAGAAGATAACTATC
CATATATATAACAAAGGTTTCTTCCTTTCATTTTCCTTGAACAAGTCAAACTATTTACAC
CAAATCATTGTCCAAAATAAAATTAAATGTGTTGGCTAAGTCAAATTTGAACACTTCTGA
ATGTATCTAAAATATCTCCATTCCCATCTTATTAATTAGAATACAAGTAAGCAAGTAGCC
AAACTAGTAAACATTTTCCTCAAATGACCACCCTTATAATTTTCTATATAAACCCATATA
CAAGTGTCTAGTTTCCTCATCCCATACATTATATTGTTGGCTTTAACATACTCC
>NODE_3153_length_217_cov_108.124420
TTGCTTGTATGTCAAGCACCCTAGTTGTGGCTCAAAACTGTGGATGTGCCTCTAATTTAT
GTTGTAGCCGATTTGGTTTCTGTGGCTCCACAGACGCCTACTGCGGCGAGGGGTGCAGAG
AAGGTCCTTGTAGATCACCGTCTAGTGGTGGTGGTTCCGTGTCGAGTTTGGTGACCGATG
CGTTCTTTAATAGGATCATTAACCAAGCTAGCGCTAGCTGTGCTGGTAAGAGATTCTACA
CCAGG
>NODE_3154_length_74_cov_49.689190
TAATTATTCATATAGAACACATAGAGTTTTACATATATTTCCTTTACGGGTAGGAAAATA
AGGCCTCTGAGCAAATTTAGTACTACTACTCAGTTTATTAGA
>NODE_3155_length_65_cov_625.430786
ATTTAGTACTACTACTCAGTTTATTAGACTAAGACTTGTATACTATGACCATGAAACCAG
CCAATTGACTTAGCAACGGAGGTTATTCCCTGG
>NODE_3157_length_96_cov_76.104164
GCAACCCAAGTAAGCAATACTACGGAAGGGGGCCTCTTCAGATCACATGGAATTATAACT
ACATACCAGCTGGTCGAAGCATTGGATTTGATGGTCTGAATGCACCAGAAACAGTTGCCA
ACAA
>NODE_3158_length_46_cov_149.130432
TGAATGCACCAGAAACAGTTGCCAACAATGCCGTGACTGCATTCCGGACAGCCTTCTGGT
TTTGGATGAACAAT
>NODE_3159_length_92_cov_94.706520
CCAAACTACAGTCCGACATCACCGTCTTACTCGCCAACATCGCCATCCTACTCGCCTTCA
AGCCCAAGTTATAGTCCAAGCAGCCCTTATAGTTCAGGTCCAAGTCCGGATTATAGCCCC
>NODE_3162_length_179_cov_82.726257
ATTATAGCCCCAGTTCTCCACAATACAGTCCAAGTGCGGGTTATTCTCCAAGCGCTCCTG
GTTATTCACCATCATCCACCAGTCAGTACACCCCACAAACGAGTGACAAGGATGATAAGA
GCAGCCGCTGAAGTAACAGGGCAGAAAACTCCCCATATGATGCATTGTTCATTAAAGTAA
ATGGACTTGTATTTGCAGCTACCCAAG
>NODE_3163_length_308_cov_43.211040
GGACTTGTATTTGCAGCTACCCAAGAGACTCGAGTTTTTGTTTCGAAGATTTGGAGTTGG
TCGAGGATCCTATTTTTTCGGGTATATGTAATCACGATCTTGCTGCTTGTTTCATCGCTC
AAAATAGACGGGTTTTGTACGAGAATCTGATATTGTAAAAATGGAGTACAATGTGTTATT
TATCCAATTATCTCGTGTTTACCGAGATTTAAACAGTTTCCTTTATACTAGTACAAGTTT
TATTATTGTAGTAGTAAATATATAACAGGGAATTGCATCGCAGCATTTTCTTCCTGCTGA
TGAGAAGTCTGATGAAATCTGTATTTTGTATAATTT
>NODE_3164_length_68_cov_49.852940
GTGTTAGTGCTAAGAATGTCACTCTTGGTGTTCCAAGGTTGAGGGAAATTATCAATGTGG
CAAAGAAAATCAAAACTCCTTCTCTATCGGTGTTTT
>NODE_3166_length_411_cov_93.484184
TTTTGAACCCGGAAATTAGCAAGACAAAAGAAAGGGCGAAAAATGTCCAATGTACTTTAG
AATATACTTGTCTGCGAAGTGTTACACATGCCACTGAAGTGTGGTATGATCCAGATCCTA
TGAGCACCCTTATTGATGAGGATGTGGACTTTGTCAGGTCGTACTATGAAATGCCAGATG
AAGAGGTTTCACCGGATAAAATTTCTCCTTGGTTGCTTCGTATAGAATTGAATCGTGAAA
TGATGGTGGACAAAAAATTAAGCATGGCTGATATTGCGGAGAAAATCAACTTGGAATTCA
GTGATGACATGACGTGTATCTTCACTGATGACAATGCTGAAAAGCTGATCCTTCGTATTC
GTATTGTGAATGATGAAGGTCAAAAGGGTGACATGGAAGATGATTCTGCTGAGGATGATG
TATTTTTGAAAAAGGTTGC
>NODE_3169_length_490_cov_186.908157
AGATGGCACTTAAAGGAATTCCAGATATCAACAAGGTCTTCATCAAACAGAGTAAAGTGA
ATAAATTTGATGAGGAGAAGGGTTTCAAGGCTGAAACTGAATGGATGCTGGATACTGAAG
GTGTCAATCTTCTTGCTGTTATGTGTCATGAAGATGTGGATGCAACAAGGACGACGAGTA
ATCACTTGATTGAAGTTATGGAAGTTCTTGGAATTGAGGCTGTTCGTAAGGCCTTGCTAG
ATGAGTTGCGAGTTGTTATTTCTTTTGATGGATCATATGTGAATTATCGTCATTTGGCCA
TTTTGTGTGATACAATGACATATCGTGGACATTTGATGGCTATTACTCGTCATGGTATCA
ATCGGAATGATACGGGGCCTTTAATGAGATGCTCATTTGAAGAAACTGTGGATATTCTTC
TTGATGCTGCTGTGTATGCGGAGTCGGATTATTTGAGGGGTGTAACTGAAAATATCATGT
TGGGACAGCTAGCACCAATTGGGACTGGTGGCTGTTCA
>NODE_3179_length_37_cov_3.000000
AGCTACAGCCCCACTTCGCCGAGCTACAAAAAAAAAAAGCCCTACTTCGCCGAGCTACAG
CCCCA
>NODE_3184_length_29_cov_46.137932
ACTTCCCCGAGCTACAGCCCCACTTCTCCAGCTTACAGCCCTACCTCACCGGCATAC
>NODE_3185_length_40_cov_59.325001
AGCTTACAGCCCTACCTCACCGGCATACAGCCCTACCTCACCAGCTTACAGCCCCACTTC
GCCGTCAT
>NODE_3195_length_72_cov_56.500000
CCACTTCGCCATCATACAGCCCCACATCGCCTTCGTATAGTCCGACTTCACCTGCTTACA
GTCCTACTTCCCCAGGATATAGTCCCACGTCTCCTAGCTA
>NODE_3199_length_66_cov_60.242424
CAAGCTATAATCCGTCAGCCAAATACAGTCCCTCACTTGCATACTCTCCAAGCAGTCCAA
GAATATCACCTTCCAGTCCTTACAGTCCTACCTC
>NODE_3208_length_271_cov_96.092255
AAAAGCCACAAAAAAGAAAGATTCATTATTGAAGAGTAAAAAACAAGTACAGTTCATTAT
AAACTGAAAAGGATGGACGAGATTTTGATATCTAAACAATCTTAGGTCAGAAGTCAGAAC
AATCGATTCACTACTGGCTGTATGCAGTTCTGTCTATCTCAAGTTGGGCGGCCCAAAAAT
CAAGCTGACTTGACACACATTCTGAGCCTGTTGAACCGTATGAGCAAAACTTCTTCACAG
AATTCTCTACACCAAGATAATCATACACATCCTCACTAAAAGAAGGACTAATACCCTTC
>NODE_3209_length_124_cov_107.862900
CTCACTAAAAGAAGGACTAATACCCTTCAGCTCGTCAATGGTTAGATCTTCTAGTCGGCA
ACCCTTAGAAACACACAATGCAACACATCTTCCCACAATATCATGACCAGTTCTGAAGGG
TACTCCCTTCTTTACAAGATAATCTGCAACTG
>NODE_3210_length_887_cov_67.151070
CCCTTCTTTACAAGATAATCTGCAACTGTTGTGGCATCAAGATGGCCAGCAGGCAGAGAG
TTCTTGATCTTGTCTTTGTTGAAGGTAACATTTTGCGCAAACTCAGAACACACTTCCAGC
ATGCCTATAATAGTCTTCACACTGTCAAATGCAGGCTCCTTATCCTCCTGCAGATCACGG
TTATAAGCTTGGGGAAGTCCCTTGCATAGTACAAGAAGAGTAACCAGGTCACCTACAACT
CGTGCAGATTTTCCACGGACAAGTTCCATGGGATCTGGGTTTTTCTTCTGAGGCATTATA
CTACTTCCAGTAGAAACTGAATCATTAGGAGTCAAAAATCCAAATTCCTCAGAAGCCCAT
AACACCCACTCTTCACCAAGCCGAGAGAGATGAATGGCTGTGATGGAATTAGCTGAAAGG
AACTCTAACACAAAGTCTCTATCTGAAACTGCATCAATGCTGTTTCTCAAAGGAGCAGAG
AATCCCAAGGCATCAGAGGTCATAAACCTATCAATTGGTAAGCCAGTCCCAGCCAATGCA
CACGCACCCAGTGGACAGTAATTCAACCTAACGCTACAATCTGCTAGTCGACCAGCATCA
CGGTCAAGCTGTTCAACATATGCTAAAAGAAGATGTTCCAATAACACTGGCTGAGCCCTT
TGCAGATGTGTGTAGCCAGGAACAATCAAGCCTTCATTCTTCAAGGCCAAGGTAACCAAT
GCAACCTGAAGCTTTTTAATCTTTTTGAGGATTTCATCAATAGCATCTCGACACCACAAG
CGAAAATCTGTTGAAACTTGATCATTTCGGCTTCGCGCAGTGTGAAGCTTCTTCGCAGGC
TCGCCAATAAGATCTGTAAGTGCCGCTTCAATGTTCATGTGAACATCTTCCCTATCACTC
CTCCATACAAATTCA
>NODE_3211_length_72_cov_13.500000
TTTTTTTTGTGAACAAAGGAAGGCAGTCAAATATCTGATTGTGAGTTGCCAAAAGTTCTT
GACTTGCCAAAATTCAAGAAAAGCCACAAAAAAGAAAGAT
>NODE_3215_length_211_cov_178.459717
TCTCTCCTGAAACTGAAGTTTTCTATGTGGGCTCATTGAAAGTGGATGTTGATGCTAGGG
AGCAAGAGGAAGTTGCCCAAACCTTGCTCGAGGATTTCTGTTGTGTGCCTACATTTCTCC
CAACAGATTTGCAGAAGAAGTTCTATCATGGGTTCTGCAAGCAATATCTTTGGCCTCTCT
TCCACTACATGCTGCCTATGTCCCCTGATCACGGGTCCCGCTTTGATCGCGGGCTATGG
>NODE_3216_length_29_cov_102.310349
CGGGTCCCGCTTTGATCGCGGGCTATGGCAAGCCTATGTTTCAGCAAATAAGAAGTT
>NODE_3217_length_506_cov_150.241104
AAGCCTATGTTTCAGCAAATAAGAAGTTTGCTGACAAGGTTGTGGAGATACTAAACCCCG
AGGATGACTTTGTGTGGGTCCACGACTACCATCTCATACTGCTACCCACATTTTTAAGAA
GGCGGTTCTACAGAGTTAAGCTAGGGTTCTTTCTACATAGCCCATTTCCTTCATCTGAAA
TTTATCGGACTTTGCCGGTTAGAGATGAAATCTTAAAAGCGTTTCTTAACTCAGATTTAG
TCGGCTTTCACACATTCGATTATGCTCGGCATTTTCTCTCATGTTGTAGCAGACTGCTCG
GTTTGGACTATGAATCCAAGCGGGGATATCTTGGGATTGATTATTTTGGCCGAACAGTAT
ATGTTAAGATATTACCTGTTGGAGTGCAGCTCCGTCGCCTTGAAGTTGCAATGAACCATC
CTTCTGCATCTGTTAAGGTCAAAGAGATCCAAAAGCAATTTGATCAGAAAAAGTTGATTT
TAGGTGTTGATGACATGGATATATTTAAAGGAATCAGTCTCAAATTGCTGGCTG
>NODE_3219_length_296_cov_248.878372
ATCAGTCTCAAATTGCTGGCTGTTGAGCATCTTTTGCAGCAACATCCTGAGTTGCAGGGA
AAAATTGTCCTGGTCCAAATAGTCAACCCTGCAAGAAGTACAGGCAAGGATGTTCAGGAA
GCAAAGTCTGAAACATATATGATAACGAAGAGGATCAACAAGAAGTATGGCTTTCCAGGA
TATGAACCTGTCATCTTGATCGACCGTCCGATGTCTGTTTTCGAGAAAACTGCTTATTAT
GCAATGGCAGAATGCTGCATTGTGAATGCAGTGAGGGATGGATTAAACCTAACTCCATAT
AAATACATCATCTGTAGACAAGGA
>NODE_3220_length_465_cov_267.522583
ATATAAATACATCATCTGTAGACAAGGATCTCCAAAAATTGATGAAGCAATGGGAGTTTC
CTCGGGAGAAGCTCGTTCTAGTACGCTTGTTGTCTCGGAATTTGTTGGTTGCTCGCCATC
TCTTAGTGGTGCTATCAGGGTTAATCCCTGGAACATTGAGGCTGTTGCTGATGCATTAAA
GATGGCCATAAGTATGTCTGATCTAGAGAAGCGGTTGAGGCATGAGAAGCATTACCGGTA
TGTTAGCTCTCATGATGTGGCCTATTGGTCCCGCAGTTTTGTGCAGGATTTAGAGCGGGC
GTGTAAGGACCACTATAACAAACGTTGTTGGGGAATTGGTTTTGGGCTGAGTTTCAGGGT
TCTTGCTCTCTCTCCATCCTTCAGAAAGCTCTCTGTTGAATATATAGTTTCTTCATATAA
GAAGACAAAGAGGAGGGCAATATTTCTGGATTATGATGGAACTGTTGTATCTGATATGTC
CATTGTCAAAACT
>NODE_3221_length_136_cov_471.066162
TGTATCTGATATGTCCATTGTCAAAACTCCAAGCCCTGAGCTGATATCTATTCTGAACAA
CCTTTGTGATGACCCAAAAAATACTGTTTTCATTGTTAGTGGCAGGGGACGTGATCCTTT
AGGCGAATGGTTATCCCCTTGTAAAAAGTTGGGAATAGCTGCTG
>NODE_3224_length_62_cov_14.000000
AACCGATTGAGAGAATATTATGCAAATTTAGCGATATATTTGCTACAAAGCTAAAGGAAC
TGTGATATTCCCAGCTTTTCTATAAAAGAG
>NODE_3225_length_196_cov_72.316330
TGATATTCCCAGCTTTTCTATAAAAGAGAAAAGCTATATAGAGAAGATGCTCACTAGTGA
ACAAGAGAGGAAAGTGACTTTACCAAGTAGCTCCTCCGTCTCACATGTTCATCAGTGAAC
TGTTCTCCATTCAGCCTCAGTCGAAAATAGTCGATGGACTCTTAAACGTTTGGTATTGCA
TGAGAAAACTGTTGTTTGATGGCTTCTCCAAGGTTGCAAGTCAC
>NODE_3226_length_39_cov_52.666668
TGATGGCTTCTCCAAGGTTGCAAGTCACTGGAACTGACGCGGGAACTTTTATTTTTGTGT
GGAGGGA
>NODE_3227_length_320_cov_24.990625
AAAAAACACAGAGATCGATGAAATGTCTGCCTTTACCATGGATGCATAGTAAATGGATTT
CTTCAGATAGTTTTGAATTTTAATCTATATTGCATTGAAACAGATTTGGAGATGTATACC
ACGTGAAATGTAACAAAAAAATTACATATGAGTGGGTGAATGAACTGTGAACGCCTGGAA
AATGGTTAAAGAACTAACAAGTGTAAGATAGCAAAAAATTGGTAATTGTGTGGATATTAT
ATACTTGCTCTCTGTATTCCTTAATCAGTGGCTTGTAACTTGTAAAGTTTATTGCGTTGA
TTTTTAATCAACTTAGAATTGCATATTTGCACTGGCATTGTGACATGA
>NODE_3229_length_148_cov_68.621620
ATGACGCATTACTTTACTGTGATTTGGTGTGGAAAGCGGGTGATAATATGGAATAAGAAA
AGTTAGTTAAAGTAGATCGATAATAAACCAATTGAGAGAGAATTATGCACAATTTGGCTA
TATATTTACTACTGAGCTAAAGGAACTATGATATTCCCAGCTTTTCTATAAAAGAG
>NODE_3231_length_116_cov_18.732759
CGGGAACTTTTATTTTTGTGTGGAGGGAATGCGGGAACTTATTTTTCTGTTTTCGTCAAA
ATTATTACTTATACCTGGAAAGCCAGCAACTAACATCAGATTTTCCTTAAAACTTGCAGG
GAGTTAGCAAAGGGTTGGTGGCAG
>NODE_3236_length_182_cov_13.967033
AACATATCATTAATATAGGGCAGAATATGCAAAAAATAAGATATTGCTCTGGTCCATGTA
ACATAGGCTTGATCAGTTACATAATGTGCCATGCCTTTTTTCCCTTGTACATTATCCTTG
TGCTAATGAGCTCCTCTTGTTTGGAAAGTTAGTCCTAAATCTAGAATTTTATTTCTGCAA
TGGTTTGTAGGTGGAACCAGAACCATGATT
>NODE_3237_length_132_cov_405.212128
GGAAATTAGCTCAGTAACTGTAGATAATGATTGGAAACGAATGGCAGAGCCTGTGATGCA
GCTTTATACAGAGGCGACAGATGGTTCCTACATAGAAAAGAAGGAGAGTGCTATAGTATG
GCACCATCAAGACGCTGACCCTGATTTTGGTTCTTGTCAG
>NODE_3239_length_35_cov_351.085724
TCCTTTCTAACGAGCCTGTCATTGTTACGCGGGGACACAATATTGTTGAAGTTAAGCCTC
AGG
>NODE_3250_length_29_cov_10.000000
TTCATCAAAACTAAAGCTCCATTTACTTGCATCCTTCAGATGCAAGTAAAGGGAATC
>NODE_3253_length_65_cov_12.923077
TGCATTTGGTGTATAATTTGTCCATTGTAGTTTGGATTGTAAATTTTGATTCTTGTTGAT
ACTGCAGCAAGCATTGACACTTGTTTTTGTGGA
>NODE_3254_length_288_cov_236.531250
AGCAAGCATTGACACTTGTTTTTGTGGAGACCAAGAAAGGGGCAGATGCATTGGAGCACT
GGTTGGGTATGAATGGGTTTCCAGCAACTAGTATCCACGGTGATCGAACACAGCAGGAAA
GAGAACTTGCACTAAGGTCCTTCAAAAGTGGGAATACTCCTATTCTGGTTGCAACTGATG
TGGCAGCTCGAGGTCTAGATATTCCTCATGTTGCACATGTAATCAACTTTGATCTCCCGA
ATGACATTGATGATTACGTCCATCGTATAGGACGTACAGGACGAGCGGGAAAAAGTGGAT
TGGCAACGGCCTTTTT
>NODE_3255_length_323_cov_312.325073
TTTTTCAATGAAAATAATATGTCCCTAGCTCGACCGATGGCTGAGCTGATGCAAGAAGCA
AACCAAGAAGTACCTGATTGGCTGGTTCGTTATGCGTCACGTGCATCTTATGGTGGAGGA
AGAAACAGGAGAACTGGGGGTGGCCGCTTCGGAGGCCGTGACTTTAGGAGAGATGGTGGC
GGCTTCAACAACAGAGGTGGCGGAGGCAATGATTACTATGGTGGAAGCAACAGTGGCGGC
GGGGGATACTATGGAGGTGGTGGTGGTGGTGGAGGGGGAGGTGTAGTTGGTGGAGGTGGC
TATAATCCAGGTGCGTCTAGTGCCTGGGATTAGCCCGACTCTAGTTGTATC
>NODE_3261_length_150_cov_153.253326
TCTCACCTCCTGGTATATACGCATAATTTTGTGGTAATTTGTTCTTTGTGTCCGCCCAAA
GTGCCGGAGTTGTTGAAAAATTTCTATTATAGGCTTGGGGCGTCTAGCAAAGTGGGGTTT
GTAAAACCCCAAATTTTAGTCTCTCAGAGTTAGATGTGTGATATTCATTAGAGATTGT
>NODE_3262_length_223_cov_332.224213
TAGATGTGTGATATTCATTAGAGATTGTTATACACTAACATCGTAGGCTATTGCTGGTTG
ATGCCATCAAGCTTAGGGCTTTCCTTCCATTTCTTCTTGTAATGTCTTTGCTGGGGCTGT
CTGATGGGGTTGGGTATATGGGGAGGTGAAAATATGAGGAAAGTACTGCTTTTTTGCCGT
TGGTTCTCAATTGGGTACACTATTTGCTTCAGCTTCGTCATCCTCCAAACCCTTTTTTTT
TTTTTTTTTTT
>NODE_3265_length_32_cov_23.343750
TGACCCAATATGTTTCGTCGGACGAAGCAATCTTTGCCAATTTTTGCTTCGCAGTTGGAG
>NODE_3268_length_95_cov_119.957893
GGAGAGATAGGAGAGAGAGGTAAAGAGATCTATCTATATCTGCGATAGGAGATATTTTCG
CTTTTGTCTGATCTAATTTCGCCAACAAAAAATTAGGGTTTCTGCGTTTTCACCTTTTTT
TTT
>NODE_3275_length_411_cov_75.593674
TTTTTTTTGGACCAACGTTCGTTGAACGAGATTTGCTATTATGAGGACTTCATGGGCGGA
TTCCGTGGCGGCTGAGAATGAGAATGGAGCTAGCAGTACTGCTAGGCCAACCAAGGCCAC
CTATGTACCACCACATCTTCGTAACAGACCGCCGTCTGCAGATTCTTCATCTGGCCCACC
ACAGGCTGCACCCCCGCTGGTTAATGATAGGCCGGTCCTTGGTGCCCCGCCTGGAGGCCC
TCGGTGGGCTGGTGGTTCTAGACCTGATTTTGGCCGTGGCGGAGGTGGTGGCACTGGGTA
TCCTGGTGGTGGTCGTGGGGGTGGAGCTGGATGGAATAACCGAGGTGGGGGTTGGGATCG
TGGTAGGGACCGGGAGGTAAACCCTTTTGCTAATGATGAGGCGGAGGAAGAACCTGAACA
GGCGTTTGGGGAGCAGGAA
>NODE_3276_length_40_cov_104.125000
ACCTGAACAGGCGTTTGGGGAGCAGGAAAATTCTGGCATCAACTTTGATGCTTATGAGGA
TATTCCTG
>NODE_3277_length_295_cov_86.338982
AACTTTGATGCTTATGAGGATATTCCTGTGGAGACTAGCGGGGATAGTGTGCCACCCCCT
GTAAATACATTTGCGGATATAGACCTCGGGAAGGAGCTTAATGCAAACATTAAACGATGC
AAATATGTGAAGCCGACACCAGTTCAACGTCATGCTATCCCAATTTCCCTTGCTGGACGG
GATTTGATGGCATGTGCTCAAACTGGTTCTGGGAAAACTGCAGCTTTCTGCTTTCCAATT
ATTAGTGGTATAATGAAGGGTCAAGAGATTCAGAAACCTCGTGGATATAGAACTGTATAT
CCACTTGCCCTTATTCTTTCTCC
>NODE_3278_length_165_cov_116.557579
TATATCCACTTGCCCTTATTCTTTCTCCAACTAGGGAGTTGTCAGTGCAGATAAATGAGG
AAGCTCGAAAGTTTGCATATCAAACTGGTGTCAGGGTGGTGGTTGCATATGGAGGAGCTC
CAATCAGCCAACAGTTGCGTGAGCTTGAAAGAGGAGTCGATATTCTTGTTGCAACCCCGG
GAAGACTGGTAGA
>NODE_3282_length_199_cov_158.572861
TCCACAAAAACAAGTGTCAATGCTTGCTTCCCATGTGCTCCGTTTGCTTTTTGAGCGTGA
ATAAGATCCATTAAATGGCTCCTCTTATCGGACTCATGCACGAATTCAACCCTCTGAACT
ATCAAATCAGTGCTTGAGCCCACCCTTCCAACAGCCAGGAAAATGTAATTGGATAGAAAA
TCAGACGCCAGCCTCTGTATCTCCTTTGGGAAGGTTGCACTGAACAG
>NODE_3283_length_62_cov_63.645161
CTCCAACTGCGAAGCAAAAATTGGCAAAAGATTGCGGTTGTGTCCTAATTATAAGGTGGA
CGGCGGACTTCTCATTCTGCTCTTTTTCTT
>NODE_3284_length_109_cov_50.348625
CATCATTGGAAACCTGAGAACCGTCGATAAACCCTAAGCTTCGGAGCTCCGACTCGGTGA
CTGAGTTGAGTTGATGAGTGAAGTCAGAATCAGATGGTTGAGATGAGAAGTACCGAAACG
ACGTTGTGGAGGGATCG
>NODE_3285_length_137_cov_11.459854
GTACCGAAACGACGTTGTGGAGGGATCGAAGAAGGGGAGAGTGAAGTTTGAGGTGGTTGA
CAATGGCGGAGAATTGTGTGGAGATGAGGAGAGAGAGAAAAGGAAGGGGTGGAGGAGAGA
GAATTGGGTGCGGCGGAGGTTGGCGGAGATGAGCCTCGACGCTGC
>NODE_3293_length_65_cov_331.415375
GAAGAGCACACGTCTGAACTCCACACCTTGGTTCTCACCCGTTTCGTCTCCCGCTCTCCT
CACCAGCTCTCACTTAGTTTCTCTCTCCTAGGG
>NODE_3299_length_102_cov_25.098040
AACTCTTGATATTCAGGTAGTTGGCAGCCTGAAAAATTTGAACCACAACAACCAACCATT
TTTTTTTTTGTAAAATATACAACTACGTTAATGAAAACAGCAATCAAGAATTCCTGTTAC
ATCTAATAAT
>NODE_3300_length_37_cov_10.540541
TTTTTTTTTTTTTTTTTTTTAATAAAGTTCAGTAGAATTCAAGATAATCACATATCAGGA
CTAGC
>NODE_3301_length_464_cov_52.808189
TCACTCTCTCACTCTCCACCCCACTTCATCTTCACACCTCCCAATATTCACTTCAAAACA
CACACCAAAAAGAAACACAATCAATCATTTTGTCTTTCAGTTTTCAGACAGATGGCGTTC
GAGTGGTGGTCGGCGTCGGCGACAGCAAGGTGGCTAGGTCACAGAATCTCGTACTTAACT
CCGACAACTTGGTCGGCAAATTTCACGCCATCCTCGTACCGTAGTTGGTCGTGGGACCCG
CAGAACTTACTCCGATGGTCGGGGAGTTTCTCAATTGTCGATGATCTCTTATGGTCTGTC
GTAACGGCGCTGGAGTCTGTCGTTTTGGTTTCTATGCTTGGATTCTTCTTCCTCTTTTGC
GGCTGTAATTTCTAACTCTCTACTGAGAAACGACGACGTTTTTATTTAGGGAACTGTGTT
TGACCGGTTATGGAGGGAAGTCAAACGGATTTCAGTGCTGATGCGACGACGTTTGGTTGT
TGAGCACGTGTT
>NODE_3302_length_169_cov_42.254436
GACGACGTTTGGTTGTTGAGCACGTGTTGGTTTTTGCTAGTTTGAACTTCTGGTCGAGGA
CTTGAGGGGTATCTTCGACATTTACTTAATTTTCTGTTTTCCTTTCTTTTGTACATTTAT
TACTAGTAATATTACTAATTTTTGAAGATTTGAAACTCTTTTGAAAGAGTGGGAATCAGG
AATATTCCTTTTTTTTT
>NODE_3307_length_29_cov_43.689655
TTTTTTTTTCTCCTCGACTTGCGGAGGGGATGATGGCTTAAAACATGGGTTAATTTT
>NODE_3308_length_57_cov_24.929825
ATGATGGCTTAAAACATGGGTTAATTTTATTTTATTTTTAAACGGTGAGTAATATTATTA
AGAAACATCAAGTTCCGCCAAAACT
>NODE_3309_length_341_cov_34.504398
TTAAGAAACATCAAGTTCCGCCAAAACTAAAATATCTCGAGGAAACACATCACTAAAATT
TGTTCATCCTCATTTTCGGGAAGTCTAGCAACTTGATGCACTTACACAATTACATGTGTT
ATTCTTAGGTGGTGTTGCGACGTACATTCGCTGGTTACGTGTCAAATTTATAGTAGGAGA
TGTTATGTTTAGATATAGTAGTAGTATATTGTATTTGGAGGGCAAAATAGTTTAATCTCG
AGCTATTTTGATTTAGTTTCTTGTTAAGAGATCTTATCAAATGCTTATAAGATTGTAATT
TGTTAATTTTATGGAAGTATTAACATTTACTCTATTAATTACTATTTAATCTTATAATGT
ATATTATTT
>NODE_3310_length_61_cov_16.983606
AAAACCAAACCCCAAACCCCAAACCCCAAAAAAAACAAAGACAGGAAAATTCCCACTACC
CTTCACTCTCTCACTCTCCACCCCACTTC
>NODE_3311_length_62_cov_13.403226
GACGACGTTTGGTTGTTGAGCACGTGTTTGTTTGAACTTCTAGTTGAGGACTTCAGGGGT
ATATTCGACATTTACTTAATATTCTGTTTT
>NODE_3317_length_363_cov_221.418732
GGAAATGATGTTATCGGTATTGATTTGGGTACTACTAATTCTTGTGTCTCTGTCATGGAG
GGAAAGACTGCCAAAGTGATTGAAAATGCTGAAGGTGCCCGTACTACACCATCAGTTGTT
GCCTTTAGCCCGAAGGGTGAGCTGCTTGTTGGTACCCCTGCTAAGCGCCAAGCTGTAACT
AACCCAACAAACACTCTCTCTGGAACCAAGCGGTTGATTGGGAGACGTTTTGATGATGCC
CAAACACAGAAGGAGATGAAGATGGTTCCATACAAGATTGTCAGGGCTCCTAATGGAGAT
GCCTGGGTCGAAGCTAATGGCCAACAATATTCTCCTAGCCAAGTTGGAGCCTTTGTCTTG
ACCAAGATGAAGGAAACTGCAGAGGCTTACC
>NODE_3319_length_29_cov_517.758606
TCACACTCTCAAGGTCAAAGTTCGAGTCGCTTGTAGGGAATCTGATTGAGAGAACCC
>NODE_3332_length_135_cov_52.007408
TTTTTTTTTTTTCTTTGAGACAAATTGTATTGCTGCACAAATTAAGAATTCATTGCTGCA
AAATTGAAAATCACTGCCGATTTTCAAGCAAAAACAAACGAGATAAGGAACAAAATTATT
TTCTCCAATACTTCCTCACCAAATATACCTAGTTTTCTGTCAA
>NODE_3333_length_29_cov_402.344818
TCACCAAATATACCTAGTTTTCTGTCAATTCCACAGAGCCTTAAGATGATACACTAA
>NODE_3338_length_37_cov_217.783783
CGCGCGGCAAAACCACAAGAATCCCAACAGCCAAAACAAAATTTGAGAGAAATTTATATT
CTAGT
>NODE_3351_length_480_cov_152.225006
TGCTTGTATAGCTAATGCTGCAGCAGGTGTATCTGCTGCAGTAGCAGCTCAGCTGGTGTG
GACCCCAGTTGATGTTGTCACACAAAGGTTAATGGTGCAGAATACTAGGAGTGAAAGTAC
TTCTAATTTTGGCAAGATTAGATATGCTAATGGGATTGATGGGTTTAAACAGATCATTAA
AGCAGATGGATTGAGAGGTTTATATAGAGGTTTTGGGATTTCTATATTGACTTATGCGCC
TTCCAATGCTGTTTGGTGGGCGTCTTACTCGGTCGCTCAACGCCTCATTTGGGGTGGGAT
TGGGTGCAATTTTTGTAAGAAGGGTGATCCTTGTGGTGCTGATGTTGCTGGTACTACTTA
TAGGCCGGATTCAAAGGCGGTTATGGTGGTTCAAGGAGTGAGTGCTGCATTGGCTGGGGG
TGCTTCTGCTCTGATTACAATGCCATTGGATACCATCAAGACAAGGTTGCAAGTGTTGGA
TAGTGAGGAGAATGGACGTGGTAAAGGG
>NODE_3353_length_495_cov_101.929291
AAAGGGAGTAGAATTAGCAGCCTTCTTCGTGCTGAGAAGCCCCATTAATAACAATTGAGA
TATCAAAAGGCTAGCAATGATGCGGCTGTGAACATGTGGCCAGAATGCAGCTGCACTTTC
ATATCGTTGAATATACACATTGATGATCTGGTGACGGTAAACAAGGAAAGCAAAGAGAAA
GAAGATGATTATAAAAGGCAGCAGTATTGGAGTAACTACAGCATAGACAACACCAAGGAG
GAAGTAAAGCTGCAGGCTCGGTAGAGTCTCGGGATAATCAACACTTCCAGGATCCATAGC
CCTATCTCTATCTCGCTCAGTTTTGACTATAAACATGTTTTTCAAATGGAAAATGACAAG
TGGCTTCAAGCGAAGAATCTCACTGGCAATGCCAGCCCAACCATCCACCATTATATATGT
AATGAAAAAGGTAGCCTTCATTGGAATTGATACACCGATATTTCTTGGTATCTGAGTAGG
TGATTGGTGGAGGAAAGCATCAAGTTGACCTAAAGCTGTTCCA
>NODE_3355_length_59_cov_122.627121
TTTCTCATCATTCTACCCCTACTGACCTTTGCATTCCACAAGTATTGCAAGACCCGTTTT
GAGCCTGCATTTAATAAATATCCCCTT
>NODE_3356_length_29_cov_127.482758
TGAGCCTGCATTTAATAAATATCCCCTTGAGGAAGCGACAGAAAAGGACGAGCAAGA
>NODE_3357_length_188_cov_107.792557
AGGAAGCGACAGAAAAGGACGAGCAAGAGCACACTGAGGAAGCTGATCAAAACGTAAAAC
CCTACCTCGCTGATGCATATCTGCATCCCATCTTTCATTCCTTTGAGGAAGTAGACTGTG
AAGAGCTCAAAGTCGATGCAGTTCGGGTTGACAAACACCATGCACATGTCTCAAGTCCCT
CAGCTCGAATCGAAGAAAGCTCGGCTTCTCCTCCTG
>NODE_3358_length_38_cov_83.342102
ATCGAAGAAAGCTCGGCTTCTCCTCCTGCACAACCGGCGGCTCAATATTACAGTTACGGG
CATGAT
>NODE_3359_length_95_cov_38.094738
GGCTCAATATTACAGTTACGGGCATGATTTTCATTCTTATAATTATTACCATCACCATGA
GGTGCAATCTTCACACTATGAGCATCATTATCAAGGTTGATCCTCGAGCTACTTAACCAA
GTG
>NODE_3360_length_137_cov_152.423355
TAGTGAGGAGAATGGACGTGGTAAAGGGCCTACGGTGGTTCAAACGTTGCGTAATTTAGT
CCGGGAAGGTGGTTGGACGGCCTGCTACCGAGGGTTAGGGCCACGGTGGGCATCAATGTC
AATGTCAGCTACCACTATGATCACTACTTATGAGTTTCTTAAGAT
>NODE_3361_length_200_cov_31.225000
GTGTGACATAGTTTAGGTCAATCAATATTCAGATTTTGTGAAGTTGAAAGAGATTACATT
CATCAGAACTCCAATCTCTTGTCAAAATTAACAAAATTAAAGGATTTTGAACAAGGAGAT
CTTAAGAGTTACAAAACTGAAAAAATCTTATTCTCTCATTACATTTTGATTTTGATCTCT
TCTTTCCACTTTTCCCCTGTATATTGATTGACCTAAACTATGTCACAC
>NODE_3362_length_107_cov_61.074768
TTTTTTGAATGGAAAATGGCATGGATCGTATTCACACCAAAATTAGGCTCAAAAGAAGAA
TATGTCTCCATTCTAATACAAATATTTGTCCCTGATGTTAACTGAGGGGTTCTGCACTCT
TATCATAGATAAAAC
>NODE_3363_length_456_cov_172.894730
TTGCTTCTAGCAGCAGTGTTAACCTGTTTCGACATGTAAGCCTCGTATATTTCCACCACG
AGCCTTGGATCCTTCTCAACAAGATGAGCATATTCCTCTGATTTGGTTAAATTGTCCATG
TTATCAATGATCATGGACAATGCAGACTCGAGCAAGTGTTTCGCATTATGCTGATGTGCA
AAACTGTAGCTTGCAACAGAATTATCCCAGTTCAGTTTGGACACTAAGAACTTCTCACAA
TACGTCTTTAAATGCTTCACTTCGTACTTATCAGCTAAAACTAAGAGATCAAACGCCATT
TGCTCATCAAGGCATGCTTCAGCAGTGTATAAGTAGTTAACAAAAGCTCGCAGGGCATCA
TAGGATACATCACTGATATTGATAGTCCCACTACGACTCTCCTCCATTTCAATCTCGAGC
ATCGCTTTGAACACCGGGGATCGACTTACCAGAACAGCTTTATGAGCGGGGAGAGAAACT
GGGT
>NODE_3364_length_29_cov_184.034485
AAGAGGAGAGGAACCTAAACGAAGGAAAGCAACTTTGGTCTTGAGATCATCAATCTC
>NODE_3365_length_49_cov_97.836731
CAACTTTGGTCTTGAGATCATCAATCTCTCTCTTAAGCTCTTCTTCTGTTTCGCTTGCCT
CTTCGTAGCACTCTTTG
>NODE_3366_length_95_cov_66.863159
TATGCAGAAGTAGTAAAATTAGAAATCATGCTCAAATTCAACCTAATTTGAGCAAATTAC
AACTTCGTTACTATGGTTTAATGTCGAGGAATTTACATTTACATTCGTCTCGTCGTCTTA
TCT
>NODE_3367_length_54_cov_20.611111
CATTTACATTCGTCTCGTCGTCTTATCTCTACATTTTCGGCTTCCGAAAGCGATGCTTCC
GCTCCTAGCGCCGCCGGTGATG
>NODE_3368_length_166_cov_67.602409
GCTTCCGCTCCTAGCGCCGCCGGTGATGATGACTTATTTGAGGGACCTGCCGGAATTGAT
AGTGATGCTGAGGAGGAAGATCATTGTTTTAATTTTCCTGAAGTTGACCGTTGGGATGTT
GTTGGACTTGGTCAAGCTATGGTTGATTTTTCTGGAGTTGTTGATGATGAGTTTCTTGAG
AGGTTGGGTTTAGA
>NODE_3369_length_32_cov_79.843750
ATGAGTTTCTTGAGAGGTTGGGTTTAGAAAAAGGAACAAGGAGGCTTGTGCATCATGAGG
>NODE_3370_length_315_cov_28.339682
GGAACAAGGAGGCTTGTGCATCATGAGGAGAGAGGCAAAGTTTTGCGTGCAATGGATGGT
TGTAGCTATAAGGCTGCTGCTGGTGGATCGTTGTCAAATAGCCTTGTTGCTCTTGCAAGG
CTCGGAAGTCTTCCTGCTGGAGGGGCTATTCTGAATGTAGCCATGGCAGGCAGTATTGGT
AGTGATCCGTTGGGTGGATTTTACAGGGCCAAATTGCGAAGGGCAAGTGTGAATTTTCTT
TCTGCACCAGTCAAGGATGGGACTACTGGGACAGTTATAGTTCTTACGACTCCTGATGCC
CAGCGCACAATGCTTGCATATCAGGGAACATCATCCAAAGTTT
>NODE_3371_length_70_cov_156.014282
GACATTTCTGGTTGCAGAGGCTTGCCTACTTGCAGGAGCAACCAAGAATGCTTACCATAC
CAAGTACCGTCATATGATTTATGCACAGAACTTCTCAT
>NODE_3374_length_63_cov_236.793655
GAGCTGTGTTTGTCATTGTCAACATGGTCCTGAATGTGTATTACTATATATACTTTGCCA
AAGCTACAAGCTCGCAGACAGATTCTATGAA
>NODE_3377_length_170_cov_118.517647
TATCAGATGAACTCTGGCCTGTCTATAATAGGGTGCAATCTACAAATCAGTTTTAGCATT
TAGTTTGAGCTTATGAGTGCTCATATTTTCCCGTAAGTATTGTTTAGCTACTCTCTTTTT
GTGATTAAAATGAAGCAACGGAAAAGGGGTGTATCGTGAATGCTATATTAAAAGAAATGG
TCTTACGCGTGATGTTTC
>NODE_3379_length_103_cov_12.145631
TTTTTTTTTTTTTTTTCAAAAAAAAAACCTAATTTATTATATATAATTAACAGTTACTTT
AATTTTTCTACATTCCCTAAAAAATAATTTTCTACGTATTTTCGCACACATCGTGTGCAT
ATAAAACTAGT
>NODE_3381_length_309_cov_15.951456
GTTTTATTAATAACAGATACTGGAGAGCGTGATAAATAGGTCAAGGTGGACAAGCAAATT
GCATGAAAAAGGGACATGTCTCCATGCTATAGCTCAATTTGTAATTGACATATACACACA
ACTTTGAAAATAATTAAATGGACCCAAAACAAGATAACTGCAACATGAACAAATTAAGGA
CTTGAACAATAGTCTAAACAGCTGTTAACTGATAATTTTAGCGACAACGGAGACCATAGA
TAAAGGACAACATTACGAGTAATAATGAACTTCACATTATTATAATAAATAACAATACTC
AAAATTGACTTGATTTTATAGCCATTATGTTATAGAA
>NODE_3382_length_363_cov_71.732780
AAGTCTTGGAGCCTTTTTATGCTCAGCACCTTGAAGAATTGAAGATACATCCAGCATTTT
TTCAGGCCTATTATCTGATGTGCTACTCGTCTGACTGCGAAAGTCACCAGAACCTCTTCC
TTGAACTTTGTTTCTCGCATCTTGATGACTGTCTTCCGGTTCTGACTTTCCTATCTCCAA
TGGTTCAGCATGCAAAAGAGACTTGGCCGTTGAGCTCTTATCGACAACGCTACTTACAAA
ACCAGGGGGGACAAGGGGTCTAGATGGAGTTGCTTGTGAGGGAACAGAAAGCTTGCTGGA
GTCATTTTGTGGAGTTTGTTTCAATATCTTATCCAAGTCAGTCGACGTTTTACCATCACT
CGGATGCTCTGCCGAACACATGGCAGAGAAG
>NODE_3383_length_39_cov_68.923080
ATGCTCTGCCGAACACATGGCAGAGAAGGGATCTTCCATCTTCCCTTGATTTGATTTCTG
CTTCTCT
>NODE_3385_length_488_cov_69.559425
CTGAATCCGTATCAGTATCACTTCGTCCACTTGAACGGCTATCCCACCTGTTCGGTCCTC
TAGGATAACTACCTGAATCCCCTTTTGGCGGTATGGATGATCCATAGTCAGGTCGCCTGA
AACCTTGCAGTGATGAACTTCCTAGGACTCGTTGACGGTCTTGGATGCCATAGGATGCAT
CAAACTCACCAAGCAGTGATTCATCGAATCCCTTAGGTAGCTTTTTACAAACTTCCAGCT
CACTCAATGATAAAAGAAACTCCCTTGTGTATGATCTTTCCGGTTTCTTTGAAGATTCTG
CGCTTGACTCCTCGTGCTGCAACACAGAGAGTTGTTCCTCAGATTCAGTACTCATGCCAG
ACATGACAGACATAAATTAGAACACTTCCACGTGATCTAAGCCAAATGCACTACTCTTCG
CACTAGAATATTTCGGGTTGAACCAGAATGTAGAATTGGGAACCAAATCCCACGATATCA
ATTGCAAATATCCTCCCCTTCTCCAGTAAAGTTCAA
>NODE_3387_length_370_cov_109.181084
AACATTCCAGCTAAAAAAGTTGAATAACAATCAACCAAAAAACCCTAAATAGATCAACTT
TAGCTCATCCCACTTCGTGATCTAGTCAAAACAATATACAATCATAATACTTCATATAAG
ATTCCCCAATAATCTTAAACAAAAATCACAACCTAAAAATCTCCAAAATTCCAGCTCAAC
ATAAACATATATACACAACTACACTCATCTCTACAAATCAAACCATTTCAACATCAAAAT
TGAACTTCTAAATCAAGAAATGTCTAACCTTCAAATCCCGCGTTGAATTCCAATAATACC
AAACCTCAGATAAACAACATATTCAAAAACGACAGAAATTCAAACTTGACGTTTTCCCTC
TTTCCTCAATTGAAATCACACAGTACTTCCAATACAAA
>NODE_3389_length_220_cov_75.618179
GTTTCCCTTCGTGAATGAGGAGTTGCCTTATATGGGCGAGGAGGATGATATGGTTCATTA
CTCCTGTTAAGATGGACGTTCTCATTAGGACGTAACCTTGGAACTGGCGCACCTGCTGTA
TATCCAGCAGGCCTCGGAAAGGAACCACTTCCAAGAAGTCCATCATGTTCAGGGCTCTGC
CAGGACCTCCTTGCCTGGCTTCCATGACGTCTTCCTGACTCTGAATCCGTATCAGTATCA
CTTCGTCC
>NODE_3405_length_64_cov_18.937500
GTTTATCTCATTTTCCCTTTAAATACAAACATATCTACTTACAAATTTCCTTGGCTTTGA
AAGCTTAACCATAGCTTTGAAAGCACTAAACA
>NODE_3412_length_35_cov_419.885712
CGCTTCCTTTGTGCTGAGAGTGTGCTCCATCGAGGGGATGTCTGTGAGATTTTGGCCAAA
TTC
>NODE_3416_length_79_cov_27.265823
TTAACCATAGCTTTGAAAGCACTAAACAACTCGTCCTACATACAAACACCAAACAGCCTT
TTATAAAGAATTGACGTAAAAGGACAAAAATGCCCTCCGACAAAGAC
>NODE_3417_length_48_cov_53.708332
CGTCCATATCCGAACATGAAAGCGTTAATCTATGCATGCATGTATTATGATCAAAGCTGA
AAAGGGATTCCATAGA
>NODE_3419_length_53_cov_344.773590
TTTTTGACATCGAGAAAATTTGCATTAACGTAAAAACAGTGCATACAACCTAGCACTAAA
CAACAAAACAGAAGAACACTA
>NODE_3420_length_164_cov_464.957306
TCTGCTGGAAATAGAGGATTATGTTGCTTGGTAATTGAAGCAAAAAGCTACTGGAAGTGA
TTGACAAATGCTTGACCGCATCTAGAACTGAGAATCTATTGGAGCTTCTTGAGTAAAGGC
AACCTGCAATAAAGGGGTATAAACTATCTGCTGGAAGCGGTGGAAGGAGCGAATTTCGTC
CACAATTTGGAT
>NODE_3421_length_142_cov_492.957733
CCTTCCTTGGTGACTCGATACTATCCAGAGAGAGTATTTCAAGGTTCACATTTTGGTATG
AGAACCATACTTGAGTGGACGAGCTGAAAACCACCAGGTTCAACTGGGGTGCCGTCTTCA
GATTTGGTTTTACAAAGACAAAGGTCTTAAAGACCAAAGCCAAACTAAAA
>NODE_3422_length_64_cov_246.343750
CCTCCGATTGAAGAAATCGGAAAACAACCTTCCAAACCATGAAAAAAATTCCTCTCCTCG
GCCACACTCACATTTTTTGGGTAAAAGAACCG
>NODE_3423_length_142_cov_9.035212
ACCTGTGCCCACAGACCTACGTGACGGCGCCGCTCGATCTGATCGACCAAAGTTTCACCG
ACGAGCTCGAACGACAAGGATCTACACCTAAGAACCAACGCGAAAATATAATTCCGACAC
TAAACTTACAACGGAAGGGGAGACACCACGAACACACTAGACTAGCAGGG
>NODE_3424_length_33_cov_13.333333
ACACCACGAACACACTAGACTAGCAGGGGAGCAGGGAAGGGGTAATCGCGACACGGACAG
G
>NODE_3425_length_29_cov_62.103447
CCACGAACACACTAGACTAGCAGGGCCCGGGGAAGGGGTAATCGCGACACGGACAGG
>NODE_3426_length_240_cov_105.849998
GGGAAGGGGTAATCGCGACACGGACAGGGGAGAAGGAAAGGGAAGCCCGATTAATTGACT
GGGGACAGGGGAGGGGGGAGGGGAAGGGGGAGGGGGAAGCCCGACGAACTGACAGGGGGG
AGGGGAAGGGGGAGGTCGACTAACTAAGTAACCAAGAGTCGTCAAGGCACCCGCATCTTT
GTGTCGAGTAACGCCGAGAACAAGCTCAGGAGCAGGGCAGGCTGGGTAGTAGTTCAGCCG
CACGAAGCTTGCATGATCCTTGAAGTAG
>NODE_3427_length_213_cov_31.375587
CAACCACAAATCACAAATTCACCAACACAAAATGAACAACTTCCTCTAATTATTAGCAGA
ATAACCACAGATATGATGAAGGGAAATAACCAACTCATAGTGCAAAACAACGCTGACTAA
CAAACTGTAAACAAAAAAGAGAAGTACAACACTACAACCTTATACCGTCAGATCTGATTG
ATTCTGTTTGGGCGAGCGAGACTTACGTGACGGCGGCTTCGTGGTTTCACGACCTGTGCC
C
>NODE_3429_length_89_cov_188.415726
ATTTCGTCCACAATTTGGATAAGAAACACCAAGGGCGAGAAGGGCATCTCACCGCACGAG
CAATCCCAACAACCTTCTGTCACTTGGGATTCTTGGCTCATGATTCTTCGAAGAGTC
>NODE_3431_length_164_cov_145.859756
TCTGCTGGAAATAGAGGATTATGTTGCTCGGTAATTGAAGCGAAATGCTGCTGGAAGTGA
TTGACACATGCTTGACCACAGCTAGAATTGAGGGTCTATTGGAGCTTCTTGAGTAAAGGC
AGCCTGCAATATAGGGGTATAAAGTATCTGCTGGAGGCGATGGGAGGAGCGAATTTCGTC
CACAATTTGGAT
>NODE_3432_length_124_cov_92.596771
AAAAAAAACCCAAACTTTATTTTTTCTCAGCTCTTCCTTCATTCGGCTGAGGATAAACTT
TCTCTGTCGGTACTTTCTCTCTCCTCCCCTCTTATATTTGCATGTCGGTTTAATCTCTTC
ATTTCTCACACAAATCTTTCATTTTACCCTAA
>NODE_3437_length_103_cov_83.106796
TTAGCTCTTGCTTTGATCACTGATTTTCAAACATTCAACCCTTTTCATCACTTGATCATT
TGATCATAGCATTACTTAGAAGGGGGGAACTCATAAGTTCTGATTAGGGTTTATCAATTT
TAGGGTTTTTT
>NODE_3438_length_103_cov_327.213593
ATATTTGAAATAGTTGATAATCATGGTGGATCTGAATGAAAAAAAATCATCTGACCCAGA
TGGAGTTTCATCAATAGAAAGCCAAGGAAATGAGATCAAACGATGTGCTGATTGTGGTAC
CTCTAAAACCC
>NODE_3452_length_225_cov_130.048889
GTAGTAAGTATGATTAGCAATTATTAGATTAGTGAAGTGGGTTTTAAAAAAAGTGGTTCT
TGAGGAATCAAGAAAAAGGGATGAAAAGAAAGTGTGTCCCTTTATTATTAAAGCTTTTGT
GATGAGATGAAATGGCTTTATTTGTTGAGTTTGAGAGAGTGATCAAAATTTTTATTGAGA
TGATGCTTTGTGAGTAGTAATCAAAGTTACTAGTATATGGTAAGAAGTGTTTAATTTTGT
GCTAAAAAAAAAA
>NODE_3455_length_61_cov_153.983612
CCATTCTGTCATATCTGAAATCCAATTAAAATGGCCAAAATTTCCTATCTCTTGGCTCAC
CTTCTCATCTCTCTTACTGTAATGTTAAC
>NODE_3456_length_177_cov_151.949158
TTCTCATCTCTCTTACTGTAATGTTAACTATCTCCTTTGCCACTGCCAAATGTCCTGACT
TTGACTCAGTCCCCAACCTCCTGAGTCATTATAAATTACCTGCCGGACTTTTTCCCGCGG
ATGTGGAGAACTTCGAATGCAACCCTATCAAAGCAGAGACGCTCAAATTGACGATTCGTT
TAACTCGCGTCGGTTGTCATGTTAA
>NODE_3457_length_34_cov_194.735291
CTGCAACCATATTCGAGAACAACCTCACCGATGTTGAGGGATTCATGGCCATCATCTCAG
AT
>NODE_3462_length_58_cov_187.879303
CTTCTTGCTGTTGCTTAATCTTAAGGAACATTTGCTGATGCTGTTCGTTGTTAATGGCCT
GGTTAAGTAGTACGTGTGCAACTAAA
>NODE_3463_length_74_cov_163.662155
CTGGTTAAGTAGTACGTGTGCAACTAAATTATGGCTCTATAAATAAATCTGTTTACAGAT
AATTGAGCAGTTGTTAGCAGTATGTAGTAGCTCGTTACCTCA
>NODE_3464_length_59_cov_58.288136
TAGCAGTATGTAGTAGCTCGTTACCTCAGTGTTTACAATACTCGTCTGTAAAAGTTATCT
ACCTCTCATTTTGGGAATTGTTTATTT
>NODE_3465_length_61_cov_92.606560
TAGCAGTATGTAGTAGCTCGTTACCTCATAGTGTTTACAATACTCATCTGTAAAAGTTAT
GTACCTCTCATTTTGGGAATTGTTTATTT
>NODE_3466_length_139_cov_17.223022
TTATTGCCAGTAAAACTTGAATTGGTGAACCTTGAGAAGGATCCATTGACAGGAACATCT
CCTGTTAGAGGATGTTCAGGCTTGATATAGCAGTCAATGACCTAGGTATTTCTCCTGACA
AATTGTTGTTATTCAAGTTCCAAGTTTGCCAAATTCCCTAACTCATG
>NODE_3467_length_162_cov_39.364197
ATTGAAACTTGAAACCCACGAACCCCCCCAAAAAAAGCCAGAATTAGAAATCCGATAAAA
AGCAAAAGAGAAAAACGGAAGCGTGAAGTTTACGCATTTAAACCAATCTTTCTGGCAACA
ACACATATGACATAACACAGCAAAACTCAAACATACTCCAGTCCACACATTACACATTTT
CAAATCAAAT
>NODE_3468_length_82_cov_155.353653
CCACACATTACACATTTTCAAATCAAATTATATTCAGAGACGTGTTTCATTTTGGTCGAG
ATCCGGCGCTCTTCATCTCCGCCGGATTTCGTCCATTTTTCTTCAATCTC
>NODE_3471_length_69_cov_202.347824
AATAATAATTCAACTCAATTCAATTCAATTGAACAAAGAAGTTTAATTTTTTGAAGAGAG
AAAAAGAAGATGAAAAGATCTAGCGGTGTTCTTGCTT
>NODE_3475_length_73_cov_281.616425
TACTCTTCTCAATTTCAGGTAAAACCGTCTTATGGAAAACAATCATCGTCAATTGGAAAG
GAGAAATTTTCTCCGAGATTTGACGGGTTAAGGTTTATTGA
>NODE_3480_length_30_cov_130.666672
TATTGAAACCTTAATTACTGCTCACCGATGAAAACCCTAGTTTTCGATTTGATTTTGG
>NODE_3481_length_38_cov_281.631592
AAAACCCTAGTTTTCGATTTGATTTTGGTGTTGAGGTTCGATGAAATTAACCTATTTGTT
TGAGTA
>NODE_3483_length_134_cov_43.761192
TTTTTTTGGCGGCTTTTTAAGATGATGTAATGTGATGCCCTAATGGGCTTCTCTTTTGAT
TATTGATCATTAAAGAGTATTAAGGGCTTGCCCTTTTTATGTAATTGTAATTTGTACCAT
ACTATTTTATATCATATTGGTTTGATTGAAAAAAAAAAAAAA
>NODE_3485_length_1125_cov_55.762665
TTTTTTTTTACTTACCAAAAAGAAAAGGCATATAAAAATAATAGAAAAGGTTTGACAAAC
TGCAAACAAAGCAGTCTCCGAAATCCAGAATGCAAGTCAGCAGAAGAATTGAGAATTATA
CATATTTGGAAGACATATGTATGTAAATGAACCTTATTAAACCTTAAACACCTAGAATAA
TGTATTCAGTGCCATAACCTGATAGCTGTCCAGTTCACCGTCCACTTAAATCCTAGGAAA
AGGCACTATCAGTTCCATAGCATAATACATATCAGTCCACTGAAAAGCCTAAAAAAGATG
TCCATTTTACCATCCATTACATCTATATATATATCATAAGAAACATAACCTATTACTTCA
GCTAAACCTATATGCTCACAAACTCTAGGAAAGGTCCTATATAAGAGTATTTAACCTAAA
ACTTAACCTATAATTTTATGCTCACACAATAGAACAGCTACTTTATGGAAGAAACGGCTT
CACCTTCATTTCTAGGCACAGTGAAGTCAATATTAAGGTAGTGGTATGCTGAAAGTAGAC
TATTTGGATATTGATTATTCCAAGATTCCAAGTACATGATGATACCTGAGTCAACTTGCA
CACCGTAGCAGGAACGTTCTTTTTAAGCTCTCGTTCAAGAAGAAGTACTCTCCTTATCAA
CAGCTGGTATTCCGGCTACAATTGAAGTCTTGTTTTTCCTGAAAATATAAACATCAGTCT
CCTCATAATTATACTCAGGATGCAAATCCTCACGCGGCACCTTCTCAATTTGAAAAAACT
CCCTACAAAGTTTCCAGAACAACTCATCAGCTTCAGGCGACCTCAACTGATACCCAAGCA
ATACAACCCCGTCTTCCGCCATCATTTCAAGCATCGTTTGCACCAATGGATTTGGGCCGA
GTTGGCCCAGTACAACTGGGCTGTCTTGAGGGACTTCTTCAGCACGGGCTTGTTCTTTTT
TAAGTTGTGCTTTAGGGCTGGCATGACTGGGGCTATGTCGGTGAGGATAACATCGGTTAA
GCCCAAGAGGTAGAGGCCCATTCCAGCGACGCCGCATCCTGTGCCCAGTTCGATACCGCG
TTTGGCGCGGAAATCAAGAAGGTCGGAGTACGGGTTCGGGTTCGGGTTTCTGGGGTTTGA
GGGGGACCAGCGG
>NODE_3487_length_127_cov_113.149605
TTCTGGGGTTTGAGGGGGACCAGCGGTCGGCGAATTTGACGAGGACAAGGGAACCGGCCC
ATACGGAGGTGCCGACGTGCATGGAGCCATTGTCTTGTTGGAGAGAGAGATTGGTGTTGC
TGACGGGGAGGTCGATCACCGGTGAGTCTGTGAAT
>NODE_3497_length_70_cov_7.528572
AGCAGAAAGCACAACGCCACAGCCCACCAGATGTCATTGTGTTTTGCATAAAATGCACTA
GATACACACAGGGGCGGATTTACAGGGGTACAGTGGGT
>NODE_3501_length_62_cov_42.483871
ACCTGCACAGACCGTCTAGCGAGTGAGATATCAGAACTTTGACTCCTACTAGGGGTGTGA
TTAAACAGTTAGAGTTATGGTTCAAACCAG
>NODE_3502_length_72_cov_20.000000
CTAGCCGCACAACAATTCAACCTAGCTCTGATGATTAGTCAATTGCCTTTGTGAAAATTA
CCTTTGATGATTTGGTAAAAACTTTGATTTTGTTGTCCTC
>NODE_3503_length_61_cov_29.081966
AAGCAAAACCCCAAAATTTTCTCTCTCTCCTCTTTATATATCCCCCCACACTGTCTTCTC
AGTGTCAATCCCTGTGTTCTTTTTTTTTT
>NODE_3514_length_313_cov_63.738018
TCAATTTCAATCAAACTCCAACACAAAATGTTCCATCAACCAAAAAGTAAGGTGGGGAAC
AAAACAAAAGCAAACCCCCAATTTTTTCTTAAAAAAAAATCTTTTACACAGTAAAGAAGG
ATCTAATACTCACCAAGCATTTTTTTTGCTCACTGGACAAACTCAAAGGTCCAAAATAAA
TCTCTCTTCTTCACTTTCCTTTTTAAATTTTTCCTCTACAACTCAATAATATTTCATCTT
CAATTCTTCCCACCAAATAAATAAAATCAATCATTATTTCCAAATTCTAACTCATACCCA
CATAATTAAATTAAATTCCCAATAAAACCCACAAATTAATT
>NODE_3515_length_62_cov_62.758064
AATTCCCAATAAAACCCACAAATTAATTATTCCATTTTCATAATTTAATTTTCCGGTGAA
TTATTTTGGCCGGAAAGTCACCGGAGGTGA
>NODE_3516_length_424_cov_152.672165
ATTTTGGCCGGAAAGTCACCGGAGGTGATGCCTACGGCGGTGACAACGGCGAGACAATGC
TTAACAGACGAAGCAGCAAAGGCTTTAGACGACGCCGTATCAGTAGCAAAACGAAGAAAC
CACGCACAAACGACGTCGCTTCATGCAGTATCAGCTTTACTTTCACCATCAATCTCTCTC
CTCCGAGAATCTCTGACACGTTGTCGGAGCTCCGCTTATTCGCCACGTCTACAATTCCGA
GCTCTCGAATTATGTGTCGGCGTTTCATTGGATCGTTTACCTTCTTCCAAAACTACCCTT
CAAGAAAATGACGATTTTGCCCCTCCTATCTCCAACTCTCTCATGGCTGCCATCAAACGA
TCACAAGCTAATCAGAGAAGACAACCCGAGATGTATCACTTTAATCACTTACACGTCACC
AACAATATTATTAATAATTCTATTAATAATAA
>NODE_3518_length_97_cov_75.515465
TAATAATAACAATAATAGTAATAATAATAATATGAATAATAATAATGGGAATATTTCGAT
TTCTTCTATAAAAGTTGAGTTGAAACATTTTGTATTATCAATATTAGATGATCCGATTGT
AAGTC
>NODE_3519_length_29_cov_164.793106
TCAATATTAGATGATCCGATTGTAAGTCGGGTATTTGGTGAAGCGGGTTTTCGGAGC
>NODE_3520_length_66_cov_90.257576
GGTATTTGGTGAAGCGGGTTTTCGGAGCTCCGAGATAAAGTTAGCAATACTACACCCACC
AAGATGGGGCCCAAGCCCAGGCACAGGCCCAGGC
>NODE_3522_length_103_cov_112.893204
ACAGGCCCAGGCTCAGGCCCAAGCCCAAGTTCGAGATGTCCACCATTGTTTCTGTGTAAT
TTGATGGATTTTCCGGGGTATTTTGGGGAAGTTGGAAGTGATGAGAATTGCAAGAGAATA
GGAGAAGTGAT
>NODE_3523_length_33_cov_299.727264
AATGATGATGATGATGATGAAAAAAAAGATTGTAGCTTTAATCAAAAAGAAGTGGTTTTG
A
>NODE_3524_length_150_cov_129.646667
CAGCTTGATGGGGTCCTTTGTTCCCTTTGGTGGCTTCTTTCCAACACCTTCTGATTACCG
ACCACCTGTAACTGCTGGGAGACAATCCTTTACTCGTTGTAATGCATGCAATGAAAAGTA
CGAGCAAGAGCTTGGGGCTACGCTGAGAGAAGGATCATCTGTTCCATCTGATGATCAC
>NODE_3525_length_29_cov_84.517242
AGGATCATCTGTTCCATCTGATGATCACCACTCTGCAGCTTTGCCATCCTGGCTGCA
>NODE_3526_length_37_cov_100.432434
ACTCTGCAGCTTTGCCATCCTGGCTGCAAAGGTCAGATTCAGACTTGAGCAAGGGAGATG
TCGTT
>NODE_3533_length_29_cov_190.172409
AGGTCAAGGATGTAAAAGTAACATCAGGTGAAAAAATTAAGCACTTGCAGAAAAGAT
>NODE_3534_length_306_cov_218.513077
GAAAAAATTAAGCACTTGCAGAAAAGATGGGATGATCATTGTCGGCATGCTCATCAGAGT
TCCATGTTGGTCACTCCTGGAGTTTCTTTAGCCAGATTGCAAGTTTCGCAGCCTATGGCC
TTTCCTTTTATGGCAGATAATGTGCAGGGAAGCTGCAGCAGTGGAGATTCCTCTTTGAAT
GAGAGAGCATGCTCAACTTCTAGCTCTGGCATGCAGATAATCGCACAGAAAGTATCTCCT
CAACAGCAGGTTACAAAAGCCGAGACCCCCAAACAAGCCTTGGAAGTACTACCCTGTCAT
TCAATTGAGAGAGAGCACTCAGCTTCCCTGATGT
>NODE_3535_length_413_cov_134.907990
GAGAGAGAGCACTCAGCTTCCCTGATGTATCCCGTTCAAAACTTAAGCCTGCCTCCAAAC
CAAGCAATGGCTATTACTGTCACTACTGATTTAGGCTTGGGAACAATCTATGCATCTAAA
TGTAATCAAAAGAAACCTTTCTTGCATGATCCTCAGACTCATTTGCAGCACTTCCCGAGC
CCCGTTTTAACTAACCACGGTTTCATTAAGAAGGATTTTGCTCAAAGTGTTCATTCTTCT
TCCAAGGGATTGGACCTGGGTGATTACAAGACACTTTATAGAAAGTTAAGTGAGGTGGCT
GCATGGCAAGGTGAGGCAATTAGCAGGATTTCTGAAATAGTGTCATGTTGTAGAAGTGGA
AATGGACGTCAACGTGCTGCAACATGGCTCAGTTTTCTTGGACCTGATAAAATTGGAAAA
CGGAAAATTTCTGAAGCACTA
>NODE_3536_length_105_cov_260.609528
GCAGAATAACAGTTGTGGACCATATAGTCCAGGAGCTGTGTAAGAAGCCGCACTCTGTTG
TGTTCCTTGAAAATGTAGATGAGGCGGATCTAGTGGTGCAGAATAGCTTATCTCGTGCCA
TTCAAACCGGAAA
>NODE_3539_length_31_cov_206.225800
GACTCACGCGGCAGAGAAATTGGGATTAATAATGTGGTTTTTGTTACAACTTCTAGCAT
>NODE_3540_length_73_cov_164.205475
CAGTGACACTTTGGAGGTACCAACCTGTGCCAACAAAACTTCAAAAAATTCTCTTGATTT
GAATTTACCATTGGAAGATATAGATGAAGCTGTTGAGACAG
>NODE_3541_length_40_cov_500.049988
AATGTGGTATTTAAGCCGTTTGATTTTGATGCTCTTGCTGATAAATTGCTTAGGACGGTG
CGCTCAAA
>NODE_3542_length_217_cov_197.046082
ATAAATTGCTTAGGACGGTGCGCTCAAAGTTTGAGGAGATATGTAAGGGAGAAAGAATAT
CACTAGAGATTGATCATGAAGTAATGCTACAAATTCTTGCAGCATCTTGGCCTTCGGACA
AGGAGGCCATTGAGCATTGGATTGAACAGGTTCTGGTTACAAGCTTCGCTGAAGCCCGGG
AAAAATTCCACTTATCTGCTGAATCTGTTGTACGATTAAGTTGTTGCGAAGGTTTTCCCG
TCAAA
>NODE_3559_length_244_cov_32.315575
GAAGAGGATCATCGAAAATCTTATATCAGCTTGACAATCTCTTTTTCTTTTTACCTTCTC
AACAGCATATACACCTAGTAAAAGATGTCACAAAGTCTTATAGCTAACAGCCTATGAAAA
GTTCATGAGTAGTAATGTTGCATGCCCTGAAAACTTGGTACTTATTTAAGAGCATGGCAT
GAATACCTGAGTCTTCAGAACAGTAGGAAACTACAATATACTACTAATATGCTAAATTTC
CAAACCCATAACCTTAGAGAAACATATACATA
>NODE_3565_length_50_cov_115.260002
AAAGGGAACAAAGGACCCCATCAAGCTGTAAGTATATCATGTACATGCGACTGGATTTAG
AACTTAACCCATCATATG
>NODE_3566_length_30_cov_40.033333
TCTACCGCGCTAACAATTTCTATTATCGGTGATCATAGCCGAAAAATATCACTAAAGT
>NODE_3567_length_64_cov_297.828125
GATCATAGCCGAAAAATATCACTAAAGTAGTATGATAGTGGCCTCTAATACTTTCAAGCT
GTCCACAGGTACAAATTTTGATGGCAGGACAA
>NODE_3568_length_33_cov_255.151520
AAGACAGTTTCTTGTTCTATAACATGCTCCCTATCTTTTACACTGATTTCAGGATAATAT
T
>NODE_3569_length_1097_cov_95.907928
TCTTTTACACTGATTTCAGGATAATATTTGCACATCTCTAAGATCTCATTTCCAGAATGG
ATGAGTGCAGCTGTACGACTATCACCATCCAGTTTACCACGCGACAGTGAGCATATTGCC
TCAGATAGGCACTTGTTAATTGTATCCAAAGCCATTCCAAATGCACCAACTCTCTTCTGA
ATTTCTATGGATTTGTCATATAAACCAGTTTCCTGACACTGCCGAGCTGCTTCAAGTAGA
AACTGCTGCCTTGCAGAAGCATCAGTAAAAAACCGTCTCAGTTCAGCTTCCTCTCCAGCC
CCTCTAGGTCCAAGTAAGAGATGAATTCCATTATCACGTAACAACAACTCTGTAAGAAGC
TGCTTCAGCATCAAGCTCCTCTGCCTTTGCTGATCTAAACTAACTCTTCCTACCCATGAC
AACTGGCCACCTCCAACTGCAGCAGCTGCTTGTGCGTAATATTCCAATGCCACAGGAAGA
TTCCCAACTCTTACGTATGCAGAACCATACTGCCTAATCATGCTAGATACTTCAGCAAAA
GCATCCATCAACCCCGGCTTCTGTCGTGCAGCAACACCTTCTGAGAAGACCCCATAATCT
GCACATGTAATTGCTATGTGGACTGCATCGATGTTAAACCCTTCACCCATTTCCTTTGAC
AAGTAGATGACAGATGGTAACAACTGCACACTTAAAAGCAAAACATATGGATACATAAGA
GGGTCCTTCCCACTCTTAGTGTAATACGATGGCTCAAACTTGTTGAGATATGTTTGCAAA
TCCTCCAAGGTGTAAGGCACAGATCCCTCATTCAGTACAGAGGAAGAGACAGCATGAGAA
CTCTCATGTATGGCACACAACTGGAACCAAAGAAAGTCCTCTATGGTATTAAAAAGATTT
GGCAACTCTCTAAGCAGGCGATCAACCTGCCTGCGTGATCCAGAAATCATAGCATAAAGT
AGCAATTTCTTTCTGTCATACACTGCTCGAGCCCCACGATCACCCATCCTAAACATTTTT
TCACATTCTTCAGAAGCAGCAGCAGCTGTGTTTGCAGATACCACACCTCCAGTAGCTATC
CATTCTGAAAGCTGAGGAGCAAATTGAAGAGAAACACGAGATGAC
>NODE_3570_length_97_cov_490.659790
GTATGTGTTCCATGTTTTGTGGGTGTGTAAGGACAGTTTCTTGATGGGCCAAAGCTGAGT
TTGAAAGTGCATGGAAGTGTTTTGTTCTTAAATATTTAAATAAATGTATATTGTTTATTT
AAAAA
>NODE_3579_length_60_cov_88.349998
AAATAAATGTATATTGTTTATTTAAAAATGTTTTAGCTCTTCTTTTTATGTATTAACCTA
TGGATCATCTTTTAGAAAAATAAAGGGG
>NODE_3580_length_207_cov_62.898552
GGAGAGTAAAATATGGCATGTAATTAAAAACCATTAGGTGCTATGCACAACTCTGGAATA
AATTCATGTAATGGTCAAATGTGATACTAAAGAATGAGCAAACAAAAGTTTGTTGAGATC
TCAATGCCACATGATGCAGTCGCAGTGAAAAATTAGAGTCATAATGATCGGCTGGAAAAT
CAAAAGAGTAACTCACGATGATCATACAGCAAAATTATCAATATTCTATTCATAT
>NODE_3584_length_79_cov_127.253166
GCAACCGTTCAAGAAAGCCTGTGGAATCCCATTCTCTCTCCTCCTCTTCTTCATCCTGTT
CGTCTTCGTCGTCATCTTCATCTTTGCTGCCTGTTGCTGCTGCTGCT
>NODE_3586_length_159_cov_215.402512
TGCTGCTGCTGCTCTTACCCTGAATCAAACTCAGAGCGTTCCTCTTAAATTTGATGCTTT
TGCTTCAGCTAGTACGACGACTGGGCCCATTTCTAATTCTAATCATTCCCAATTTCAATT
GGACTCTATCCCTTATGCTATTCCTACCAAACACTACCCCAGGCACCTCCAGGGATATAA
ACCTGAG
>NODE_3587_length_275_cov_215.589096
CAGGCACCTCCAGGGATATAAACCTGAGTCTGGTGAGAATAGATCCATCTCTCAATGCTC
AGGTGGAAACAAATCTCTCCTAACAGACTCGGCTTTGGACAATACATGGCCCTCATTGTC
AACCCAGATGTCCTCACTCTCTCATTCAAAGCCGAAGGATGGTTCCTCATTGAATGATGA
TTATCGTCGCCACAATTCTCTTATCAACTGTGAATTTGGCCGACCGCAGACTATGAAACA
GAGCAGTCAGTCTCTTCACCCTTTCTTTGAGGAGTGGCCAAATAACAGGGAGACATGGTC
TAG
>NODE_3590_length_296_cov_47.929054
ATACTAGTAATTCAACTCGTCGCCTTCACTTGCTCCGGCTGCTAGTTTATGTTTTTCTTT
ATAAGTAGTAGTCTGCAACTGGTCACATAGAGTATGAGATTTACAGGTCCTCCTTGCTAG
CTATATTGATCAGTTAGCAAATAATGTTGTGCCTTTGTGACAGACCTTTTCCATATTTTG
TTCCTGAGTAATGGTTGATATGTTCGTTGTACAACCTGTGTCTCCAAATAAGTTTACATC
TGACGTTAAACTTTTTATTGATTATGTGTCAAAAAGTTTGTTATGATTGATGGTTAAATT
TGAGACCTTAAGTTTCAATCAAAA
>NODE_3591_length_82_cov_13.158537
GTTTTATCTGCCTTTACGTTCTTGCTTTAAAGAATTATTTAGTAATACAGATCTTAGTTT
AGCCATTACTGATGGAGACATGCAGGCACCTCCAGGGATATAAACCTGAG
>NODE_3593_length_44_cov_636.840881
ACAGGGAGACATGGTCTAGTATGGAAGATGAGAGTGCCAATCAGGTTTCCTTCTCCACGA
CACAGCTCTCCA
>NODE_3595_length_33_cov_1271.090942
TCTCACGGAGGATGTTAAAAACTCTTCCAAGAAGCTCCTCATATGTGTAATCTCGGTCAC
T
>NODE_3596_length_250_cov_159.072006
GTTTTCTCCCACCGTTGATTTGAATTTTCAATAAAGGAAATGTCAGAATTGTTGACCTCG
AAGCATATTGTTATTTTTCATCAAATTGACATAAATTACTACGGCTGTCACATAGATCAT
TTATGAACCAAAATTAATTGCGAATAATCAACAAGTACACAAGAAAGAGGCGTAAAAGAA
AGCTGAGTGCAGTTACATCCAATACAAAGCATCATCATCTTCAACCTTGTGACAATGTTC
AACTCAATTAGCAACAATCTCTCTGTTCCTTTTTTTTC
>NODE_3603_length_69_cov_461.797089
CCACACTGTTCACATCTGAGGAAGAAGAGTCGGTTTTCCTTCGACAATATGGTATCTGAA
CTCTTACAGCCATTGCAAATAACGTATTCATTGACAT
>NODE_3606_length_74_cov_101.851349
GTAGCCACTCTTCTACCATTGCCCAACAACACCCTCTGTCCCGCTCTCCCTCGGCTTCCA
ATTGAAACTCTAACCTTCTCGACTCCTACATTCACGCCTCCT
>NODE_3607_length_29_cov_102.896553
CTTCTCGACTCCTACATTCACGCCTCCTTTCTTAAGGTGTTGCTGCAGGGGAGATTT
>NODE_3608_length_51_cov_113.960785
TCTTAAGGTGTTGCTGCAGGGGAGATTTCATCTTTTTGTGAAGACTTCGCCTCAATACAC
TATTTAACTTCTTAGCACC
>NODE_3609_length_29_cov_151.241379
TCAATACACTATTTAACTTCTTAGCACCATTCTTTGAAGCTATGGGGCTGTACATAA
>NODE_3610_length_32_cov_88.093750
TTCCAGGATCATTTTCTTTCTCCAGGGGACCATTACACCTGAGAAAGCTCTCTGGCAGAA
>NODE_3612_length_86_cov_162.895355
AGAAAGCTCTCTGGCAGAAGACAAGATGATGGAGTTTTGTGGTGCTTGTGATCAGAAGGA
AAATGTGACAGATTTGATGTATCGCTTGTATGGTCACTGGTGTTCTTCATAAGT
>NODE_3613_length_29_cov_366.620697
TGCCAACTTTCTCTCTACCAAAAGCTGGGCTTCAAGTTCCTTAAGCTTCTCTTGCAG
>NODE_3618_length_137_cov_28.153284
AAATGAATTAAATTGAATATCATGTTATATTCACAAACGATTCTGTTACAAGTGGACAAG
AGTCAAACTCAGATGACAAGCATCATCTAGAAATTTATGAGCAGAAGACTAGAAGTTCCA
TCCCCTTTCCTTCTTCTCCCTTTGGCTCTGCTTCTTAGCTTCCTT
>NODE_3620_length_73_cov_8.383562
ACAAGCATTATCACTTCAGCCACTCATGCTACATGTAATTTTGGTGTTCTAGACGAGGCA
CAAGATAAATTAAAGAACCTGCTTGTAGACAAAAGATTTTT
>NODE_3623_length_37_cov_35.918919
AACAGTTTCACAACAATGCTGTCAAATTGTGGCTTCAAGATCTTCAAGAGTTCGCGTACG
ATTTA
>NODE_3624_length_68_cov_34.029411
CGTACGATTTAGAGGACATCTTAGACGAGTTTGCCACAGATGCTCGACTCAAGGAGTTCA
ATGATGAGCCCAAATCTTCTTGTTCTCCTTTCAATA
>NODE_3627_length_50_cov_51.919998
TTCAATAAGGTACAAAGCTGTCTTTCTTGTGGTTTCCCAACTTTAAATAAGAAAACTACA
AAGTATTCAACTAGCATT
>NODE_3629_length_99_cov_82.434341
ATTGAAGAGATGAGCACTCGCTTGGAAGATCTTCTGGACCAAGTAAGGTCTTTGGCTCTC
TCACCGCAGATACACTCAAGGGTAGAGCAACATGAAGAACGGAGGGAAACATCATCTATG
ATACGGG
>NODE_3630_length_133_cov_46.781956
CGGAGGGAAACATCATCTATGATACGGGAGCCAGTTGTATATGGGAGGGACGATGAGAAA
AATCAGATAATCCAAAGATTATTAAAGACAGATGAGCCATTTTGTGAAAATTACAATGTA
ATTCCTATTGTTGGAACAGGAGGCATTGGGAAGACGACCCT
>NODE_3631_length_75_cov_24.253334
GAACAGGAGGCATTGGGAAGACGACCCTTGCTCAAGCTGTATACAATGATGAGGAGGTGA
AGGCTCACTTTGATATAAAAGCATGGGTGTGCATCTCAGATGA
>NODE_3632_length_47_cov_43.638298
TAAAAGCATGGGTGTGCATCTCAGATGAGTTTGATGTCAAACAAGTGACGACAAGCATTA
TCACTTCAGCCACTC
>NODE_3634_length_29_cov_76.172417
TTTTCAGCAGCAAAGAAGGGAAGTAGAGTTCTAATCACGACCAGAATGGAGACGGTG
>NODE_3635_length_176_cov_54.477272
TCTAATCACGACCAGAATGGAGACGGTGGCAAAGAACATGGTTAAAAGACCAGATCAAAG
CCCCATCATCAAGTTAAAGGTTTTATCTGATGATGATTGTTGGCTTCTCTTTCAAAAGCA
TGCAGTCGTAGATGAAGACCTCATTGTGATGCAGAAGGACTTGGTTGGGTTGTTCAAAGG
ATTGCCTTTGGCTGCAAAAGCTCT
>NODE_3636_length_93_cov_13.645162
AAGGATTGCCTTTGGCTGCAAAAGCTCTTGGAGGCCTCCTGAGAAGCACAATGGAGAAGA
GCCAGAGAGAGAGAATTTTAAAAAGCAATGTTTGGAGTGAGGAGGGTGGAGTCTTACCTG
C
>NODE_3637_length_344_cov_26.061047
AAATCAACGGAGACCTCCATAACTACCTGGCCCCTTCCTCTTCCTAATCTCATCAATCAC
AAAAATTCCCACACTAATTAAGCTAGCGAAGTTGAATCCAACACAATGCCTGTCGGAGAG
GTGATTCTAGGCGCATTTCTTCAGGTACTCTTCGAGAAGCTGGCATCGGCTGGAATAAGC
CAGTTTCTTAAGTTGGCCAAGAGGAAGAACAAGAAGATAGAGGCTGAAACCATACAAAAA
TGGGAACATACCCTTAGAATGATTGCAGCACTGCTCACTGACGCTGAGCATCGGCGTCAA
ACTGATAAGGGCACTTTTTTGAAGAAATGGTTTGAAGACCTCGAAGACTTGGCTTACGAC
TTGGAAGATATA
>NODE_3638_length_29_cov_89.793106
AGACTTGGCTTACGACTTGGAAGATATACTGGACGAGTTTGCCACTGAAGCTCAACT
>NODE_3639_length_30_cov_92.900002
TGGACGAGTTTGCCACTGAAGCTCAACTTTTTATGCTGCAGAAGGAAGCCAAGGAGGA
>NODE_3642_length_29_cov_61.793102
GATCATGATGTTCACGATGCTGTCATCACCGGTTTTTTCGACTCTGCTAAACATAAG
>NODE_3643_length_62_cov_18.532259
CGGTTTTTTCGACTCTGCTAAACATAAGATCTGAAAGTGACTAAAATACTTTGGCTTTCT
TTCCCATTCTCCATCTCCAACAGAAGAGGG
>NODE_3644_length_29_cov_18.655172
AGGCGGTGTTAAGTGACGCTGAGCAAAAGCAGTTTCACAACAATGCTGTCAAATTAT
>NODE_3645_length_51_cov_23.686274
CAGTTTCACAACAATGCTGTCAAATTATGGCTTCGAGATCTGCAAGACTTGGCGTACGAT
TTAGAGGACATCTTAGACG
>NODE_3648_length_60_cov_30.799999
ACAGATGCTCGACTTAAGGAGTTCAATGATCAGCCTCAGCCACAGCCACAGGAACATCAA
CCCAAATCTTCTTGTTCTCCTTTCAATA
>NODE_3649_length_58_cov_30.965517
TTCAATAAGGTACAAAGCTGTCTTTCTTCATGTGGTTCTGTAGCTTTAACAAGGAAGAGT
ACAAAGTATTCAACTAGCATTCAAGA
>NODE_3650_length_95_cov_29.831579
AAGAGATGAGCAATCGCTTGGAAGATCTTCTGGACCAGGTAAGGTTTTTGGCTCTTTCAC
CGCATATACACTCAAGGGTGGAGCAACGTGAAGAGCGGAGGGAAACATCATCTATGATAC
GGG
>NODE_3655_length_29_cov_3.344828
TTTGGCTGCAAAAGCTCTAGGAGGTCTCTTCAAAAGTACAGTGGATAAGCGCCAGTG
>NODE_3656_length_132_cov_23.757576
TCAAAAGTACAGTGGATAAGCGCCAGTGTCGAAGTATATTAGAGAGTAGTATTTGGAGCG
AGAAGAGCGATATTTTACCTGTTCTACTCTTGAGTTACCATAATTTGTCATCTAATTTGA
AGCGCAGCTTTGCATACTGCTCTGTACTTCCTAAAGATTA
>NODE_3657_length_63_cov_18.412699
GGCGGTTTTAAGTGACGCCGAGCAAAAGCAGTTTCACAACAATGCCGTCAAATTGTGGCT
TCGAGATCTTCAAGAGTTCGCGTACGATTTA
>NODE_3658_length_105_cov_60.933334
TTTTAGCTTGTGGTTCTACAGCCGAACAACAATTTCAATATTCTAAGGGAGACCATCCAT
CAAGAATCAAAGAGATAAGCGTCCGCTTAGAACGTATTCACATCGAGGCTAGAGATTTTG
GCCTTATAGCCAA
>NODE_3661_length_171_cov_22.269007
CCTTATAGCCAATAGCATCATGCAGCAAGAGACACACCGAACAGAAGCATCAAATGCAAG
CTGGCGACAGTCCACATCTTTTTTGTGAAAAAAATATTTATGGAAGAGATGACAAGAGAA
ACGAGATTATTGAGAAGTTGTTGAAGGATGAGCCCACTTATGAAAATGTTGTTGTCATTC
CTATTGTAGGAATGGGCGG
>NODE_3662_length_38_cov_54.289474
TTGTCATTCCTATTGTAGGAATGGGCGGCGTTGGGAAGACCACTCTTGCTCAATATGTAT
ACAACG
>NODE_3663_length_60_cov_45.500000
ACCACTCTTGCTCAATATGTATACAACGCTGAGGACCAGCTTAAGGGGCACTTTGATCTT
AAGGCATGGGTGTGTGTATCAGACGTGT
>NODE_3665_length_146_cov_18.198629
ATGGGTGTGTGTATCAGACGTGTTTGATCTCACACGTGTCACGACGGACATCATCAACTC
GTTCACCAAGGAAAATTGTAGTTTTAGCAACCTGAATCAGGCACAAGAAAAATTGATGGA
GGTGCTAAAAGCCAAAAAATTCTTACTCGTTCTTGATGATATTTGGTCTGAGAA
>NODE_3666_length_63_cov_20.809525
TCGTTCTTGATGATATTTGGTCTGAGAACTACAACCATTGGAATCAACTCCAAGCACCTT
TCAGACAAGGGTTAAATGGAAGCAGGGTTAT
>NODE_3667_length_143_cov_41.755245
CGGTTTTTTCGACTCTGCTAAACATAAGGTTAAAAGCCTTTTAGCTTGTGGTTCTACAGC
CGGGCAACAATTTCAATATTCTAAGGAAGACCTTCCATCAAGAATTAGAGAGATCAACAT
CCGCTTAGAACGTATTCACACTCAGGCTAGAGATTTTGGCCTTATAGCCAA
>NODE_3668_length_170_cov_24.200001
CCTTATAGCCAATAGCATCATGCAGCAACAGACACACCGAACAGATGCATCAAATGCAAG
CTATCGACCGTCCACATCTGCAGTTGAACCAGTCATTTGTGGAAGGGATGACAAGAGAAA
TGAGATTATTGAGATGTTGTTGAAAAATGAGCCCAGTTATGAAAATGTTATTGTCATTCC
TATTGTAGGAATGGGAGG
>NODE_3669_length_149_cov_44.912750
ATGGGTGTGTGTATCAGACGTGTTTGATGTCAAACATGTCACAACGGAGATTTTGAACTC
GTTCACCAATGGTAAGCACAGTTTTAGCAGCTTGAATCAGGCACAAGAAAACTTGATGAA
GGTGCTGAAAGGCAAAAAATTCTTAATCATTCTTGATGATATTTGGTCTGAGAAATA
>NODE_3670_length_262_cov_43.683205
TTCTTGATGATATTTGGTCTGAGAAATACAGTGATTGGAATGCGCTCCAAACACCTTTCA
GACAAGGGTTAAAAGGAAGCAGGATTATTGTCACTACAAGAAAAGATATCTCTGCAAAGA
TGGTGATTAGTAATCCAACCCAAAACACCACCATCTATCTAAAAGGTCTTTCTGATGATG
ATTGTTGGTGCATATTTCAGCAGCACATCAATGATGATCCTGACCTTGATGAGCTGCGGG
ATGATATTGTAAAGAAGTGCGCAGGATTGCCTTTGGCTGCAAAAGCTCTA
>NODE_3671_length_63_cov_14.269841
TAACCACATCTTGCAGCATTCCATGGAACACATATACACTATACCGTGTTAACATAAGAA
AACTGAGAAGTATTTTGGCATTGGAAATCTA
>NODE_3672_length_105_cov_22.838095
TGAGAAGTATTTTGGCATTGGAAATCTAATCAATATGAAGTTGGCATCTGAGAGAATTAA
CATGGAATACAAAAGCCAAAATTTATGAGAATTCCACACAGCTGCAAAACGTTACGACTC
AACAACACGCAAC
>NODE_3673_length_138_cov_22.963768
TGCTATCAAGCAAACATTTGCTCATTTGGTAGGCTTTCACATTATGTTATTTTAGTTTAT
TCTGTTGTAAGGTGCCTTTAGCAGTTTAGCTCCCTTTTCTTCGCATATTTTATTTACATT
GTTCCAATCCTTCTAATATTCTGAAGAGGGCAAGATTACAGCAGTG
>NODE_3674_length_94_cov_40.712765
TTTTTTTTTTTTTTTTTATGGCAAAAAAGTCCCATGAAACATTACAGAGGCTCAAGCACA
AGCACCATTTCTAAGACATAAGAAAAAATCCAAATTCCTAAGGTTCTTAGTTTGTTATCA
TT
>NODE_3675_length_108_cov_17.000000
GTTGGCGCGTTCAATTGGTCTGATCGGGTAAGTTTTATTTGTTCTTTCTTTCTTTCCTTC
GCCATTTCTCATCACAAACAAATCTACCTACAAGGCTGAATCATGCCCAGCAACCATCAA
GGCGTACTTAATACCA
>NODE_3676_length_87_cov_201.183914
TGTATATTAAGAAAAGGGATCCTATCCATAAGAATGCGAAATCGGCTTACAAGTTACAAC
CTATCACCTATGTATCCCTTGAGGGACTGAGGCTTACAAGTGACATGTCCGAATC
>NODE_3677_length_35_cov_139.571426
TGAGGCTTACAAGTGACATGTCCGAATCGAGGAATATCAGTACATACAACACTAACTCAA
TAT
>NODE_3682_length_376_cov_437.106384
CCCGATCAGACCAATTGAACGCGCCAACACAAAGAGTCCGTTAAGATAACCAATTTCAAC
AATTTCATCGATCTCTTGCTTTGTGAACATTCCACTGCCAGATAGGAGATCTAGGAAGAG
TGTGCCAATAGCACCATCTACATTAAGAACCAAGTTGTTTGCCTTTGAAAGGGTGTAAGT
CTCAACTTCAACAGCATATTCCATGTATTTGACAGAGGGAAAATGTGTGCGAGCAAATTT
CTGCAAGAGCTCTACTCTCTTGTCTCTGTTGTCTCCTCTCTTGATCCTGTGTCCAATTCC
TGGGACACGAATCCCCTTCTTCTTCATACTCTCAACGAACTCATAAGCTGTCAAATTCCG
ATCATATGCGTCCTTGAAGTATCGAGCTGCATCATCAACGGCCC
>NODE_3683_length_29_cov_228.482758
AAGTATCGAGCTGCATCATCAACGGCCCCACCAAATCGAGGACCAATGGTAAGCAAA
>NODE_3691_length_34_cov_165.147064
CAGTAACGAGGAAGACTACGCTTGAACCACAACAGAGAGATAACATCACCAACACCAAGG
CC
>NODE_3696_length_37_cov_263.405396
CGTGAGTTAGAGCACAGACTTTTCCACTTTTAATAGTTGAGTTAAGATCATCGGGTATTT
GAGGA
>NODE_3701_length_35_cov_432.857147
CGGCAGCACTTCTAAAAGAAGCAAAGTTGATAAAGACATCAGCGGTGGGATGCGCGGCAC
AAG
>NODE_3703_length_65_cov_184.584610
CGGTGGGATGCGCGGCACAAGCTGCCTCGATGGTAGAATGTACAGGGATAGCAATTTCCT
CCTGACCAAAGAACAACTTTTGGAATCCCTCGG
>NODE_3706_length_110_cov_165.309097
AATAACTGTCCTGTAGCCATGTTCCCGATTCAACCAGACCTCAGTGAAATGAGAGTTAAC
AATTACAGAAAGAGAGAGAGAGAGGAGAGAGAAACGAAGAGTGTTGCAAGTTGGAGACGA
GTAGATTTAGTGTTATAT
>NODE_3707_length_117_cov_23.641026
TTGGAGACGAGTAGATTTAGTGTTATATAGGCAGAGAGAGAATGAAATTGATTTCAATTT
TTCTGACCAGCGACCATGAGAGAGAGAGATTTGATAGAGTACGCATGGAGAGAGCGAGGG
AAATATATTTTTGGAGTATTAAAAT
>NODE_3708_length_230_cov_178.408691
AACTTTGCTTCTTTTAGAAGTGCTGCCGCGTCTTCCATGGCGGCATTGAAACAGCCTACC
ATTAGAGTGGTTGCCATAATAGCTGAAGGTGTTCCTGAGTCGGATGCCAAACAGTTGATT
GCATTTGCACGAGCAAACAACAAGGTTGTTATTGGTCCTGCTACCGTTGGAGGTATCCAA
GCTGGAGCCTTTAAGATTGGCGACACTGCTGGGACCATCGACAATATTATCCAATGCAAA
CTTTACAGACCTGGATCT
>NODE_3710_length_51_cov_277.666656
CTCCCTTGTAGAAGCCTTGAAGCAGGGAAAAATAAATAAGCCAGTTGTTGCTTGGGTCAG
TGGAACTTGTGCAAGGCTC
>NODE_3712_length_100_cov_45.119999
TACTGCCCTCTGAGAAAAACTATCCCCTGGGCAGATAGTAACAACATTTTTAGTCATTCC
CAAAGCAAATGACTGTTCCCTGGACAGTGGGAGTGTGACGGAAACATAATAGTTAATTCC
TAAACTAA
>NODE_3713_length_63_cov_196.603180
TACTGCCCTCTGAGAAAAACTATCCCCTTGACAGATAGTAACAACATCTTGAGTCATTCC
CAAAGCAAATGATTGTTCCTAAACTAATCTT
>NODE_3716_length_29_cov_226.413788
ATCTTGGTAAATTGTGTACAGTAATGAGGAAGACTACGCTTGAACCACAAAAGAGAT
>NODE_3717_length_57_cov_90.210526
AACAGCAAGAGCTGGAAAAGACCTTGTTCATACTCAATAGTTGTTGTGAGATGAGCTAAT
GATAACAAACTAAGAACCTTAGGAA
>NODE_3723_length_295_cov_19.067797
CACAATATCTTTATCAGACTGGACAGAAAATGTCATGAGATGAGGCTTAATCTTATTTGG
TTTCATATAATTGATGCCAAAGTCCTGTATTGCCTTTAGGGGGTATTCACTTTGTTATGT
GAGGGTGGGTGGGATCTCTGTTAATTGATCTTTGATCAGGGACGCACTCATTGCTTGTGG
TTAAGGTACGATTTTTCATGCAAATGACATTTCATTTACTGGTGCTGCTACTTTTGTTTG
ACTCTAAGGCATAGGCAAAGCAGATGAGCAATCCTAATTTTGCACTTTGTCTCATAGTTA
GAAGCTCATGGACTGCCTCTCAC
>NODE_3724_length_372_cov_41.362904
ATTGCAAACCTGAAGTTGCTAAAACCGGGTTGGGTTCATCTGCCGCAATGACAACAGCAG
TGGTTGCTGCTCTACTTCAGTATCTTGGTGTTGTTAATCTTTCAGAGTCAGCCAAAGGTC
ATCATCAAGACTGTAATAGTGTTGCTGATCTTGATCTAGTTCACATGATAGCTCAAACTT
CTCATTGCATTGCCCAAGGGAAAGTTGGCAGCGGTTTTGATGTTAGTTGTGCAGTTTATG
GCAGTCAACGTTATGTCCGCTTCTCGCCAGAAGTTCTGTCATCTGCTCAGGTTGCAGGGA
CAAGGGCACTACTTCAGGAAGTCGTTGTTGATGTGATGGAAGGAAAGTGGGATCATGAGA
TGGATAGGTTTGCGTTGCCACCACGAATGACTCTTCTACT
>NODE_3728_length_82_cov_90.060974
CACCATCAATGGTTGGCGCTGTTAAGAAGTGGCAAAAATCTGAACCTGAAAAGTCTGTGT
ACACATTCACAAAATTGTCGGAAGCAAATTCAATGCTTGAGAAGCAATTA
>NODE_3729_length_33_cov_197.969696
AGCAAATTCAATGCTTGAGAAGCAATTAATCAAGCTGAGGAAACTAGCAGAAGAACAAGG
C
>NODE_3730_length_56_cov_245.089279
GCTGAGGAAACTAGCAGAAGAACAAGGCATGGCATATGACAGCATCATTGACAGATGCTG
CAGGCATAAATCAGAAAAGTGGAC
>NODE_3731_length_41_cov_92.658539
GCTGCAGGCATAAATCAGAAAAGTGGACGGAACAATCAATTACACCAAGTGAGCAAGCTG
TTGTTGAAG
>NODE_3732_length_193_cov_93.497406
ACACCAAGTGAGCAAGCTGTTGTTGAAGCACTACTAGGAGCTCGAAACGCAATGCTGGAC
ATCAGAGGCCATATGCGCCGGATGGGAGATGCTGCTGGTGTCCCGATAGAACCAGATTCA
CAAACTCGGCTTTTGGATGCTACCATGGATATGGAAGGGGTCTTATTGGCTGGAATTCCT
GGAGCTGGTGGCTTTGATGCAGTCTTTGCAATAATTTTAGG
>NODE_3733_length_316_cov_93.069618
GATTCAAGCAGCCAAATTGCTACAGCATGGAGCTCTCTTAATGTTTTGGCTCTTCCGGTA
AGGGAAGATCCTCATGGTGTGAGTTTAGAAATCGGTGATCCACGTTTGCAGGAGATCACA
TCAGGCATTTCTTCAGCAAATATCAACTAATTCCTTTCCTTGGCTTCAGCCGTCTCTTTG
CATGTGGGGAGCTCTTTTTACATGATTTGTATTTGGCAGGCTTCATTGATAAGTTAGGGG
TAGCTTCTTGAATTTTATGTGTCTTAATTATTTTTTTCCCCCTATAAATGATCAATTTGT
TGAGATTTTTTTATCAATGCAATAAGAAGGTTTGGAGATCGAAT
>NODE_3734_length_236_cov_46.322033
ATCTCCACAGCTTGGAAGGGAAACCGCGTATAAATTGTCTGTGAAGAACTTCACTCTTCA
AAGTGTTTCATCAAGTGATGCAAGAAACCCTTTTGTGGAACAAGCTGTGCAGTACGTTAT
AGCAGCTGCCCATGCTAAATTTGACCAGGATAAGAAGGATATATTGCAGAAACGCCTTTT
GCAAGGTCTTGATATCACAATTATGGGTGCGAATGCATTTTATTCATATCGGGATCAGTT
AGAAGCTCATGGACTGCCTCTCAC
>NODE_3735_length_66_cov_57.530304
TCACTACTCACTACTCAATACTCAATAGTCAATACTCACTACTCACTACTCACTTCACTC
TACATTTTCACTTAAATATGAAAGTTAGTTACAT
>NODE_3737_length_206_cov_67.019417
ATTTTTTGGGCCGTTGTAATGACCGTTACAACGGTAGTTAGTGGTTGCCCGCCATCAGAC
CGGGCAGCTCTTTTGTCTATAAAAGCTGCCCTTCATGAACCGTATTTGGGTATTTTTAAT
TCTTGGACCGGATCCGATTGTTGCCGTGGGTGGTACGGTGTAAGTTGCGACCCGTATATT
CATCGGGTTGCCGACATTAACTTACGGGGTGAATCTGAGGACCCGATCTTTGAA
>NODE_3740_length_84_cov_472.678558
GAAATCCCGGGTTGTATTACCTCACTACTGTTTATTCGAACGCTCGATTTAATTGGAAAT
CGGTTCTCGGGTCGGATACCGGGTGATATTGGTCGTTTAAAGGAGCTCACGG
>NODE_3742_length_29_cov_273.275848
AAGTGAAATGGGTAAGCTCCAGATGATGAGTCGGGCTTTGTTAAGTGGTAATCGTCT
>NODE_3743_length_47_cov_250.234039
GTCGGGCTTTGTTAAGTGGTAATCGTCTTATTGGGCCGGTTCCGGTCTCGTTAGCTAGTA
TTTACCGCCTTTCGG
>NODE_3744_length_29_cov_273.689667
TCGTTAGCTAGTATTTACCGCCTTTCGGATTTGGATCTTTCTTTAAATCGGTTATCG
>NODE_3745_length_293_cov_217.587036
TTTGGATCTTTCTTTAAATCGGTTATCGGGTTCAATACCCGATATGTTCGGGAAAATGCC
GGTTTTGGCCACGTTGAACCTTGATGGTAATATGTTTTCGGGTCAAATACCGAAGAGTTT
GTTAAATTCGGGTGTGAGTATATGTAATTTGAGCCGAAATGCTTTGGCGGGTCGGTTACC
CGATTCTTTCGGGCCGAAGTCTTATTTTATGGTTTTGGATTTGTCTCACAATCGGCTTAG
CGGGCCTATACCCAAGTCCATATCCTTAGCATCCTACATTGGGCATTTGGATTTGAGCCA
TAATCAACTTTGTGGGCCCAT
>NODE_3747_length_66_cov_88.393936
CAACTTTGTGGGCCCATACCAGCCGGGTCTCCTTATGATCACCTTGAAGCGTCGTCGTTT
GCTTACAATACCTGTCTATGTGGCAAGCCACTTA
>NODE_3749_length_69_cov_123.304344
TTTTTTTGTGCGATCGATTGAAAATGGCGAAGGAAGTTACTGGAGGTGAGTTTATGTTGT
TTGGTGTTCGTGTAGTGGTTGATTCTATGAGAAAGAG
>NODE_3751_length_36_cov_202.916672
GTGGTTGATTCTATGAGAAAGAGTGTTTCTCTTAACAACTTATCTCAATATGAACATCGT
CTTG
>NODE_3752_length_142_cov_133.760559
AACTTATCTCAATATGAACATCGTCTTGATTCTTCTTCTTCTAACGACGTCGTTCCTACT
GCTGCTGCTGGTTATGCTTCTGCCGATGATGCTGCTGTTGTTACTCATTCTTCCAATACT
ACCGCCGTTGTCAGCCGCGAACGCAAACGAGGTGTTCCGTGGACGGAAGA
>NODE_3754_length_29_cov_149.896545
CAAACGAGGTGTTCCGTGGACGGAAGATGAACATAAGCTGTTTTTGCTTGGATTGCA
>NODE_3756_length_253_cov_292.628448
ACATAAGCTGTTTTTGCTTGGATTGCAAAAAGTAGGAAAAGGAGATTGGCGAGGAATTTC
TAGAAACTTCGTTAAAACACGAACGCCAACTCAAGTTGCTAGTCATGCTCAGAAATATTA
TCTTCGAAGGAGTAATCTCAATCGTCGTCGTCGTAGATCTAGCCTTTTCGATATCACTAC
TGATTCGGTTGCTGCAAGTCAATCGAATGATCAACAAATCGATAACAATGGAGTTTCTGA
ATCTTCACCTATACAACAAGTTTCACCTAATTCAGAGATCT
>NODE_3762_length_51_cov_107.647057
TTACTTTTTTTAATTAATTTTAATTACTCCATTATCAAATCTCAGTAATCCTTCAAGCCA
CACTGATACTGCAATCTCC
>NODE_3766_length_112_cov_47.687500
GGAAATTCGAATTCTTTCTTGTCAAAAATAAAAACAACACAATACAAAAGATTATAAAGA
AACCAGAGGCAACATTACATTTTACAGTCTGTACATAACAACCAGCGACAACAAAATAAC
AAAAGAACCAAAAAAAAAAA
>NODE_3773_length_75_cov_403.279999
AAAAAGTTCAGGTTCAATATTAGAATTAGAACTACCTCCCTTAATTAGCATAATGATAAT
TACTTATCATAATAAAACTTATCCATTCAAAAACCTACTAGCA
>NODE_3774_length_1234_cov_65.945702
CCTGGTTGCTCGAACCTTTAAGTAGACAGTGGATCCAGCAAGATTGGCAAAATGCTTATT
TATCTGATCCATCAGGTCTTGTTCGATTGTGTGTGGATACACCACTAATGTGGTCCATTT
TTCATACGGTAACTTTTTTTGAGAGGGCACTGAAGAGATCTGGAATCAGGAAGAATAGTT
CACAGAATATCTCAACAGGAACACTCATGCAACCAATGGCTCCTCACTTGTCATGGATGT
TGCCACCTCTTTTAAAAATTCTCCGTGCTATGCATTCACTTTGGTCTCCCACCGTGATCC
AGTCGTTACCTGGAGAAGTTAAAGCTGCACTTAACATGAGCGACGTAGAGCGGGCTAGTC
TTCTTGGAGAAGTGAACACAAAAGCACCAAAAGCTGCTTTGGGCTTTGCTGATGGTTCGT
TAATAGATATGAGCAAGGAAACCTATGGAGAACCAAATGAAAAAGACATACGAAATTGGT
TAAGAGGCATTAGAGAAAGTGGGTACGATGTCCTGGGGTTGGCTACTACTATAGGAGATG
CCTTTTTCAAATGCTTGAATATTGATACCGTTGCTCTAGCTTTGATGGAGAATCTGCAGT
CAATGGAATACAGGCATTTGAAGCAGCTCATTCATTTGGTCATCATCCCATTGGTCAAGT
CTTGCCCTCCAGATCTATGGGGGACATGGCTGGAGAAGCTTTTACATCCATTACTTCTTT
ATGCTCAGCAAGCTCTAAGCTCGTCATGGTCAAGTCTTTTAAATGAAGGCAGGGCAAAGG
TTCCTGATGTTTGCAATATACTTGGAGGATCTGATCTGAAAGTTGAAGTAATGGAGGAGA
AGCTGCTTCGTGATTTAACTCGTGAAGTATGTGGGTTATTGTCAGCATTAGCTTCCCCTG
GGCTTAATACTGCCCTTCCTGCTTTGGATCATTCAGGACATGTCACTCGCATCGATGCTT
CCTCTTTGAAGGACTTGGATGCATTTGTCTCCACTTCCATTGTTGGTTTCCTGTTGAAGC
ACAAAAATTTAGCTGTCCCAGCACTGCATATTTGTCTTGAGGCTTTTAAATGGACAGATA
GTGAGGCTATGACAAAAATCTGCTCTTTTTGTGGTGTCATTGTTGTATTGGCCATTTCAA
CAAATAATGCAGAGCTTCGAGAATTAGTTTCGAAAGATTTGTTCTATGCAGCTATCCAAG
GTTTGGCCCTTGAATCAAATGCTTTCGTGAGCTCAGATTTGGTTAGTCTATGTCGTGAGA
TA
>NODE_3783_length_155_cov_101.987099
CAGATTTTGTTGTCGCTTCCTTGCATTAACCCCCAAGAATTGGCTGCTTTTGAGGAAGCT
TTGGCCAAGACAGCAAGCCCCAAAGAACAAAAGCAGCATATGAAAAGCCTGCTATTATTA
GGAACGGGAAACAAGTTGAAAGCACTTGTTGCTCAAAAGAGTGTCAATATAATCACAAAT
GTC
>NODE_3784_length_238_cov_115.663864
AAAGAGTGTCAATATAATCACAAATGTCTCAGTGAGATCTCGGACAGCCAATAGCACTGT
AGATACCGGAACTGAAGAAGGGGATGTTGTGGGATTGGCATCAATCATTTGATAGAGCTG
GGTGCAGTTTTGTTATCCCTGTACAGATGATTTTTTTCTTTTGTCGGTTGGAAATTAGAA
GTTACAGAATACAAGTATAGTGAAAGCAAGTCTTGATCGCGAGTTGCGCATTAGATATCA
TCAGAAGGCCAAACATTATAGGCTCC
>NODE_3786_length_60_cov_48.466667
AACTGGATGTGAAGACAACTTGATAAAGTTGCCCAACACTTCTCGTTATTCTCATCCACA
CACAATGAGAGTAATGATAATTAAAATA
>NODE_3799_length_32_cov_48.375000
TGCGAAGCGTACATCCGTTGTGGCAGAGCAAACGACCAGGATAGCTAAGTCGTAGCTATG
>NODE_3804_length_31_cov_44.290321
TGCGGTGTATCGTGTGGATGTGGTCAAGCCGAACGGGTAATCGTTGTAGCCGATCGCCT
>NODE_3805_length_29_cov_198.862076
AACGGGTAATCGTTGTAGCCGAACGCCTTATTACTTAGATTAGTACCAATATATGTC
>NODE_3811_length_53_cov_195.188675
CGTTTTGGTGCAACATTTTCTAAGAACAATTTCTTGTAATCCTGGTTAATTAATAATTAC
TCCCTTCCACTCCGAAAGTAT
>NODE_3813_length_31_cov_147.774200
AATTACTCCCTTCCACTCCGAAAGTATATGGAAATAAAACATTGGATAAGGTTTCTTCA
>NODE_3830_length_73_cov_165.356171
TTTACATTGGCGACAGTCACTTTGGAGATGTGGTCGGACGGTCATGCGAAGTGTATATCC
GTTGTGGCAGAACAATCGACCAGGATAGCTAAGTCGTAACT
>NODE_3851_length_41_cov_153.268295
ACTTTCAGAAAATTGCTCCTCGGGGTCAGACAATAATGGCTCCCCCATACCGTCCATAGA
TCCCAACTC
>NODE_3852_length_404_cov_184.641083
CCCCCATACCGTCCATAGATCCCAACTCCTGATTTCTAAGGGCTGATGATGTCTGTGCTT
CCTGATTCATTCCCCCAACAGAAGTATGTAGATGGCCTATATCTGCAATTAGACCTTGTT
TCTCAGCAACACTACAGCCATGCTGTCTAGCCAATGGAAGTTCTGAAGGTTCCTTCTTCA
CTGCCAGACCGCTTTGACATGAACCTCCATAGGAACTCCTCGGGCCATTCAGCGTTTCAG
CTCTAGATTTCTCAAATTTAACCCCAAACTCATCAGCTGCACGATTCAATCCCACATCTG
GACCACGCGTCTGGGATGCTGGATGTGATTCTGCAAGCCGTTTCTGTTCTCTCTTTAATG
TGCCAAGACCTCTTGCAGTGGATTGTGTGCCTGTTGTATCCTTACCATGTACTGATGAGT
TATTGGCCTCGC
>NODE_3858_length_100_cov_232.229996
CTACTAGGAAAAATGATATCATCATTACATGGAATTTCTGGATCCTCAGTGTTCAATGTG
CAGACAATAACACCATTACAATATTCTGGAAACTCGGAGTTGGCACATGCAGTAGGTGTA
CGCACTTG
>NODE_3859_length_39_cov_239.153839
TGGCACATGCAGTAGGTGTACGCACTTGAGTGTCTGAACAATTTTGAAGATTATTGTCGC
CCAAGTG
>NODE_3860_length_490_cov_119.640816
AATTTTGAAGATTATTGTCGCCCAAGTGAGGGTCACCAGCGTCATTCTTTTCCTTCTTTT
CCTCTAGACCTGTACTGCTCGAGATATCAATATATACATCTGTATCAGCTGGCTGTTTTG
CTTCTAGCACATTGGGTAATCTATCTTCATTAATGTCATTAGGGGAGTCCAACAAGAGTG
AACTAAGACCCTCAAAATATGTCTTATCAATAACACCCTTTTCACCATCAATACTAAGCA
TCTCATCGTCACTTGAGAAATTAAAAAGCGAGTCGGTCAACTCTGCAAAATATACCTCCG
CACAACCTGTCGAATTTTTAAAGTCATCACATCGCATTTGATTGATTAACTCAGGATCTC
TGCGCATAACATCATAGTCAGATGTTCCTCCAGCATTGCCACCATCTGGAATAACAAAAG
GTTCTCCTGTTTGTGCATTCTTCCCCCTAATGCCAACATCATCAGGCATTTCTGGCACTG
ATATACCCTCAATTGTTTTCCAATCAGGCAATGCAGGC
>NODE_3861_length_29_cov_55.896553
AATTGTTTTCCAATCAGGCAATGCAGGCGGAGGAGATGTATATTGCAAATGCCGAAA
>NODE_3862_length_49_cov_76.795921
GAGGAGATGTATATTGCAAATGCCGAAATGAATTTTCACAATCAGAAATATTTGGATTAA
AGATTGTGGTTCCTTCA
>NODE_3863_length_29_cov_78.586205
ATTTGGATTAAAGATTGTGGTTCCTTCAAAACCAGAGCACATGATGTTTTTACTATG
>NODE_3864_length_771_cov_47.226978
AACCAGAGCACATGATGTTTTTACTATGACATACAGAATTTTCTTCAATTCCAGTCGCTT
CAAACATATTATGACCAGGATGTTCTTTTATATCCATGTTATCCACTAGCATAGTGTTTT
GATCTTCAAGTGTATTATGTTGATCAATTGGAAATTCACTAACACCACAAGGCTGAGCAC
CATTCGACATGACTTGAGGAAAAACATGATGTAAATCAAAATCACCATGCTCAAGCCCAA
AATGACTAGCCATCGGATCTCCAAGCATATTGTCTGGGACAGGAGCTTCCGCCCCACTCA
TAAAACAATTGTCACCAGGCGCCACAAGAAAACTAATATCACCATGCTTAAGGGGATCAT
TGCATACTCTTTTCCTCATAGCATAATAAGATTTACGGACACTTTCAGCCCTCCTCTTCC
CATGGGCACTTTTACTCCCTTTTGAATGGTCAGCTCTGTTAGATTTTGATGCAAGATTAG
GTGCTGCACGTTCTAACTCTACCATTTGTTCAGCCGCTCTTGTCGATATAATAGGATCAT
ATAGGAGTGCAAGCCATCTATCTTGCAGTTCCTTGATAGTAAATCGTCGTGAAAACTGCA
CTGCACCCTTAGCTAGTGACTCCAACGAAGCACCAGCCTCGATAGCATTTTTGAGCAAGA
GGTCATCTTCAGGAATCCATGGAGTAGGAAGAGCAAGAGCTCCCATACTCTCTCTCTTAA
ACCTCCTTCAATGGAGGTTTTTTCGCGGGGTTTAATAAGTCGAAGAGTGAAGAAGAAAAA
AAATCCCCAAAAATTTTTA
>NODE_3865_length_141_cov_116.517731
TTTTTTTTTTTTTTTTTTTTTTACACCAAGCAAAAATGGTCAATATACATCAGCAATTCA
ATATAGTCTCACACTCAATCTGTGGCAAACCTCGTAATACAACAAACCTCATAAAAAATG
AAAAAGGTGATGTAACGTTGGGATACTTTCACACTAAGTAACATTAATC
>NODE_3869_length_38_cov_69.894737
TTATGATCACCTAAAAATCATCTATCCAGCACAAAAAATGTTTGCGCGCACAGCTAGCTA
GCTCTG
>NODE_3873_length_89_cov_512.887634
ACCTGGAATGAAATCTATGAGCACAAGGTAAATTCACCAGATTTTCACCCACCTTAAATT
CATCCAAACAAACTGCACATTCTTCTTGCTCCCCTGATTTCCACCCTAACTTTGCCC
>NODE_3875_length_34_cov_72.294121
AAAAATCATCTATCCAATACAAAAAATGTGTGCGCGCACGGCTAGCTAGCTCTGTGCACG
CA
>NODE_3876_length_447_cov_87.140938
TCTTTTTTGTTAAAAATTTCAGCAATGGCTTCTTCTTCTTTTGTTGGGGTTTCTTCCATA
CTTTACCAAACACCTTCTATTCAAATACCCAGAAAAAACCCAGTTTCTCCTTCAATTTCT
CTGCCATTTTTAGCCTCAAAGACTAGAAATTTAAAGTGGGTTTCTTCTGCAATTGCAACC
CCTAACTCTGTGTTGAGTGAGGAAGCTTTTAAAGGACTTACTGGGGATTTTGCTAAGGGC
TCGTTTGGTGTGAGTGATGAGGAGTTTGATGAAGGAGAAGAATTATTGTTTGAGAGTGAG
GAAGAAGGTGAAATTAAAATTTCTGGAATTAGTGATGATGAACTTGATGTTGCAAGATTG
GGACTTCCTCAGAAACTTGTTGAGTCCCTTAGCAAACGTGGCATTACTCAACTATTTCCT
ATTCAGCGAGCTGTACTGTTACCTGCTGCGGAAGGCAGAGATATCATTGCTCGAG
>NODE_3877_length_39_cov_165.256409
GCGGAAGGCAGAGATATCATTGCTCGAGCAAAGACTGGAACAGGAAAAACTCTGGCTTTT
GGGATTC
>NODE_3878_length_236_cov_110.207626
TCTAGTTCTAGCTCCCACCAGAGAGTTGGCAAGACAAGTTGAGAAGGAAATGAAGGAGTC
TGCACCTTACTTGAGCACTGTTTGTGTTTATGGAGGTGTTTCTTACAGTGCACAACAAAA
TGCTCTTTCCCGTGGAGTTGATGTGGTGGTCGGAACTCCTGGTAGAATCATAGATTTGGT
GAACAGTAACAGCCTCAAACTGGGGGAAGTTGAATTTTTGGTTCTTGATGAAGCCGACCA
AATGCTTGCGGTTGGGTTTGAGGA
>NODE_3879_length_29_cov_166.551727
ACCAAATGCTTGCGGTTGGGTTTGAGGAAGATGTGGAAGTAATATTGGAAAAGCTTC
>NODE_3881_length_29_cov_127.655174
ATGTGGAAGTAATATTGGAAAAGCTTCCATCTGAAAGGCAAAGCATGCTTTTTTCAG
>NODE_3886_length_57_cov_321.543854
TGACCGAGAGGAGAAGTTGGCAGAAGGGATTAAACTGCATGCAATTTCAACCACTGCAAC
ATCAAAGCGCACTATCCTTAGTGAT
>NODE_3889_length_488_cov_123.502052
CTTTTGTGCATCGTTCTGGTCGTACAGGGAGGGCAGGAAAGGAAGGCACAGCTATTTTAA
TGTACACTAGCAACCAGAGAAGAACAATTAGATCTCTTGAAAGAGATGTAGGTTGCAAGT
TTGAGTATATAACCGCCCCATCAGTTGAAGAGGTGTTGGAGGCATCTGCTGATCAGGTTG
TTGCTACTTTGGGTGGGGTTCATCCTGAGTCAATCAAATTCTTTACTCCAACAGCCCAAA
AATTACTTGATGAGCAGGGAACCGGAGCTCTTGCTGCAGCATTAGCCCATCTGAGTGGCT
TTTCCCAACCTCCTTCATCAAGATCTCTTCTTAGTCACGAGCAGGGGTGGATAACATTGC
AATTGACTCGTACTCCTGGTCTTTCAAGAGGATTCATGTCAGCTAGATCTGTTATGGGAT
TTCTATCTGATGTCTATACGACTGCTGCTGATGAAGTTGGAAAGATCCAATTAATTGCAG
ATGAAAGTGTTCAAGGTGCTGTTTTTGATCTTCCCG
>NODE_3891_length_190_cov_138.342102
ATCTTCCCGAGGAAATTGCAAAGGAGTTGCTGACTAAAGAATTACCTCCAGGCAACTCAC
TGGCTAAGATCACTAAGTTGCCTGCATTGCAAGATGATGCGCCTCCCAGTGACAATTATG
GCAGATTTTCTGGGAGAGGAGGAGGTCGTGGAGGTCGTGGAGGCCGCGGAGGTTCGAGTG
ATAGAAGAGGATCACGAACTTCCCAAGGCTGGGGCAGG
>NODE_3894_length_51_cov_156.078430
CAGGACTTTGATTTTGAAGACAAGGACGACAATATGTTTAGGCGTGGTGGTCGAAGCTCC
TCTAGATCTAGCAACAGCT
>NODE_3895_length_47_cov_11.851064
CGAAGCTCCTCTAGATCTAGCAACAGCTCTGAGTTTGATCTGGAAAATTTGATCTGGAAT
AAACGAAGGAGAAAG
>NODE_3896_length_290_cov_327.627594
GCTTTTTTCTGTATCTGACTACAATATATACACCAAGAATTTCCTGCATGGATATATCCC
AATGACCTTACAGCAAAAGCTATGGCGCGTACACACTAGAAATAGAAAACGTAAAACAAA
GATGAGGACCTCCAATATAAATACTAAAACTGAAGCGCGAGTTAGTGATCAAGAAACTCC
CCCCTGAGTGAAAAGCATTGTCGCAGGGCCGATGAGTCCAGTGGAGCTCTCAGTAATCGA
AGCAGAATTTCACATTCAAAGCCAAGAAACCTCTTACAGCAGCATATCTTGAATGGCTAA
TAACTTTGAAGAGCGTAC
>NODE_3898_length_260_cov_205.330765
GTCAATTTATAGAAATTTGATGTAGGTTAGGAAGCGGAGTTTCTAGTATGATTGCTTGTT
GGGGCATTCTGAAGCCCTATGTCCACTTTTCCCACAGTTGAAACACGCACCACCAAAGCT
CCTGTCCCTATTTCCAAAGGATGATGACCTATTTGATCGACTACCAGAACCACCAATCAG
CCAATCGTCCCCACCGCTTCTCGAGTTTGAGGACCACCTGGAACCAGAATCATTCCCACC
GCCTCTTGGGCTTGAGGACCAGCTGTTGCTAGATCTAGAGGAGCTTCG
>NODE_3899_length_77_cov_84.506493
AGCTATTAAGGGCAACTGCACAGGAACCTAAAGCATATACAAAATCGATTAACCTCCTAA
TTTACAAATAACTTCTCTAGAACAATACCTGTGAATCAAGATACT
>NODE_3901_length_205_cov_58.082928
GCAAGGGCGGCAACTTGATGATGATCCATATCATTATATCATATATGTACCTTCAAGAGA
GAGCTCTTTCGTTCCTTTGTTTACTTGCATGATATAAGCCTGAACAGAATCCAAGATCAT
TCCTGACCTATTTACTGAAGTTTCCATCATAGTGATTTTGTGTTCAAGTTCATCATTTAG
CTGACCTTTGTGGAATCATCAGCAGATCCCCATTCTGGAGATATTTCGCATAT
>NODE_3902_length_110_cov_33.609093
TTACCAAAGACGGTCAACAAAGATCAAATGGATGATAAAATATCAAAAGGCATCAGATAT
CATCATGAAAAGCAATTCAGCGCGAAATTGGCTAGTAGATAAAAACCTAACCTTTGACCA
ACAGTAAATCACATCCAT
>NODE_3903_length_140_cov_36.814285
TGTATAACCTCGGAAAAATTGGCTCCCTGAAGACATGCGATATCAGAATACATAAAAGGG
ATAAAAGAAGGCGAAACTTAGACATGATGCTGAGACCAACAAATCCTGCAGATAGAAACT
TCGACAGAAGCAGCAGATGGCAGAAGTCCCCCGACTTCAGGGGCATGA
>NODE_3904_length_369_cov_48.439026
CAACCTTGATCTCCTCTCATCAAACCTGGGGCATAGAAATCATTAGTGTGTGTGCACATG
CAAAAAATGCACAAAGAAGTAATAAGGAATGCGAAAAACAAGACAGGGTCACCAGTCAAC
GGTTGTGCTTGTTCATCTCTAGGCATATTTGCATACACATATTCTCAATCAAGCATCAAC
ATAAGTGCAGAGTGTGAATGGGTTTGAATATAACTTCTAATTAGTCTTTTAGTCAGGTAG
GTATTCACATGGCTTCAAGCAAAAGAAATTTGTTATGGCCTCAGCTCGGTGACAGCAATC
CATTGTTCACTAATTCTAACAAACAAAATCTAATACTCTTAAGTTCCTCGAAAAAAGAAG
TGGATACTTTTGGAGTGTATTGGTTCAAGAAATGTAA
>NODE_3905_length_92_cov_27.913044
ACATGAGCAGCCAAGAAATGTATCAACTATAATAAAATCAGAACTCATCAACCACACAAT
TAAACTAATGAGAAAAAACATCACTCTTTAATGGAAAACTTGTAATCTAAAGCTTATAAT
>NODE_3906_length_87_cov_31.839081
CCCTGAGGTGCTCTCTGCCTCAACCAATCATCTTCTTCTCAAGTACCTCTCCAGAAGCAT
CAAGCATATCACCTTCCTGCTCAAGCATCTCAATCTTTTTCTCAACTTCAGGCAA
>NODE_3907_length_91_cov_39.109890
CTTCACATTTGGGTCCCTTCCCGTATATAGGCCCATTCCTCCTGGGTAAGGACCTGAACC
TGCTTTCATCTTTGTATTTTCCTCCGATTCATGCAACTTCACACTTTTCTCTGGAGCAA
>NODE_3908_length_116_cov_118.810349
CTTCATCGCTTTGACTGTTTGCGCAAAATGGCCACTTCCACCATCAGGCAAATCATCCCG
ATCAACACTTGTTAAAACAATGTAATCAACACCCCAACTTACGACAGCATTGGCTGTATT
CTCTGGTTCCATAGGATCAGGTGG
>NODE_3911_length_83_cov_66.855423
GCAGGGTTACTGCTCGTTTTAACTGCACAAAATCTGCAACCACGAGTGCATGTATCACCA
AGAACCATGATTGTGGCAGTTGCAATGCCATCTCCACCCCCATTCCAACAC
>NODE_3912_length_44_cov_135.045456
CGAGGATCTCTTACAATTCGCTGAAGCCGCTTAACGGTTTCAATGTTGTGAGCAAAAACA
TCTAATCCTGAG
>NODE_3919_length_29_cov_100.068962
CCCCTAAAATCAGAAGTTAAACATTCAACCATGATTTCAGGCTTGAGTTTCTTCATC
>NODE_3921_length_42_cov_33.428570
ACATCAATGGCCCGAAGATCAGCCATGGTTTCCTTCAATTCGTCATCAGTTTCACCAAGC
CCTAGCATGA
>NODE_3922_length_105_cov_34.390476
TCATCAGTTTCACCAAGCCCTAGCATGATAGAAGTTTTTGTAATCATCCCTTCTTTGCTA
ACTTTTGCATGCTTCAGTACAGACAAGCTCTGTTCATACCCGGCACGAGGATCTCTTACA
ATTCGCTGAAGCC
>NODE_3923_length_206_cov_38.266991
AAAAAGACGGTAAGTCGGTAAGGCAGAGTAGGTGAAGCTGAAAATTTTGTCAAAATAATC
CACAAAAACAAAGGAAATTTGGCTTAGTGGATTAGTCAAAAGAATTCAGCTCAATACAGA
CTATATAGTAGTAATTCATCAAATTGGGAAGTACAGAAAGCGTTCACCAACCAAAATTAT
CTTGTTGTCGAGAAAGAAAACCAAAATTATCTAGATAAATATTAGTTCATGCTG
>NODE_3924_length_58_cov_146.568970
TTATCTAGATAAATATTAGTTCATGCTGAAGTGCCTCTAGCTCTATCTTTGACCATGCTC
TGCACAAAGAGCTCTCCAGCTCGGTA
>NODE_3925_length_29_cov_123.965515
TCTGCACAAAGAGCTCTCCAGCTCGGTATGATGAACGTACAAGAGGTCCACTAGCAA
>NODE_3928_length_144_cov_104.638885
ACAAGAGGTCCACTAGCAACGTAGCGAAAGCCTATAGCTTCTCCATACTCCTTCCAGAAA
GCAAATTTCTCGGGTGTAACATACTCTTTAACTGTGAGGTGCAGTGGTGTTGGCTGTAAA
TACTGTCCAAGTGTAAGAATATCAACATCAATGGCCCGAAGATCAGCCATGG
>NODE_3929_length_97_cov_91.896904
TCATCAGTTTCACCAAGCCCTAGCATGAGAGAAGTTTTTGTAATCATCCCTTTTTTGCTG
ATTTTTGCATGCTTGAGTACAGACAAGCTCTGTTGATACCCGGCCCGAGGATCTCTTACA
ATTCG
>NODE_3932_length_67_cov_47.358208
GAGTTTCGAGTACGCCAGACTGCTGACGGAAATCAATCTTCTGTCATGCCTTCTTCTAGT
TTATCTAGGCTGGACAAGTGTGCTAGACACCTCAC
>NODE_3935_length_111_cov_14.117117
ACTGATGGGAAACCCCAGCCCATGAAGTAAGCATTATTTGAGGGGAAACAATCCCTTTCA
ATGGCAAGTTTATCCAGCTTGCTACATTGCTAATTATTAAAATGTTTTCAGGTCACCACA
AACTAATTCCTATACAAGC
>NODE_3936_length_80_cov_51.162498
GAAGCCATTAAAGAGTTATGAATAAGCAGATTCTCCATACCTTTTAATTGTAATCTCAGT
TTTGACCAAGGGTAGGTTTCAAATGGAAAAAAAAAAAAAAAAAAAAAA
>NODE_3938_length_276_cov_37.246376
GCCGTGCTTGCAGCTGCGATCTCGTCGATCATCGGAGGAGCTCGTCCTCCGAATGATAAC
AACAATGCCCCTGGAAGCTCACCTAGTGGTGTTACTACTAGTTGTGGGAACCATGCTAAT
AACGTCACTTCTAGTAGGTCTTTGTTCTTGGAGACTTACAGAGGACAGGTTCATTCTTTG
ATCATATCATTATTTTGTTTTTGAATATTTTGATCCGATTTTCGGTAAATACACTGTGGG
GGATAGAAATTAAGCTTAGCCTTTTGTAGTTTCAGTGTTTTAATATAATAATTCTTCAAT
TTCC
>NODE_3939_length_43_cov_126.255814
TGCTTATTCATAACTCTTTAATGGCTTCCTAAATTTTGTAAACACAAATATCTTACATTT
ATACAACGGAC
>NODE_3940_length_29_cov_254.103455
ACAAATATCTTACATTTATACAACGGACTACAATTTGAAGGCTTGTATAATTTGTCA
>NODE_3944_length_454_cov_88.733482
CAACCTTGATCTCCTCTCATCAAACCTGATGCTTTGAAACTATTTAGTTGCATCTTGATC
AAGGGGCCAAAGAGGCAAGTGCTGAAACTTGCATATGACTTTGGTCATGCCAGTCACCAG
CTAATACCCACTAATCTTTTCAGTGCAATCAATTCTCATCATATCTCTAACTCGTCTTGA
TCCTTCCCAGTCGCCCGAAGTAGCAAATATTCCAGACAATTGGACATAAGCACTTCAATT
TTCAGGATCAAGATGAATCATTAGCTCTGCGACCTTCTTACACAGATTCTTATTTCCATG
GGCCACACACCCTCTTAGCACGGAAGACAGCATACTAGCATCTGCTTTGAATGGCATTTG
CGTAATAAGAGCCATTGCTTCCTCAAGGCAACCAGCTCGAGCCAAAAGATCAATCATGCA
TGTGTAGTGTTCATATCCTGGCTCTATATTATAATCAGATTTCATCAAATAAACCCACTT
TC
>NODE_3945_length_119_cov_97.016808
TCAGATTTCATCAAATAAACCCACTTTCTGGCCTCCACAATCAGTCCACTATGACTGCAA
GCATGTATCACAAGAAATGAACGAAAAACCAGATGGTTCCACCACATGATTCAAATAAGG
GAAAACTTGTAATCTAAAGCTTATAAT
>NODE_3946_length_29_cov_38.793102
GGAAAACTTGTAATCTAAAGCTTATAATTCTCACTACAAGAAGTTTTTGGATTAACA
>NODE_3947_length_55_cov_22.963636
CTCACTACAAGAAGTTTTTGGATTAACACAAACATTCAATGATGTGTATACTAACAAAAG
TAGAGTTTGCTATGTCAGACAGG
>NODE_3948_length_97_cov_389.195862
CTCTCCCACTGCACTAGCAGCAGCTTTCAACTGATTTAGAAACTCATCAAGTCTTCTTGC
CAGTCTTATAATACTTCCCTCAAATATATCAGTCATTTGTATAACCTCGGAAAAATTGGC
TCCCT
>NODE_3951_length_39_cov_355.923065
CTTCAATTGGACAACACCATCAGCATCAATATGACCAAGCTTCTTCAAAACTCGCGACCG
GTTTTTT
>NODE_3954_length_73_cov_239.397263
CATTTCACCTGGTGGACATCTTCGGACTTGTGCATTGGATGTGAAAATAATTTCTGTTCA
AGTTCCTCAATTTGACTGACCAACTCAACAATTTCCTTCTC
>NODE_3955_length_62_cov_90.838707
GACTGACCAACTCAACAATTTCCTTCTCTTCAATACCCATATCCTTAACAGGATTAAGCT
TTGGGAGTCCTTGAGGAAACCGTCTTTCTA
>NODE_3957_length_45_cov_96.466667
CCTTGAGGAAACCGTCTTTCTAATTCCTGTACAGCTAGAAGTATGCTTTGTCTTGCCTCA
ACAGGCCGAAGGT
>NODE_3959_length_29_cov_160.413788
TTGCCTCAACAGGCCGAAGGTCTGGAGGTATAGATATCCGGAGCTTACTAAGAGCAG
>NODE_3962_length_29_cov_127.137932
AGGAGGCTTTTTCACCACATTGACCACAACTCCCCAGCCCCAGTCAGTTCCTCCCTC
>NODE_3968_length_109_cov_183.220184
CCTTCAGCTCGGCACATTAGATTCAAAATTGAGTAATAGCTCAGTCTGAAAGTGCTGACA
AGTGGAGCTGGCTTACCCAACACCATATCTCTTAGGGAATTCATTTCCATCTGTTCATCA
ATCATTATAATGCAAAT
>NODE_3969_length_400_cov_129.577499
TCTGTTCATCAATCATTATAATGCAAATGCCTCGGTCATCCTTGCCACGACGACCAGCTC
TTCCACTCATCTGGATATACTCACCAGATCCAATATAACGATGGCTATCACCATCAAATT
TCTTAACTGCCGTAAAAACAACTGTTTTTGCAGGCATATTTAATCCCATTGCAAAAGTTT
CAGTGGCAAATAGGGCCTTCACAAGCCCTTCTTGAAAAAGAAGCTCCACCAATTCTTTAA
TTATTGGAAGAAGCCCAGAATGATGTACAGCAATTCCCCGTTGAAGAAGTGGCAACATCA
ACTCAATAGCAGGAAGGCTCCTGTCCTCCTCATTCAAGCACAAAATCGCATTTTTGAAAA
CCTGCTCCACAACATCTTTCTCTTCTTCTGTATTGAAGTCAAGCTTCGACATGGACATTG
CATGCTGT
>NODE_3970_length_29_cov_126.275864
AAGCTTCGACATGGACATTGCATGCTGTTCACACTCCCTTCTACTGAAGCTAAATAC
>NODE_3971_length_182_cov_109.126373
CACACTCCCTTCTACTGAAGCTAAATACAATAACAGGCTGAAATTTGCGCTCCATGATCA
TCTTCACAATCTTGTAAATATCTGAACCGCCTTTAGGACCCGACCCAGATTTAGCAATCC
TCGCACTCGCCTTAGCAGCAGCAGCCTTCATCCCATTCGCGGGCTTCACAAAGGTATCTT
GAAGCTTCAAAAAGTTATCCTCCCTAAATT
>NODE_3972_length_130_cov_50.530769
CTCATTCTCATCCACCACCAAGTACAACCCTGACCCACCAACAGGAAACACATAATGCTG
CAAAGGCGTAGGCCGAAAATCGGTATAAACAACATGGCAAGGCTGCTTATGAATATTACA
AATCCACTCAGCAAACTCCGTAGCATTCGACATTGTAG
>NODE_3973_length_55_cov_56.000000
CTGGGGAGAAGGGTGAAATGCATGTGGTAAGTTAGTTCAGTCTGGTGCTAACAGTCACGC
AGTCAGTATCTTGATTCACAGGT
>NODE_3975_length_219_cov_66.552513
GGGTCGTGGAAGTTCTCCTTTCCCAGAACGTTTTTATCCGAATCCTGATCTTGATGAGCT
TTATACTTATGGGAGGTCAAGGTATCCTGCCAGACAACCTCGGGTCTTACCCCCTCCATC
ACTACCTTCAACACATAGGACATTTTCTAGAGGGGAAAGTGAACGTACTGATGCCTCACC
ATTATATGAAGATGAAAATATTCAATTGAATCAGACATTACAACGTAAATCTGCTGGACC
AAGCTAT
>NODE_3976_length_29_cov_130.241379
ACAACGTAAATCTGCTGGACCAAGCTATCAAAATGTTCATACCGAACCTTTACAAAC
>NODE_3977_length_29_cov_56.482758
ATGACCACTACAAGTTCAGTATCAGAAGGTGATGATGAAGAATGGGTTATAGATAAC
>NODE_3978_length_34_cov_61.911766
TGATGATGAAGAATGGGTTATAGATAACAATGAGGAGTTACTAGAGCAAGAAGAGTATGA
TG
>NODE_3979_length_211_cov_90.962082
GAGTTACTAGAGCAAGAAGAGTATGATGAAGATGTAGGTTACCATGAAGAAGATGTACAT
GAAGGAGATGATGAGAATGCTGAACTGAACCATGAGTTTGAAGACATGAATCTGGGGGGG
AAAGACTCTCCTCATACAGACAACTTAGTTCTTGGCTTTGATCAAGGTGTGGAAGTTGGA
ATACCAAATGAGGATTATGAAAATAGCCCGAGGATTGATGAAAGTTTATATGCTGGACC
>NODE_3982_length_88_cov_61.965908
CAGGCATCCGTCAACATGGTAGACCAGAAGGAATCTTTTGATGGCAGGAGAGACGGACAT
AGCTCACAAGCTGTTGATGTCTCGCAACTTGTGAGCACTGATGGTTCTTGTGTGAT
>NODE_3983_length_29_cov_42.931034
TCTAATCAGACCATGCCTAGTGTAGCTGGTACCCAGGGCCTTTCTGACTTGTCTGTT
>NODE_3985_length_29_cov_24.793104
TTTCTGACTTGTCTGTTAAGCTTCAGTTTGGGTTGTTTTCTGGTCCTTCTCTAATTC
>NODE_3986_length_65_cov_107.584618
GGGTTGTTTTCTGGTCCTTCTCTAATTCCTTCGCCTGTGCCTGCTATACAAATTGGTTCC
ATTCAGATGCCTCTTCAACTTCATCCACAAATT
>NODE_3987_length_311_cov_58.604500
GATGCCTCTTCAACTTCATCCACAAATTGGTTCGTCCTTAACGCACATGCATGCTCCACA
GCCACCCCTCTTTCAACTTGGTCAGCTCAGGTATCCCTCTCCCATTTCTCAGGGGATTTT
ACCTTTGGGCCCATTTGGCCAGCCTGTTCAAGATCCTTCTCACAGTTCTGTGAAAAGCCA
TCATGTTCAGCTTCCACATCAGTTGAATGCACACCAGGATACCGAGTCAAAAGAGGCAAA
TTTGCTAGCTACATCAGGTTCAGCTTCAAACATAGACCATAAAAAGGCGGAATTAGGTCA
GCAAGCTCCCCGCTTAGGGAATCCTCGCAATGTTATTAG
>NODE_3988_length_91_cov_47.241756
GCTTAGGGAATCCTCGCAATGTTATTAGAAATTTGAAGCCTTCATTGGCTAATAGAGCAT
CAGAAAGTCGAGGTGGTCCATCATATCATTCTACTGCTAATGTAAGAGATTCTAGTGGA
>NODE_3990_length_179_cov_110.625702
GCCGTGGTCCACAGAGATATGAGTTTCGGGTACGCCAGACTGCTGATGGAAATCAATCTT
CTGTCCTGCCTTCTTCTAGTTTATCTGGGCTGGATGCCAAGTTGAATTACGATGGAAAGG
GTTCAAGGACAATGCCAAAAAGTGGGTTGAAGAAAGAACTAACTTCTGATATACAGAAAC
AAACCACTGGTTCAGAAAGTTCAAGCT
>NODE_3991_length_32_cov_189.343750
CAAACCACTGGTTCAGAAAGTTCAAGCTCAACTCCGATTACAATTCTGGAGGCTGGTTCT
>NODE_3992_length_29_cov_220.620697
TCCGATTACAATTCTGGAGGCTGGTTCTAGGATTGAAGAAGACACGAAATCCCTAAA
>NODE_3998_length_31_cov_190.096771
AGCTGTCCCATTGAAAAGAGGCTTGCTGAACAATGAAGTGTCATCAACACTAAATAATG
>NODE_3999_length_70_cov_163.842850
AATGAAGTGTCATCAACACTAAATAATGCTGTGTCCCAACCATTAGCTCCAATTGGTACT
CCTACTGATTGTCAGACTGATGGGAAACCCCAGCCCAT
>NODE_4000_length_81_cov_82.160492
GAAGCCATTAAAGAGTTATGAATAAGCATAATCTCCATATATATTAATTGTAATCTCAGT
TTTGGCCAAGGGTAGGTTTCAAATGGAATAAAAAAAAAAAAAAAAAAAA
>NODE_4003_length_107_cov_17.981308
ATTAATTATCTTGGCAATGCCTTAGAGGTAAGCTTGGTGTAAATAATTCGTCAAGAGTTT
TAATTATATGGAGGACAGTATCAGTTATTTCACATCATTTGGTGTTACATTTAAGGAGGG
ACTAAACATTGTGGA
>NODE_4004_length_120_cov_9.458333
GTACGATATATTTACTGCACAATGTTGAAAATATTTTTTCACTCCTTGGTTACCCAGTTT
CTGAATGTTGCATACAGCTGCCTATGATGAGCAATAATATATATTACTGTTTTATTATGC
AGGAGGGACTAAACATTGTGGAGAATCG
>NODE_4005_length_257_cov_207.544754
CTCAAAGTATGGCCTTTCATTATATATCTAATCATCCAAGACACCCACTACGAATACATG
AGGCTCACTTCTTGTGCCTCATTTAGAGATGGTTTCCTTAAATACAAGCTCAGAAGCATG
AACGGGAGGTGATAAAGATGGCAATGTAGCTACTGAATTCAGGTTCGTTGCACCAGGTAC
CTTGGTAGGGTAAACTTCCATGATTTCTTCGTTTCTCTCACTTAGGTATACGACATCCTG
CATGGTGAGTTGATGGTATTCAACGACCTCGCGTAAGAAGCGGTT
>NODE_4006_length_53_cov_106.867928
CTTGGCAAAAGCAAGGTCAGCTTTAACAGTCTTAAGCTCCCTCAGGAGTAGCTTTGTTTT
GGCAGCCATGGCCATAGCAAC
>NODE_4009_length_82_cov_92.085365
AGATGCCTGCAATTGGATGTCCATCTCAGTTTGAGCAACCGCGGACATTTGGTTCCGTGC
TCCAGATGGCTCTTTTGCATATCGAACATCTGTAGGCTGTTGGTTCAAGT
>NODE_4011_length_55_cov_72.945457
TTTTTTTTTGACATTCAACCTCCGATTCCGAGTGTCTTGGATAATGTCTGCAGTGCGATT
CTCCACAATGTTTAGTCCCTCCT
>NODE_4013_length_151_cov_130.370865
AGTAATTGCACCAAATCCCTTGCGTAACACAGCTTTGTCTGGTTTCTTACCACTCTGAGC
TGGTTGAGATCCATCCTGCTGTCCTATAGCAATTTTTTCCTCATGCCAACGAGCTGCTCT
TGGGGCTTCAGCTCGTCGAGGTGAACCTTCATCATCAAGGACAGCTTTAGCCTTCCGAG
>NODE_4014_length_104_cov_140.451920
TCATCAAGGACAGCTTTAGCCTTCCGAGCTACGGAGCCCCAAAAACCTTGGAATTCATTC
ATGTTTCTCTTTGATCAATACTTAAATAAGTTCTTCTGGTAGCATAAAAATGAATTAAGG
GTCAATGAATAT
>NODE_4016_length_29_cov_23.413794
ATATTGTTCTTCAGCGTTAAGATCTCGAGTTTCGTCAACGGAGAGAGATATCGGTAG
>NODE_4019_length_45_cov_203.822220
CAGAACAAAATTGATTCATACCATAAGACTACTGCTAGTATCAACTGAAGTTCTTGGGCC
ACTTTCGAGCACT
>NODE_4027_length_96_cov_196.458328
GGAGGAATCTCAACAGACTGGAGAGAGAAAAAGAAACATCGCGGCTTACCGGTACGCGCG
TCAATAATATACGTTTCACCAAAATTCAGATTCTCAATTCCACCCCTCTCAAAAAAAAAA
AAAA
>NODE_4031_length_253_cov_132.944672
AAAAAAAAAAAAAACAAAGAGTATATATCAGTTTAAATTCTCAAAAATATATTTTAGGTT
TAGTTTCTATAAATCCCTAAAAAATCTCTGTTAAAAACAAACTTTTGGAAATTTCGTCTT
TTCCGATTTAGGGTTAGAATTTCTTGCGGCTTACTGGAACGCTTTTCTTTTGATTTTGTT
CGACTGATTCTTCGCTTTCTGATTTCGAGCTCACTGATCATGGCTTCTTCCGTTGTGATT
AAGGTGAAACATGAGAATACTCTCAGGCGTTTCAACGTTCT
>NODE_4032_length_196_cov_184.321426
AGAATACTCTCAGGCGTTTCAACGTTCTGGTTAATGAAGATCAGCGCTTAGATCTTAACA
TGGAAGGTTTGAGGGTGAAGATTTACTCTCTTTTCAACTTGCCATCAACTGCAAATTTCA
GCCTGACATATAGAGATGAAGATGATGACTTGGTTACCCTTGTTGATGATGAAGATCTAT
ATGATGTGGTGAGGCAGGGACTGAATCCAGTTAGGATCACTGTT
>NODE_4033_length_909_cov_151.361938
ACCTGAAAACTGAGAAGACTGATCAAACTTATACCACATCTAGTGCAAGTTCAACGCCTA
GAGGATCTTCTTCGCAAATTCCTCACCAAAATGTCAATCCAAATGTTGCCGAAGTCTTGA
AATCTGTGCCGGAGCCTATGCGTCATGCTCTTTCAAAGATTTCTGCTGAATTGACATCAA
AAGCTGCATCTACTTCTCCTATACTTGCTGATCTCTTGGATGGATTTTCGAAAATGGGGC
AATCATACTTGAATGCATCTCCTTCTGATTGTGGTCCTGTTAATGCCAGTAGTAATGCAG
AAGGCTGTGATGACCGCAAACAAAACACACCAAATGGGAAGGGTGATGCTTCTATTGGTG
AAGAGGTGAAGCATAGTAATGTTCAAAAATCTAGCTCTGTGCAGCAGTCTCTTAAAAGCA
GTCAAGCTACAAGAGAAGCTGAACCCATTAAATCTTCCTCATTTCCCTTTTGTCCCCAGA
AGGGCCAGAATGGAAACGCAGAACCTTCTTCTCACAAATTTTTGACTTCTGAAAGTACAA
AGAAAAACACGGAGGTCATTGAAAATTCTGTTGGAAAATCTAGTGCTTATGGGAGTACAA
TTAAATGTTCCAGAGGCAGCTTCAAGAAACGTGTCTCTTCTGAGAAGGAAACAAGTAAAT
CCAACCTCGGTGACAATAGGAGATTTTATCTCGATGGAAGCTCTTCCAATCCATATTTTG
GCTCGAATTCTATAGGCGAGTGTCCTTTTTCAGGGTTGGTTGTACCAAATGGTCGTAAGA
TCCTGCGTCAACATGCGAACTTATTGGACCACATCCCTCCTGTTCTGCCAATTAATGATA
GCTTCAGTAACGGTATGGGTTCCATCTTCCACAAAGGAGTCCGCTGTGATGGCTGTGGGG
TTCTTCCAATCACGGGACCACGGTTCAAGTCTAGAGT
>NODE_4034_length_82_cov_217.658539
AAAGCATGATTATGATTTGTGCAGCATCTGCTTTGAACGAATGGGAAATTATGTAGATTA
CAGTAGAATTGATATCCCTTTGCCTTACAGGCATCCACCAGTCTTTAAGA
>NODE_4035_length_69_cov_124.376808
GCATCCACCAGTCTTTAAGAGTTTCTATGATCCCATTGTACGCGTCCCTCCTGTGCAAGT
CCCGTCGACAATGAGGCGACCAGATGGAAAACTTCTT
>NODE_4036_length_401_cov_194.349121
GTCAATGTTTTGGACGGAACAATGATGGCCCCATTGACACGTTTTACCAAAATATGGCGA
ATCCGTAACACTGGCACACTTCCATGGCATCGTGGATTACGACTTCTCTGGATTGGGGGA
GATCGGTTTAGTGCTTCTGATTCAGTTGATATTGAGATACCCATCGATGGTGTGAATGTT
GGTAAAGAAATCGATATAGCTGTTGACTTCATCGCGCCAGAGTTGCCTGGCCGATACATT
TCCTATTGGAGAATGGCAGAGCCACCTGGACATAAGTTTGGACAACGCGTGTGGGTTCTA
ATACAGGTTGATGCTTCTATGGACTTGACATGTGAAAATTCCCCTGTGTTGGATTTGAAT
CTCCCTCTTGACACTACTGAAGCTTTGGGTACCCAGGTTCTAGACGTTAATGAACCTGAG
CTGAATATT
>NODE_4041_length_128_cov_290.031250
CATCCACAGACCGTTCCAGGTCATACTCATTTGTTCGAAGAACCTCTATGTTCAAGTCGA
CTTGCTTAAATCCCATCTCCTCCAATTCCTTCAGCAGGGTGTCTTCTACGTCATTTCTAT
CGTAATCTTGCTCGAGGTTGTTCTCGTCATTCTTGG
>NODE_4042_length_52_cov_12.769231
TTAGACATATCAATGACAGGGTATAAAGGATCTTCTGCTACGCCTTCTATTGCCAAGAAT
GACGAGAACAACCTCGAGCA
>NODE_4043_length_87_cov_274.827576
ATAAATTGTATCACAAGTTAAAACGCTTTCTACTGAGATTTCTCCCCAGCAATCAAATCC
ATGACCACACGCGTTATACTTCCATTGTTCTTGGCCAACAGCTTCTTATTTGTCT
>NODE_4044_length_112_cov_11.919642
CCAATTCTTGAAGAGCTGAAGGAGATGGTAAGTTGGGGAAATAATTTATTAGGGCTCTCG
AGTTTGGAACTGGATAAAAGTTGAATTTATTTTCTCTTTGATTTTGGCTGCAGGGTTTTG
AAGACAAAGAGACAAATAAG
>NODE_4047_length_123_cov_124.845528
GATGGTGGGCTCAGGAGCAGGAGATAGGAGCAAAGAGGCAGTTGGGATGATGGCCCTTCA
TGAGGCCCTCAGAAGCGTCTGTTTAAACTCAGACTGGACTTACTCTGTCTTCTGGACCAT
CCGTCCTCGCCCGAGAGTTAGAGGTGGAAAT
>NODE_4048_length_29_cov_255.551727
TCCTCGCCCGAGAGTTAGAGGTGGAAATGGTTGCAAAGTTGGTGATGATAATGGAAG
>NODE_4049_length_134_cov_180.417908
GTTGCAAAGTTGGTGATGATAATGGAAGCTTGATGTTGATGTGGGAAGATGGGTTTTGCC
GAGGAAGAGTTGCAGATTGCTTGGATGAGATTGATAGTGAAGATCCTGTCAGAAAGTCCT
TCAGCAAGATGTCCATTCAGTTATATAATTATGGAGAAGGGT
>NODE_4052_length_29_cov_121.896553
AGAGCTTGAATCAGGCTTGTGACCCAAGTTCTCTGGGCTGAACAATAGCTTGGCTTC
>NODE_4053_length_106_cov_135.981125
TCTCTGGGCTGAACAATAGCTTGGCTTCATCGGCCCTTCCGGTGAGTGCATTGAAGAATG
AGAGCCCATTGGGCCACTTGATATCCGATTCGTGTTCTCCCATCATTTCATCCATTCGAT
TTTCTGCTGAATGA
>NODE_4054_length_144_cov_189.437500
GCATCAAAAACATGTGGGGCTCATCTTTTGCATGTGCGAACCCGAGAGGTCTCTGGAAAT
TGGGAGGTGCAAGCATTGAAGAAGGAGACGAAAGGGAGCGTGGACCCCAGTTGAAGAGCG
GCGGAGGACCCAACACGGGGCCAGGCTGCTTTGTGGGGATAGTAGCAGAAGA
>NODE_4056_length_149_cov_251.208054
AGCAGAAGAGGAAGCATTTCTGGTTGAGGAGAAAAGCTGTGAAAGGTAGAAGCCAGATTG
GTAGCCTAGAGATTCAAAGGTATGTCTCATTCGTAGCACAAAGTGAAGATCTTCAGGTAT
AATCTTGCAGGAACCTAATTGAAGAAGTCCATGACCGGCTTGAATTACAGCTATCGT
>NODE_4059_length_36_cov_89.277779
TTATCCGATGCAACCTTCCCCATCAACCAAGTACCCACCCTTCTCCATAATTATATAACT
GAAT
>NODE_4065_length_62_cov_383.806458
CATCAAAGAAGTTATAAATTCTGATAATGTAAGATATATTTATCTAAATATAGATAATTA
TGACTTCTTTGATGATAACAAATAAACCTG
>NODE_4068_length_69_cov_190.463776
AGATAAAGGTTACGAAGGGCAGGAAAGCATCCTTCGATGCGTATAAGTTCCCTGATTGTA
CCCACTAGGTGATTGTTACCGACATCCAAATGCCGAA
>NODE_4069_length_29_cov_264.724152
TGATTGTTACCGACATCCAAATGCCGAAGGTTCTGCAGAGTGCCCAATTCTGCAGGA
>NODE_4070_length_236_cov_437.872894
GTTCTGCAGAGTGCCCAATTCTGCAGGAATGCGCCCAGTGAAACGATTTTCATGTAGATA
TAAATACCGCAGTGCAGGAAGATTTGCCAGTTCCCTGGGAATTTCCCCCTTGAAACTATT
GAAGCTCAGGTATAGATGTGTCAGACTCTTCAATTCACCTATTTCAGGGGGTAGGATATC
TTGTAATTTGTTCCAGCGTAGATTTAGAATCTTGAGACGCTTCAGTCGTCCAATCTGAGG
AGGAATTGGCCCTGTCAACTTATT
>NODE_4072_length_82_cov_125.414635
ATTTCATTTAATGCTTTCACATCACGCTTAAGGGTTTTAGACAAAGCGACATTGAAGAGA
AGTGGAAATAATAGGCCAAATAGAAGAATTGCAGGAGGCCAATGCGCCAT
>NODE_4073_length_53_cov_68.358490
GAAGAATTGCAGGAGGCCAATGCGCCATTTTTCGAGACTGATCTCTTTTTGCTTTCAATC
TTATCAATCAATCAAACAATC
>NODE_4076_length_118_cov_33.872883
TATTAAGATCTTAGGAAATAAGTGAGAAGAATTGTAGTAGCGATGAATCCAGGAGTTACT
GATCCCTGAGACGCGCAAAATAGAGTGGAAACTGTCGGTGTGCTTCTCTCTCTCGTCCAC
AGCCCCCTCCACCCTGTGTGCAAAGT
>NODE_4077_length_34_cov_22.029411
TGATACTGAGTCAGACTTAGTGATCACTCAGCGCACTTTGCACTCAGGGTGGAGGGGGCT
GT
>NODE_4078_length_37_cov_20.324324
AGTGATCACTAAGTCTGACTCAGTATCAGTGATGAGAACTTTGCACACAGGGTGGAGGGG
GCTGT
>NODE_4079_length_142_cov_23.598591
ACCTCTCTCTTCTCCAAAAATTACCTAAGAATTCGTGAATTGAGAAGTGTAACGAGTAAA
ATGAAACAGAGGAAGTACAAACAGCACATTCTCCCTATACATCTTTTGCCTATAAAAAAA
GGTCACTTCTCTTTCAACTCTTCCCCAACACAAAACACCTCTCCATATAT
>NODE_4095_length_45_cov_1.000000
TTATTTTATTTTCTCTCTCTTTTTTTCTTGGAATACTCTCTAAATGTGTACAAAAAATGG
AAATTTCTCTCTT
>NODE_4096_length_102_cov_30.970589
GTGTACAAAAAATGGAAATTTCTCTCTTTTTGTTTTGTGTTGGGAAAGTGAAAAGAGAGA
GAAGTGAGTTTTATAGGGAAAGATGAGTGCTTTATGGGACTGTGGGAGTGACTGGAGTTC
AGACGTGTGC
>NODE_4104_length_36_cov_1.000000
ATGTGTGCTTCTGTTGGTATTCAGGGTAAAAAAAAAAGAAAAACCATGGTTAACCACATT
GGCT
>NODE_4119_length_56_cov_97.339287
TCTCTCCTCTCTTTCTCTCTCTATAAACTTTATTAACGCACAACATTCAAGGTGACACAA
ACAATACTACTTCTTCTTCTTCTT
>NODE_4120_length_107_cov_103.532707
ACAAACAATACTACTTCTTCTTCTTCTTCTTCAATGGCTGATACTATGGACTCTGAAAAC
GCTGCGTTTTGGCTCCCTACTCATTTCCTCACCGACGACGACTTCCTCACTGACCTTACT
TCCCATAAAAACAAC
>NODE_4122_length_156_cov_431.557678
GCTCAAGCTCAAGCTCAAGCTCAAGTCAACCAACAAAACAGAGGACTTCTCGTTTCTCCA
CGAAACGTTTCTCTTCCTTCGAAACCTCATCAACATAATCACCACCACCGCCACGTCAGC
TCCTTCTACGACTTTCCTCCGGAATTTCAGGTGGAGCAGCAAGTGAAGAGGCAAGGAAAT
GGGA
>NODE_4123_length_487_cov_338.170441
CCAACACCACCATAACAACAACCAGCAACAACCACAACAAAGGAGGAGTTGTGGTGGTGG
GCCTCTTGGGCTTCCACAGTCTGCATGGCCTTCTTTAAGGCCCAATCAACACCGTCAACC
TACTAATGGGCCGGGTATGCGGGCTGTTTTTCTTAACGGGCCTGGGTCTGGGTCCATGCC
AAAGAGACAATCTACTGGTACTGGAGTTTTTCTTCCTAGGAGAGCTGGTACAACTCATCA
ACCACCACCTCCTGAACCTCGCAAAAAACCAACTGTGCTACTTCCAGCAAGAGTAGTTCA
AGCGTTGAATCTAGATATAGAAGAAATGAACAATGGAAACTCTCAAACAAGATTTGGGTC
TGGATTATTTTCTGAACGTGATATGTTAATGGCAAGAAGAAATGCAATTCTTGAACAACG
AAGGAAAAATTTAACAAGAAATGAAGCAACGGCTACAATGGTGGGACATGATATTCGTCT
TCCAAGTGACTGGACTTACTGACTGTATTTTTTTT
>NODE_4125_length_31_cov_860.451599
AGAAATTTGGGGTAGATCTTTATTAGGGTATAGTAACTAGTAGTATATGGTTTTTTTTT
>NODE_4130_length_36_cov_1091.527832
TTTTTTAAATTTCCATGCATAAGTTGATTGTAATAAAAGTTGGACTTGGGGGTATTTTAG
TAAC
>NODE_4131_length_188_cov_459.824463
AAGTTGGACTTGGGGGTATTTTAGTAACTTTAGTAGTAGTATAGTAATTAGTAGTACTGC
TATGAAATTAATAGTAGTATTAGGTGTTATAAGTGTTGTAGGGTTTAGCTTGCTTAATCA
AGGGAAAGGTGGATTTTGTTAATTTTACCCCCTTTTCATTAGTGATATAATGTGATTTGG
GGTGATGGAAGGAAATTTTAGTATTGGTTTTTTTTT
>NODE_4132_length_111_cov_59.603603
AAGGAAATTTTAGTATTGGTTTTTTTTTGTAAGGGAAAGACAAAAATGCCCTTAGTTAGT
TTGATGTAATATCCCCAAGGTGGGGTTTATAATTGAATAATGAATTATAATAAAAAAAAA
CCAATACTAAAATTTCCTT
>NODE_4133_length_338_cov_53.517750
ATTTTTTTGAGGAGTACCTCTCCAAGCTTTTGGAAATAAATCGACACTTTATGAACATAA
TGCAAAGAGACGAACACCAAGTTACAAGCAATAAGCAACCTACAGGACGATGACAGACAT
AATCTAGTCGGCAACACAATTAGACGATCTAGCATGGAAGAGAAACTAGAAAATACAAAA
ATGAAGTCTGCTACTAAAACTAAACCGAGTCAGGAGCACAATGTTAAACGATTGCAGAGC
AACGAGGCAACTTGGGTTAATATTACATTAATTTCGATAGAGATGTGCTTACAACAAAAA
GATACCTCTACAAAACCTATTTATCCCGCAAGTTGGTCTTCTTCAGGTCCTCATTTTCCT
TGGTGA
>NODE_4134_length_44_cov_129.000000
TTCTTCAGGTCCTCATTTTCCTTGGTGAGGTGATCAATTTTCGTCTGAAGAATGTTAATC
ATGGTCCTCGCA
>NODE_4135_length_408_cov_135.365189
CTGAAGAATGTTAATCATGGTCCTCGCACTCATCACTTCAATCTTTAAAGATTCTTTCTC
AATTGATGTCCTGTAGATTTCATTGCGCAACTCTTCAAAGAGTTTCAAATAACTCGGAGG
AACGTTAATATCAATCACATTCGCCGGAGGAGGAGAGGGTCGCTCTTTTGGCTCCACCGA
CTCTAGCAATGGGAATTCCAAAAGCCCAGTCGAGAAATTTGTGGTCCCTGTAGATGATGA
GCAGGGCCCTTGCGTTATTGTGGTTGAGATTTCTGAAGCATGAGAATGACAAGTGTCAGG
CTCACACTGTCTAGAACGTTTATTTGGGCCAAGCGACAATGGTTCAGGATCAACTGTGCA
AGGGACTGGGCCTTCCTCTCCCCTTTCTATCTTGCAAAGAGGCGGAATCTCTTGAACCTC
TGTTGAAAGCCCACAG
>NODE_4136_length_48_cov_148.729172
CTCTTGAACCTCTGTTGAAAGCCCACAGCTAGTAACAGGGGCGGATTCAGAGTTATAGAA
TGACTGCATAGAATCC
>NODE_4138_length_37_cov_189.270264
GAGTTATAGAATGACTGCATAGAATCCTCCATACGTGCATCATCATTAACTGCCACGTCA
TCATC
>NODE_4145_length_268_cov_101.641792
GTTGCTCGATTGACTCTTGAACCATTAACATATTTTCTATCTTGTACACCGAAAAAATAC
CACTCGTTGTCTCTGCTCTTCAGCTTTGACAAAGCTGGTAAGTCCCAAGGTTCAGACTTG
TAGATATCGGTCTCAGAAATAGCGTCAAAGCGGATGGGTTTGCCGCAAATTTTGCGTTTA
AGATAGTAACTGACAAGCTCCTGATCAGTGGGATGGAATCTGAAGCCAGGCGCAAGAGAT
GTAGCCGTTGCAGGTGGGAGAAGCCTTGGAGGCGACTGAGGCGGTGGAGGCGGCTC
>NODE_4146_length_29_cov_147.103455
GAGGCGACTGAGGCGGTGGAGGCGGCTCAGTTCCCATCGACGAAGGGGTCGTATCAA
>NODE_4147_length_30_cov_50.966667
TTAGAGGAATTATGGAAGTTTAGAAGAACGGAAGAAGAAGAAAAGGTGGGGTGGAGAG
>NODE_4149_length_319_cov_110.103447
AGTTTTGGTTTCATCAGTTAGACTCTTCCAAGTTCAACCTCAACCCTCACCCTACTCGAC
CTCCGCAAGAACTCCCTTGCGAAAATTCTCGAAACTCCGGCGATAATTTCACCGGAAAAC
CACTAGAAACCCACCACCGGCGCCGGAATCGTTAAAAAATGCCGCCAAAGCAGGCGTCGA
AGGCCGATCTGGCAAAAAAGCAGAAGGTAGTTGAAGATAAGACCTTTGGTCTTAAGAACA
AGAACAAGAGCAAAAACGTTCAGAAATATGTTCAAAGTCTTAAACAATCTGTCCAACCTA
AAACTGACCCTAAAAAGGATGCTAAGAAAAAGAAGGAAGATGAGAAG
>NODE_4151_length_54_cov_383.240753
TATTGTATGCAAACATTTTCTGGATGCAGTGGAGAAAAAACAATATGGTTGGTTCTGGTC
ATGTCCAAATGGTGGTAAAAAC
>NODE_4154_length_289_cov_73.041519
TTTTTTTTTTTTGGTACCAATGTTTCCATGTCTTTTGTATATAGGCATCCAACAAACACA
AAACGGTGCCGAAGCTACAATATATCAAGCATTCATGTGCAAATGATAAGTTACAAAAGC
CAAAGAAGCCTGACAGAGTGACAGGTAATAAACATGGTACAAAGCTCAATGGTTAACAAG
CTCAAGAATGGAACTCAGGTATCAAAAACACTAGATTATAGAACTATTAGGAGTAATCTT
CAAGACTCCAAATGACAACATATATTTCAAATACTAAACTGGCCTGATTCAGCAATCACT
AAACACAATCGTAACAC
>NODE_4159_length_399_cov_435.037598
CCCCCCCCCCCTTCTCTCTCTCCCCTTTACCTCAATTTCCCTCCATCATTGCTTTTTAAA
CACACCGCAAAACTCGTGCAGGCTGCATAATTCTTATAGAGATTAAGCACTGGGGCCAGG
CTCCTTTATTTGGATAGATGTTCTAGACAAACTAGCTTCCAGCTCCTCCAACTCGTCATC
ATCTAGGTCATCGTCAATGTCATCCAGGTCATCATCATCACCATTTGCTACACCTGAACT
GCCAGGGGCATCAGGACTGCCATGAGTTGAACTGCCGTGGACCTCTTCCTGAGGTTTCTC
ATTTGCCTCTGGCTCATTATTTTCAGATTCCTCCCTTTCATATTGATCCCATGCCCCAGC
ATCATCAACAAACAAGCTAGCATTTGTCATAAATAGTTCTCGTCCACTCATTCTATCATT
CTTAGCT
>NODE_4160_length_88_cov_7.090909
GGGAAAACCATTATCTTGATAATTTTTTTTTTTTGAACAAAATTTTTATATATTTGAACC
AAATTTATTCAGCAATTACACCTTTTTTAAAAAATTATCAAGATAATGGTTTTCCC
>NODE_4165_length_119_cov_92.159660
CCTAGCTTTTCTCTACATCTTGTACCATTTGTAGAATCTTATACACATGATCTCCATATC
CTGCCTTCAAAAGAAATGATGATGATTGAGACGTCGTCATGGTACCTGCGTCGATCTCCT
TGAGGTATTTCTAGCAACTCATAGAAA
>NODE_4166_length_215_cov_80.418602
TTGAGGTATTTCTAGCAACTCATAGAAATCTAGACCAGCTTTCTTTGCTGCACGCAACAG
AACTTCCTCAACTAAATGTTGAGCAGGGTCACCTTCCGGGTACAATGAGATGAAGAGCTC
CACTTCAGCAACGACTTCCTCGTTCGTGAAGTATTGGTAAAGACCGTCAGAGGATAATAT
CAAGAACTGATCCTTTGGGCCTAATCTGTGGTGATACATGAACGGGAGGCAACTGATATA
TGG
>NODE_4167_length_29_cov_90.344826
ACATGAACGGGAGGCAACTGATATATGGTGAAGTCCCAACGTAGTCGATTCTGAACA
>NODE_4168_length_52_cov_269.057678
TCCGGATTTTCATCCACCATCTTATCTGCAATATCCAAGTATGATTCCTCCGTCTTCTTC
AAAGCACGCGATAATGCCTT
>NODE_4169_length_29_cov_38.068966
TCTTCTTCAAAGCACGCGATAATGCCTTTAATACATCAGAATGATTAATAGTTTTAC
>NODE_4173_length_226_cov_96.699112
TTCAAGTCTCGTACTAGAAAAGTCAAGTAGAAATCTGAGCCAGAAAGCTAAACGACTGAG
AGTTTAGAATTTACAAACTTGACAAAGACACCAAACAAAAGTGCTCAAACATATCATTTC
CTTGAACATAATATCCTCACGAATATAGCAATATTTTTCGGAACCACAGAACACTTGACT
ATAGTTCTTACTCTGATTTAACATCCTCCAGAAATAGTCACTCGCTCCTCTACGGAAATT
CAAAAACAGTGATA
>NODE_4176_length_29_cov_324.206909
GTCTGAGTTGAAGGTCTTTTTGCAAGGCTCACAAGAAACTTGGCCAGCGGACTTGGG
>NODE_4178_length_66_cov_521.757568
ACTTGGCCAGCGGACTTGGGGGTAGCCTTGTCACCAGGAGTCTTGCCACCTTTCTTTGAT
GGATGTGGGGTTGCTGTATGAGCGCCCTTCTTCC
>NODE_4181_length_59_cov_15.830508
ATCAGAGGAATCCAAGAACATGTCATCAGTACCATCAGCAAGAAAGAGGTCAAGGAAGCC
AAATATTTTTCAACTCACAATAGAAAT
>NODE_4182_length_70_cov_14.642858
GCGCAGCAGCTGGAGCAGCAGCAGTACCTGAGAGAACCTAAAGTCAGGGCATGGATTAAA
AAAGCACAAAACATCAGGTATTTGTAAGAACATTGTCT
>NODE_4183_length_1293_cov_118.436966
GTAGCACTTACCTTGTTCAAGTGCTTTTGGAAGGAAATTGCCTTCACTGGATTTCTAGCA
CTGATAAAGCTTGGTGTGATGTATGTTGGTCCAGTACTTATCCAAAGCTTTGTTAGTTTT
ACTTCTGGAATGGGAAGCTCCCCTTATGAAGGATATTACCTAGTGCTAACCCTTTTAGTT
GCCAAAATAGCTGAAGTACTAAGTTCACATCATTTTAACTTTCACTCTCAGAGAATCGGG
TTACTAATTAGGTCCACCCTTATAACTGCATTATACAGAAAGGGGTTGAAACTATCTTGC
TCTTCGAGGCAGAATCATGGTGTTGGTCAGATAGTGAATTATATGGCAGTTGATGCTCAG
CAGCTAGGTGATCTTATGAATCAGTTGCATTCCATTTGGCTGATGCCACTGCAACTTTTG
GCTGCCTTGGTCTTGCTATACTTGTACATGGGTGTTTCAACGATGGCAGCACTCATCGGA
ATTGTTGTTATATTAGCTTTTGTGGTAATACGTACAAAAAAGTGCAATGTTTTTCAATAC
CAAGTCATGAGGAACAGAGACTCGAGGCTTAAGGCGATGAATGAAATGATAAATAATATG
AGGGTGATAAAGTTTCAAGCATGGGAAGACTATTTTCTGCAAAGAATTCAATCTTTTCGC
AAACTTGAGTATGATTGGTTATCCAAATTTGCATATACTGTTGCTGCCAATATGACTGTG
CTTTGGAGCGCGCCTCTTGTGCTTTCCGTGCTTGTGTTTGGGGTTGCAACTTGGATGGGA
GTGTATCTTGATGCTGCCACTGTATTCACGGCAACTACAATAATGAAGATCCTGCAGGAG
CCAATCAGGAACTTCCCTCAGTCTTTGATACAAATTTCTCAGGCAATGATTTCACTTGGA
AGATTAGATGGTTACCTGATGAGCCCAGAATTGGATGAAGGGGCAGTAGAGAGAGTCGAA
GGGTGTGAAGATGACATTTCCGTTGAAGTGAAACAAGGGAGCTTCTCTTGGGAAGATGAG
GCAACTGAAGAAACCTTGAAAGGGTTGAATCTTCAGGTTAAGAAAGGGCAACTGGCCGCC
ATCGTTGGGACTGTTGGATCTGGAAAATCTTCAGTACTAGCTGCCATTCTTGGTGAAATG
CACAAAACCTCTGGAAAGGTTAGAGTGTGTGGTTCCACTGCATATGTGGCACAAACATCA
TGGATACAGAATGCAACAATTCAAGAAAACATTCTATTTGGACAGCCAATGAACACAGAG
AAATACAAGGAAGTTATTAGAGTTTGTAGCTTGGAAAAGGACTTGGAAATCATGGAATTT
G
>NODE_4185_length_334_cov_203.589813
GGGGTACTACCTAGCAAACTCACGTGAGCTGACTCGTTTAAGTTCCATCACAAAAGCCCC
TGTCATCCATCATTTCTCAGAAACAGTTTCAGGTGTTATGACAATTCGCTGCTTTAGGAG
GCACGCATTGTTTAGTAAGCAGAATATTGACAAGGTGAACGTGAACCTTAAGATGGATTT
CTATACCAATGGAGCGAATGAGTGGTTAGGCTTCCGCTTAGAGTTCATTGGAAGTGTAGT
CCTTTGTATTGCCACTTTGTTCATGATTATCTTGCCCAGCAGCATCATCAAGCCAGAGTA
TGTGGGTCTGTCTCTTTCATATGGGCTTCCACTCAATGGTGTCCTATTTTGGACTATATA
TA
>NODE_4186_length_122_cov_175.032791
GACTTGCTTTGTTGAGAATAAAATGGTCTCCGTTGAGAGGATAAAACAGTTTATCACACT
CCCCTCTGAAGCAGCATGGGAAATTAAAGAGTGCCTACCTTCACCAAACTGGCCAAATCA
TGGACACATTGAACTAAAGGACTTGCAAGT
>NODE_4189_length_551_cov_297.348450
GTGAGGTATCGGTCAAACACCCCACTTGTTCTGAAAGGCATCACAATTGGCATAAGAGGA
GGTGAGAAAATTGGGGTTGTTGGTCGCACCGGGAGTGGAAAGTCTACCCTTATTCAAGTA
TTCTTCAGGCTTGTTGAGCCTTGTGGAGGAAAGATAGTTATTGATGGTGTCGATATCTGC
AAGATGGGCCTCCATGATCTAAGGTCTCGCTTTGGGATCATTCCACAAGAGCCAGTACTT
TTTCAAGGAACAGTCAGAAGCAATGTGGATCCACTTGGTCTATATTCTGAGGAAGAAATA
TGGAAGAGCCTAGAGCGCTGCCAACTTAAGGATGTCGTTTCTGCAAAGCCAGAAAAGCTT
GATGCTCCAGTGGCGGATGGAGGAGAAAATTGGAGTGTTGGTCAGAGACAGCTTATGTGC
TTGGGAAGAGTCATGCTCAAGAAAAGCCGGATTTTGTTCATGGATGAAGCAACCGCTTCT
GTCGACTCTCAAACAGATGCTACGATTCAAAAAATTATTAGAGAAGATTTTGTAAGCTGT
ACAATAATCACTATTGCTCACAGAATACCCACTGTTATG
>NODE_4191_length_29_cov_1376.310303
AATACCCACTGTTATGGACTAATTGATTCATATTCTTCACAAAACTAGCCAAAATTA
>NODE_4192_length_133_cov_13.812030
ATTATGAATAATGCGTATATGAGGTTACCGAGTAGTGTAAACAGGGTTATTAGTAGTGCA
TAGGGTTACACATAATGCTCCAGGATGTTTTGAACGTCCAACGCGTCACTTAGAAGTGGG
ACGGAGGGAACTTACTTGCAAGTCCTTTAGTTCAATGTGTC
>NODE_4193_length_106_cov_16.018867
AGCACAGGGCCACCACAGATTTAGAGACAGCCCTTATAGAAGCTTAGTATTTAGCATTAA
GAGCTAGTGCTTAGCATAGAAGATTGATATAAAATGAAAGAAATTACCTGCATCAATGAC
TAATACTCTGTCAC
>NODE_4195_length_82_cov_34.219513
TGATAGTATTAGACCAATTAGGCTCCCCTTAAATCAGGACCGTTCGTCCAGTTGGGTTTT
CAGAAGTTATATTTTTAAATTTCCATGTCTCCCATTTTAATTAAATTTTC
>NODE_4196_length_87_cov_23.770115
AAATAATTGCTTTCTTTAATTTGCTACAAGATAGAAAGCTTAATGAAAGGATTGCTGCAA
TAGGAAGATGAGAAATCTGCAACTCACCATCTCCCTTGAGACCTTTAGGAGCAGA
>NODE_4208_length_29_cov_221.034485
TTGTTGGAGAGAGTGGAAGGCTGAGCTTGTTCAGCTCATCGGCAGGAATACCCACAC
>NODE_4214_length_73_cov_752.849304
TTTTTTTTTTTTTTCAAAATGTACGACAGAATGTCATTCGTCATAATCAGAGCTTTTATC
ATTTCATGTGCTCAAAAAGCCTACACATGATTGAGAAATAT
>NODE_4228_length_79_cov_34.443039
CCTCCAAAAAAATGCCCTTAAGCATCTCTTTTCAGTCAAGCATCAGAATGACGTGGAGAA
GAAGACATGAAGATTGTCATTAAGAAAAATAATTGCTTTCTTTAATT
>NODE_4229_length_119_cov_222.705887
AAAAGCTAGCACTGTAATGCAAGTACATACATATATCCAGAACCAAATTCCTTGTATCTA
GAAGCACATGCTTTAGAATAATGCTAAGCACATTTATTTCCTCAAGCTCTTTTGATGTCT
TCTGCTCAACTAACAATCAGGTAGCTG
>NODE_4242_length_32_cov_59.531250
TGAAGACCACTGTTGAGTTTTGGGAGCTAAAACCCTAAACCTCGTCACAGTAAGGCTCTG
>NODE_4243_length_736_cov_59.729618
TAAGACAAAGATTGTCGGAGTACCACCACAGGATAAGATCTTGCCTTTGGCATCAGAATG
CACAAGTAAAAGATCTACTACAGAGCAGTTTCGTAAGCTGAACTCTGTGGAATCTGTACA
GGGTAAGCATACTATTAAAAATGTTCTAGAGGTAGATGACTTGGTTTCTGCTGATAGAGC
TAAGGATCATAGCCAAGCAGATGCGTTGCATAGAGAGTCACGCCAAGCAAGCAGTGGCAT
TGATGGGAAAATAAAGAATGCAAGAAGCAGCAGCCCTCGACTAATAAAGCCAATCTTTTG
GAACAAGAACTTGGTCAAGAGGAAAGTCAAGGCAGAGTCTGATTATATCTCTTGCAAGTT
TCATGCAGCTAAAGGAATAGTTGGTACAGATCCTTGTCTCAATCCCAGGACTAATAAGCT
GGTTGGCAAGGCAAGCAAAGTTTCTTTGAAGCATGAGCATAAAATTGATGGGAACTTAAC
TCCAATATGCAATAGTGAAAATGCCTGCACAGAGCTCAGTTATGGTCCAAGTAGTGAAAT
TGTAAAAGCTGATGGGAGATCAAGATTTAAGGAGAAGGGAGAGCTCTCTCAGAGCTCAAA
AAGTAGCATTGGTGAGTTTAGCAGCAGCACAAGTGAAGAGAGCAGTACAAGCGGGTCTAG
CCGCTGTTGTACCCGGCCGCATATGTCAAAAGACGCGAGATGGGAAGCTGTTCACTATGT
TCAAAAGGAGCACGGATTCTTGAGTTTGAGACATTTTAAGCTGC
>NODE_4244_length_45_cov_18.244444
TTCTTGAGTTTGAGACATTTTAAGCTGCTGAGGAGGCTTGGTTCTGGGGACATTGGAACT
GTCTACCTTGCAG
>NODE_4245_length_754_cov_65.450928
GGGGACATTGGAACTGTCTACCTTGCAGAGCTTGTGGGGACCAAGTGCCTGTTTGCTATG
AAAGTCATGGATAATGAATTTTTGTCTCGGAGGAAAAAATTGGTACGGGCTCAAACAGAA
AGAGAGATCTTGCAAATGTTGGATCACCCTTTCCTTCCTACGTTGTATGCCCACTTTACT
ACGGATAAACTCACATGCTTGGTTATGGATTTTTGTCCTGGTGGGGATTTGCATGCTATC
CGCCAGAAACAACAAAACCGGTGTTTCTCAGAGCATGCAGCTAGGTTTTATGTTGCGGAA
GTTCTTCTAGCACTGGAGTACCTTCACATGCTAGGAATTGTGTATCGGGACTTAAAGCCT
GAAAATATCCTGGTTCGAGAAGATGGGCATATTATGCTATCTGATTTTGATTTATCTCTC
AGATGTGTTGTCAACCCAACTCTCTTCAGATCATCTTCACCCATATTTGAGCCTGCAAAG
AAGACACCTTCAGGTCTATGTTCAGAATCTAGCTGCATTGATCCCTTTTGCCTCCAACCA
TCCTGGCAAATCTCGTGCTTTACCCCTAGGCTCTTAACTACTGCATCCAAAAGCCGGAAA
TTCAAATCTGAACAAGCTGTTCAGATTACTCCATTGCCACAGCTCGTAGCAGAACCAACT
GAAGCCCGCTCCAATTCCTTTGTCGGGACTCACGAATACTTGGCTCCAGAGATTGTTAAA
GGGGAGGATCATGGGAGTGCTGTTGATTGGTGGACATATGGGATTTTCCTATACGAGCTT
TT
>NODE_4249_length_63_cov_63.412697
AGTAATGACGAGACATTAGCCAATGTGGTATCACAACCTCTCAGATTTCCAGACACACCT
TTAGTTAGCTTCCATGCTAAGGATTTGATTA
>NODE_4250_length_36_cov_45.444443
GTTAGCTTCCATGCTAAGGATTTGATTAAAGGGTTATTAAGTAAGCACCCACAGCATCGT
CCGG
>NODE_4251_length_359_cov_36.807800
TTAAGTAAGCACCCACAGCATCGTCCGGGATTTGTCAGAGGTGCTGCTGAGATTAAACAG
CACCCCTTTTTTGAGGGGTTAAACTGGGCATTGATACGTTGTGCTGTACCACCAGAACGA
CCCAAGTTTCTTGATGTCAGTAAGGGTCTCTTTTCAAGCAAGAAGGATGATAAGAAGTCT
TTGGGAGTTCAGAGCAGCGAGCTCATTGAGTTTGAGCTATTTTAGGCATATATGCTGTTT
TTGCAGCAGTTGAAAATGTTTCCAAAATTTTCCTCTGTTCCCCAGAGTGAGGTAGTTAGG
TATCTCATACATGTAACACATGCATAGCTCTTAATGTAAATGCAAGAAATTAGCTATATA
ATCTATGAAAAAAAAAAATTCTTAATT
>NODE_4252_length_93_cov_59.301075
TCAACGATTAATTCTTCTTCTTCTTTGATTTCTCTTCTTCAAAATCCCTAAAATTTGTTG
AATTTTCGTTCGATTTTTCTTGTTTTGAATCTACGATTTTCCGATCTAGGGTTTCGGAAA
A
>NODE_4254_length_29_cov_57.275864
AAAAGAAAATAACCCTAATTTGTTGCGATTTCGGTTGAATCGATGCTGATACTTTGA
>NODE_4255_length_130_cov_55.569229
TTCGGTTGAATCGATGCTGATACTTTGAATCGTGAGGGTATCGTATCTGTAAGTGAAATT
TATCCGTTTTTTAACGGATTTTGATGTTGTTGTTGTTGTTTATCTGTTTGGATTCTTGTG
TATATCGAATGTTGTAACGATTTGGGTTGTGTAGTTTT
>NODE_4256_length_358_cov_176.952515
GTTGTAACGATTTGGGTTGTGTAGTTTTATTTTTTTAATTTAGGTTATTGTAGTTTAGAT
TCTTGAAATTCGATTGAATTTCATCACTAGGAAGAACAATGTCGTCGGCTGGGCTTGCTG
TGAGTAGAATTAGGGCTGAGGAGCCTTTAATTTCGCCGAGATTTTTCCATAATGCTCTTG
ATTTGAACTCTGCTGAATCTATTATGGTTTTCTTGAGTGTTTCCGGGAATGTGATACCGT
TGCGTGTCTGTGAATCGGATTCAATTGAGTGTGTGAAATTAAAGATTCAGAGATTTAAAG
GATATTATGTGAAAAGTCAGAAATTGGTTTGTGGAGGGAGGGAATTGTCTCGGAGTAATT
CGTTAGTACGCGATTATGGAGTTGCT
>NODE_4265_length_80_cov_352.937500
TATTCTGAAGTATTATGGATGGGACCTCCCCATTGAAAGTGCACGCACTCTTCGCATTTC
TACCATGCTGTTGAAAAAAGGGGTGGAGCTTGGGTTGACTCCATATGA
>NODE_4266_length_61_cov_164.278687
GGGTGGAGCTTGGGTTGACTCCATATGAAATTGGAACCATCATGTGCCGGGTGAACATTA
ACAATGAGTCTATGATTGAGGAAATTGTC
>NODE_4269_length_47_cov_8.404255
GAGCCATTCAAAAGTGCAGTCTTCGAAAGATACGATACCCTCACGAATCAAAGTATCAGC
ATCGATTCAACCGAA
>NODE_4272_length_468_cov_161.493591
CTCAAAATATTGACCCATCATCGGGCAGAATCAAATGTCCAAGTCTCCAAGACTAGGATC
CATTGATCATGTTGGCACTTAGCACAACGGTTATAACCGAAATACAACAAAATTTGCTGG
CAATGGAGGAATTTTCCTCATCTTAGAAAGAAGCTAGCAAAGATAAACGCATATCACACA
CACACGCACACACAAATACAACACACACAACTCGGGTGCAAATCTTGCTAGATTCATCTA
AATACAACTAAGTGTGAGATGAAATACAATCTGGGAAATGGTATGAGAAACATAGGATAA
CAGGACCAGGACTGAGATTACCCTAGCTTGAAAACCTTACTTGAACCTCATGATAGGTTT
CCAAACTTAAGCTAAATTTAGAACCGACTCAACGAGAATTAAAGAATGTACTTCAACTGA
GGGAAACCTAGAAAAGAAAACTAACATCTATCAACCCCTATTATTAACCTTTCATCTGTG
CATACTTTTATGTACC
>NODE_4273_length_30_cov_270.100006
CTTTCATCTGTGCATACTTTTATGTACCGAACATATGCACATATATGTACCATTACTG
>NODE_4277_length_180_cov_113.150002
ATAACTTAAAAGAGTTTGTTACAATCATTAATATACTGAGTTTCACAATAGCTAGGGGGA
GAGGGAAAACCCTGTATACGTTACATGCTATATTCGAAGTTCTACAATTTTTTGCAAGCA
CATCAACCACTTGTTTACTTAGCCTATCACAGAATTGTAGCTTGACTTCATGGAGCTTGT
GCAGCAACTCCCTGCATATTGTGACTTC
>NODE_4278_length_29_cov_88.344826
GCAGCAACTCCCTGCATATTGTGACTTCCTATATATTTTGATCTCTTAGAAAATACG
>NODE_4279_length_101_cov_38.554455
AGTGAAGCACACATATCGACAAGAGATCCTACTCTTGTATTATAGGTGTATTATAGTTGG
TTTCAATATTCATTTGGTAATGGATTAAATGGATGGGTGAGAATCGCAATGCATTCTGCT
GTGCTGGAG
>NODE_4280_length_29_cov_13.689655
AATCGCAATGCATTCTGCTGTGCTGGAGCCGCCTATACCCACCCGTGACCTTAAATT
>NODE_4281_length_43_cov_178.441864
CGCCTATACCCACCCGTGACCTTAAATTATTGTTTACGTTTCCATTGCTCATCATCCCAC
TACTGTTATTC
>NODE_4283_length_220_cov_124.068184
ATCTGGGTCCACACCGTGTTTATATATCCAGTGGCAAGAGGGATGCTCCAAGAGACCATG
ATGTCTTGAACCCCGGAAGCAGTGGTGCTACGGAAGACGCGAGCACCACTGCAACCTCTA
AAGACGTTGGGTCGGACGTGGAGGAAGGCAATCCACTGGCCATTCTCGAAATAGCTCGGT
GGGTTTTGCCTGTAAGTACTTCCGAACCAGTTCTTCTCCTCCACAAGGTCGAGCCTCCCA
CCGGTAGC
>NODE_4288_length_33_cov_75.757576
TTTACACCCCTCCACTTATTACTCCGCTGATGCACCACCTCCTCATACTGGGACAAACAA
G
>NODE_4289_length_76_cov_39.026318
GAAGAAGAAGTGGCTTTAATGGTTGAAAAGATTAAGACATCTTGTTCATCAGTGGTGAAT
TTAAGGCAGATTCTTGTCACATTCACAAATGATGTGATATGTAG
>NODE_4290_length_127_cov_8.897637
AAATTGTAGATCTGAAAACATGAAAAAATGAAATAACGAAATTGTAGTTCTAAACAATGA
AAAAATGAAAAAACAAAAAACCGAAATTGTAGATTGAAAGAGTTCATCGATTGTAAAGAG
TTCGTCGATGTTCATATCAGTTCGTCGATTGAGTA
>NODE_4291_length_81_cov_43.876545
AACCAGAAACTCCTTCTCATCACCCTCTAACCTAAAACTTCCCTACTCTCTCTCTAAGAG
CCGCTACTCTCTCTCCTTCTCACCCTCTAACCTAAAAAAAGTAGATCTT
>NODE_4292_length_36_cov_68.194443
AAAAAAAGTAGATCTTATTTGTCTTCAACACAAATTGACCGGCCAAAATCAAACAGCTCA
AACT
>NODE_4293_length_74_cov_81.027023
GACCGGCCAAAATCAAACAGCTCAAACTCTCTCTCTCCGGCGAACAAGGACGAACTCTTT
ACAATTTGATATGAACGAACTGATTTTATACTCAATCGACGA
>NODE_4296_length_60_cov_82.900002
GACGAACTCTTTACAATCTACAATTTTGGTTTTTCGTTTTTTCATTTTTTCATTGTTTAT
AACTACAATTTCGTTGTTTCATTTTTTT
>NODE_4298_length_106_cov_118.132072
TTTTTTCATGTTTTCAGATCTACAATTTTTTCCTTTCGTTTTTTCATTTTTACATTGTTT
AGATCTAATTTTTTCATTGTTTTCGAGTTTTGTACATCTGAAATTATGTTCTTCTGTTTT
TTTACTTTTTAGAT
>NODE_4312_length_163_cov_52.957054
ATAAAAAATAAAAAAAGCGCAAGTTTGAGTAGTTGGGTAGTACTAGTAAAAGAAAAGGGG
CAATTTCCTAAAACCACGTCCAAGTATTAAAATTGATGCAACTTGCTCTTCCCACTTGCT
TGTCCGGCGTAATCTCAATCTCGCCAGATAAGATCATAAGATCACCTTCCCTCTTCCTCA
TTCTTTTCTCT
>NODE_4314_length_462_cov_122.229439
CCTCATTCTTTTCTCTCTTCCCTTTAATCACAAATCACACCCACCTCTCTTCTTAATTTT
CTCTTAGCTAGAAATAGAACAACATACAATATCAAGGTTTTATTTTCAGCTACCAAAAAT
GCATTCTGCTCTTCAATTTCAAACATACACAACCACAACAACAACCACAACCAGTACATT
TGTTACCAATAACACCATAGTAGATTCTACTACTATTACTATGCTACCTCTCAAAACCAC
TGCAGCCGAGATGAAACCCTCGTTAGCTCATGAATTAGCGAAGGAACTTTCTCTCTGCTG
CCCATCTCCAGACAAAGAAATGGACACCGTCGCTAAATACCACAATCATGAAGTTGGTCC
TAATCAGTGCTGCTCAGTCGTCGTTCAACGAATCGCAGCCCCTGTTGAAACAGTATGGCC
TGTAGTCCGTCGCTTTGATGAACCACAGACTTACAAACATTTTTTAAGAAGTTGTCGTGT
AATCGCTGGA
>NODE_4315_length_58_cov_125.379311
TTTAAGAAGTTGTCGTGTAATCGCTGGAGATGGGAATCAAGTAGGATGTCTTAGAGAGGT
TCACGTGGTGTCAGGTCTTCCAGCAA
>NODE_4335_length_101_cov_27.584158
TTTTTCTCTAATTTCTCTTTGCCCTTTTTCCTCCCTTTACGAGCACTGCTATTAGCAAAA
GGGGACAACCTTGACTTGGTGACCATCAATTGCCACAAATGTGCACGACGTGACCCTAAA
CCTTCGAGC
>NODE_4336_length_77_cov_28.298702
CACCCTTAAACGGAAAGAGGGAAAATCTCTAGGAAACGGAGGGAGTATTAATTAGACAAT
TTATGATTTGTTTTGCAGAAATGAATATGAGAAAGAATGCAATTA
>NODE_4338_length_69_cov_13.768116
ATCTTTAGGAAACGGAGGGAGTAGTTACTATTACTTTCTTTTCAAAAAAGAAAATGAATA
AGTTAGTAATGCAGTTTATTAATCACTTATATAAAAT
>NODE_4339_length_66_cov_26.924242
TATCAAGCATGAAGTAAGGCACATCCCTGTTAACTAAACCGACCAAACAGCAACTAACTA
TCATAATGAGACAAACAAAATTAACATAACATCA
>NODE_4340_length_36_cov_33.555557
TGAGACAAACAAAATTAACATAACATCACTAAATACTACCTCAGTAATAGGAAGGTGGCA
TTCT
>NODE_4341_length_268_cov_19.701492
GTGAGAGGGGAAGTGAGAGAGAGGCGTGGTTTCAGAATATGCGAGGTCTATTGGGCGACG
AGGATTTGCGAGAAGACGAGATTTAATTTGCTGGGCGACGACGATTTGCGAGAAGACATG
GTCTTCTGGGGTATCTGGGTGACGACGAATTGCGAGAAGACGAGGTATGCTGGGCGACGG
CGAGGTCTCGGGCTCATTGAAGACGTCGGCGAGCAGTGGGTGAATTGAGCGACGACAACG
TGAAGAGAGAGAAACTCACCTCAGCGCCATGGGTGAGGGTGAACTGAGAGAAAAGA
>NODE_4342_length_96_cov_17.437500
ATGGGTGAGGGTGAACTGAGAGAAAAGAGCTAGTGGGTGAATTGAGAGAAAGAAACTGGT
GAAAGGTGAGAGAAGTGAAAGTGAATGGTGAGAGGAGTGAAGGGTGAGAGGGGGCGTGAG
AAGA
>NODE_4343_length_62_cov_24.951612
GTGAAGGGTGAGAGGGGGCGTGAGAAGAAGGGTGAGAGACTGAGAGGGGGCGTGAGAGGA
AGGGTGAGAGGGGAAGTGAGAGAGAGGCGT
>NODE_4347_length_34_cov_2.000000
AAAAGTGGGAAGATCTTTTGGAAACACCAAATGGCAGAAAGAGGAAAGATCTTTAGGAAA
CG
>NODE_4353_length_186_cov_37.016129
AAGATCTTTAGGAAACGGAGGGATTATGGTACAAGACTAGGTCTATATAATACATAACCT
AGTTCTTCCCTTTGTTCTTCCCTAAAAAGGCTCCCCAAATGGCATCAAAATATCACAAAT
AGCAATAAAAGACAGATTGAGTCGATGTATTAGCTATGAATACTCGTCGATTCCTCGGAA
AGTTTTAAATTATCAGTTTATTTCTTCATTTATT
>NODE_4354_length_37_cov_289.702698
AAAACTACCACTTTTGCAGCTAAAAAACTACACAGCAAGTCACGTAGCAGCAAGACATGT
GCAGC
>NODE_4355_length_97_cov_90.567009
AATTCTGGTTCATATACCCACCACCAGAAGAAGAAAGCCCATAACCACCACTGTTTTCTT
GATATGAAGGTGGCATTCCCATAGAACTCGGCGGTGTTGGCATCCGATACGACCCATACT
CCCCA
>NODE_4366_length_29_cov_59.517242
GTCGGAATCAGCGAGCGCGCGAGCGGAAGAGAGGACGTCGGAGTAGCGAACGACGGC
>NODE_4379_length_80_cov_34.599998
TTTTTTTTTTTTTTTTTTTTTTGAACCTCAGCAAGGAAATTTCACTGCCATTATATAAGA
AACAAAACTAAAAGATTGCAGGTTGCCAAATAGAATACAGACACAAGT
>NODE_4380_length_142_cov_190.908447
AAACCTAACTGGAATAGGAAGTGAAAGGTTACATTAATTATAAAAAGTAGCAAATGAACT
CTGCTTCAGATAACCAACAGAAAATACAAAGCACATTGCCACCAAAAGAAATCCATATAG
ACAAAGGAGCCTTCTAAAGGGATAAGAGGAAAGAGATCACAGTCTATCTT
>NODE_4393_length_61_cov_61.934425
CCAGACGAAGAAATACCATAACCACCACTGCTTTCTTGATATGAAGGCGGCACTCCCATA
GAACTCGGTGGTGGTGGCATCCGATACGA
>NODE_4396_length_29_cov_111.206894
CATCCGATACGATCCATACTCCCCAGAGCCTGGTCCACCATACTGTGTATGCGACCC
>NODE_4399_length_206_cov_40.072815
AAAACGATGACGGACGTTTCAGAATTTGAAGATGCAGTTGAAATAATGATGGATAAAGGA
GAAACTAAAAATTGCTTGGACTATATAGAAACTGAAATTGATGAAGATATTGTCTTAAAT
AGTTGTTATCTGTTTGACACCAAGTTAAATTGCCTTTATGAATTGGATAGAAAGCTAGAT
GCTTTTAGGGAAGCAAAAGCTTATCGTGCTGATTATCTTCCATTGACTCCTACT
>NODE_4404_length_148_cov_175.770264
GAAATGAATATGAGAAAGAATGCAATTACACTGAATCGTATTTCTACTTCAGTCAGTTTA
AATTTCCTGATCAAGATGTTACTTTATCAAGATTAGTAAAAGAGATGGAAAATGAAGTAA
AAAAGAAGTTGGATGAAGAGAAATACGAAGAAGTTGTGGATTATGTGAATACAATC
>NODE_4406_length_72_cov_227.888885
GAGTTACTTAAAGAAGCAAAAGCTCATCTGAAAGCTGGTGGTATCTTGTCATATTACACT
TCTGGGATTTTGGGCTCCAGTTATGCCGAATTGGGTAATT
>NODE_4407_length_109_cov_407.899078
GGCTCCAGTTATGCCGAATTGGGTAATTACGGTGAAGCACGACAACATTACATCAAAGCC
ATCCAAACCTGCAAAACACAAGAAGAAAAACTTGGCTATCGCAACTTGCTCAAATTAATG
GAGAAGGAAGAAGAAAC
>NODE_4409_length_29_cov_732.413818
AGGAAAACAAACGCGTGGAAAAAATAGATCCAAGCTTTCTCAAGGGTGAAAACAAGA
>NODE_4411_length_202_cov_31.460396
AAGAAAATCAACCCTCATAAATCTATAAAGGAAAAGGATGGGAGTCAATTGCAATGTGGT
GTTAAGAATTCACAAGGTGATTTGAATACCGAAAAGGAAGCTAAGGCAATTATTGCGGAA
GAAAAAGGAGGTTTATGTGGTGTATCTAGCCCGAAAAAGGATGTTGAGAAAATAGAGTTT
TCAACCTTGGTTAAATTTTCAGTTGTTGAGCACTGTAGTGACATTTTCGA
>NODE_4412_length_347_cov_29.051872
TTGTTGAGCACTGTAGTGACATTTTCGATGTAATTAAGGAAGATCATTCTACACAATCTC
CAATGTCTTTAGTAAAAGCAACTGAAAACCATATGGAGAATCTTGAATTGCTTAAGTCAT
GGAGTTATGATCTTCCTTATATGGCGAGGGTGGAGAGCGCACTTCCTTCAAATTCCATCT
CCTTGGAACCATTACTTGTTGTTGAACGGATTCAACCATTACACTTATTCTTCTCTTTGG
AAAGGAAAAAATTTATTACTAACTCGTCGTCTACTTCCAACAAGAGAGATTGGTGGGAAT
GTATTAGGGAAAAATTCCGTCTAATCTTTCGAGACATCATTTGTGGTCTGTTCTTCCTTC
ACTCCTCAAACCGGG
>NODE_4414_length_60_cov_156.616669
AAATCTTCCTCGTCGCTTGATCCTCACTATTCGGCCCACGCCCCGCCGACGCTAAATGAG
TAACAGTCATACGACCATCAATCTTCTT
>NODE_4415_length_29_cov_51.586208
GCTTACGTCGAGAAACATCAGAGTCAGCGAGTGCACGCGCGGAGGAGAGGACATCGG
>NODE_4416_length_29_cov_112.931038
CGCGCATCGTCGAGAGTTAAGGTTAGGGTTTGGTCGGCCACAAAGGAGTTGCCATTT
>NODE_4417_length_57_cov_77.140350
TTGGTCGGCCACAAAGGAGTTGCCATTTTCGTCTGCTTTACGCTTTTTCAGAGTTTCCAT
TGGAGACGAGAGCAAGAAATGGAAA
>NODE_4425_length_133_cov_139.488724
CTTTTGGGCTGGCTTGTTGTGCTGTTGAGATGATGCATACGGGTGCGGCCCGTTACGATC
TGGATCGGTTTGGTATCATATTTAGGCCCAGTCCTCGTCAGTCGGATTGTATGATTGTTG
CCGGTACTCTTACTAATAAGATGGCTCCTGCTCTTCGCAAG
>NODE_4426_length_97_cov_129.319580
TAATAAGATGGCTCCTGCTCTTCGCAAGGTCTATGACCAGATGCCAGAGCCCAGGTGGGT
TATATCTATGGGAAGCTGTGCAAATGGAGGTGGATACTATCATTATTCATACTCTGTTGT
TCGAG
>NODE_4427_length_45_cov_190.933334
TATCATTATTCATACTCTGTTGTTCGAGGTTGTGACCGGATTGTTCCAGTGGATATCTAT
GTCCCTGGCTGCC
>NODE_4428_length_52_cov_162.480774
CCAGTGGATATCTATGTCCCTGGCTGCCCACCAACAGCTGAGGCCTTGCTTTATGGACTT
CTGCAGCTACAGAAGAAAAT
>NODE_4429_length_29_cov_162.517242
ATGGACTTCTGCAGCTACAGAAGAAAATTAACAGGCGCAAGGATTTCCTTCACTGGT
>NODE_4430_length_83_cov_192.927704
CACTGGTGGACCAAGTGAGCACATTGCGCTTATATTCCTTTGACATGGCTACAGTTTGGC
GAGATAATAATCTGTGTAGTGTATGCCGGCTTGTTATGGCCAAGGGTCATT
>NODE_4432_length_39_cov_138.538467
CATTCATGATATCTGAAGAAAGCCCCTTGAAATTACTATGAACTGTAAAGCCCAGTTGTG
GTTTTTT
>NODE_4438_length_29_cov_278.241394
TTTCCTCAGTTCCAGATTTTTTAAAAATTTGAAATTCTAAATGTTTTTTGCTTTCTG
>NODE_4439_length_46_cov_77.152176
TGAAATTCTAAATGTTTTTTGCTTTCTGGCCGAATTGAAGCTGTCTTTTGGTTTTGTATC
TTGGGTTAAGGATG
>NODE_4442_length_77_cov_31.233767
AGAGAACCTTTGATAAAAATTCAGTCTTCTAATAAAGATTATGTAGCTTTGTACTTTGTT
TAGTGCTGTGGAGTAGTATATTTTTGATATAAAAAAAAAAAAAAA
>NODE_4445_length_113_cov_120.176994
AAAGAACGAACTTACTAAATTCCTATAGAAAATTATAAACACGGCAACACCTAAACATGG
GTGTAATGATATAAAATTCCTTAAATGAAGGGCAATTTTAGCACTCTGACTCAATTCAAA
TCTTCAAACCCTCTTTCTCCT
>NODE_4448_length_84_cov_212.845245
CATTCCTAAATCACATCTCTCCAACTTCATCAGCACCATCTCTTCTCAAACCCTGCGCCT
GTGCACAGTTGCAGAAATTAGGCTATGCAAATGCAACTACTTATGATAAAAA
>NODE_4455_length_112_cov_9.017858
TTGCAAAGAAAAAGAAGGGAGCAAGTGTTTATAGTAGAATAGTGTCAAAACTCAAAAGAG
TGTTTATTTACTTCGGTCTTTCCTCCTTTATGTAGTTTTTGTTCGCACAAATGCATATTG
TGAATCGAATTATGAACTTG
>NODE_4457_length_45_cov_23.844444
AAACCCTAATAAGATCAACGGCAATTATCGATTTATCATCATTCTTAAATCACATCTCTC
AAACTTCTTCAGC
>NODE_4458_length_52_cov_14.173077
TAAATCACATCTCTCAAACTTCTTCAGCACCATCTCTTCTCAAACCCTACGCCTGCAGAG
GAGAGGCGGCGCTTCTTGGT
>NODE_4462_length_47_cov_36.212765
GGAGCAAATGTGCAGGTGAGTTTTTATAGTTTTTTCCTCCTTTCTTCTAAATATGCTCTT
CTAAGTAGTTGATCC
>NODE_4463_length_73_cov_71.315071
ATTCTTATACCCCTGCAAAAGCAATACTTAATGTTTGTATAAGATATCTGCAATATTAGT
TTATCAACCTAAAGAAGAGAACAAAGAGCTAGCAGATTCAC
>NODE_4465_length_129_cov_12.286821
TTAAACAAAAAGAGCTGCAAAATGAAGGTATTAGACATAAATTACTAGTAAGAGGTAAAG
TGGTGATATGTGAGACTGTGATCGGGTAAATAGATTAAAAAAAAAACGCCAAAGAAAAGA
AAAAATGCCAAAAAGAAAAAGAAAGAACATGCCTGGG
>NODE_4466_length_69_cov_36.260868
AAATGTTTTTCCTGGAAAATCATTTCCCCTTGAGAAGATTTATCATTCCAACAAAGGATA
CCTTAAAAAATCTTCGAACTTTAATTTCTAAGTTTAT
>NODE_4467_length_72_cov_72.500000
ATCTTCGAACTTTAATTTCTAAGTTTATCAGTTGGTTTGTAAATTGAGCCTTATTAGTCT
TCTACCTTTTGCAGGTTCAAGTCAGATTATTGCTCAGTAC
>NODE_4468_length_102_cov_51.980392
GGGCAAAAGGCTTCTCGATAGATGATACCTTTTCATTCCCTGTAATACAAAAACATTGCT
CCCATCCCCTCCCCTCGATTTTGATTTTTCATTTTCTATCTGAATCTTTTATCAAGTAAT
CTAACAAAGG
>NODE_4469_length_371_cov_29.118599
TTTCTTTTTCTTTTATTTTGTTGGGAAAGGGAAATTAGTTGTCTATTATGATGCTATTAC
TTTCATAGATGAGGATGGGTTGTTTTATGCACTGGACCTTGGTGGTACGAACTTCCGTGT
TCTTCGAGTTCAGTTGGGTGGCAAAGATGGTGGTATCAAGCATCAGGAATTTGCTGAAGT
TCCAATTCCCGTGGAATTGATGATTGGAACGTCAGATGATCTTTTTGGTTATATTGCTAG
TGAGGTTGCAAAGTTTATCGCTCAAGAAGGTCCAGAGTTTCAACTTCCTTCTGGTAGAGA
AAGGGAACTTGGTTTTACCTTTTCATTCCCTGTAATGCAAACATCCATTGACTCCGGAAC
TTTGATCACTTGGGCAAAAGGCTTCTCGATAGATGATAC
>NODE_4470_length_64_cov_11.218750
AGGGGGCGTGATAGAGTATAAATCTATTTCTGGGGCATCAACCATCAGCTTAAGCTGATG
GTTGAGTTGGTCCTTTGACAATACCAATTGAT
>NODE_4471_length_102_cov_24.676470
AGTTGGTCCTTTGACAATACCAATTGATAAACAATTAAAAAGCAAATGAAACTAATAGCT
CAGTGTTCATCTATGAGATGGACATATTATGTACATATTAAGTTGATATTACAAAATTTT
GATTATAAAA
>NODE_4472_length_98_cov_103.397957
TTGATATTACAAAATTTTGATTATAAAAAAAGTCACTTGATATTACAAGATCTGTTCCGA
TAGTTCTCCTCACTGATACAACTATTTTTGAAGTCTATTTAAACAAAAAGAGCTGCAAAA
TGAAGG
>NODE_4477_length_240_cov_34.650002
TCTAATGCATTAATCTGACAATTGGGAGGATCTTTAGTAGATGGAGGGACTAAAATCTAT
TATGATCTTGTAGCTAAAGCTTAGGTGCCACAATTGTTAGTTGGCACTGATGCAATGAAT
GTCATCATGATACAAACATCAATACCAGCAATTAAAGAAGCGTGTTGGTTTGCATGCAAA
AGCAAATGTTTCATATAAAACATAACGCAGGAAGTATTATTTTATAATTACGATATATAT
TAATTAATTATTATTGGGGATATTTATA
>NODE_4484_length_470_cov_41.717022
GTGCAATTATATTTACACATCGATTCTGTACAGCAAGCAGATCCTCATTAAGAGCATATA
CACTCATTTCTTTCTATCTTCCAATACTTCCATGAAAAGAAAACATACACAATCCACCAT
TTTGTCTTCCTTATCTATTGTAGTTGGCATCAGGGTATGGAACTTGTATGGATCCTTAAA
AAATAAGATTATATGCAAATCTTCTGAAATCATTCTTCTTATTCTTAATCTAAACTATTT
ATAAGCAAGACTTGTTTGTTGACGTGTGCTGTGTGGGTGCGTGGTGGCTCTTTTTAAAAC
TATTTATAGAATAAGAAGGTGCCAACAATGTTGTTTTCCCATAGTTAATACAATTTCATC
ACCAAATATGATACTTATAGCATAGTCTTTGAAGTGAGGGAGCAATACTACGGAAGAAAA
AAGACACAACACCAAGTTTGCACAAACATAGCATTTTGAACTGAAGAAATATCTTCCATG
GACAATATTTTCTAAGAG
>NODE_4485_length_52_cov_42.519230
ATCTTCCATGGACAATATTTTCTAAGAGAAAATGCAAAGAAAGATTAACTTTCCTTTGTT
AGATTACTTGATAAAAGATT
>NODE_4486_length_130_cov_46.561539
CCTTTGTTAGATTACTTGATAAAAGATTTAGATAGAACATGAAAAATTAAAATGGAGGGG
AGGGGATGGAAGAAAGGAGATTATGTGGAAATAGGGAAAAAAAAGTGACATATTCTTTCC
TTATCCTCTTGAGAAAACTATCTCTATTCTCGGGAAAC
>NODE_4487_length_56_cov_45.910713
GAGAAAACTATCTCTATTCTCGGGAAACAATGAGAAAGCAGAGAAAAATTGGTCAAACTA
CTTTCCTCGAAAACATAGTAAGAG
>NODE_4489_length_29_cov_23.379311
AAGAGAGGTACCTAACCAGATACACCATCCATTTCAATTTCTGATTTATTGCATTTG
>NODE_4490_length_291_cov_25.079039
CATTTCAATTTCTGATTTATTGCATTTGGTACCATTAACTATGTTACACATACTCTTCAA
TCTTCATTTCACCTCTATGTTGGTCCTCAATGCTTCGACATGGTTATGTACAATTTGACA
CTCCATTTGGGCCAAAATCAAGGATAACTTATAATTAAAATAACCTGAGTCTAATACTTG
GACATGTACTCATGTCTGAGTCTCCCGAGAAACACATTTCATGCATATAATACATTATTT
TTGTATGACATAGAAGATGAGACTGGAAATGCAAATGTAAAGAGATGAGAATGGATGACC
TGAAGTTCAGTGGTGACAG
>NODE_4493_length_38_cov_256.894745
GTTTAAAATGCCCGAGAAATCAATACCAAAGGATGCTGCTTACCAGATAATAAACGATGA
GCTGAT
>NODE_4495_length_81_cov_734.777771
CCCGAATGTGATCAGCTAATTATGGCTTCTATTAACAAAAATTATGTTGACATGGATGAG
TACCCTGTCACCACTGAACTTCAGAATCGATGTGTAAATATAATTGCAC
>NODE_4498_length_96_cov_7.375000
AAAAAAGTCTCTTCCTTTGTCCAATTTCACCATTTCCTCTGACACTTTTCCTTCATCTCT
TTCTCTCTCTCTCATCAACTACGCGACCTTTGGCTCTCAATTAGAGCCGACTTCAATAAT
TAAT
>NODE_4501_length_63_cov_25.555555
CCCCTTTTTTTTATTCAACAAACACAGGAACACAGCAATAGTAGTATTAATTATTCCTCA
CTGTTCTTCACTTCACTTTCAATGTCAACAG
>NODE_4502_length_106_cov_66.990562
TTCTTCACTTCACTTTCAATGTCAACAGGTTCAATTTCCCAACCTTTATCTTTCTCTCTC
CTCCAATTTTTACCAGATTTCATCTGATTTCATTTTGCTTGTTGTTCAGTTCGAAGATTA
ATGGCGTCCATATC
>NODE_4503_length_51_cov_95.078430
CAGTTCGAAGATTAATGGCGTCCATATCTAATTCTCTCTCACTTAAACATGGCTTCTCTA
TATATTCATCTTCTTCTTC
>NODE_4505_length_91_cov_86.637360
TCTTCTTCTTCTTCATTTTCTCTCTCTAAACTCCATTGTAATCCTTCGCTCGTCGCTTCT
AGAACCTTCCATCGTAATCGAAGTTTCTCCGTTACTGCTTCTAGTTTCGCCAATGTTAA
>NODE_4507_length_44_cov_177.113632
GGTTTTCATACTTGTGTTGGATCTGGTGGTGAAAGGCAGACTCCAGAATGGTACCAGGAG
AAGGGGATTGAG
>NODE_4508_length_29_cov_151.206894
AGATGATTTATGAAGACCCAGTGTCGGGTATTGATATTGACAGGCATACTCTACAAA
>NODE_4509_length_122_cov_87.434425
ATTGATATTGACAGGCATACTCTACAAACCCAGTCAGGAAAATCGCTGAAGTATGGATCA
CTTATAATTGCAACAGGCTGCACGGCATCAAGATTTCCAGAAAAAATTGGAGGAAACTTA
CCCGGTGTGCACTACATTCGGGATGTAGCA
>NODE_4510_length_54_cov_60.666668
CGGTGTGCACTACATTCGGGATGTAGCAGATGCTGACTCTCTAATAGAATCATTGAAGAA
AGCAAAGAAGGTGGTGGTGGTA
>NODE_4519_length_53_cov_10.452830
TGGGATGGAATCTTGATACTACGGTTTCCAGAAAAAATTGGAGGAAACTTACTCGGTGTG
CACTACATTCGGGATGTAGCA
>NODE_4522_length_95_cov_52.284210
CTTCATGACAAAGCTACAAGTTCTGTTCCAGTTATCGATGGATGATGTTGGTGGTGTGTC
ATGATTTGATCTGAACATTTGATGGCTGGCTCTCAGTGTAATAGTGACTCAGCATGTATT
GAC
>NODE_4523_length_224_cov_32.732143
GCCACATATATTTTTGCTCACATTTGGAATCTTGAAGGGCTTATCCATCCACTCACCAAT
TTCAGGTACCGAACCAAAAAGAGATTCAACTGCACATAAATACCACACCAAAATTTACAG
ACGCGAATTAACTAAACCAAGATGATTCAGCTAACAGCAGCCAACCACAATTGACATTTG
TTGATCTATATTCTTTTAGGAGTTACTAATACTAAACCAGGGATGCTTGTATTGCTAGAA
CATATACCTAAA
>NODE_4525_length_208_cov_87.764420
AAAGGAACTTGCACATCTCCACTCGCCGAATTGCTTTTCCATAGACAACATTCTTTCCAC
ATCAAAAATGGGTGCGCAATGCAATTGATGCAACTCAATATGTTCTCACTCACAAACAAG
ATTTCTTTGATGAGGCTACTCTCGACCATTTAATACAACATTAAGTTACTAGCCTCTACC
ACTGCATTGAGCGAACTCTCCTCAGAACATGAGGTGGTTTTTTCTTCACAACTGGA
>NODE_4529_length_61_cov_108.688522
TTTCCTTTGTTCGCGCTGCCTTTTCTCTCAATAGCTCTTCATTCTCCTTCTCCAACTTCA
TAGCCAATGTTTCCAATTCAACTTGATAT
>NODE_4530_length_764_cov_49.260471
CCTGTTTGCGCTCCCTAGACCGAGCAGCAGACTCTCGATTCTTGATCATCCTTCTTTGCC
TCTGCTGAGCTGCCTTATCCAAGGGCTCAAGTATTGGCCCACCTCTTCTCTTCCCTCTCA
CACCTCCCAACACCTCCATACTCCCTCCTCCTCCTGCTGCAATACCACCACCACTACCAC
TACCACCATCCCCATACACCATCACACCTCCCATCGCAGCCGGCATGGGAGGCGGCTGCG
GATACGAACTCTGAGCCAAAGGATGATCAAATGCAAACAAACCTCCACTCATCTGCATAC
CCCCTGAAACCTCAAACTTAACATCCTCCTCTTCCTCCTCTTCTCCCTCCATCCCCGCAC
CCGCCTTCGCCAGAAAATCCTCCAAAGTCATCATCTCGTCCGGCGCCTCCACCTTACACT
CTTTCCTCTCATTCTTCCCCGATACAATCTCTCTCCAAACCTCCTCCGCCGTCTTTCTGC
TGCGATGAATTTCCGCATCCTCGCCATTTCCGATAGCGGAAATCGCACCTGCCGCATCAA
TTAGGGTAATCTCAGCATCAAGCAAGGTATTCGGCCCCGATTCCGCCGCATTTTCAGCGT
AAACGACGTCGCGCAGAATTCCGTCGATGTTCATCCGCTGTTGAAGATCGGAATTTGTAG
AGGTGAAATCGGAGATCATTTGAGAAGAAGAGGGAGGATGATTACGATGATGATGATGAT
GACGATGATGACGATGATGGTGATGATGATGAGAAGAGAGAGAATTGAGATCCGAATTTG
TAGAATTGGAGG
>NODE_4533_length_56_cov_26.446428
CGACGGCATCACCTTGGATGACGCCATTTTAGGCTGCAAAAAGCTAGGGCTTTTTTTCAG
GGATTAGGGAGAAAAAGTGACAGT
>NODE_4534_length_140_cov_17.992857
TCAGGGATTAGGGAGAAAAAGTGACAGTTAGGGGTTTGAATTTTTAAGAGAGAGAAGTGC
GGAAGGTTTGAAAATGGAGGGAGAAAACAAGGACGATGAGTGATGAGAGAGTTAGATGAG
AGAGAGGGAGAGAGAGGAGAAGATCCGAATTTGTAGAATTGGAGGTCG
>NODE_4535_length_52_cov_27.403847
AGAGAGGCTGCCTTTATTCCACCTGAGGTTGAGACTTTGATCTTAGCAGTTGAATTTTTT
CTACTTTTTATTTGATGGGC
>NODE_4540_length_60_cov_15.533334
TTTTAGGATAATTAAATTTGTATGTGATTTGGGGTAATTAAACCTGTTGGCTACAATACA
TTTGTAGAAAGATTTATTGAAAACTATT
>NODE_4541_length_56_cov_18.142857
TTTGTAGAAAGATTTATTGAAAACTATTCTTGGTTGACACTAAAATTATGATGTTTGATC
GCCTTCTGTTTTGTTCTTGTGAGC
>NODE_4542_length_50_cov_50.080002
GATCGCCTTCTGTTTTGTTCTTGTGAGCACCATTAACAAGCATATTATGTAGATTGACCA
ACAACTGGAGACTGGCGA
>NODE_4543_length_78_cov_71.615387
TCAAGAAAAAGAAATCTTCCATTCAAAAGCCAGCCAAATGAAGACTTCACCGTATCCAAA
CACTTCTATTCATTTGAGAATATAAGGAGACACTTTTGCCTAAATG
>NODE_4544_length_124_cov_18.637096
AATATAAGGAGACACTTTTGCCTAAATGAACAAATTTTTGTACTCAATTTCTCAGATGAG
CTCAAGTTTTTGCTTATTTTAAAATTGCTTGATTTTAGTATTAAATAGTTCTTGTGCCGG
ACAATAGGTCCCTAATTATTTATCAATGTGCA
>NODE_4545_length_149_cov_46.355705
CAGGTTCCTTCATACTGCTGCTTGTCAGTATTTCTCTGTTTATATCGAAAAATAGGTGCT
GGCTTCCTGCATAACAGTTGAATCTAAATTGGTGGAACAAGGCAGTTGCAGTTGCTTATT
GCTTATTGTCTTTGAGATTAGACATCTGTCATATATTAATATGCTATACTCACTCTC
>NODE_4546_length_46_cov_16.434782
CATATATTAATATGCTATACTCACTCTCCATGTCAAATTTCACTGATAGATTCTCATGAT
GAAGAAGGAACTCG
>NODE_4551_length_316_cov_129.401901
TAAAACAGCAGTGGACAACAGAATTACATTACTGATGGCTACTACACTCGAAGAAAAGTA
AAGTGTCAGAATCATGACATTACTTGAGGGCACAAGTGGATCAGCTGCAAAGGCAAATAG
AATCAGATTAGTGACAATAAATTTCAAGTTGCAAGATTGAACTTAAGATACATGATCACA
ACAATATCCAGGAAATCACTTCAAAAGAGAGTAATCATGGACAGAACAGAAATATATGGA
GAGTTTTTAGAAAGTATTCCAACAAGGGCCTTTCATCGGGTGCTCAAGTAAATTGCTCAT
CTCTTTCTGCCACCACGCTCCCTCAACGAAAGTGTTAAGGTCTC
>NODE_4552_length_29_cov_492.551727
GCTCCCTCAACGAAAGTGTTAAGGTCTCGCCATCTCCAATATTGTAATAAGCAAGTT
>NODE_4553_length_192_cov_131.598953
TCAAACTACCAACAGTTTCATTCAAGGACATGGTGATCTCCAAAACTTGTCCCTTGAGGT
TTCCTTCATCAATATTTGGAACAGATATGTTGATCCTAACAGGTCCCGGATGTTGGGCAA
GGAACTGCTCTTCTGGAATCAGTGCAGAGTCATCATACTTCTGTCTCTTGGGCTCTGGTT
CATCTGGAAGCGGAGGGGGAGCTTCATCTGGTGGTGGTGG
>NODE_4556_length_103_cov_402.563110
CGACCAATGCTACCTGTATGACCATCCCATATGACTTGCTTAGGCTGCTCATCTTTTTTC
TTCTCTATCTCAGCTTTGACGGCATTAGATACTTCTTCCTCCGTGGTACCGAAGATATCA
GGACGAGTACG
>NODE_4559_length_245_cov_324.477539
CAATCATAGCCATCTGGATCCTCTCCTGCTCAATTTCATCTTCAGCTTTCTGCCTTGCTT
GCTCCTGCGACTTCTCCCATTCAAGTCGATGCAAACACCGCTCAAGGACTGTAGTACGGT
CGGCGACACTCTTCCTTAGCTTTTCCGTCAATCCCTTTGGAGGCATCAGAACTTTAGAAT
AAGCATCAGCAAGAGCAGTGAAAAACATAAACATACTATGTGTAGGCTTCAAAAAATGGA
ACTGGGGGTTGTTCATCTCCCGACTAGTAAGCC
>NODE_4560_length_116_cov_220.939651
CGTCAAAAAGGACTTCCCATTTCGAGCAACAAACTGTGCAGTAAGCTTAATAATATCTAA
CTCCTCCCCTGTAATCCCCTCCGGCAGCCTTACAGTATATTGTTCAGCCTCAGGAGGCTC
CAGGACCTTCCGAACAGGTCTAAA
>NODE_4574_length_32_cov_3.937500
GCAAATTGAATTCCTGTAGAACCTTCGAATCTGGAACCTCTCATATGTCAAAAAAAAAAA
>NODE_4583_length_105_cov_34.533333
CCAGAGAAATCTCAATATTCTTTCGCCTGATTATGTCGATTTGGCGAAGATGTTGATTCA
GAATGGGCAGAGTCATGTCTTTGATGAATGGCCTGAACCTGGTGTTGATGATGATGAGAA
ATTAGCCTTCTTT
>NODE_4585_length_69_cov_33.826088
TGATGATGATGAGAAATTAGCCTTCTTTGATCAGATTGCTCGCCTCAATTCCAGCTATCC
TGGTGGTTTGGTGCAATATATAAATAATGCTAAAGAA
>NODE_4586_length_495_cov_52.602020
GGTGCAATATATAAATAATGCTAAAGAACTTCTAGCAGACTCAAAGGCTGGAAAGAATGC
TTTTGATGGATTTACACCTTCTGTTCCAACAGGTGAAAATCTGACTTTTGCTGATGAGAA
CTTCATCAAATATGAAGAGACTGGTGTAAAGGAAGCAAAAAATGCTGCGTTTGTTCTTGT
TGCTGGTGGTCTTGGAGAACGTCTTGGGTACAACGGAATTAAGGTTGCTCTTCCTTCCGA
AACCTCCACTGGAACATGCTTCTTACAGTTATACATAGAGTCTATCCTTGCTCTTCAAGA
AGCTAGCTGCAGACTGGCTGAAGGAGAACCTCTTAAGGAGATCCCTCTTGCTATTATGAC
TTCTGATGACACTCATGCACGGACATTGGCGCTCTTGGAGTCAAATGCTTATTTTGGAAT
GAAATCAACACAAGTCTCACTTGTCAAGCAGGAAAAAGTGGCTTGCTTAGCTGATAATGA
TGCCAGGCTTGCAGTGGACCCACAAAATAAGTACAGAATCCAG
>NODE_4587_length_85_cov_19.658823
GGACCCACAAAATAAGTACAGAATCCAGGTTCTCATTATATTGTTGCATGCATGAATCTA
CACTATTTTGAACATAATTTGTTGTGTAACCTTTCCTGGTATAAATCTTCCTT
>NODE_4588_length_1134_cov_100.839508
GGACCCACAAAATAAGTACAGAATCCAGACAAAGCCTCATGGCCATGGCGATGTGCATTC
ACTTCTGTATTCTAGTGGTCTTCTAAACAAATGGCATGATGCTGGTGTAAAATGGGTTTT
GTTCTTTCAAGATACAAATGGACTTCTCTTCAAGGCAATTCCAGCATCACTGGGAGTCAG
TGCCACTAAACAGTACCAGGTTAACTCTCTTGCAGTTCCTAGAAAAGCAAAAGAAGCTAT
TGGAGGCATTGCTAAGCTTACACATGCTGATGGGAGGACGATGGTGATCAATGTGGAATA
CAATCAACTTGATCCTCTGCTTCGAGCAACTATCAACTCTGAAGGAGATGTCAACTGTGA
GACTGGGTTTTCACCTTTCCCTGGAAATATTAATCAGCTAATATTGGAACTTGAATCATA
CATTGAGGAACTCAAGAAGACAGGTGGTGCCATCAAAGAGTTTGTTAACCCCAAGTATAA
GGATGCTACAAAGACTTCCTTCAAGTCTTCTACTCGATTGGAGTGCATGATGCAAGATTA
CCCAAAGACGTTACCTCCAACTGCAAGGGTTGGGTTTACTGTGATGGATATATGGCTTGC
TTATGCACCTGTGAAGAACAACCCTGAGGATGCTGCAAAGGTCCCAAAGGGTAATCCATA
CCATAGTGCAACTTCTGGTGAAATGGCCATCTACAGGGCACACAGCCTAATTTTGAAAAA
GGCGGGTGTTCAAATTGCTGACCCAGTAATGCATGCGTATAACGGACAAGAAGTGGAGGT
GTGGCCTCGGATTGTTTGGAAGCCAAAATGGGCACTAACATTTTCAGATGTAAAAAGAAA
AATTGGAGGAAATTGCTCTGTTTCTCTGAAGTCCACCATGGTTCTCAAGGGCCGAAATAT
TTTCATCGAGGGACTTTCCTTGAATGGAACTCTTATTGTAGACGCAATTGATGATGCAGA
GGTGAAAGTGGAAGGTTCTGTGCAAAACGTAGGCTGGACCCTAGAAAATGTTGATTATAA
AGATACTCGTATTCCTGAAGAAATAAGGATCAGAGGCTTCAGAATAAGCAAGGTTGATCA
ACTTGAAGGAAATTTCCGAGAACCTGGGAATTACTGCTTGAAACCTTGATGCAAACCATG
AGCCAAGGATAAGATCGTAAGA
>NODE_4596_length_29_cov_58.931034
ATAATTCTCTGGATATTCCTTTCACTAAATAATGAGAAAATTATAGTTTAGCGTGTG
>NODE_4598_length_106_cov_13.886792
CCAAACTTATCTTCCCATGTGTTTCCACGATCTTTGACGCAGATGTATATTACTTCCGCT
GAAACATTATTTTTCGTCCAATAAAGCAGGAGTTAAATGTCGTTAAAATAATTAATGACT
AAATTGATAAAAAA
>NODE_4602_length_214_cov_68.696259
TTTTGGGCTACGGCACCTAAATTTGAGAATGATCCTAGAAAGTACAACCAAGCCTTGCAG
AAGTGTGTGGCTGATGGGATGTGGGTTGATTTAGGAAATGATGTTGCTCACGATGAGGCA
AGAACTGCAGGAAAGTTATTGGCAAAACTCCATGAAATTGGCTCCGACAAGCCATCAGTT
TTCTTCTTGGATAATGTGACACATGAGTTTCCAGCTTATGAACTTCTAGGCATACCGTCT
CA
>NODE_4603_length_177_cov_58.096046
CTTATGAACTTCTAGGCATACCGTCTCAGATGAATCCAGAAAATAGTGATGCGAAATGCA
TCCTTGTGTTTAGTACATTGTCCAGAGATGTATGTAACAGGATGCAATGCGACCTCACTC
TGAAGATGGACTTACTAGAGAAGAAAGAAGCAGAGGAGTTGTTCTTGTATGAAGTCAGAA
ACAGAGAAATTAATGAACATCAGCT
>NODE_4604_length_74_cov_20.351351
AAGTGGCAAATGAATGTGCAAGAATGCCGCTGGCTATCATCATCATAGCGCGGTCCATGG
TTGATGTTAAAGACCTTCCGGAATGGAGAAACCTGCTAAATG
>NODE_4605_length_281_cov_73.658363
AAGTGGCAAATGAATGTGCAAGAATGCCACTAGCTATCATTATCATAGCCCGGTCCATGG
TTAATATTAAAGAACTTCCGGAATGGAAAAACCGTCTAAATGAGCTGACGGGAACCATCA
GCAGCATCCATGATGAGGAGGATAAGATACTGGAGCAGCTCAGATTTGGGTATGATTGTT
TGGAAGATAACACTGTCCAACGTTGCTTTCTCGTCGCTGCAAATATGTTTGCCAAGGATG
ATCAGATTTCTAAACTAAATATGATTAAAGAGTGGAAGAATCGCAAGCTAATTGGTATAG
ACAGACCAA
>NODE_4606_length_60_cov_152.466660
CGCAAGCTAATTGGTATAGACAGACCAACTAAGTTTGTGAATGATCAGGGTCACACTGTA
CTGAATCAACTTGAGAGAATGTGTTTGA
>NODE_4609_length_209_cov_27.081339
GAATGTGTTTGATTCAAGTTGCATCAAACAGTCAAATTGTGACTATGAACAAGTGGATAA
GGAAGATGGCAAACAAGGTTACTCAACCTGTTCGTTGACGGAAACCGAGTCCATCTCAAA
TATATATGTGTTAAGACAAGAATTTCTGGGACTTTTTTTAACAATAGATATGATTTCAAA
AACTCTTCCAATTTTGTTAGTTTATTTCTGTTGCAAGTGTTGAAGACTGTTTATTTT
>NODE_4610_length_218_cov_106.417435
TGAGAGAATGTGTTTGATTCAAGTTGCACCAAACAGTCAAATTCTGACTATGAACAAGTG
GATAAAGAAGATGGCAAACAAGGTTTCTCAACCTGTTCATTGACGGATATCGAGACCTAC
TCAACTCAGAGTCAGAGTTCAACTAGCTGATCGCAAGTTGGCAGTTTGCTGCATACCGGT
GAACTTTTTTGTCGGATAAGATCTATTAAAATAGCTATTAGGTTGGAAAAGACCTAATAA
AAACTT
>NODE_4611_length_31_cov_219.193542
TAGGTTGGAAAAGACCTAATAAAAACTTTTTTGTTCAAAAACCTATTATCTTCCTTTTG
>NODE_4612_length_214_cov_44.621494
TGTTCAAAAACCTATTATCTTCCTTTTGTTTGTTAATTTAGACCATCTCAACATTTTCTG
GCCATGACTTTTTTTACTCCCTTTCACCAAAGTTTAATGACAACGGATTTTTTGGTTCCA
TTTAATGAGAAGAGGGGAAAAAGTCAAGGCTAAAAAATTGACTTTTTGGTCGGAAAATAT
ACCTTTTGGCCGGAAAATGTTGAGATGGCCTGAAGTAACAAATGGAAGTAAAACAAAAAA
AA
>NODE_4614_length_169_cov_21.911243
AAAAAAAATTAGGTCTTTTCCAACAAAATAAGTATTTTAATTAGTCTTATACTATGTTTA
CAAAAAAAATCTACATACTATATATTTCCGTGCTGAGATAAGAATATCTAGGATTTTTTT
GAGCAATTAATATGATTTCACAAACTCTTTCAATATTTTCAGTGAGAACCTTTATAATAG
ACCTGGGTGTACCATGA
>NODE_4615_length_44_cov_343.340912
TCATTGAGGCATACAGGTTGGCAATTGCTTGCTCATTACCAGGCTCTCTTCTTTCAGCTT
CAGATTTCATTG
>NODE_4616_length_83_cov_158.746994
TTGGATTCCGTTACCACAACCCTCAACACTATATGAATTGTGGGTAGTCTATTCGGTGGG
TAGACAGTTTTTTTCCAACTAACATCATATAAACCTATGATTCAACAGCAC
>NODE_4617_length_173_cov_107.433525
GAAGAATTTTTTTTTTTTTTTTTAAAATTTAAAAAGCGTATAAAGATATCTACTGAGTAG
TCCGTGCACAAATTTACTTGCATGTTTAAATTCAGAAATAGTAAACCCAAAAAAAATTCT
TCCTCACTGGGCACCACCAAAATCTCACAGCGTGAAGAAATTGTCAAACCATCAAGCACT
CTCAAGCGCTAGACCATCCTA
>NODE_4618_length_129_cov_49.503876
GACATTGTTGGCAAGTTCTGGAGGTAAAGAAGTTTGCAACGACGGCATTATTTCCTGAAT
TTTTCAGTAAAATTGTGTAATTTTCTTCTAATCTTGCACACAGTTAGATAGAATGATATA
TGCGTTGATGCCGCCTGATGCGCAGATGCGGTCGCCG
>NODE_4619_length_122_cov_27.942623
GCCTGATGCGCAGATGCGGTCGCCGCCTCGCCGGAAATGTGGCTGCCTCGCTGTTTCGCC
GTCGCTGGTCAGACGTCAGGCCGTGGCGCCGTGCGCTACTTGCTAGGGAGTTAGGGTTTT
GGTTTTGGGGGGGCAAAATGTGTATGTTCT
>NODE_4620_length_66_cov_119.242424
AAAGTCCGATAATGATGTAAAGGACGAAGACCCGAAAAACAGGAAAAAAGAAAAGAAATC
TCTAACCCTAAACCCTAACCCTAACTTTCGATTA
>NODE_4622_length_29_cov_21.137932
CATTCATTTCAATTTCCAGATTTCCATCGAAATGTTGACGAAGTTTCACCCAAAATT
>NODE_4623_length_75_cov_105.306664
AAATTTCGAATTTCCAGCATCAAATTACCTTCCCCAAATTTCAAGAACATATAAGAAGAG
TTAAGGAAAAGAATTGCGGGCAAATTAAACTTTTTCGGACAGA
>NODE_4624_length_30_cov_51.366665
GCGGGCAAATTAAACTTTTTCGGACAGAGAAACTCGGATCTTCCAGATAATTTGAAGG
>NODE_4627_length_34_cov_65.470589
AATTTGAAGGGTTTGTATAGGATTTCTTACACATTTTTTGAGCATTAATTCAGAATTTAT
CT
>NODE_4628_length_29_cov_46.965519
TTTTTGAGCATTAATTCAGAATTTATCTATTTTTTTATAAGCTCGGTAAAAAAAAAA
>NODE_4633_length_89_cov_13.011236
TAAGAGACTTGATGAAGCAGTGACTCAGGTAACCAATATAAATTTTCCAAAGATATTGAA
AGGAGGGTGTCATTTATAAGAATAATTTTAAGAAAGAATTGAATCCCCCCCCCCCCC
>NODE_4634_length_327_cov_178.813461
GCTCCCTGTTCCTTTTATATATGGTCCTTTAGATAGATGAGAGAAGTCATAGGTTGATGT
TTGAATCTTTAGGCTGTTAGTTCAGGGTACAACCACCTTTGTAATGCTGTAGCTTATGCT
GTAACACACGAGGCAAAACTAGATTTCATGTGTTGTGTACGAGTTTCTAAGGAAGAACAT
ATATACTCCGCAATTTTGGTTTCACTCATATATAAGTAAATTGAGCTTGGTTAACACCTT
GTTTTGCAGAAAATTGCAGAAAATATGGAGTGATCATGTATTATGGGCACTATGGCACTA
ATGTTGGTGCTCTTGCTTGTGGAGTTGTTCTTCAATGTCAGTCGAAAATCGAGAT
>NODE_4637_length_90_cov_283.799988
AGCTTTTTCTTCCACACCTGATTGTTTACCGTTCACACTAACGCCGTTCCCCGGAGTTTT
CAACTCATTTTCAATATCCACTCCCTCCAAAGAGATACCTTCCGAAATCGCATTCTTC
>NODE_4639_length_69_cov_11.289855
AAAGAATAGTAGTAAAGCTGTACATTTGCATGTACTACCACCCATCACTCAGCTTGAACA
TTTTGTAGATGATTTAAAATTCGAGATACAGGCTATA
>NODE_4640_length_30_cov_52.400002
TGATTTAAAATTCGAGATACAGGCTATAAGTTAATAAAATATAACACATCCAATATGA
>NODE_4646_length_104_cov_169.615387
AGCGTCATCCCCCCAACTGTTATAGAAATCGGGACCATTGCTGGAGCTTTTAAGATCACG
CTTCACAAAAAGTGTCATCGCCTCGGCTGTTATAATAGTTGGAACCATTGTTGAATTTTG
GATAAACTTTGG
>NODE_4650_length_29_cov_85.793106
ATAAACTTTTATTGTTTCACTTGAGTATTCTCATAATGACTATAGAGCAACATGTTA
>NODE_4651_length_62_cov_17.338709
CTCATAATGACTATAGAGCAACATGTTATTGGTGTATTGCATAATCTAACAATTTCTAGT
TTATTACTGCCTTTTAAAAAAAAAAAAAAA
>NODE_4662_length_79_cov_537.189880
AATGAAGAAGAAAAGCCCTAAGAAAGCATCAGGATCGGGTACCAGGGTTCTGCGTTCCCG
ATCAAAAGAGAAATCTGAAGCACCTGAACCTAGTGTTAATTTGGAAA
>NODE_4663_length_29_cov_267.482758
GGAAAATCTGATGATGCATACTCAAAAATGAGGAAGCATTTGAGATACTTACTGCAC
>NODE_4664_length_63_cov_202.857147
GAGGAAGCATTTGAGATACTTACTGCACAGGATACATTATGAACAAAATTTACTTGATGC
TTATTCCAGTGAAGGGTGGAGAGGACAAAGC
>NODE_4666_length_166_cov_53.114456
CGTAGAGAAGTTAAGGCCAGAGAAGGAGCTTCAGCGTGCGAAAACTGATATAAATCGCTC
TAAGTCGAAAATTAGAGATCTATTTCAGCGACTTGATACAATGGCTGCTGAAGGGAAATT
CCCAGAGACATTGTATGATTCCGAAGGTCTCATTGATAGTGAGGATATATTCTGTGCGAA
GTGTGGATCTAAAG
>NODE_4668_length_76_cov_255.592102
TGGCACTTGTGGCTCAGTTATTCCTCGAAGAAGAGGTCGACCAAAGGCCGATCATCAACT
TGCAAATGGTTCACCAGCTCAGGCACCAGAAAGCTCTCGAAAAA
>NODE_4669_length_42_cov_105.357140
TAGTCCTGGCGGTAGTAGTAGTAGTAAAAAGCGGCCACCATATAAGAGACTTGATGAAGC
AGTGACTCAG
>NODE_4672_length_43_cov_302.046509
AGGAGTGCAGAGGAAAAGAAGAAAATCCGGATCCTGAAAAATCCTCATTTGGCAAACCAT
TGTTATCCACC
>NODE_4673_length_59_cov_251.898300
TAATTGGAACGGCAAATTTCTGAGTGGGTTATGGCTATGAAGATTCACCGTAACATGAGG
ATCACTCTTCACTATAGTCATCTTGGA
>NODE_4674_length_54_cov_79.407410
TGAATGTCAAAATCTGAGTAGCTCATGTCAGCAGGCAGCAGAAGTGTTGTTTACGCTCCC
TGTTCCTTTTATATATGGTCCT
>NODE_4689_length_155_cov_261.200012
TCTCTCTCTCGCATCAATTTCCTGCTATGGCGACGGTCGGACACAACAATCTCAATGCAA
AATTGGTACTTCTCGGTGATATGGGAGCTGGAAAATCCAGCGTCGTTCTTCGGTTCGTCA
AAGGTCAATTTCTCGAGTTTCAGGAATCAACGATCGGAGCCGCGTTTTTCTCACAGACGT
TAG
>NODE_4698_length_206_cov_115.786407
AGGTTTGTAATTGAGACAGATAAAACACAACCCTAAAACTCAACACTCCCCAAGGGTGCT
AAATTATGACTTTTTTGAGCTCTTCCACACTAACAAGCAACTCTATTTCATAGAGGAACA
GGTACAATAGATTTGTGCATAAACAATAAACATAGACTCAGTAGGGCAAAGTCACACCAA
TTTACAATTTATAGGCAGCACAGATGGAGCAACGCCTACGGATATATATATATA
>NODE_4701_length_45_cov_143.888885
ATATATATATATAGCTCGCTTAACAGTCATGGAGTTCTCGGCTTTGGCTTATCTCCTATA
CTGAAGAACAACA
>NODE_4705_length_412_cov_47.752426
CGGTTGAGCCCTTGGTAATCTCTTGGCTGTTTTACAGGTAAAAATTATCAAAATTAATGT
TAAAGATCAATGACATAGAATGTTGGTAACAAGGAAAACTGGTGATAAAAGAAATAACCT
TAAGGTGCCGAGATGCCAAAACTGGTGATAAGGAACACATGATAACATGTATATGCAAAA
TACATGTTTGCAAGACATGGCTTTCCATTATTTAAGTTTAAGCTAACAGAAGGCAATTAC
AAAAATGCTCAAGTTTCTACAGAAGTAGAGTCAAGGCTGATGTAGAATTGAAACAAATTA
ACAAAACATTCTGACAAAAGACACGACAAAAGAACTAGAACTACCAGGTCCAAGTAGTTC
AAGATGTTCAGCGAGGAAAACAAGTGCCCAGAATGGGGTGCACGAACATTTATCAAACAT
CATTTCTTTCCTCACACCTT
>NODE_4706_length_59_cov_17.576271
ATTATCAAACAAATAACTGTGTGAGATGTCAACAGAACCATCTATCATGCAAGGTTATAT
CCAAATGCTATTAACTTAAAATAACTG
>NODE_4707_length_29_cov_50.793102
TCCAAATGCTATTAACTTAAAATAACTGTCCTACCTGTTCATTCCACTTTAACAAAT
>NODE_4708_length_94_cov_53.978722
CCTACCTGTTCATTCCACTTTAACAAATCGGCCTGTGCATGTCAAAACCACAACTAAATA
GAACTTTCCAAAATATAAAATTTATGTCACCAACCTATTTCATAGAAGATCTCATTAACA
TT
>NODE_4711_length_69_cov_69.260872
TTTGCAATAAAAAATGAACAATTCACACTATTCTCATTCCTCTCACTCCCCCTCTCAGGC
CCTCACCCACTTCCATTTTCTCTCTCCTCTCTTCTTC
>NODE_4723_length_50_cov_142.679993
CATCGGCCGGCTCTCACCATACCCACAATCGCCGTATTTTAGAAGAGTTGAAGGACGCCG
ACGATAAAAAATCTAACA
>NODE_4730_length_79_cov_387.569611
GTTTATTTAGAGAATCATTATTATCTTCATGGTTACTGGGGGATTTTAGTGGATAGTTAT
GAAGAGATGATTGAGAAATACCGCCCTGGATTCGGCGATCACCGGTG
>NODE_4733_length_58_cov_221.586212
TTGTTGGGTGTAAGCCTTGTGGTAAATTTGGGGATTACCCAGTTGAAAGGTGCTTGAAAC
AAATGGATAGAGCTTACAATTTTGGG
>NODE_4735_length_100_cov_197.600006
GTTAAAGACGAACTTGGCTTGCTTCACCCTACTTTTAAAGCTTTGAAAGTATGATCTTCA
TCATTATTGGTAAGTATAGAAGCTCGCAAAGTAGAAATGGAACTTGATTGTTTTAATTTT
TTTTTTTT
>NODE_4740_length_38_cov_166.289474
TTTTTTTTTTTTTAATTTTCTCTTAGCTTCCCCATTTGTTGTAGTTCCAGTTTATTGTAA
AACCAC
>NODE_4741_length_178_cov_85.893257
TTGTAGTTCCAGTTTATTGTAAAACCACGGTTCATTCAAGAATCAATTGTTTATGTTAGT
ATGGATCAACTTATATTGATTCTAAGGAGTAATTTAAACAATTATGTAAATGGTTTTCGC
AAAATCTACCTGCATTTTTGTTGTTACATGGAAATTTTGGCACATAGATGAAATGTTGCT
TATGCAAAAAAAAAAAAAAAAAAAAA
>NODE_4750_length_69_cov_39.144928
AGAGTTGTAACTTAATGCATTGAGCTTAGAGTTAAGTGCATAGGAGGGTACTCAACTTTG
ATGAAAGTTCCAGTTAAGGTACTGAACTTTCATTTGT
>NODE_4754_length_29_cov_61.068966
ACTCAAATTGGACGGCCGTTAGTCTAAGGGACTAAACTTTGCTTGTTGCCGTTAACA
>NODE_4755_length_74_cov_41.581081
GACTAAACTTTGCTTGTTGCCGTTAACAGCCCCTAAATTAAAAGTAAAATGTGACATGGC
AATAAATACATGGTGACATGGCACTAAAATACAAAATGACAG
>NODE_4756_length_82_cov_21.243902
ACCTCCAGCTAATCGAGGAAGTCAAACTGTAAGTACTCCTTAGTTTCTTCAAGAGATATT
TTTCACAAAAAGTTTCTTCCAACAAATAAGCTTTGACTTCTTCCTCGTAG
>NODE_4758_length_108_cov_24.185184
ACTTCTTCCTCGTAGGCAAAATATAGAAGCCCGTTCGTTACTATTTATTTTTTCTAATTT
TCATTTCTTTTTAGAACTATAATCTAAAAATAACCAGTGGTTTCCAGTTTGTTGTTGTCA
GCTTAAAGTAAGCACT
>NODE_4759_length_70_cov_41.642857
AAATTCTGCAATTTCTTGGAGTCAAACTGTAAGTACTTACTTTCTAGTTTCTTCAAGAAG
TATATTTCAAAAAAAGTTTTTTCCATCAAATAAGCTTT
>NODE_4761_length_73_cov_15.369863
TGGCAGGAAAGTATTAAATTTGTGATTGAGGGTGAAAAATTCTTCTACTTATTATATGTT
TTAACATTTACAGCCTGAGAGAGGAGCAGCAATACCAGCAT
>NODE_4765_length_55_cov_93.981819
CGGCTTTTCTCAACTGATAATCATCTGCTTTATATTTTGTTCGAGCAGTAGGAGACTGAG
CTCTATTGTTAACATCTCGGTTG
>NODE_4766_length_363_cov_170.187332
CTTTCTTCATAAACACACCTTTGTTTTCTCTCAATTTTCTTACCAAACACTTTCATAAAT
TTGCGTAATTCTCCTCTGTTTCCTCAGGTTTCCATTCCAAAGTTTGCTGCTTTAATGGCT
ACTTCCAAAGTACCGAAGTTTGGTGCCTGGGAGGGTGGAGAAAACTACACAGTTTACTTT
GACAATGCACGGAAGAAGAAAACTAATGGACAGATGATCAACCCGAATGATCCTGAAGAA
AACCCAGAAATGTTTCAACAAAACGGAGGCCCAGCTCAGGCTCTTAGAGCAGATCCAAAG
GGACAGCAAGCAAAAGCCCCCCAATTTGGTGCCTGGGAAAATGGAGAGAATGTTGGGTAC
ACTGCTTATTTTGAGAATAAACGGAAAGGCA
>NODE_4767_length_197_cov_25.131979
TTTGACCTCCATAGCTCAAGTTGGCCATGACGGCCAAGATGTCGAAGATCAATAACTTTC
AACTTGGCGGTTTGCAGGAAGACGTAAGTTGGAAAGTCAGAGACCACGAAAAATATGCTT
TTTCTTAAGCCTGAATAAGTTTGCTCCAAATTTATGTAAAAATAAGCTAGTTACAAAGAG
AAGTCTGAAACATTATTTGTCAACAATTTTAAGTAATGACTTAAC
>NODE_4768_length_43_cov_3.000000
TGTCAACAATTTTAAGTAATGACTTAACAAAAAAAAAAAAAAAAATTCATGAACAAGAAG
AATATAATTTA
>NODE_4769_length_111_cov_34.756756
AATTCATGAACAAGAAGAATATAATTTAGTTACAATTACACTATATACTTCCCCCCCTCC
CCCCTACCCTATCCAAAAATAAATAAAAGAAATACACACATAGATTATAGAAACACCCAT
TGTGAGAAAATAATTCCTG
>NODE_4770_length_29_cov_78.793106
AACACCCATTGTGAGAAAATAATTCCTGCTCTTCGAACTCCTTTTCTGCTCTTTGAC
>NODE_4771_length_177_cov_193.983047
TCTTCGAACTCCTTTTCTGCTCTTTGACAAGAAGAGAGCCTATTTGTAGCTCATAAGTCA
TAAAGCAACCCAAAACTATCCACACCTCCGTCTTTCGTCGTATAATTTGATCAGGAAACA
AGAGTGCGCGTTCATTATCAAAACCAACCAAAGCAACACCCCTTCTTTCCAGCTTCTTCA
GATTGCTGCTGATAGCGTGGTGGAA
>NODE_4788_length_125_cov_98.608002
GATCAGGTCTCATAGTAAGTGACACTCTTTCGAGCACGGGGTACCTATGTTGTTTTACCT
CTTTTTAGATGGACAAGTAAAGAGTACTTTAAACAAAATTTGGAAATGGGAATTGACAGT
CTGTTGGCTATTGAATTTTGTTTCTTTCAAAAA
>NODE_4790_length_40_cov_1.000000
AATTATATTCTTCTTGTTCATGAATTAAAAAAAAAAAAAAAGTTAAGTCATTACTTAAAA
TTGTTGAC
>NODE_4792_length_57_cov_424.929810
CCTACACCTTGATGGCATACTTCCTCATCGGATAGTACATCTCTTTCTTTTTCTCCCTCA
GTGTCTTCAGTGATGCCTGATGCTT
>NODE_4795_length_109_cov_49.155964
TTTTTTTTTGAGAAGGGTGAATTTATGACAAATTCACTCATAGTTTATCAGCTTCTTTCA
GTATGCTCTTGTCAAAAACATCGAATCGAAAAGCATGGCACATCCATAATTGACAAAAAT
AGTGCAGTCATCGACTA
>NODE_4802_length_108_cov_24.342592
TTTGTTTTGTTTTTTTTTTTTTGACATCAAGAAAATGTGCATTGATTAAATAACAAAGTA
CAACATATAGCTAATACAACCACACGAAAACAAAAGGAAATCTAAGAGAGCTTTATGAGC
TCTTACATGTCCTAAA
>NODE_4804_length_32_cov_31.000000
TCCTAAAGAACATAAAGAAGCAAAGCTGATTAAGAGTCGCCAAAGAAAGATTGCGCCGCT
>NODE_4805_length_68_cov_85.691177
AGAGTCGCCAAAGAAAGATTGCGCCGCTAGTCGATGAATGCACTGGTGGAAGCAAAACTC
GGATGACTAATGGATGTGATAGGAGAAGCAAATATC
>NODE_4806_length_46_cov_20.913044
AATGGATGTGATAGGAGAAGCAAATATCGATCACGATCTGGACAATGAACCAAAGGCAAG
ATTTGCATCTCGCC
>NODE_4808_length_67_cov_14.746268
GCCGCATGAGCAATCCCAACGAACTTCTGACGTGTGGGATTCTTGGCTCATGATCTGTGG
AAGAGTCACATTCCTAGGTGACTCATGACTCTCTG
>NODE_4809_length_131_cov_29.335878
ACATTCCTAGGTGACTCATGACTCTCTGTCGAGAGTATGTCTTGTTTCTCCGTAAAGGAG
AAACGGGGCGTGCTGAAATCCACCAGATGATACTGGGGTGCCGCCTGCAGATTTGAAATT
TTCAAGGCAAAGACCAGTAAGATCATTGCCAAGCGAAAA
>NODE_4811_length_141_cov_48.163120
AATGGATGTGATAGGAGAAGCAAATATCAATCACGATCTGGACAACGAACCAAAGGCAAG
GTTTGCATCTCGTCGCATGAGCAATCCCAACGAACGTCTGACGCGTGGGATTCTGGGCTC
ATGAACTAGTTTTTTTAGTGTTCCCAAGATGACAATGTTCCCGAGCATA
>NODE_4826_length_83_cov_9.072289
GGAAAATGTGCATTGATTAGAAAGCAAAGTACAACCTATTATTAAAACAATCACACAAAG
AACAAAAGAACGCCTAAAGGAGTTTTATGAGCTCTTACATGCCCTAAAAAA
>NODE_4827_length_127_cov_27.196850
TTTATGAGCTCTTACATGCCCTAAAAAACAAAAAGAAACAAAGCCGATACAAAGTCGCCT
ATTAAGTAGCGCGCCACTGGTCGATAATTGTGCTGATGAAGTGAAAACACTAATGACTGA
TGGATGTGGTAGGAGAAGCAAATGTCGATCACGAT
>NODE_4828_length_37_cov_30.459459
GGTAGGAGAAGCAAATGTCGATCACGATCCGGACAACGAACCAAAGGCAAGATTTGCATC
TCGCC
>NODE_4836_length_29_cov_125.379311
GAAATGGCTTTGTATACTAGTCTGAGTGGAATATCACATATATATGCAGTTGCAATT
>NODE_4837_length_142_cov_30.309858
AATATCACATATATATGCAGTTGCAATTAACTTGGATTGGAATGTCGTCTTTGCCTCTCT
GTTTGTTGCAACTTAATTTTATTTGTATTAAAATTAAATTTTTTCTGTTTCAAGTTCAGT
TTTCTTAAGATTTGTTCTTCGGGTAGTTGTGACATGTCAGTCTGTCTGGC
>NODE_4838_length_79_cov_24.000000
CTTGTCTAGAAGAATATACTTGTCAATTTAATCTATGAATTTCGAGTCCGCCAATATTCA
GTTGTACCATACGAATTGCAGATGGGTTTGCCTGTTAAGCCTATAAC
>NODE_4841_length_332_cov_238.298187
ACACCGAATTTGCAGATAAGACTTCTGAAGTTACTAAACCTATCAATTTAGAATCACCCA
ACACTTCTATTCCATCTCCTATGGATGTTGATGCTGCTGCCACCGCACAATCCCAAGATA
TGGTGGTTCCCGAGGTGGATCAAAAGGTGCTTGAGGAACTTGAAGGAATGGGATTCTCAA
AAGCACGGGCTACCCGTGCACTTCATTTTTCAGGTACTCCTGGTCTTGAGGGTGCTGTCA
ACTGGATAGTTGAACATGAGAATGATGCAGACATAGATCAGATGCCTATGGTTCCTGCAA
GTAGCACAAATGAGCCTCCTAAACCTTCCCTTACTGAAGAAGAAAAGAAGATGAAGTTTC
>NODE_4842_length_87_cov_43.712643
TTTTTTAGCTCAGCAACAAAATCAAGCTGTAATAATATTCAAAAGAAGCTTCTGTTGTTC
ATCTAGTACATCTAAAATGTTGCCCCCAACCTCTCTTTTTCACAACTAATGTCTT
>NODE_4843_length_207_cov_209.043472
ATGAACAGAAAAACCCACCATCCATTCTCAACATATAAAGAGTTACCTAAGCTGTCTAAT
TGTGCACACCAACACATAACTGCAGTGTTGTACAAAACCTATAAATCACTAGGAAAAAAG
AAAAAACAAAGAACAAGAAATACAAATGTAGTAGATTTCCTCTATTGTGTAGCAAAATTG
CAAGTTGCAATTTACTGGATGTCGGTAATATGTTTAACCAAGTGGTAATGCTGAA
>NODE_4846_length_78_cov_23.051283
AGCATGTCAATTGGCGCCGTCTTCTCCGATTTTGGTGAGAAGATAAATTCAATTGATTTC
CACCGGACAAGTGATCTGTTGGTCACAGCAAGTGCTGATGATTCAG
>NODE_4847_length_39_cov_89.769234
TTGGTCACAGCAAGTGCTGATGATTCAGTTCGGCTTTATGACATTGTCAATGCCAAACTT
CTGAAGA
>NODE_4850_length_126_cov_71.039680
TTCGCTACTTCAAAGGCCATACAGAAAGAGTTGTTTCCTTGTGCATGTCACCAATCAATG
ATAGTTTTATGTCTGGTTCCCTTGACCACAGTGTAAGAATATGGGATCTTCGAGTAAATG
CCTGCCAGGGGATTTTACGTTTGCGTGGAAGACC
>NODE_4852_length_303_cov_88.491753
GAGCCTTCAAGTAACACTACAATAGAAGCGACATTCACTCCTGATGGGCAGTATGTTGTT
GCAGGTTCAGCTGATGGAAGCATGCATGCTTGGAACATTAACATGCGAAGTGAGGTAGCA
CGGTGGAGTAGTCAGATTGGTGTTCCATCCTGCCTGAAATGGGCACCACGACGAGTAATG
TTTGTGGCAGCTTCTAGTGTTCTCACCTTCTGGATACCTAACCATGAGAAGATCACTGGG
GAATCCAATACTAAGGATGCTGATGCTGCAACTACTTTCCCACTGACTGCTAATAGCATG
GGCGTATAGGTCAAGTTATGCCTTAGACAGT
>NODE_4853_length_39_cov_174.641022
GTATAGGTCAAGTTATGCCTTAGACAGTCCAGAGCATTACAAAAAAATCTAATAGTATGG
TCAAGAA
>NODE_4854_length_120_cov_19.708334
AACTTCCTACTTGGTTTTCCCCCAAAGTGAATTGAGTAAATTAAAAGAGAACAGAGGGAG
AACATCCCAATGAATAAAAGCTATGTCTAAAAAATATAACAAAAAACATTTCAACAATAC
CAATAAGAACTTTGGCAGCAGGATTATC
>NODE_4860_length_75_cov_33.799999
GGAGCCGATATATGTAACATTGCAAGCGTAAGTTTTGGTGGAAGAGTTGCAAATTGTGAA
TTGGGTATGATAGTAGGCTGATGCTGGAATTCCTGAAAAAAAA
>NODE_4870_length_103_cov_36.116505
GGATGATGCTGGAATTCCTGAACTTGTTGCTGCTTGCCATGCTGAAGAGTACAGAATGGT
TGCCTGACACTTCTGAAGTTCTGATCCTTGATTCATTTTGTCAGATGCAAGCCCATTGGT
GGTTCTGTGCA
>NODE_4871_length_161_cov_29.366459
TGCAAGCCCATTGGTGGTTCTTTGTGCATTGTAATTGAATTCTTGAATTGTCCAAGACAT
CTTTGCTTCTAACCCTTGGTTTACAACTGCATATGATAAACCGATTTCCATCTCAACAAC
CTCTTGTTGGTAGTTCCATTCCCAACGCTAGCCCACTGCACTATTAAATAGCCAAGTAAG
CAAGTACTT
>NODE_4873_length_75_cov_18.346666
TTTAAAAAAAATTAAAACAGGGAAAATGTGTTTGATTGAAGATTCCTCTTTAAATGTATA
CATAATATAAAATTAAGCTCATATACCATGTAGCTCTTTCCAC
>NODE_4874_length_458_cov_96.436684
CCGAAGGCTTGTGAGGGAAGTCAGAGGATGGAAACTTTTGGAAAGAAATCTAGAGCTATC
TTATTTTTCCAGTTCCAAACTTTATCACTTTAGATGAAAATAATGTGTACAATACATAGA
TAATCTACATTTTGTATAGGTAACACCAATTATTTTCATGTTCACCTTGCAGATGGGGTC
AGGCGAGCATTTGACAAATCTGGACTCTCTATCTCAAGGAAGCTTGTGAGCAAAGTTTTT
CTTGAAGATTGTGTTTTTCCACTACCTGAAGAGAAATTCTGGTTATTTTCAGTTCCTTTC
TCTAAAATAACTGCATCTTGTATAGCCAAGATAATTTCCTGCATTTTAGGCCGTGAGATT
CCGTGCTGCTCAACACATTGTATGGCCACTTCAGCCACTCGCCATACAGACTCAAGTTTT
ACGCTGTCCACTAGCAAAGGATCCATCATGCTTCCAACATCCCCTTTACGGATCAATGAT
CTCGCC
>NODE_4875_length_79_cov_150.886078
ATCCCCTTTACGGATCAATGATCTCGCCCAATGAACGATGTTCCAGTCCATCCCGTATTC
TTCTGTGATGGGCTTTCTTCCAGATATCAGTTCCAAGAGAACAATAC
>NODE_4879_length_70_cov_170.257141
AAAACTATAAACATCACTTTTTTCAGTGAGCTGCTGATTGGCGTAGTACTCTGGATCTAG
ATAGCCTAATGTTCCTTTAGCAACACTTGATATGTGAG
>NODE_4880_length_29_cov_196.586212
GTTCCTTTAGCAACACTTGATATGTGAGTGAGATCTTCTTCGGCTTGTCTTGAAAGA
>NODE_4881_length_36_cov_112.305557
GAGATCTTCTTCGGCTTGTCTTGAAAGACCGAAGTCTGCTACCTTTGCCCTCATATTTAT
ATCT
>NODE_4884_length_269_cov_133.055756
TATGCATATACTCATAAACCAAAATTCTGTGGTTTGCTTCTTCACAGTATCCAATCAGGG
GAACCAAATTTCTGTGATGAATTCTTGATAACAAGGAAACCTCAGTCAGAAATTGCTTGG
TTCCTTGGCTTGTTGGGTCACCTATGGTTTTCACCGCTATCTCCTTGCCATCCTTCATCC
TGCCATAATAAACAACTCCAAAGCTTCCTTTTCCAATGTTCTTTGAGAATTTCATAGTGG
CATCTTCTATTTCAGACAGCTTAATGCAGCAAGCTACACCGTCTTCCATTAGATGTG
>NODE_4885_length_197_cov_63.959393
GTACCTCGTTTGAGGGTATGGCCCTTCGGAGGCTTGATACTTGTACGCAAGGAGGCACCT
TTATAGTCAATTTTCTCCCTAGATGCCTTTCTTCTGAAATTGCGCAATAGTAGCACTATT
ACTAGGATTACAGCCACAAGTGCTCCAAGTGCTGCAACAGAAATTCCTAAAATCTTCACT
GAGCCTAGTCGTGTTCCTTTAGTTAGCCTAGGATTGCCATCGTAG
>NODE_4886_length_197_cov_57.583755
TTTAGTTAGCCTAGGATTGCCATCGTAGTTGAATACTATTTTCTTGCCCAGCAATGCCGG
AGGTATCTTGCCATTGAAGAAATTGTTCTGAATGTACAGTTCTTGTAAGCTTGGTAAGCT
ACCAAGATAAGATGGTAAAGGTCCACTGAGTCCGTTGTTCTCTATATGCACAATTTTCAA
GTTGATGAGGTTACTTATATCAGGGATGCGTCCTGTGAGGGAATT
>NODE_4887_length_29_cov_44.655174
TATCAGGGATGCGTCCTGTGAGGGAATTACCATCTAACCACAAATCTGTCAGTGCAT
>NODE_4890_length_40_cov_9.000000
GTGCATCCATGTTCTCGATCTCAGGAGATTACCCATTCCTAATGTGTTGGACTGCAAGGA
TCCCCTTC
>NODE_4891_length_57_cov_164.070175
AATGTGTTGGACTGCAAGGATCCCCTTCATCTTGTTTCCCCAAGCTAACAGGCAACATGG
CACGAACGGCATTAAGGGCAATCAC
>NODE_4892_length_509_cov_79.542236
CATCTTGAGCATCAGTTTTTGAACCAATCTTGACATATTTGCTGATCTCAATTGCATTTA
AGACCGGACCTTTTGTCGAGTCTGGTGTCTTAACAAATGAAAATGACAGGACAAAATCCA
GAGTCACATTCATGTAGCTAGGTTCGTAAAGCTTGTTGGTGCCATTAGCATTCTCTGCTA
TGTTCACGACTGCGTTACTGTAATCTGGTACATACGGGTGCTCCATTTTAAATTTCCGGG
TCTCATTCAGTCTCAGATTCTCTATCTCAGCAAAATATGCAAAAGCTCTAGCATTGCCTG
GGAAATCTTCTAGGGTTAGCTGGTAGCTTAGGTTCCCCTCTGTACCAACCACTGCTGTTT
GCATCACTTTAACTGGCGGGTACTCTCTGTTATTCACTTCTATGTTCTTTGTTGTATTGA
TTCTTTCCGTTCCTGGAGCTACTCCTACTAAAAAGTTTGGCCTTTTTATTAGGTCTGATT
CCCATATTCGATCATATGGGTCATCCGGGTACCTTATGGGTTTTTCATTAGGAGCTC
>NODE_4894_length_162_cov_110.666664
CCTCTTTTTGTAGGGTTCCCAATCATCATTTGTGTTCTGAACATCTACTACTTCTCCATG
ACTCATTATTCCACTGTCTGAAATCCATGCTAACCCAGTTCTTTTATCACTGTAATCACT
GCCTCCTCCACAATCTATACTGATAAACTCTGTTACTTGGGATAATATACATGGTAGAGA
GAGTAGAAGC
>NODE_4895_length_97_cov_28.567011
GAAGAGAGATAGAAAGCTATATACTCTTACAGTACACTAAACTTCTCTCAGTGTTTGAAT
AACAAACATTTTTTTGGTATTCTTTGGTTTTTGGTGCAAATTCTTTACTAGAGGTACCTT
TTTTT
>NODE_4896_length_67_cov_8.731343
GTTAAGGTAAGTTAATGTCTGCAAGAAACTAACTTTTATGCATTTCTTCATCTCAGTGCA
AACATACCATCTTGAGCATCAGTTTTTGAACCAAT
>NODE_4897_length_45_cov_3.000000
TCACTAGATACCTCCTCCTCTCCTTTGTAAAAAAAAAAAAAAAAAATTTCCCAACAGATG
ATAAGAAATACTG
>NODE_4899_length_62_cov_15.000000
GCAATGAAGAGTATCTTTGTCATTCCAAATTCTGCTATACATATCTTTAATAAATTGGTC
CTTACCTTATGGGTTTTTCATTAGGAGCTC
>NODE_4900_length_70_cov_13.742857
TTTAGTTAGCCTAGGATTGCCATCGTAGCTGTGAAAGAAAGCTTTTGATTTAGAACCACA
TTTATCTTCTATGATGCATATTTGTCACTAGTTGCTGG
>NODE_4901_length_69_cov_51.826088
AGTGCATCCATGTTCTCGATCTCAGGAGGTATGTTCCCTGTCAGATTTCTCTGTGATAAA
TGTATTTCAAGAATACGGGGTGGTGCTGTTGAGCTAC
>NODE_4902_length_43_cov_136.279068
AGAATACGGGGTGGTGCTGTTGAGCTACAGATTACCCATTCCCAATGTGTTGGACTGCAA
GGATCCCCTTC
>NODE_4903_length_437_cov_104.315788
CTCCCACCTCATATACTTCTTTTTTTGTCCCACATTCTCTCTCTCTCTCTTCCCTGCGAC
TGTCAAAACGACGGGTGAATGCAGCACAGTAAAGCAGGAGAAGTAGATCATTTTTAAAAG
ATCGAATTATTTGAATTTCCCGAAACGAAGAAATCTTTAATGTTACTTATGGACGTGGAA
TTTGATGATTTACAGGGTTCGTCCCCTTCTCAGTCTTTGATCGCGAAAAAGTTCAAACCA
GAAAAGGATGCCTTGACAAGTGATCTAGCAGACTCAACTGCTGTGCTTGTTTCTATGGAT
AGTGCCAATGATGTGAAGACCTCCACATCAGGATCCAACTATTCAGTTGATCATAATGGT
TCCGCTTCTGACTTATCATTTCAGGATGATGCGATTGACGATGTGGATGATTATGTTGAT
GATGACGACGTTTCTGACTATGATAATAATGATGAATTTTTTTGT
>NODE_4904_length_150_cov_134.686661
ACTTGAAGTTGCAAGCTCAATTTGACAATGTAGACTTGCCTCCTGGTGTGGAGGCATCAG
TTCCCTGGTTGCAGGAACCTATTCCAAGTGAGAAGCCTCCAGCTGTTGGAACTTCAACTT
CCTCAGGCACGGAAGCTTCTAGTAGTTCAAAAGCAGTGTCAAGTTCGACAGACAAAAA
>NODE_4905_length_189_cov_274.523804
AAGCAGTGTCAAGTTCGACAGACAAAAAGGAGGAAGAGATGGATGATGTATTGAGAAAAT
TAATGTATTTCAAACAATTTGATACTGTTCCTGATTGTTCTGATCATCACTACCTGGACC
TGAAAGCTTCAGGCCGACAGCCTTCAAAATCTTGGGTAAAGAAAATCCAGGATGAGTGGA
AAATTCTAGAGCAGAACTTACCAGAAACTATATTTGT
>NODE_4907_length_47_cov_161.319153
ACTTACCAGAAACTATATTTGTTAGAGCTTATGAATCGCGGATGGATCTTTTGAGGGCTG
TCATTATAGGACCAT
>NODE_4909_length_58_cov_206.741379
CATTCAGAATCAAAGCCTGAATAGAGACCAAAACTTGAAGCATTGTTGACTTGTTTGGAA
GCCACATCTCATCTCGTCCACCAGTC
>NODE_4910_length_179_cov_244.810059
TTTGATTCTGAATGCGGAGCCGTTCTTTGCATGCCCTTATGATGTCATAAGCACGAACAC
GGAAGTGCCCAGAAACTAGATCCTCAAAATGCTGTGGTGGATTCCGAATTGTGTACATCA
TCTTTTTCAAGGATTTAATAAAAATATCTTCACTATACTCCTTGGATCTTTTCCTCCCCT
CTTGCCCCTTGTACGTCTTTTCATACC
>NODE_4911_length_302_cov_74.135765
ATACAAAGCATCTATAGCAGACCACAAATTATGGATTTTTCCTACTGAATAATAACAAAT
AATACATGATTTAGACACTTACATAGCCATGGCAGAAAACAGAAGAAAATCCTAGACTCC
AGATAAACCAAAAGGAAACATCTACCAAGTCAATGAGTCCTTGCTCTGCTGCAGCTTTTT
GTTATAAGAATCTTCCAATTCTTCCTTGCACGATTTTAACAGGGGTTGCAAAAATGATGA
CCTGAAAAGTGCAATCGACTTGCCAAGCGAGGTTCTCTCCAAATCAGCTTCGATGTCCCC
ACCAAGACCTGCTCTATTAAGTTCATCCAG
>NODE_4912_length_138_cov_122.659424
CAAGACCTGCTCTATTAAGTTCATCCAGAAGCTGAGAAAGGGTTGGTACAGTGGTAGGGT
CAAATTCCTCACACTGATTGGGATCAATAGGAACACATACACGACCTGTTTTTGGGTGTA
CACAGAAAGGCGCTTTTAATAAATGGTTCATGTGTTTGGAGACCTC
>NODE_4913_length_140_cov_266.571442
CTATCAAGTCTGGGGTAAGTATAAGAGAATACAATCTCTTCAACGCACCTGCGAAGTCCT
TGTCCCTTTTGCTTCCCGGATTGAAGGACATGCTTTAGTTGCCCCCAGCGAACAATATTA
GTGTCTTCTCTACTTATGGAAGATCTTCGATTATCTTGCCATTTCCCC
>NODE_4916_length_34_cov_8.000000
ACCTTTTTCTGGCTATTCTCATTGCCCTGGGAAACTTGTACACATGAAAATATTCTGCGA
TA
>NODE_4917_length_29_cov_147.586212
CTTTTGCATCACAAACCCAACAATGTACACCACGCCGGCCACTGAACACCCAAAGGA
>NODE_4918_length_716_cov_76.307266
CCACGCCGGCCACTGAACACCCAAAGGATGTGATTGAAACCAAAATCATCTCTAAGAGCA
GTGTCAATAATTTTAATAGCAACTGTCATCAGGGGCCAACACTCCCGGCATACATCAGCT
CCAGAACAGCAATATCTCACATCATCATAGTCTGTCATATCAATATCAAATACCAGCTCT
CTTTCCTTAGGAGTGAAGACATTGTCCCCAGTTTGTGCATACGCATGTCTCTTAGATGGA
TCAACACTATAAACCGGCCCGATGTCTATTTTGAAGGGGCATTTTTCCTTGACTGCACTT
TCGAGTTCTGAAGCGGTTTTGAAAGATTGAAACCGCAAATATATGTCATTATCCAACGTA
AATGAAAATTCCCTTCTGCCGAAATAAGACTGATCACATCCTGGGTGTTTTCCATCATTT
CCATATGACATCCATTTAAACATATCAGAATAAGGAAACAGCTTCGCATAATAAAGTTTG
AGGTAACTGGCATTGAAATCTTCGGGAATCACATTAGGGTTAGGGTTTTGTGCTTCCGGA
CCATCGATTAACATGTCATCTCTTCCATTTTCAACCTCTTCTCGCGTCATCTTTAGATTC
TGAGAAAAGAAACAGTAGTGCTGACTGCTGAAGTTAGTAGTAGAGATCGGAAAAGTAATC
GAAGGATGAATCGATTTTCTAGTGAGTGTGTAAGAATTGAGGTAGGAGAGAGGAAGAGAG
AGTAATTTTGAGGGTTTCAAAATG
>NODE_4920_length_172_cov_19.069767
TCCCTCCTCCTTCCTCCTTCCTCAAATCTGCCATTAAAGCTGCAATGGAGGGTAGACGAA
AATGGAGTTCGACGCAAAAATAACCCCATATTGCATTCTCTGTAGTCTGTACACAGAGAT
CGTGCTTTGCATATTGCATTCCCCGCCAGCCCTGGCCAGTACTCACTGTGTACTATTTTC
TCTCTCCTCAAACTAAACCC
>NODE_4922_length_1015_cov_69.500496
TCTCTCTCCTCAAACTAAACCCAGATCCAATTCTCAGATACTTCTCTTCAATCTCATCGT
CTTTCTCTTCACCAACGCCGGTATTTTCTACGAGTTAAATTTTTTATGGCAAGCCAAGAG
AGATGGTGTATGGTTACGGGAGGAAGAGGGTTTGCAGCAAGGCATTTGGTGGAAATGCTG
ATTCGTTATGAAATGTTCTGCGTCAGAATAGCTGATTTGGGTCCTTCAATTAAGCTTGAT
CCATATGAGGAGGAGGGAACCCTTGGCAAAGCTTTGAAATCTGGCCGTGCTCAATATGTA
TCTGCTGACCTCAGAGACAAGGCTCGAGTACTTAAAGCCTGTCAAGGAGCTGAGATTGTT
TTTCATATGGCTGCTCCAGATTCATCTATCAACAACTACAATCTCCATCGTGCTGTAAAC
GTTGAAGGGACAAAGAATGTGATTGAGGCATGTGTTGAGTTGCAAGTAAAGAGATTAATC
TACACTAGCTCTGCTAGTGTAGTCTTTGATGGGGTCCATGGAATCTTCAATGGGGATGAA
TCTCTATCTTATCCAGTGAAGCACAATGATTTTTATTCAGCCACCAAAGCCGAAGGAGAA
GCTTTGGTCTTGAAGGCAAATGGTGAAAAGGGGCTTCTCACATGCTCCATACGTCCAAGC
GGTATCTTTGGCCCTGGTGACAAGTTACTAGTTCCGTCTTTAGTTGATGCTGCAAGGGCT
GGAAAGTCTAAGTTTATCATAGGAGATGGCAAGAATATGTATGATTTCACTTATGTTGAA
AATGTTGCTCATGCCCACATATGTGCTGAACGAGCTCTAGCATCTAAAGGGACAGTTTCA
GAGAAAGCTTCAGGGCAGGCATATTTTGTTACAAATATGGAACCAATCAAATTTTGGGAA
TTTATGTCACTCATACTTGAGGGTCTAGGCTATGAAAGGCCAAGAATAAAGATTCCTACA
TTTGTTATGATGCCAATTGCGCATTTGGTAGAGTTTATATATAGACTCTTTGCTCCTTAC
GGAATGAAAGTTCCACAGCTGAC
>NODE_4923_length_46_cov_34.543480
ACAAAAAGCTAAGCCTAGTCACTATGCTAATATTCGTTGCATTTTATTACAACTTCATTG
CATCTGGATACACT
>NODE_4924_length_463_cov_81.257019
TTACAACTTCATTGCATCTGGATACACTATTGTTGCAACAATTTCCAAGCTCATTTTGTT
GGCAGCAGTTTTCCTCTACATTCATGCCAATATGCCTGAAAAAATATTTGGATGTACTGT
TGAGAAAGTTCCTGTATCAGCTTTCCACTGCTCTGAGGAGAAATCACAAAGAGCTGCTGT
TTCAGTTGTCTCTCAGTGGAATACTGCAGTTGGCATATTAAAATCACTTTGCAGGGGCAG
TGACTGGATGTTGTTTCTCAAGGTTGTCATGACGCTTCTGATTGTCAGTTTGTTGGGAGT
CTTCTCTTTTCAGCGGTTATATTTGGCTGGAGTGCTAGTTATCTTTGTAGCGTTCTTCAT
CTACGAGAAGAAAGAGGAAGAAATTGATCACCTAGTTTCAAGGATTACCAGATTTGGTAG
CAAGTTGAAGTCCGACACAAAGAAAAAGGATCTATAGGTCATGGATCGTGAAGGGCCTCT
GTGCTCTGGCC
>NODE_4925_length_29_cov_12.862069
GATCGTGAAGGGCCTCTGTGCTCTGGCCTCTTTTCTTCAACTTTAGCCTTCAGTTTG
>NODE_4926_length_69_cov_19.913044
CTTTTCTTCAACTTTAGCCTTCAGTTTGGTGCAGGTAAAGGAACATATTTGTCAGTTCTT
TCCAACCCATTTGAGGCATGTACAGCATCTTTTGTTT
>NODE_4927_length_29_cov_34.413792
TGCATAAATATCTTGGAGGTGGAAGAGGTACACCAGAAGAGAAAGGGCTTTTGCATG
>NODE_4928_length_84_cov_40.166668
ACACCAGAAGAGAAAGGGCTTTTGCATGAGAATTTCGTGATGGAGAAAGCTAAAGAGGCT
TAGAGGAAGGACTAAGGAGAGGAAGAAGAAGATAAAGAAGAAGATGGAGGGT
>NODE_4929_length_29_cov_22.413794
GAAGAAGATAAAGAAGAAGATGGAGGGTTTGGGAAAATTGGAATCAAAATGTTAGGT
>NODE_4930_length_120_cov_38.608334
TGGGAAAATTGGAATCAAAATGTTAGGTAGATTTGATTGAAGGCATAAGAAACAGACCTA
TGGGACACAAGGTCCATTATTCAATACCAAAGGGCTCCAGACATTTCCTTAAAGTTTAAA
CACCAAAGTGGCAAATTCTCATTTTCTT
>NODE_4939_length_126_cov_149.404755
TTTTATTTCATCAATGTTCGCATCATATGGTACGGGAGAAGCAGCTATTGTCCTGCCATC
AACCTGTTCTATCACCTCCTCTGGCTTATTAAGTTGAACGCTCCTGCCCACCCTCCTTCC
GTCCTCGGAAAGTTTGAGGAAACCAGAACTCCTC
>NODE_4940_length_85_cov_73.670586
TGTTTCTTCATCTAACCCAGTTGTATTCGCCATTGTTAGAGATTTGTGTTGAGTTTGAAG
GTTTTGCTGGTACGAGGTTAAAGAGAGTGTTAAACCAAGGGTTTGAGGAAGAA
>NODE_4952_length_89_cov_17.314608
CCTCCTCTGATAACAAAGCCACAACTTCAGATTCTCACTGTAACATCAGTATACATTTTA
AGAACCAACAAAGGTAAAATTATAAACAGACCTTCCTTTGTGTCCTCCCCTGTTGTC
>NODE_4963_length_34_cov_165.411758
GCGAAATATGACGAGGAAGCCTGCAACTGTTGACCTTTGCATATTGAGCAAAGAAGGATT
TT
>NODE_4964_length_39_cov_54.615383
TCTCTAACAATTTTAGGGTTTCGTGATGGATTTGATCTGAAAATCTCGCATTTTGTGATC
GAATCAA
>NODE_4969_length_40_cov_175.350006
TAGAAAGATGGACTGGTGGGGAGGAAAAGTGTCGCTTGGATTGGATTTTTCAGGCGCAGT
GAATAAGC
>NODE_4972_length_37_cov_177.162155
GGCGCAGTGAATAAGCTTCAAGATAGTGTTAAGAGGCTAAGAGCATTGAGAAGAATTTTG
ATAGT
>NODE_4974_length_170_cov_146.929413
TAGCAGGAATGCATTATTTGATCCTGTTATGGCATTTATGGGGAATAAAGAAGAGGACAA
TGTAGATGAGTCAAAGGAAAGGGAAATCCCTCAAGATGAAGCAAGAATTGCGGAAAATAA
AGATGATTCGTCAGAACATTTGGAAAGCATGCAGGGCCAATCTGTGGTTGAGGAAAAGAA
AGTTGATGGAGTTGATAC
>NODE_4975_length_29_cov_202.137924
AGGAAAAGAAAGTTGATGGAGTTGATACTGTAGTTCAACACGTTATAGAGCCAGTGT
>NODE_4976_length_189_cov_84.465607
GTAGTTCAACACGTTATAGAGCCAGTGTTGTCTCCTCAAGAAGAAGAGGGGGGAGTGAAA
GAGCAAATGGAATATGTTGCTTCTGAAGCTGTGGATGAAGTAGTCACTATGACAGTGGAC
TCAGGCGAAGTCAGATCTGATGCACAGGAGTCTACTGCCTCACCTGAAGTAACAATTCAG
GATGCACAGGAGACTAGTAAACAGCTTGATGGGGAAG
>NODE_4977_length_42_cov_35.880951
GAGACTAGTAAACAGCTTGATGGGGAAGGGGAACCCGAGGGAGGATCTTTAGAACATTCA
GAATCAGCTG
>NODE_4980_length_59_cov_63.169491
GCTGAAAGCAAGGTGGTAGATGATCAAGTAACTCAACATCATACTGATAATTTTACTGAT
AGAGAAGCAAGTGATGCTGTAGAGCCA
>NODE_4981_length_148_cov_69.195946
TAGAGAAGCAAGTGATGCTGTAGAGCCACTTGAAAGCACGCAAGAGCTGGCTGTAGGCGG
AGGCACCCCAAAACAAGAGGAAGTGTCAAGTGATAGCCAAGCTGGAAATCTGGTTGAGCA
CTCAGAAAATGTTGTTGGTATTGCTGATGCTGAAATTGAAAGTTCTACTGGATCGG
>NODE_4986_length_137_cov_444.576630
CTTTGCGTGAGGAATATCACCAAAGGGTTGCAACTCTTGAACGAAAGGTCTATGCTCTTA
CCAAGGAAAGGGATACATTACGACGAGAGCAGAACAAAAGAAGTGATGCTGCTGCTCTTT
TGAAGGAAAAAGATGAAATTATTAATCAAGTTATGGCTGAGGGGG
>NODE_4989_length_150_cov_277.633331
AGATTAGAGAATTGGATGAAGAGAAGAAGGCTTTGGCTACTAAGCTACAGCTTGAAGAGA
ATAAAGTGGAGAGTATACGGAAAGACAAGGCAGCAACTGAAAAGTTGCTGCAAGAAACAA
TCGAAAAGCACCAAGCAGAGCTTGCAGGTCAAAAGGAATATTATACTAATGCTTTAAA
>NODE_4990_length_88_cov_392.204559
CAGCAAAGGAGGCTGAAGCATTAGCAGAGGCACGGGCCAATGATGAAGCTCGAAATGAGC
TGGAGGGGCGACTACGTGAGGCTGAGGAACGTGATGCGATGCTTGTCCAAACGCTC
>NODE_4995_length_55_cov_29.309092
AGAGAGAACACTTCAATCTCGGCTTCAGGAAGCAGAGGCCAAAGCTGCATCTGCGGAGGA
AAGAGAGCGATCCATGAATGATC
>NODE_5002_length_55_cov_78.672729
AGTTGGAAGAACTCCGTGCTGATATTGTGGACTTGAAGGAAATGTACAGAGAACAAGTCA
ATTTACTTGTTAACAAGATTCAA
>NODE_5003_length_41_cov_117.902435
AGTCAATTTACTTGTTAACAAGATTCAAACGCTAAGTTCACAAATGGGTGCTACTTGATC
ACTCTGAGT
>NODE_5004_length_54_cov_84.148148
TCCATGAGAGCGTAGCCTCAATCGAAAACCTCACCAAGTTGCTGCAAATCAAATCATTTC
AATGTTTCTGGGTGTCTCAGTA
>NODE_5005_length_155_cov_71.935486
TTGATTAGAACTGTATCACCATGATGTATACAAATTGCCATATTTAGGAATTCAATACTA
TAGTCACTTGTAGCATTTTTCTAATTCATTTGGAAAGAAGAATTTTGTGAGAAGTGGGGT
GTGGTATATAGCAAGAAAAACCCTAAGGATTTACCGTTATATAATTTTTTGGTTATTATT
CAA
>NODE_5010_length_64_cov_7.000000
AATGCTACCAACATTGAGGCACATTCTTCTGTGGTTCTTGTGCTGATAGTGATATTCTGT
TTAGGTATGTCATGAAGAAGATCCGACTTGCT
>NODE_5011_length_60_cov_30.966667
TCATGAAGAAGATCCGACTTGCTCGACAAACTAACGGAATACGCAGATCTGCTCACCAAG
AGGGTTTCGTGATGAATCTGATCTGAAA
>NODE_5012_length_83_cov_27.638554
AGCTCAAATGAGAAAATTAAGGGCACAGGTTGTTTATCTAGTCTCTTGCTTCTTAAGTCG
TGGTAAGATTATTAAATTCTGCAGCTTACTTGTTTGCAATTTTCACATTTC
>NODE_5013_length_109_cov_41.614677
GGCGCAGTGAATAAGCTTCAAGATAGTGGTAAGAGGATAAGAGCATTGAGAAGAATTATG
ATAGTGCTCTTGGTTTATAAGATAAGCCTCGGTCCAGCAATGAAGAAATTGCGTGAATAT
CCACTCAGTGTCCCCAC
>NODE_5014_length_96_cov_125.531250
GTGTCCCCACGAAGGTCGAGGTTACCGGCTCGATTATCCGCCGGCCCAACCCGGTTTTGG
CCTCCCTGAGTTTTTCTGGATACTCGGTTCACATTCTTGACATCACTGACCGCATCATTT
ACTG
>NODE_5015_length_126_cov_66.555557
TTGACATCACTGACCGCATCATTTACTGATAGTACTAAATTGTCGAAGGAAAAGGAGATT
ACTACACGAGATTATGCCGTTTTTGATGAAGGAAGTGATAATATTAACCCTAATTATATA
ATTTTCCTGGAGTTGCACATGTTGAGTTTCCTCT
>NODE_5016_length_121_cov_195.181824
AAGCTAGATCTTTCAACTAAATTGGAAGAGAAAGCAAGCAGTTGTTATTCTAGGACTTTC
GACCTCACTCAAAACTTTAAACTGATATTTCCTCTATTTAAAATTCTACTCCCATGAATC
ACTTACACTCTTCTGAGTTCTTTCTCTCT
>NODE_5019_length_109_cov_42.733944
GTGTCCCCACGAAGGTCGAGGTTACCGGTTCGATGATCCGCCAGCCCAACCTGGTTTTGC
CCCCCCTGAGTTTTTTGGATACACGGTTCACATTCTTGACCTCATTGATCGCATCATTTA
CTGGTAGTGGAAAGCTA
>NODE_5020_length_119_cov_42.638657
AAATTTCCCCCATTTTTCTAGTGTCATCATCTTCCTTTCAACCTCATTCTCTTGCTGATC
ACGGTGTAGTTCACACCTGAACTCTCACCCTTCCTCTTTCTCTCTCCTCCTCGATCTCCG
CAACATTTCTGCAAATTCTCCATCCTC
>NODE_5021_length_283_cov_10.975265
TTTCTTTGAAGCAAGTTACGGGAGTAAGCTTCTACAGTTTTTTCCCTTCGCTTGGTTAGT
AAATCCTTATGCACTTATGCTTCCCCAAGAATGAACTTTGCTCTCTAAAGTTAATATTCT
CATGATTCCATATACTTTTGCGCTTTTTTTCACGGGAAAAATCTGTTCATATTATATCAT
CCTTTAAATTTATAGGCAACTGAACCTTACCCTATCTTGTTACCGTTGGATACTTTAGTA
CCTCGTTGGAGTTCCCGTTGCTTGATTTTCATCAGCTAAAATTTGACCCACAATACATAG
CTCCAGTGTCC
>NODE_5022_length_366_cov_24.939890
TTTTTTTTTGATCTTACCCGAACGTCTCACATTGAAGAATTCATAAAATTATTTCATGTC
GATCACTCTATGTTTACCAATTACAAGTTACAACTCTACAGAGTACAGACTACATGTTCA
GCATTTTCAATAATGTAACGCTTTACGCTTCCCATCTTTGACTTGTGTCAATAATACATC
AGTCTCCTCCAAAAAGAATTATACATTAGTCTCGAGGAGCAAACGATACCGTAATATCTG
TGGGCATTTTCATTTTGTCACACCAACTTTGTGACTCCAGGTAAAACTTGGAAATTTTAC
CCGCCACACGTCGCATGTCTGGGCGTTTAGCAGGGTCCACGTGCAAACATTCAACAGCCA
AGCGCGTCATCTTATCCGCCACCTCAACAGGGTA
>NODE_5023_length_35_cov_27.457144
TCATCTTATCCGCCACCTCAACAGGGTAAGAGTCCTTGAGCCTTCTATCTACCCACTTCC
TCA
>NODE_5030_length_29_cov_39.103447
TGTATTTGTACTTCACTGCCTCCTCCCCCGACAGCAGCTCCACCAAAACCACCCCGA
>NODE_5031_length_85_cov_76.776474
GACAGCAGCTCCACCAAAACCACCCCGAACGCATACACGTCCGATTTCCGAGTGCCTACT
CCCGTCATTTGGAACTCCGGCGACATGTACCCTGTAGTGCCGTTGAATTTCAC
>NODE_5034_length_352_cov_39.343750
TGGCATATCTTAGCGTTACAGGACGGTTCCGTAACAATTACACTGCTCGATTTGATGTGA
TTATGAACAAATTTCACATCTAACCCAGTATTATTATGAATATAATCAAGCCCATTCGCT
AAATCAGTCGCAACCTGCATCCTTGAAATCCAGGAATTGAGAACAGTGAAATCAGGGTTA
TTCTTATTATGTAGCACATCATATAGATTAGCGCCAATAATAAAGTCGTAAACAAGGTAG
ACATATTCACCAGAGATAGAAGCTCCAAGGAGGTTAACAATAGCAATATGATGCGATTTG
CAGATAGAAGACAGCTTCTTCCGAACACTTGAATTGCGTAACTGGCTAACGTTGTGTGAT
TTTCTTTGGAAGATAATAAC
>NODE_5035_length_59_cov_26.983051
TATTAACTGCATTATCTCAAAGTTTCTGATGTAAAATCTACACAAATTAAACGATTTCAT
ACCCTGTAGTGCCGTTGAATTTCACAC
>NODE_5038_length_41_cov_163.487808
ATGCAGCAATGCGTCTCTATGGGGGTGCACAATATCATCGTGCTATGGCTGAATTCCGTT
TTGTGGTAG
>NODE_5039_length_315_cov_125.085716
GCTATGGCTGAATTCCGTTTTGTGGTAGGAGGAACTAAATGTCCCCAAATAACACGTGAA
GAAATTGTAAATGCTTGTGGAGTTGAAGATATTCATGATGGAACAAACTATTCAAGGACG
GCTTGCGTGATAGCTGTTTCAAAGGCTCGTGACACATTTGAACCTTTTCTTCATCAGTTG
GGACACAGGCTTTTGCACATTCTCAAGAGATTGCTTCCTATATGTATCTACCTTCTACAG
AAGGATGGTGAATATTTGAGCCGTAATGAGGGTTTTCTGGGTCGTGTTACGTCAGCCTTC
AACAATTTTGCAGAATCTACTGAAAAATCATGTCGAGAAAAGT
>NODE_5040_length_41_cov_195.243896
AGTGCGACAGATCCATCTGTTCTTGGTGATTCAACACAAAAAGAAAAACCAGAAACCACG
CCAAAAATG
>NODE_5041_length_435_cov_109.232185
CTGAGAGGATTGTCTATGCTCTAGTACAGCAAATATTTCACGGGATAAAAGAGTACTTTT
TGGCATCTGCTGAGTTAAAGTTCAACTGCTTTCTCTTAATGCCAATAGTAGACAAGCTAC
CTGAACGTTTGCGGGAAGACTTGTCTAAATTTGAAGATGATGTTGATACCATCTTTGATG
CTGCTAGTTTGAGAAGCTCTTTGGATCAGCGCAAACGAGACATGGAGATTGAACTGAAAC
GAATTCGAAGGCTCAAGGACAAATTTAAACAAATTCACACGCAGCTATATCATGATATAA
AGTCTGTGCCATAGCTTTCTACTAATGTAATTATTCTTTAGTGCAAAGAGATGGATTCAA
TATCTTTTAATTTTGGTTTCGCTGATTCTACAAAGTTGAAGAGAGTGATCAGATTCTCTG
CTGTACAATTTGATGCTTATATATATCGATGCCTTCTTTTTTC
>NODE_5042_length_129_cov_155.682175
CTTCTGTGTCTGTTTCTCTCTCTTGGTGTCTTCCTCATCATCCTCTTCTGCCTCTGCTTT
TCTCTCTCCTAAAGTTGATAATGTAAACACTGATATCTCAAAAACAACTGGCTTTTAAAC
TCTAAAATCTTCAAAGAAAAACACACCATTTTTTTTT
>NODE_5046_length_122_cov_114.032784
AAAAAATGGCTTATACTAGCACTACTTTAGTGTTATTTGCCTTCCTAATTTCACTATTAG
TGAACTTATCTTCAGCTGGAGATGCATTTGTTTACTATGATTTTGAAGTATCCTACATTA
CTGCTTCTCCATTGGGTGTTCCTCAGCAGG
>NODE_5047_length_381_cov_276.721771
GCTTCTCCATTGGGTGTTCCTCAGCAGGTCATTGCTATAAATGGTAAATTTCCTGGACCT
CCTATGAATGTAACTACTAACAACAATGTAGTTGTCAATGTGCACAACAAATTGGATGAA
GAACTTTTAATGACTTGGGCTGGTATATTTCAGAGAAGAACTCATTGGCAAGATGGAGTT
TTGGGAACTAATTGCCCAATTCCTCCAAAGTGGAATTGGACTTACCAATTTCAAGTTAAG
GATCAAATTGGAAGTTTCTTTTACTTCCCTTCTACCAATTTCCAAAGAGCTTCTGGTGGT
TATGGAGGTATAATCATCAATAATCGTCCAGTTATTCCGATTCCATTCGCGCTGCCGGAG
GAAGATATTGTTATCATGATTGGAGATTGGTTCACCAAGAGCCACTCAG
>NODE_5050_length_32_cov_355.500000
CAAAACAAGCCACCAGTGAGAATCAACGGGAAAAAACGCACCACTCTCAATGGGGTTTCA
>NODE_5051_length_147_cov_19.931973
TTGATGGATACAACTTTTTCGTGGTCGGGTAAGGATCATTTTCTCTTTAGCCTTTCAATT
ATGGCTTTGTTCTTATAACTTGAAACCCCCTGAATTTCTAAGAAAAATTCCCGAAATTCA
GGAGTTTTTGTGAAAATACTTTCCTAAACACCCCCTATTTTTGTTTACAATTCCC
>NODE_5052_length_46_cov_4.000000
AAAAAAGAATAATTAACTCTCACAAATTCTCCATGTAGCCTAATTTAGCATCAAGAATAT
AAGAAAGGGATGAG
>NODE_5054_length_105_cov_443.552368
ATAGCAGTCCAAGCCCCAGGATAAACCTGTGCTGTGGTGCGAGCAATTCCATCCCATTTG
TTGTATGTTCCTCTACTGTTTTCTGACCACTCACCGTAATCCATTCCGACCACGAAAAAG
TTGTATCCATCAA
>NODE_5055_length_157_cov_20.853502
GGGCACCACTAGCAGACACATTCCACCTACATAATATGACCACAAAACATTTCAGGTCAG
GTACAAGATAGGGACATATCACGGCCTACCTTGCTCAATAACATAATATATCAAAAAGAA
CAACGATATCAACATTCAACAAGTTGTACGAGTGTACGGACATCTTATAATAAGGTAAAT
ATTCT
>NODE_5056_length_38_cov_4.000000
CTCCCAAATTCTCCATGTAGCCTAATTTAAAAAAAAAAAGTTAATTATTCTTTTTTTATT
TTCAAC
>NODE_5057_length_164_cov_22.207317
ATAGCAGTCCAAGCCCCAGGATAAACCTACAACAATAAGGATATTTCGGGTTTTAGTTAT
TGCTCAATGTGAATATTTCTTGGACTTACCAGAAACTTCAGCGCTTGCTTCAGTTTACTT
GATGATTTCCATAATGGACTAAGATGAAAAAGAAGCGTAGTTGTTTGTATAATGAAACAA
GACATGATGGTA
>NODE_5058_length_476_cov_81.178574
TGTATGTACCTTCCAAAAGAAAAACCATTGTACCAAAACAAGAGAAATCTTGAAGAAGAA
GCGAAGTTTTTTCCGTCAAGATTCTGGGTTTTGTTTTTAAGGAGGATATGGAGAGATGGA
GATGTTGTGTGAGTAAGAACAACAAGAAGAACAAAAACGACAGTAATAGTTGCAGTTTTG
GAGTCTTCTTCTTCAGTTTTCATTACATATATTGTCGCAAAGTTGCGTGGTGTTTCAGTT
TCATATTGTTTTGGGTTTGTTCTCTATGTGTTTGATGAAATGTCTCAGAAAAGAACACAA
GATGATTCTTCTATTTCTTTTAGTAAACCCAACAACTTAGAGGGTAATCATAGCCCTGAT
GATAAGCGTCGTAAAAGTATTCCTTCTTTTAGAAGTGTGGTTCTGGAGGTGATGAGACAA
AATAGCTTCCAGAATGCATTGGAGCCTATGCTTCGTCGAGTTGTTAAAGAAGAGGTAGAA
TCAGCAATAAAGAAGCATATAATG
>NODE_5060_length_39_cov_245.897430
AGTTCTATGGAAGATGTGTTTCCTTGTGAATCAAGAAACCTGCAACTGAAATTCTTGAGC
ACTCTCT
>NODE_5062_length_273_cov_140.300369
GAAATAGTAGTTCTTGAAGGAGACTTTGATGGTGATGAGGGCGAAAATTGGGCAATAGAA
GAATTTAAAAATAACATTGTGAGGGAAAGGGAAGGGAAAAAACCTCTTCTTACAGGAGAT
GTACATCTATTTCTTAAAGAGGGTGCTGGTTCTGTTGGTGAAATTTCATTTACAGATAAC
TCAAGCTGGACAAGGAGCCGTAGATTCAGACTTGGGGCAAGAGTTGTTGGAAACTCTGAT
GGAGCTAGAATTAGAGAAGCAAAGACAGAATCCTTTATTGTCAGGGACCATCGTGGAGAG
T
>NODE_5063_length_161_cov_120.136642
TTTATTGTCAGGGACCATCGTGGAGAGTTGTACAAGAAACACCATCCCCCATCTCTATCC
GATGAAGTTTGGCGATTGGAAAAAATTGGAAAAGATGGAGCATTCCACAAACGATTGAGC
ATAGAACGGGTGAGGACAGTGAAAGACTTTCTGATTTTGCTCCATCTGGATCCTGCACGG
CTCAGGAAT
>NODE_5065_length_29_cov_137.206894
GAGGCTGGTGAGGAGACCTTCCTGCCCACCGATTCAAAGATATTATTAGCTTATATT
>NODE_5066_length_476_cov_90.010506
CGATTCAAAGATATTATTAGCTTATATTAGTTGGAGATTTGCAAATATTAGAGCTAGAAG
TTATGTTGCCTTCAACCAGGACTTTGTGTGCTTCTATGATGTCGTGGCAAGAGGTACGAG
GTCTTGTTGGTTGTATATATCACCTGTATATTTAGGCAACTCTTGAAGGCTACTTTTGGT
ATAGGAATACCAAGTCATCGAGTAATGGTGTATCCTATGTGTCGCTTGATGATTGGCTGG
GCTGGGACTGTGAACGAAATGGCGGTCTTGGTTCTTTTTTCCAACTTTAGGGGGATTGGT
TATGTAAATATTGAAGCCCTGTTCTGAGAAAGTAGGTGTTAAGATTAGGTGCTACGAATG
TTACAAATGATTGAAGCCAAAATCTTTTCAGCTTATACTTTGTATAGAAGCATTTCTGTG
AACAATAGAGCCCGCTAAACTTTACGTTTAAGTTCGAGGCTCACAATCTGATGAGAAGAT
AATAATTGTTGCATTAAAAAAAAA
>NODE_5067_length_110_cov_10.145454
AGAAACTCGTATCTCCTTGTGACATTATTGGCCAAAAGATGGCTATATTAGTGAAGCTGA
CTAACAGCCAGAGATGGCTGTCTTAACAAATTTCTATTGTATTTCCTTTAGGAGTTCTAT
GGAAGATGTGTTTCCTTG
>NODE_5068_length_124_cov_11.072580
TTTATTGTCAGGGACCATCGTGGAGAGTGTGAGTACCTTGATATCTTTACTTTATTTATT
TAATACAGGATAATTCAATCAATTGCAATCTCGGTATATATGTTTTGCTATGGAACCTAA
AGGATGTTCACAAGAAAAAGTGATAAAAATGC
>NODE_5069_length_58_cov_31.706896
GACATATCCTAACATTTTTAGAAATATACGATATGCTCTCGACTTCTTGAAGTTTGAAAG
TTTTTCTTTTTTTTTTTCTTTGATGA
>NODE_5074_length_82_cov_18.756098
GGTAGCTAAAATGCTTCCCCAAACAGAGTCGATATTGCTCTTGATTTCTTAAGGTTTGAA
AGTTTTTCTCTTATTTTCCTTTAATGACTTATTGATATCAATTTATGTCT
>NODE_5077_length_80_cov_73.812500
TATATACTTTTCTAAAAGGTAAAGGGTTATATGGTGATTGGTGAATTACCAAAAGTAGTA
TAAAAGGCTACAAAAATAATATGCATTAGCTAGTAAAAGAGAGAATTC
>NODE_5078_length_78_cov_47.102566
AATTCAATCTTTACGTCATCCAATATTACAGTTATGTTACGAGCTTGTCTTGGCAATCAA
CCGTTTGAGTCTCTTAGAGGACTCAAACGGGGGTAATTTGGTCATT
>NODE_5079_length_115_cov_33.469566
CCCAGTTTTGGCCCTGAATTCTCACCATATATAAGATGATCCTATAAAATCTTGTCAGAT
TCATTTCTTATCCTTTTATCCTACACTAAAGAAGGAACAGAGGGACAACTAACATATAAC
TCTCGTAAGTTATTGCACCTATT
>NODE_5080_length_143_cov_22.216784
CTTTGCTGTTGGTTTGGCCCTGCTCATAGTATCAATGATTGATTAAATAAGCTCTCCAAA
AATGCTACCAATGCTATTATTTTTGTCCCCTTTTACCATTTTCATATATATTTCCTTTTT
GCTCTTTTGAATGGCATATAGGACCCAGTTTTGGCCCTGAATTCTCACCAT
>NODE_5082_length_74_cov_21.445946
ACCTGAAAGCCGAAACGAATTTACCAAAAACATGAATAAAAGATTCAGCAATGTTCAGCA
AGCCTTGGAGATGTAATGAAGTAGAACTATAGAGTGTAGAAG
>NODE_5083_length_127_cov_15.102363
AATACAATATATGCGTATGAAGAAGTATACGTTTTTATTTGTTCTTACATAAGTTTATTG
TGTAGAAATAACATTCATAGAGTACTCTTATAGTGGATCAACTAAAAGTTGGACGACGTA
AAAATCGGAATTCTCTCTTTTACTAGCTAATGCAT
>NODE_5084_length_70_cov_48.285713
AATTAACCTCAATAACTGATATATTTTAGTGTGTAAAATCAAATCCACCTAACCTAAACA
TATGAAATAACATTTGAGACGAGGCTGAAAAGACAACC
>NODE_5086_length_33_cov_21.000000
AGACGAGGCTGAAAAGACAACCATAATATCTCTAGAAAACTCAAAACTTCACGTATAGAC
A
>NODE_5097_length_42_cov_142.619049
ATGCTAGGTTATAATGGTACCATTCTCCGAAAATATTGATACCTTGGTACCAGTCCTGAT
AACAATTTGA
>NODE_5098_length_92_cov_74.347824
CTTGGTACCAGTCCTGATAACAATTTGATACCAATGTCAGGTTATAATGGTACCATTGTG
TTTTATTTTGGGTGTTTGAGTCTTTTTTGGACTCAAACCGTTGGTTACCAAGCCTTTCTC
>NODE_5099_length_94_cov_94.127663
ATAACTCTAATATCCAACTTAGTTGATCTATTATAAGAGTACTCTATGAATGTTATTTTC
TACTCAATAAACTTATGTTGAGAAAGAAAAATGGATACTTCTTCATACGCATATATTGTA
TT
>NODE_5100_length_199_cov_31.432161
ATACTTCTTCATACGCATATATTGTATTTCTCATTGTTCCATAACATATTGATTCACCGA
GTTAGTACGTAGTATATACTGATAGAAGTGAAAGCTTGTGAGAAATCAGCAGTTAATCTA
TGATAATTAATAGAAATTGGAAAGATGATAAGAAGGATAATTATATGTATATTAAAGCAA
GGTAGAATATTATCTGAACCTGTGGCCAAGACAAGCAGGAGCACAAG
>NODE_5103_length_54_cov_453.222229
CAGTTTTCTTGCAGGAGACACACTTCTCTTGAGTACCACCAAACATGCTAGACACTTTGC
TGTTGGTTTGGCCCTGCTCATA
>NODE_5109_length_115_cov_267.886963
AATTGTGAAGCTTTAGAGTGCTTTTGCAATGATGACATCTGAAACAAGCTTTGTGAAAGA
CTTTACCATCAGCTGTAAGTTGATCAACCAAATATACAGTTTTTTCACAAGCTTTGCACT
TCTGAGTTGTTCCTCCAAATGTT
>NODE_5110_length_70_cov_26.400000
TTCTTTTGTTGGAGGACTTTTTCTTCCTATGCTTTACTGTAATATGACTTTGGTCTTTGG
GTGTTATAAGTCTGCATATAGTAGTATGAGTTACAGCT
>NODE_5120_length_29_cov_37.068966
CGTACCGGTCATTGTTAGCGACCAAATTGAGCTTCCGTATGAAGACGAGCTTGATTA
>NODE_5121_length_69_cov_32.405796
AGCTTCCGTATGAAGACGAGCTTGATTATTCTGAGTTCTCCCTCTTCTTCTCAACCGACG
AGGCTCTAAACCCGGGTTATATGATCGAGCAGCTTCG
>NODE_5122_length_29_cov_140.620697
ACCCGGGTTATATGATCGAGCAGCTTCGTCAATTCCCAAAAGAGAGGTGGCTTAAAA
>NODE_5123_length_63_cov_33.904762
AACCAGTCCTACTCCACAAAAAATGACATGACAATCTTTCACAAATCATAATCATATGAT
ATCAAACCAATACTGCAATACATTTACATTT
>NODE_5125_length_156_cov_63.455128
TACATTTACATTTTACATTTACTACCCTGAATTTCATAACTTTATTCAAACAAACATGAA
ACACCCATAATTTCATTTTCTTCCCACAGAAACAAAAACAAGAGAGAGAAACAGGGGTAA
AAAAAAATGGAGATTCCGGTGCCGGAAAACGGCGAAAGATGCCGGAGAAGAGGAACTCCT
AACT
>NODE_5127_length_81_cov_47.283951
GGAACTCCTAACTGGAGGTGTCGTGAAATAGCACTTCCAGGAAGATCATACTGTAAAAAA
CATTACTTTCTAAGCATTACCCGTCAAAGTCGCCGGAAAAGTTCATCTG
>NODE_5128_length_120_cov_65.208336
CGTCAAAGTCGCCGGAAAAGTTCATCTGGAGTAGAGAGAGAAAGATTTTCCGGCGAGAAT
TCCGGCGATGTTATTGAGCCATATCGTCCAGTTATTGATTTTGGTTTTGAAGAAAACCCA
GTTTTGGGAATTGACTATAACACCCTTA
>NODE_5130_length_37_cov_105.918922
TGGTGGTGAGGGAAGTAGTGAGAAGCCGGTTTGGACCGGTGGTGAACCGGGTTTAATGGA
AAAAG
>NODE_5134_length_117_cov_167.290604
TGTTCATGATGATGATGGTCATGATGATGTTAAAGAATTAAGGGATGATGATCATGATGA
TAATAAGGATGAGTTTGAGAATGTGGGTGGAGTTTTTGGTGGAAATGAGGATGTTGGGAA
GAGGGTTAGGGAGTTATTTGAGTCT
>NODE_5135_length_34_cov_184.294113
GAAGAGGGTTAGGGAGTTATTTGAGTCTGATAGTGAACAAGATGATTGTTTTGAGGTCAA
GA
>NODE_5136_length_53_cov_215.528305
GAACAAGATGATTGTTTTGAGGTCAAGAAAGATGAAATATTTGAGGAAGAAACGAGGGTT
CTTGATGAAAAACTTGATGAG
>NODE_5139_length_64_cov_137.093750
TGATGGTTGTGCATTGGTGGGGATTGAATATGAAAGTGGTTTGAAACGTTCAAAAAGGAG
AAATAAGGATGTGATTGTGGTTGCTGAGGTTG
>NODE_5141_length_92_cov_86.793480
TCGAAAGCTGGGAGGAAGAAGGTAGTGAGGCGTGGATGGCCCAAAGGTTCCAAGAATGAA
ATGAAGGATGTGATAGTGGTTGTTGAAGGAGAATTGGAGAAGAAGGTTGAGAAGCGAGGC
>NODE_5149_length_404_cov_78.834160
TTGGGAAGAAGGTAGAGAGGCGTGGGCGGCCCAAGGGTTCGAAGTCTAAAAAGAGTGTAA
ATGTGGGTAGTGATAGGCAATTAAGAGGTTCAAAGAAGAGGAAGAAATGTGAAGGGGCAG
GGGTTTGTGGGGAAGGTACAGAACAAATGAGTGAGACAAGTAGTGAAGTAATGGAGGTTT
TGAGGAATCATCCTAGAGAACTTGATGGTGCTAAAGAAATGGTTCTTGAAACTGTGAATG
ATGAAAGTTTTAGGGGTACTAATGATCTTAAAACGCGCTTTTCTAGGAAAAGAAAGAAGC
GTGGACGACCTAAAGGTTCAAGAAATGGAAGATCAATTCTTGTTGATGGTGTCCTTCACA
AAGTTATTAGTTTACCAAATGGAGGAAGGAGCTTGGTTGTGCAAAAAGATATTGGCCTTG
TGGAATTATCAC
>NODE_5150_length_29_cov_31.137932
AAAGATATTGGCCTTGTGGAATTATCACATTGTGGAATGAAAAATGTTGATGATGGT
>NODE_5151_length_143_cov_60.713287
TTGTGGAATGAAAAATGTTGATGATGGTGAAATGTTACATGAATCAATAAATGGAGATAT
GAGACCTTGTAGAAAGACCTCTAACTACCAGTTGAGAGCAAGACATACTCCAGAGGGCGC
CAATGCTTCGATGCAGAGTTCAATGTGTCACCAGTGCCTCAATTCCGAGAA
>NODE_5152_length_44_cov_40.636364
TGTGTCACCAGTGCCTCAATTCCGAGAAAAACGATGTTATTGCTTGCTCACATTGCAAAA
AGAAACGTTATT
>NODE_5153_length_49_cov_54.244900
TGCTCACATTGCAAAAAGAAACGTTATTGTTTCCCATGCCTTTTAAAGTGGTATCCTGAA
AGAACAAGGAAGGAAGT
>NODE_5154_length_200_cov_45.185001
ATAACATACCTTGTTTTCTCATTATCTCCCAATCTTCCCCCAATTTATTCTCCTCAATTC
CATTAAACAACAAAAATCCCTCATCAAATTTGTAACTTTCTCTCCTATAATCTGCATTCT
GTTCTTTTGTTGGATGATTGAAAACATATACAAAAGAAATATTAACAAACAAAAGTGTGA
ATGTTTTAATGGAGTCAAAAGGTGGTAAAAAGAAGTCTAGTAGTAGTA
>NODE_5157_length_62_cov_116.483871
ATTCATTACGAAGCTCCTCTCGATTACATCATTGAAGACGTTCGACCTAACGGTGGTATT
GAGAAATTTCGATCTGCTGCTTACTCCAAC
>NODE_5160_length_46_cov_45.760868
AACTGCGTGAGGAAACCATCCTGATATTTCCTGTGGTTTTTGGCTGATTTAATAGAGTAG
AATTTTACGTCCAT
>NODE_5168_length_38_cov_93.736839
GAAATCGTCTCGGGAATTGGGTTCGAGGGTTTCGAGAAACGTCTCGAAATAACATTCTCT
AACCCG
>NODE_5169_length_33_cov_13.545455
CTTTGACTCGGTCACAACTCGACTCGATTCTAGACGCAGTTGGAGTAAGCAGCAGATCGA
A
>NODE_5170_length_63_cov_106.380951
GCAGCTTCATGCACTATTGTATCCAATTTGTCGAACTCAATTTTCGACTCGTATGTATTA
TCCGAGTCGAGTTTATTTGTGTACACGAACA
>NODE_5171_length_29_cov_180.482758
GTTCCCACGCCTATGTTTTAGGTGATCCTACGGCTAAAAATCGTTCATGGCATGTTT
>NODE_5189_length_67_cov_128.059708
TTTTGATCCGGGTTTGGTTTGGTTTGAAACGGTGGTTCGGAGGGCACTTGGGTGCTTTGA
CCCGAGTGAGTTTACTGTTGCTGTCACGTGCTTTG
>NODE_5190_length_40_cov_151.675003
TGTGTGATGCATGCGCCTTTGCCGATTTTGGCTTTGCCTTGTTGGGAGCGCGTGGAAGTG
GTGGAGGA
>NODE_5191_length_62_cov_14.741936
GTTGGGAGCGCGTGGAAGTGGTGGAGGATGGTGGGGAGATGGCGGCATGTGGTAGCGAGA
TTGGGGCTTATGGTGGTGAGATGACGGCTT
>NODE_5197_length_87_cov_27.735632
TCACAACTCGACTCGATCCTAGACGCAGCTTCATGCACGATTGTATCCAATTTGTCGAAC
TCAGTTTTCGACTCGTACGTATTGTCAGAGTCGAGTTTATTTGTGTACACGAACA
>NODE_5198_length_108_cov_68.083336
CCATAGGAAGAGACATAGATAGGCACACAAACCACTAATATAAGTATAATACCACAATAC
ATTACGTAATTATCACTAAAGTCCTACTATAGTTACTTGAGAAAGTAAAATAAGATAGGA
GCTAGCACCACATATA
>NODE_5199_length_49_cov_122.387756
AATAAGATAGGAGCTAGCACCACATATAAAATATATATTATAAAACCTGGAAATATATAT
GACATCACATACCATTT
>NODE_5204_length_29_cov_110.172417
TTGGCCTTGGTGCCCTTAGAAGTCGGGTAAGTTCGGGTTGCCCCACTTAGGGAAGAG
>NODE_5205_length_30_cov_153.133331
TAGCTAGAAGTAGTTATACATCACCAAATTAAAGATGAAAGATATTGAACCACTTAAA
>NODE_5208_length_76_cov_15.750000
ATATGAAGGTGAGAGAAGTGTGAGGATGTGCATATATACCTAATATAGGAGGTGAGAAAG
CATTTATTATAGGGAGAGAGGGAAGAGAAAAGAGAAAATTGGTG
>NODE_5212_length_61_cov_17.295082
TGAAAGTTCTTCATCACCACTTTCTTCTTTAAGCGTAAATCACACAATAATAGTAAAACG
GTGAAATATATGAATAGTGTCAAAATACA
>NODE_5215_length_40_cov_168.425003
CTTCTTCTCTCCCTTCTCTATCTCTTCCTTCTTCTTCCTCAATCTTCTTTATCCTTAAAA
TTTCTCCA
>NODE_5216_length_76_cov_99.986839
AATCTTCTTTATCCTTAAAATTTCTCCAAAAATGGCAGCAACAGCAACAACAAACCCTTT
ACTGAAAACCGTTTCAATGTCACACACTTGTTTCACAACTTCCC
>NODE_5217_length_35_cov_215.399994
TTCTCAACTCCATTAAAACCCACCAAGCTCAATCTCGCCCTTTCTATTTCCCTCAAAAAA
CCC
>NODE_5218_length_36_cov_446.194458
CAGAAAAGGCTGTTGAAATGTTGAATGGATTTGATTTGGATGGACGGACCTTAACTGTAA
ACAA
>NODE_5223_length_177_cov_58.689266
AATGCATTCAGATGCCCCTGAAGAGCAACAGATACTCTCAGAAGAGGAAGGCCCAGAAAG
TACAGGTTTAATATTAGCGTTCCAAATACGAAATATTCTATCTACAGCTAAAGTAGCTGT
ATCCAGTACGAATAACAGTCGCAACTCACAGATATGAGAAGACACAAACCTCGAAAGAAT
TTTTTGCAAACTTACATATATCAAA
>NODE_5224_length_138_cov_87.094200
AATTTTTTGCAAACTTACATATATCAAAATATGAGATCATTTTGTATTACCATTCTTAAG
CAATTGCATGAACTAGCTAAAAACACAGCATTCTTTGAACTCGCAGGTGTCAAAATATGA
GCTATAGATAGTCTCAATCAAATAGAGGGGGCAAAAAGAGATAAAG
>NODE_5227_length_72_cov_18.611111
GTTGGAATTTTACATAGTTTTCTAAATTTATCTTTGCTCACATAGTTAGGCCCTGTTCTT
TTGGACTTATTTTCAATTCAGTTAATTTCAGTTCAGTTAA
>NODE_5228_length_60_cov_21.333334
TCAATTCAGTTAATTTCAGTTCAGTTAAGTAGTTTCTTCTCATAGTTTTCATTCAGTTTA
GTTCAGCACAGTTCAATTCAGTACAAAA
>NODE_5229_length_85_cov_17.235294
CATCATTTAAATCAACGGCCACGATTTTCTCTCTTTGTCCTTAAATACAACTCCTTCCAT
TTCTCTTTCTCTCTTGAATCCCGATCTTTACCACCGTCTAATAAGCATCACTC
>NODE_5230_length_90_cov_18.122223
TCAATTCAGTTAATTTCAGTTCAGTTAATTTTCTCAGTTTAAAAGAACGGGGTCTAAGTA
TTAATAATATATTGTTGGTGTGGCATGGCAGAAATGGAGGGAGGAAATAATGGGAGAT
>NODE_5232_length_43_cov_7.813953
GAAGCTCTTCTCCTCCTTAGGATGTCTGCTCCTGATATTCCATCTTCACCTTCTAAGGAA
ATGGAGGGAGG
>NODE_5233_length_418_cov_36.808613
AAAATAATGACTTCTCGAAATTTCCATAAAAATGTACCATCTTCAATTCTTCTCCAACAC
CCCTTGAAAACTTCAACGTAACAAAAGCGACTACTCTACTACTCCCATACAAAGGCGGCA
CTAAACAGAAAAATCTAAATCCACAACAGTGGCAAACCCTCGTAATTATCCACAAATCAG
ACCCTTATTAGCATCAACCATGACAAATCAAGGGACAATTCAGTCTTTTCCAACTCAAAC
AAATTGTCCCTAACTCACGTGACAACCCCACCAATCCCTCTCTACATTGCCACGTTTACA
AATCTTATCTTATTAATTTCCTCTCCATGACGTCATCATCTAAATCAACGGCCACGATTT
TATCTCTTTGTCCTTAAATACAACACCTCCCATTTCTCTTTCTCTATTGAATCCCGACCT
TTACCACCGTCTAATAAGCATCACTC
>NODE_5236_length_484_cov_232.491730
AAAAAAAAAAAAAAAAAAATAGGTTTGTAATTAGAAAATCGAGCTCCGGATTCGCAAAGG
AAAAAGTTCCAGCGGAAGGGATTACCATACAAAGACCTTTAAATGGGTAAGGCAGGTGAA
AGCAAGAAGGGAAAATTTGATGTAGAAAAGCGAATTCGTAGGAAACAAAATTAAGGTAAT
TTCACCACTATTGCACTACATAATGAGGATCCTACCACTGTTAGGATAAGAATGAAATGA
ACATGAACTCAATTACTGAAGAACTATGATGAAATTTTCAAATTTGTCAACGTTGACGTC
AGCAGCGGAACTTTAGTTGGGGCTCTATTCTTGTAGTCTTTCTCCAAGACTGCTGCAGCT
AGAGAATGCAACTCTCCACTCTCCTTATCATCCCTGTTTCGGCCTTTAGCCAGCTGCCCA
ATGGCGGCAGTACACAGGCAAACACCATAAAGTGCTCGAGTGTTCTTGCCTCCAGTGAAA
TCTATGGTGGAAGCATAGTATTTCTTGGCTGT
>NODE_5239_length_93_cov_89.537636
AAAAAAAAAAAAAAAAAAACAAAGATCGTAGAAGTTGTATTGTCGTGGAATTGGTTGAAG
ATCCATCGATGATTAGTAGCAGCAAAACCAAGTAGTAGCAGCCAAACCAAAAACAAAACC
A
>NODE_5241_length_86_cov_309.186035
ACTAAACAAAGGTACTCCCAAGCACCCCCACCACCATGCTCCACTTGAGACTCTAATCTC
TTCAACTCTGCCTCGTCTAATTTGGTCACCATCTCAACCTTCAAATCTCTGCTT
>NODE_5242_length_74_cov_822.445923
TTTTTTCTACTGGATGTGTGATTGGAGGAGAGAGAAAAAAGAGACTCGAAGAGAAAGAGG
ACTTGACTTTCACTTGGTTTTGTTTTTGGTTTGGCTGCTACT
>NODE_5250_length_166_cov_146.783127
CTCAAAATCATATTCTTAGGTGAAACTCAAAATGCAACAACCCCAGGTGAATTTACCTAC
TGCCTCTTCGCCGGTGTAATCGGCGTTCTGAAAGGTTTTTCTACCAAAACAATAACCAAA
GCTTATGACATCACTGAACTACAAGCCAATGAGCTCCTTAATAGCCAAAAACAGCCTTTG
ATCACCTCGCTCGA
>NODE_5251_length_29_cov_232.379303
AAAAACAGCCTTTGATCACCTCGCTCGACGAGGCGAAAACCATGCCAAAACATTCAG
>NODE_5252_length_57_cov_80.649124
TTTCTCCATTGTTACAACTTCGAGTCCTATACTAGGAGAATTAGCTGGGAACAAATCAAT
ATGGAAAGCGCTATCTCATCAAGTG
>NODE_5258_length_113_cov_125.433632
ACATATCAATGTTTGTATTAAATAAAAAATATGGAATTATAAAGTGAGTGTTATAGTTGA
AATTGTAATGAACCTTGACCTAAACTAGTATTTTGACATGGGCGATGCCGCGGGTTAGTT
ACAATTATCAAATAAAAAAAA
>NODE_5259_length_174_cov_15.350574
AGGTGACGTATTGAATTGGTAGTAATTGAGGATTTTTGCTGAAAATGGAAGGAAAGAGCA
ATGGAAAGATAGCAATTATGTTGTGATGGACAGGAAGAAGGGAAATGAAAAGATTGCAAT
TCCTTTTGGTTCATAATTAAACGTCGTATAAGTATTGCATTCAGCAGCTTTTAAGAGGAA
TGCTCAATCCGGTATAGGAGTT
>NODE_5260_length_110_cov_45.345455
CACTCATCACTCTCAGTAGTCCCCATCTGCAAGAATCATATTCCCTTCTTTCAATCAAAT
TGTTGCCAACCCATACCCTCTTAACTTTTTTTTTCTTGGGCGGCTACTTTTCACTCCACT
TTTCTGTGTTTCTCTTCA
>NODE_5263_length_1741_cov_105.775993
CTTCTTTTTTTCTCTCTCCTCTGTTTCTCTTAAGTTATGTCGAAGGCTATTAATCTTGAA
GACATTAAAAATGAAGCTGTTGATCTGGAAAACATTCCAATCGAGGAAGTGTTCGAACAG
CTGAAATGTTCCAGGGAAGGTTTGACATCCCAGGAAGGAGCCGACAGGCTCCAAATTTTT
GGACCCAACAAATTAGAAGAGAAAACGGAAAACAAATTCCTCAAGTTTCTTGGGTTTATG
TGGAACCCCCTTTCATGGGTTATGGAAGCTGCTGCCATCATGGCCATAGCACTTGCTAAT
GGAGATGGGAAGCCACCAGATTGGCAAGATTTTGTTGGTATCGTTTGTTTGTTGGTCATC
AACTCTACTATCTCTTTCATTGAAGAAAACAATGCTGGAAATGCCGCAGCTGCCCTCATG
GCTAATCTTGCTCCAAAGTGTAAGCTGCTTAGAGATGGGCGATGGAGTGAGCACGATGCT
GCATTATTGGTACCAGGAGACATCATCAGCATCAAATTGGGTGACATTGTCCCTGCTGAT
GCACGTCTTCTTGAAGGTGATCCTTTAAAGGTTGATCAATCTGCCCTTACCGGAGAATCA
CTCCCTGTAACCAAGAATCCTGGTGATGAAGTTTTCTCCGGTTCAACATGCAAACAAGGT
GAGATTGAGGCTGTTGTGATTGCCACTGGTGTCCACACCTTCTTTGGGAAGGCAGCCCAT
CTTGTCGACAGCACCAACCAAGTTGGTCACTTCCAGAAGGTTCTTACCGCCATCGGTAAC
TTCTGTATTATCTCCATTGCTGTCGGTATGGTGATCGAGATCATTGTGATGTACCCAATT
CAGCGCCGTAAATACAGACACGGAATCAACAATCTGTTGGTTCTGTTGATCGGAGGTATC
CCTATTGCCATGCCTACAGTGTTGTCTGTGACTATGGCTATTGGGTCCCACAGGCTATCT
CAACAAGGAGCTATTACAAAGAGGATGACTGCCATTGAGGAATTGGCTGGTATGGATGTT
CTCTGCAGTGATAAGACTGGTACCTTGACTCTCAACAAGTTGAGTGTTGACAGGAACTTG
ATTGAGGTGTTTGCCAAGGGTGTTGACAAGGAGCATGTACTTCTCCTTGCTGCAAGGGCT
TCACGTGTCGAGAACCAAGATGCTATTGATACTTGCATGGTTGGAATGCTTGCTGACCCT
AAGGAGGCTAGAGCTGGAATTAGGGAGGTCCACTTTCTTCCATTCAATCCTGTGGAGAAA
AGGACTGCTCTGACATACATAGATGGCAATGGCAACTGGCATAGAGTTAGTAAAGGTGCA
CCTGAGCAGATTATTGACTTGTGCAATTGCAAGGAAGATGTTAGAAAGAAGGTTCATAAT
GTGATTGAGAAGTTTGCCGAACGTGGGCTCCGTTCATTGGGTGTGGCAAGACAGGAAGTG
CCAGAAAAGAACAAGGAGTCTCCAGGTGGACCATGGCAATTTGTTGGTCTGTTGCCACTT
TTTGATCCTCCAAGGCATGACAGTGCTGAAACCATCCGCAAGGCCCTTAACCTTGGTGTC
AATGTTAAGATGATTACTGGTGATCAACTTGCCATTGGTAAGGAAACTGGTAGAAGACTT
GGTATGGGAACAAACATGTACCCATCTGCTGCTTTGCTTGGCCAAGACAAAGATTCAGCT
CTCGCTTCCCTCCCTATCGACGAGTTAATTGAGAAAGCTGACGGTTTTGCTGGAGTTTTC
CCAGAGCATAAATATGAAATCGTCAAGAA
>NODE_5264_length_191_cov_187.277481
CAGAGCATAAATATGAAATCGTCAAGAAGTTGCAAGAGAAGAAGCACATTGTTGGAATGA
CCGGAGATGGTGTCAATGATGCTCCTGCACTGAAGAAAGCAGATATCGGTATTGCTGTTG
ATGACGCCACTGATGCTGCACGAAGTGCATCTGACATTGTTCTCACTGAACCTGGTCTTA
GTGTTATCATCAGTGCTGTCCTAACCAGTAGGGCAATTT
>NODE_5265_length_43_cov_133.488373
AGTGCTGTCCTAACCAGTAGGGCAATTTTCCAAAGGATGAAAAACTATACTATCTATGCA
GTTTCCATCAC
>NODE_5268_length_55_cov_5.000000
ATTTCAATGATAAAGAAACCCACCTTTTCTGTTGTCTCAAAAAAAAAATTAAATAATAAA
AATTACATGTTCTCCATAATTTT
>NODE_5272_length_162_cov_47.790123
AATAATCCTTTGAGAAAATCTCTAGATTATGCCAATATTGTTGGCCACATTGCCCAATTG
CTCAGAATCTCTCACAAAAGAAATCACAACAGAGTGAAACATGGAGTATAATTAAGCCAA
GTAACAGTATTCAAACCACCATAAAACAGTGGCTGAATACAAATGCATTTTACATTGAGA
CAACAAAAAA
>NODE_5280_length_74_cov_33.459461
TACAATTTTAACAGCATCTCATCTCTATTCTTCTTAAATTTATTCGAAGAATTTTCACCT
CTTTTTAATGACAAATGAAGTTATGATCAAAAAAAAAAAAAA
>NODE_5281_length_114_cov_43.842106
GAAACTCTAATTTAGCTTAACCACTAAAATACAATCATCTTATATACGTCTGTGACAAAC
TCCTCCATCACCGAACGTGCTACCCAATCACTTCTCTCCATTTATCAACAAACATAAAAC
ATTCTCTCCCCTCCCAAAAAAA
>NODE_5282_length_86_cov_379.604645
AGACTAATGGTTAGTTTCGCCGGTAAAATTATCCCACGTCCTCACGACAACCAACTTCGT
TACGTTGGCGGTGACACGCGCATCATCGCTGTTAACCGAACCACAACTTTCTCT
>NODE_5284_length_305_cov_142.291809
TTTGAGTGAACCCGTACCCGGTTCAGCACCCGGGTCGCCTGCTTTCGGATCCGCCTCTTC
TGCCCCATCCATGCCGAATCTTCCCCCGGTTAAGACGAAACCCGAAAAGACTAACTTGAA
CCCGGTTGAGGATGGTGGGTCGGGTGGGTCGAGTTGGGGTCAGAGTGTTAACCCGGGTTC
TCCATATCCAGCACATGCGGTTCAGCAGCCGATACCGGTTTATTATGTACCGGCTGCTGG
GGGTGGGCCGGGTATGGTGGCCCATAGAAATGTGGTTCCAGTTCCGGTTCAAGTACCGAT
TCCTGGACCGTATGTGGCGCAATACGGTCCAGG
>NODE_5287_length_118_cov_138.016953
CGGACTTTTCAAGGTTGAAATTACTTACACCTATGGTCCGAATATAATTGTCATTATAGA
AGTTTAATGTAAACTATTGTTGATTGTGATAATTAAAATTCAGACAAAGGCAACAAATAA
ACTCAAGCTTATGTGAGCTTTTATAT
>NODE_5288_length_89_cov_92.157303
AAACTCAAGCTTATGTGAGCTTTTATATTGCATTATGATATGATATGATTATGATGAGTG
TCATTACTGGAATATACTACTATTTACTTTTGTTCAAAGAGTTAGAAAGTGTGCGAC
>NODE_5290_length_32_cov_52.406250
AAAAAAATAAAACCCCCAGATTGTGTATTCAATAAAATCAATCCCCAAAGTTTTTAATAA
>NODE_5291_length_92_cov_99.391304
TTTCAAAGCTTGAGTATAATATTGGTCATTTGGTGCTACAAAATTTAGTATAAATAGATG
GAACATAGAAGAGTGATTTAGCAACAATAGAAGCTACAACACTCTCGATTGTATAATTTA
>NODE_5295_length_81_cov_284.864197
ACAATTTTTATTTATATAGCACAAGAAAACCATATATAGTTTTCTCATGGCTGGCCAAGA
TGGACAATAAGTTAACACGAAAATATTACAGCAAATAAAGTCACCCTGA
>NODE_5301_length_164_cov_69.439026
GTTTTATGCAATTGTCTTTTCTTTTTTACCCCCTGTTGCTGTTTTATGTATCAAGGGTGA
CTTTATTTCCTGTAATATTTTCGTGAGAATTTATGGTCTATCTTAACTAGCCATAAGAAA
ACTAGATATGGTTTTCATGTGCTATATAAATAAAAATTGTGTGTATTAATTTAAAAAAAA
AAAAAAAAAAAA
>NODE_5304_length_32_cov_399.843750
AAGAAGAAGAAGCCTAACAACATCACTATCTATGACTATGACTATGAGTCTCTCTCATCA
>NODE_5305_length_91_cov_152.516479
TTTTCGGTTGCTTAAACGGTGTCGTTCGCACCACCGTCGGCTACTCTGGTGGCACTAAGC
TTAATCCTGAGTTCCGCAGCTTGGCCGATCATGCCGAATCTGTACAGATTGAATATGAT
>NODE_5308_length_29_cov_166.551727
CAAAATTGAACAGTTATGCAGCCGAACTTTGTCCCGCAAGGGTTCAGAAGCAAATTG
>NODE_5314_length_56_cov_182.125000
CTGGAAGGTTCTGCTGTTGGAGCTAATTGTCAATGTAGGGAGGTTTTTGCTGATATCTGT
TGTAGAATGAGCTTTCTTGTAAAA
>NODE_5319_length_49_cov_229.591843
TACACCAAGAAGTATGTATTCTCCTATCAATTGTACACTTCTTGGTGATCTGCACACTCT
GCACCATGCACCTGATA
>NODE_5320_length_64_cov_49.906250
AGAATGCAGTAGCAATAAATTGCCCCCTCAAACTATGCTGATTTGCGAACTCAACATCAT
TTTTTGGGTATAAAAATTTATATATGGAGACT
>NODE_5321_length_94_cov_78.393616
GTTTTTTTTTCTTTTCAACACAAACCTCCCAGTCTTCATATATAATTTTTTATACCCAAA
AAATGATGTTCAATTCGCAAATGAGCATAGTTCAAGGGGGCAATTTATTGCTACTGCATT
CT
>NODE_5323_length_31_cov_136.645157
CTTCCGGAGGAGGAGCTCCAGAAATCGAACTTGGCGGCAAAATTGAACAGTTATGCAGC
>NODE_5325_length_143_cov_21.223776
CCATCAACTATGTCATTATAATCTCCCTGAAAATCATTGCACCTTAGAAATCAGATCTAC
CACAAATTACAGAAGCATATCATTTTCAATATCATCCAAATAATTGCCGAGATCAATACA
GACGAATGTGCACTGTATACAAACCTCAGAGAAATCAGCAATGAATTTATC
>NODE_5326_length_76_cov_80.789474
CCTCAGAGAAATCAGCAATGAATTTATCCTTCTCTTTCTCAAGAGAATCTAGTTCCTTCT
GCAGAACTTGAATGAACTGATCAGTCTTATCCTTGGCAATAACG
>NODE_5328_length_67_cov_76.477615
TTTTTTTTTTTTTTTAAGGTAATATCAAGAACCATGATATATATTGAGATAATTATAACA
AATTATCTTTCAGTTTGCGAGCCGCAACTTATTAG
>NODE_5331_length_114_cov_366.122803
ATCCAGCATCTTTAAGCATCTGCCCATACGCCTCTACATCGTGGAGATCATATCCTCGTT
GCTTGATGTACATTGCAAATTCAGCTGAAGGTGGGCCAGAACTCTTGCAGTAGTCACTAA
TTAGAACTTTGCCTCCAGGTTT
>NODE_5332_length_90_cov_40.344444
TCTTGGTGCAATCTGCCACCTCAAACTCCACAGCACACTTGAGCCCAATAGAACGCTCAA
GGGCAAAAGAAATCATATTGATGGAGAGATCAATTCCAACAACCTCAACATCAAAATT
>NODE_5340_length_57_cov_220.263153
CCTCTGAATCAACTTTCTGCCATAACCATCCAATCTGGTTCTGATTCTTCTTGTTTTTCA
CATAAGCTCCAATACACTTGCAGCC
>NODE_5341_length_164_cov_406.164642
AACATCCTTTCAACCAGACGCTGAACCTCTTCATCAGAGAGATACATGAGCAACCAGTTG
GAGAATATGATATCCACAGAATTTGGAGAAATGTTGAGACTGGGAGATGTCACATCAGCA
CACATGAACTTCACATTTTTGTAATGCCCATTTACGCATTCATTCTTCTTTATAGCACTC
TCAATGAAATCC
>NODE_5342_length_44_cov_118.204544
CTTCATATGGTGGAAGCATAGAAAGCACCTCAGGTCGTTCTTCTTTGTCAAGATCGGACG
CTTTGGAATCGA
>NODE_5349_length_74_cov_37.027027
AAGTCCTTGATCTACGGTTAGAAGCCCTGCCTCTTTGCCGCATGAGAAGGAGAAGAAGAG
CGCGCTAACAATACAGAGTTTACAACCACAACCACCACCACC
>NODE_5350_length_34_cov_33.705883
AGAGTTTACAACCACAACCACCACCACCACCTAGAAAATCCACACTTTGTTCAAATGAAT
GA
>NODE_5351_length_92_cov_36.380436
AAAATCCACACTTTGTTCAAATGAATGATGTATAAGCGTGATGCTGAGGGTAGGAATGCA
TTCGGAGCGTCTGCTTTTATAGCCGTGTTTGTATGATAGGAGTGAGGAATGTGGGGTTTC
>NODE_5356_length_106_cov_73.245285
AAGTCCTTGATCTACGGTTAGAAGCCCTTCCTCTTTGCCGCATGAGCAGGAGAAGAAGCG
CGCAATAATAACAACCACCACAACAACACAAGGCACAATCAACTATTCAACTAAGTAAAT
GTTGAAATGTTATG
>NODE_5357_length_116_cov_91.517242
ATCCAGCATCTTTAAGCATCTGCCCATATGCCTCTACATCGTGGAGATCATATCCCCTTT
GCTTGATGTACATTGCAAATTCAGGTGAAGGTGGGCGAGCACTCTTGCAGTAGTCGCTAA
TTAGAACTTTGCCTCCAGGTTTCA
>NODE_5358_length_77_cov_60.623375
CCTCTGAATCAACTTTCTGCCATAACCAACCAATCTGGTTCTGATTCTTCTTATTTTTGA
CATAAGCTCCGATACATTTGCAGCCAATTAGGGAGAGCTCGTAAG
>NODE_5359_length_44_cov_110.136360
TTGCAGCCAATTAGGGAGAGCTCGTAAGGATTTCCATATTCATCTTGCATATGGCATTCT
TTAAACACCTTG
>NODE_5362_length_127_cov_78.968506
TGAAGCAGCCATTGTAGGATCTAAAATGTAAGAAAGTGATAGAAAAAAAGAAAGATGTGG
AAGAATGAGATGATGTGGAAGAAAAGAGTTGGAGATTTAAGAGCCCTCAATAGCAAGGCG
AGATCTGGAGAAAGTCCTTGATCTACGGTTAGAAG
>NODE_5363_length_200_cov_37.955002
AAAATTGCTGGTTTAATAGGGGAGGCCTGTCACCGTTATGCCTAGATGATGTTCTGCTTG
AAATGTACAAAGCTGGTTATTTTTTACGGATGAGTGATCTTGCAGATCCAACTAGTGGAA
GATTTTCTCAGCTTCTCAAGAAAATTATACATTTCCCCATTACCTTTAGATCATCAGCTT
CAAATGATATTCTCAAAGATCGTCTCATTCTTCTAGTGATGCTGGAGG
>NODE_5364_length_62_cov_13.629032
CGTCTCATTCTTCTAGTGATGCTGGAGGTTCATAAGTTTATTGGTCTTCTTTTACTTCTA
TTTACATTTCCATGAGTACTTACAACCAAT
>NODE_5365_length_73_cov_15.068493
GTCTTTATGTGTAACTAATTGCGAAGTTATCAGTAATCTCTTTGACTTGACTTCTAAAGT
TGATGTCCTCTTTTCAGAATCAGCATCGTATACAACTGTGG
>NODE_5368_length_77_cov_26.831169
CCCTTTAATTGCTTTATATTACTACAATTGCGTTCATGATACTAACATCTTCTCTCTTTT
TAAAAATATGGTGTGGAAGATGAAAAATTGCTGGTTTAATAGGGG
>NODE_5370_length_65_cov_20.076923
ATACTCTCTTTGTTTTATTAGGAGTGGGAAATTGTTTTCTGGAATCTTTCTGGGTTTTAC
TTGTTAGGATAAAATTGCCGATATCGTTAAAGC
>NODE_5371_length_34_cov_51.000000
AGGATAAAATTGCCGATATCGTTAAAGCATTAGCAGAAACCCACTGGACATCGTCATGTA
TC
>NODE_5377_length_202_cov_61.297031
CTATTCAGGGAGCGCAATGAAGCATATGCAGTGTTGAGTTACCTGTCAGGACAAGGGAGA
GCAAGATACCTTTCACTTAAAAGAAAAGAACTGATAGAGGGTGTAAAATTGTCTCTCTTG
CCTGCTGCCGTGTCTAGTACTCCAAGTATAGATTCTGTTAAATTGCAATTGGTTTGGACT
CTAGAGGAGCTTCAGCAGCAGCTTGTTGTTGTCGACGAACAATATAAAAG
>NODE_5380_length_29_cov_102.103447
TCAAGAATATCTGCTTTAGCTGCATTACAATCTGGAGACAAGAAATTAGCTCTAAGG
>NODE_5381_length_73_cov_88.698631
ATCTGGAGACAAGAAATTAGCTCTAAGGAACGCAAGGCAGTTGAAGTTAGCTTCAGAGAG
TAGAGAGAAACTAACATCACTCTTCAACCGAGTGGATGAAG
>NODE_5382_length_88_cov_79.011360
GGTGTCTGAAGCTATCCAGCTTGGTGCTCGGGCTATCAAGGAAAATCACATGAATGTCAA
AGAAGTTGAATTGTGTCTGCAAGAGCTTGATGAGTTTATGGATTCCCAGAAAATCA
>NODE_5383_length_41_cov_72.219513
GATGAGTTTATGGATTCCCAGAAAATCATCCACAATGCCTTAGAATCAGCATCGTATACA
ACTGTGGAT
>NODE_5384_length_101_cov_14.900990
CAGCTTTTGAAGTTCCCTTTCATCTATCCATGTACTCATGTACCTTTGGTTGAGGAAAAG
GCCTTGTTGAAGTTAAAGTTGTGTCTGATCTACTCCTGCGTGCTTATGTCAACTCAGTTA
AAAATTAAA
>NODE_5385_length_169_cov_137.568054
AAACAATCCCATATATTTCCTACTTCTTGTTCATGAAATATTAACTCAAGTATTAACAAC
TCCCCTAGCCTAAAAAGGCCTGTACAGAACCCCATACCGGCGCTTCGGCATCAAAGAAAG
TGCCCAACACCACTTATACAAACCATATCGATCCTATAAAATCAGCTACTACAATAGAAA
GCAGAACCTGGGCAAGG
>NODE_5386_length_36_cov_33.277779
TACAATAGAAAGCAGAACCTGGGCAAGGGAAAGAAAAGTAATGAGGGGGGAGAGCAAAAT
CACT
>NODE_5389_length_62_cov_95.064514
GCATTCGAGCAACTTGACCCATCTTTGGACGCTTCTCAGAATCTGGATCTACACACCTCA
AAGCGGTCAAAAGTGCTCTCTTAAGAGCCC
>NODE_5390_length_262_cov_102.816795
CCACCTCTTCTGCCCGTCTGTTACCAACCATAGTTTTGAGCCAGTCCACTAGGTTTACCT
CATTCTGGGGACGAGCATAATCCACTGGGTCCCTCCCCGTAATAGATTCCAAGAGAACAA
CCCCAAAACTGTAGACATCACTTTTCTCATTCAGAAGACCACTATTGGCATATTCTGGAG
CCACATACCCAAATGTACCCATGACTCTCGTTGCAATGTGAGTCTTTCCGGCACCCAACA
ACTTTGCCAAGCCAAAATCAGACACCTTTGCATTAAACTCATCATCTATC
>NODE_5391_length_69_cov_102.985504
CACCTTTGCATTAAACTCATCATCTATCAGTATGTTACTTGACTTGATGTCCCGATGCAC
AACCTTAGGTTCAATGGCCTCATGCAAATAAGCTAGG
>NODE_5392_length_51_cov_79.274513
TTCAATGGCCTCATGCAAATAAGCTAGGGCCTTAGCAGTGCCAATAAGAACCTTCATGCG
AGCATCCCAAGTGAGATTT
>NODE_5393_length_177_cov_66.180794
CTTCATGCGAGCATCCCAAGTGAGATTTCCATGTTGACGCATTGCACCATGAAGCCATTG
CTCCAAATTTCCATTATTGACATACTCATAAACCAACAACCTGTGAGTTCCTTCAATGCA
GTATCCAAGAAGTCGAACTAAGTTTTTATGTCGCACATGACCAATTGCCTCCACTTCAAC
CCTGAATTCCTTTTCTGCCTGTCCA
>NODE_5395_length_30_cov_11.000000
CCCTGAATTCCTTTTCTGCCTGTCCACTACAGGTTGTTAAGGAGCCTCTTAATTGCAA
>NODE_5396_length_167_cov_64.712578
AGGTTGTTAAGGAGCCTCTTAATTGCAACTGGAGTCCCATTAATTAGCTCACCCCGGTAA
ACAATGCCATATCCTCCCTCACCAATGACATTTTGCTTGGCAAAGCGGTCTGTTGCAACT
TCAAGGTCTCTTAGAGTAAACCAATGCCCCCAACCAAGGCGAGAAAATTCAGGAAGTCCG
GATAGCGGAGAAGGA
>NODE_5397_length_29_cov_97.793106
TTCAGGAAGTCCGGATAGCGGAGAAGGAGCAGTTATCGGGTGAGAAGAAGGCTTATC
>NODE_5398_length_139_cov_87.330933
CAGTTATCGGGTGAGAAGAAGGCTTATCCCCCATCGGAGACCCAATGCTATCCTTTTCGG
CTCGAGTAAAAGAACCTGAATGACTTTTATTCTCTCTTGTTTGTATTTTCTCGATGTTTG
GATGAACCAAAAGCTTGTCTGAATCCTTCTCTTTGATTCTCTCTAGA
>NODE_5399_length_66_cov_53.196968
TTCAAGCTCTGGATCTGTTACTGCCACCAAACTACATTCATTTTGAAATTCAACAAATAC
CCAGATGCCAAAATCACTCCCATTAACAAAAAAA
>NODE_5401_length_153_cov_74.366013
AAAAAAATCAATGAAAGATGTGGAAAATTCTTGGAATTATGAAATGGGTAAATGGTAATT
GACATTAAACTGCAATCATTCTGAATTTCGACCAAACCCCAGATGCCAAAATCACTCTCA
TTAACCAAAAATCAATGGAAGATGTGAAATTTATTGAAATTATGAAATGGGTAATTTGGA
G
>NODE_5402_length_423_cov_53.836880
TTGAAATTATGAAATGGGTAATTTGGAGTTATGCACAAAATGCAAACTTTAAAAAAGTTA
AGCCTTCTATTCTGAAGAAAACTTGTATGAAAAAGGATAAATAGTTGTTAGAAAAGAAAT
TACAACTTCTATGATTATGATGAACTAGGTTGTTGTTGGAAGAAGGTTTAAAGAAGAAGG
CAAACAGAGTAATCAGTAGTTGGTTGAGTAGAGAGAGAAAGTGATGGAGTACTTCCTTTA
TTGCCCCTTCCTTAGTTTGCAATTGCATATAGTAAAAGAAAAGCATGAAAATGGAAGTTT
CCTCTTTCTCTCTCCTGAAAAAAATTTAATTGAGATCTCAATTTCCTGTTTCTGAAAGTG
ATTGTTAGACAAGTTTTTGTGGGATGAATAAAGTAAAAATAATAATAATGCAATGAACTT
TTTTTGCTTAAAAAAAATAATTCAAAAAGTT
>NODE_5403_length_33_cov_18.818182
CTCCAAATTACCCATTTCATAATTTCAAGAAATTTCAAGCTCTGGATCTGTTACTGCCAC
C
>NODE_5404_length_61_cov_14.000000
CCCTGAATTCCTTTTCTGCCTGTCCACTGCAATTTAATCATCAAAATCATTACAAACAAT
CTTGAAGGTTAGCAGCTCATTAAGATATG
>NODE_5406_length_37_cov_4.000000
AAATTGAATCCACGTATATATATATAGAAAAAAAAAAAGTGATTTTGCTCTCCCCCCTCA
TTACT
>NODE_5407_length_155_cov_38.161289
AAGCTTAGTCTACACAATAACTTCTCTGTTATTTTAGGAACTTAAAAATGGCCTACTCAA
AGGCTTTAGTACTGCTTAGTTTCCTCTTTGCCGCGACTCTTCTCATTTCCTACGAGGTCT
CAGCTCGTCAGCTAGCTGAGTCTACCACTGAACAGACACAGTCTGTGGAGGAGTCTAAGC
ATC
>NODE_5408_length_75_cov_32.799999
GCTACTACGGAGGAGGACATGGACATGGACACTACGGACACGGTGGACACGGTGGATACG
GTGGTCATTACCCACCCAAGGAAGGGGAGAGTGAAGTTGTAGA
>NODE_5412_length_38_cov_1.000000
CATGGTGGATATGGTGGCGGTGGATATGAAAAAAAAAAGTCATGGTGGATATGGTGGCGG
TGGTCA
>NODE_5413_length_166_cov_21.771084
GTCATGGTGGATATGGTGGCGGTGGTCATGGAGGATATGGTGGCGGTGGATATGGCCATG
GTGGTTATGGTCACGGTGGTTATGGACATGGTGGATATGGCCACGGAGGTTATGGTGGTC
ATTATCCCCCAAAGGAGACAAAGGTTGTTGCTGAGGAACAGAAGGGTAACTGAGTATAAT
GCCCTTAAATAATA
>NODE_5414_length_31_cov_77.032257
TAACTGAGTATAATGCCCTTAAATAATATGTATGTACTTTGTGTCTATTTATGTCAAAT
>NODE_5416_length_122_cov_16.278688
CTCCTTCTATCCGCAAGTATTTGTCACATTTGATGATGTACTTTCAAACAACAATGTAAC
AAACAACTTAAGGCGAACGAAGGTAGTATGTAAATCAAAACAAAAGGATTCATCCTTTTG
TGTCTATGCAAAATAGGACATGGATTTCTA
>NODE_5417_length_476_cov_16.756302
CAGCTTGCAAGATGAGATTGAGCTAATGAGAGAAAACAAGACTTTCGCGCGTACGATGAG
CAGCAAACATGATAAGATAAGTGGAGAAAACATGCAAAGCAAAAACTTTTCACTACAATA
AACCCTTCAAATAGGCTACTACTACTACTACTGCCTAGCGCCTATAGAAAGGAGAAAAGA
TCCTTTCTGCAGCTAAATACTTTAGGCTACATATGTCAACTATATTATGTTACACAAAGC
ACCCATGGAAATAATAAGAAGGGCACAGGATATCTGGCTTTGTTTCTTAGACCCATACTC
ACTGTTTTCCCCCATCCCCACCTCCCCTTTCTTTAAGGTAAATAAATCGACGAATCCATA
TATTACCCACATAAAAGAATCAAGTAAAGAGTTGATCATCCAGCAACAAAGAACCTCAGG
CCCTCAACACATGTAAACCAGTACAAGCCTATTTATCTGCACCAATATGCAATACTACTG
TTTTAAAGACTATTCTATCTACCA
>NODE_5426_length_105_cov_91.028572
TGGTAGGTTTTTGGGGGATCATACTGAACATCAGGTGGGGCATTCCTAGAACTGAATTTG
GGACTTCGTACGCTGAAACGAAGATCGTACTGCTAACCACATGGCTAATGTTGCTCTGCG
TCTTTTCTAAAAC
>NODE_5428_length_29_cov_58.758621
CTGCGTCTTTTCTAAAACTCGCCTGTTTACAAATCTACTCGTTATGTTTCTAATGAA
>NODE_5429_length_117_cov_55.803417
CAAATCTACTCGTTATGTTTCTAATGAAATTGATGCTATCTGACTATCTGTGCAATGGAA
TTTTCAATTAACAAGCATGGAACAGTAGAATTGAAGTTGTCCAGTCCATCTACCTATTGT
TTGCATCACAATTGTAGATGACAAC
>NODE_5432_length_35_cov_61.857143
GATATGTGTTTGATTGAGATGTACAATAGAGTATTATCTGATGGTAGAAGGTGTTGAATA
TTT
>NODE_5434_length_67_cov_48.089554
TTTGCCTTACACAATCACACTATATCCTATTCTATTGAGTCAGGTCATCGCTTCACCTGG
GGTCTGTTTTCTTCCTTGTTCTCCGGATCTTGTTT
>NODE_5435_length_75_cov_52.573334
TTTCTTCCTTGTTCTCCGGATCTTGTTTGCGTGGTTTTTTATATGAAAGGACTTATTTCT
TAAATTACTGAGTTGATGGGGCTCGGGATAATGTTTTTTCATT
>NODE_5436_length_35_cov_81.942856
ATGGGGCTCGGGATAATGTTTTTTCATTCTTTAAGATAGGAAGTAGCTTGGGGTGCTTTC
TTT
>NODE_5439_length_226_cov_21.907080
GGAGGGACTAATGAAGGAAGGAGGGAGAAAGAAGATTGAAAAAAAAAATTTTAAATGGCA
AATTACCTGCTGGGACTACTATTGTAAAACACCCTTCAAAGTTGGGACTGAACAATAAAA
AAACGATAGTTGGACTGTTTCTGTCAGGACGCGCATAGTTGGGACTGATTAAATCAATTT
TTCCTAAAAAATTCGGTTAATGCTCAAAACAAAATGAATAGAACAATAAGCATCCATAGG
AAAGAAAGCACCCC
>NODE_5441_length_29_cov_51.241379
CCCCAGCTCGCTCATAGAACCTTTTAGCGACTTCTAGAGCCTTCTCATCTCTCTCAC
>NODE_5442_length_127_cov_104.031494
TGGAAGAGTAACTGGTAGCATAGGCGTTACAAAACAGCAGCTGCGCGACATTGTGAACAA
AAAGTTGCAGAGTGGTCCAACTCTAAACACAATACAGATGTTCACTTTGCCATGACATTT
ATGCTCTTCCAGGTTCTAGCCTGCTAACTGAACCT
>NODE_5444_length_50_cov_77.360001
CCAGGTTCTAGCCTGCTAACTGAACCTGTTAATAACAGTTTACAGGTCAACTGGCAAAAA
TAATCAAACAAACACTTT
>NODE_5445_length_68_cov_19.779411
AAATACTCCGAAAACAACAGGCATGGAGAAAAGAAAAGATCACACAAGAGGAAAAGATAT
TGACAATTTTTACTGAAGCTGTTTGGTAAGCAATGG
>NODE_5446_length_181_cov_34.171272
TTTACTGAAGCTGTTTGGTAAGCAATGGCATTTTCTTCTAAAAACACTAACTCAAGAAAT
GAAAATGCCATCTTTATATAATTCACTGAAGAATCAAATTTGATTTTCTAACCCCAACAT
AGCAAAACGGATTAAAATTCTGAAAGCAGTTGCATCTCAATAATACCATCAAACTTCAAA
CCCTTCATTAGAGACTCTTCACAAATAAT
>NODE_5452_length_369_cov_67.761520
GCTAAAAGGTTCTATGAGCGAGCTGGGGTTCTCCATAAGGTGCAAATCAAACATGGGCTT
GCCATACATACTTTGAATTTATTGCTTTTGAATGGAGAAGCTGGCAGCTATGACTTTGCA
TTCATTGATGCAGAGAAGAAAATGTATATGGAGTACTTTGAGTTGTTGTTAAAGCTTGTG
AAGGTTGGTGGAGTTATTGTGATTGATAATGTACTTTGGCACGGAAAAGTTGCTGATCCG
CTGGTGAATGATTCAAAAACTGCTAGTGTCAGGGATTTCAATAAAGCTATTTTCGAGGAT
GAACGTGTAAGCATCAGTTTAGTACCTATTGGGGATGGCATGACAATTTGCAGAAAAAGA
TGAGAAGTTTTTAAGTTTAGTATGTAATATGTTTTTT
>NODE_5457_length_68_cov_38.455883
AACCTAAACCCTGTTTGTTGACGGCCTGTAATCAATCCTTCTTCCTGCTCCTTTTCTTCC
GAAAGCTCTTGCTGTAAACTACTAGCACTTCTGGAG
>NODE_5458_length_148_cov_48.371620
TTGCTGTAAACTACTAGCACTTCTGGAGACTTGTCACCTAGAAAAGCCATTTCCACTTCT
CTCAAGCATTAGCCCCTGGAAAGCCACGTAATAAGTTCTGCTTGGCGTGTCCCGAATTTC
CATATTGTAGTACACCAGCAAATTATTTAAGACTATTCTATCTACCAGAAGAGATG
>NODE_5465_length_114_cov_34.201756
GAGAGAGAGAAAGTGTTTGTGTGCGATGCGGAGGAGAAGAATAAAAACCCTAATGGGAAG
CGAAGGGCGAGCTAGGGTTTTTATTGTGCCCTTTTATTTTAGATGGGTTCATTTCTTTGA
TTTTGGGTTTTTTTTTTTTTTT
>NODE_5466_length_78_cov_15.320513
TGCAGCTAGAAAAAAGTCATTTAGTCACACGCCTGCGCAAGGAATTCCTGCTCAGCAGCT
CTTCCAGCAGCAGCTGCTACCTTCCATCTTGTAATTTCCTCTTCAG
>NODE_5469_length_51_cov_10.392157
AAGTGATTTCAATGAAAAGATTGATGTTCTATCACCTGTATAAAACGTGACTCACACCGT
GTTTTCTGTAAAAATCCAG
>NODE_5472_length_29_cov_139.551727
ACACAATGTGGCATCTCTGGCTAATTGGCAACTGAACTACCACCAGAATGGTCAGAT
>NODE_5473_length_70_cov_380.085724
TTTCTGTGGTGGAGGATCTGGAGGTACTTGACGTACAAATTGCCCTTTTACTCGAGGCCT
CTGCTCTGCAAGCTTTTTCCTACTTTCATATCGAACCT
>NODE_5474_length_123_cov_15.040650
AGCTTTTTCCTACTTTCATATCGAACCTGCAAGCATAAATTATCATTAGAAGCTTTAACA
AACCCTTCTCTATTCTTTTCACATTCTTGCTTAGTGGCAAAAAGAGTTGTTAGAAGAACA
GCATAGTCTATGAACATCATAATGTACATTA
>NODE_5479_length_43_cov_71.325584
GAAAATTTTCTACCAAAAATGGGTTTGAGAATATTGTTGGTTGAAGATGATGATTCAACT
AGACAAATTAT
>NODE_5480_length_147_cov_148.544220
AAGATGATGATTCAACTAGACAAATTATTTGTGCTCTTCTTAGGAAATGCAATTATAAAG
TTGCTGCTGTTGCTGATGGTCTAAAGGCTTGGGAGGTATTGAAGGCTAGACCTCATAACA
TAGATCTCATTTTGACAGAAGCTGATTTGCCTTCAGTATCCGGTTATGCTCTGCT
>NODE_5481_length_89_cov_189.730331
CAGCTCCAAAACTCGCGCTCCAAGGCAAGAGCTATGTACCAAAAAAGGAAGTGATGCACA
GAGCTCTTGTGGAAAATTAGATATGGTAACTGAGAGCGCATACATGTCTGAAGTCGA
>NODE_5483_length_59_cov_236.406784
TCGAAGCTTGTTCACAGTCAAAGCAGAGAATTTCTCCTGTTTCACTACAAGAACAGGGCA
ATTTCGGCAATTCAAGACATAATTTAC
>NODE_5487_length_58_cov_53.206898
TACTCCCGATAGTGTTGCTGCAGATTCCAAAATTTCATGTAATAATGATTTATATTGTAG
GATCAGATACTGCTGCCTGCAACATT
>NODE_5488_length_52_cov_182.519226
AGGATCAGATACTGCTGCCTGCAACATTAACAATGCAATCGCTCAAGAACATAATGCAGA
ACGACAAATTCATGAGGTAA
>NODE_5489_length_98_cov_384.489807
ACACGGTATGTCAACAAAGCATCACATCCGTCAAATTGGAATCCAACTTCTGTTTCTGCT
CCTAAAGACTACAATGCCAATTCTGATGATCTTAATAATAAGATTATATCCTTCCCAACG
GATCTC
>NODE_5495_length_93_cov_18.849463
AGCCCAATGGGAAATAAAGTTCGTTCCACTCCATAGATTTATGATTCTAAGATTCTGAAA
GAAACGGTTTTAGCAGAGAAAATAGAAAAGTATTTGGTTTGGAAAAGAAATGAAGAAAAA
T
>NODE_5496_length_34_cov_35.352940
TTGGTTTGGAAAAGAAATGAAGAAAAATGTTTTACAATGTTTTATTTAATATTGGGATTG
CA
>NODE_5498_length_69_cov_71.072464
CAAAAGTCTCAAAATATTGATTATATATAAGAAATGCACCAGAACAGAACTATTATAATT
ATATTTACGCAAAACTAGTGGACGTTGCTCTCCGCCG
>NODE_5502_length_30_cov_57.666668
TTTAAACTATATCAAACCAACTAGCTCAGTCAATACGGCTCCTCAATGAAACCGGAAT
>NODE_5504_length_68_cov_18.573530
TGTTTAACTTGTCATTCTGCATGTATTCGTATACAAGGAATCCATGCTTTCCATCGACTC
AATACCCGATGAAGGAAACCAGATTTGGATGGTCCA
>NODE_5505_length_42_cov_23.833334
ATGAAGGAAACCAGATTTGGATGGTCCATCCTGTTTAAGATGTCAACTTCCACTCGAAAT
TCACGCTCGC
>NODE_5507_length_36_cov_45.833332
ATTCACGCTCGCCTTCTGCTTTTTTAAGCGGGGGCAACTCCATTTTCTTGATTGCTACAA
TCTG
>NODE_5508_length_332_cov_27.268072
CTAGGCTCTGATACCAACTATAACACCCCTAAATTTCGAGTGATTCATTAAATTAAATAA
TATTAAAATTCTATAGAAAATTCGGCAGAGTTCCGTTTGAAAAATGGACTGCCTAAAATT
TAATTTAGGACTGGCGTCCGAATTTTAAACCTGTTTCAACAAATCAGCAATCCAAAATCC
AAATTCCCAACAACTCCACCCATTTCAAATACCAACGAAATTCCTGTATAACTACTCGAA
ATCCAAACGTGTTATTCCACGATTATTACGAGAATAATCGCTAAGGAAGAACTACCTGCA
CCAAAACTAATTTAAAGTTTATTTTAAACTATTACAACCCAACCGAATAAAGATTTAGGT
>NODE_5511_length_46_cov_42.065216
TATAGTTTAAAAGGTAAGATTCCTTACTCAAATCTTGAATAGTTACGAGAAAGGTCTACA
AAAGATAAGATTTC
>NODE_5512_length_41_cov_72.658539
GAGAAAGGTCTACAAAAGATAAGATTTCAACTACAATTTTCATATTTACGAGAAAAGATT
ATAAAGGTA
>NODE_5515_length_29_cov_42.379311
TGTATTTGGCTTTACAGTATTGAATCTTGCTCAGCCTGTTTGGCTGATACTACATGC
>NODE_5526_length_35_cov_64.599998
ATATAAAATTGGTTCCTTTGGATATTCATAAATAGCAAAACAACAAATTGCGAATTTCTA
GGA
>NODE_5527_length_58_cov_48.241379
CAAAACAACAAATTGCGAATTTCTAGGATATTGCCTCAAGGACATTATTAGCCACATCAA
TGCAACCGCACTCGAAAATTGGCATA
>NODE_5528_length_64_cov_19.515625
AATGCAACCGCACTCGAAAATTGGCATACATATCTATCAATCAGTGGGTGAACCACAATT
TTTCCATTAGGAGAGTCGATTCTGGATAAAAT
>NODE_5540_length_102_cov_27.529411
GAAAGAAGTGCATAAGGCGATAGTTCTTTTGAAGGGGCTATGGGAATTCAATAGTATTCA
CCTCTAAACTAGCAATTAGCAAATATGTGATCAAGGTTTTCGTTGCATAGCAAGTTGGCA
ACAAGTAGTG
>NODE_5555_length_61_cov_106.229507
CCACTCTAACTCTCGATAAACATGGAAAAACTGAGATTTTAAAGCTTGAAGAAATCGAGA
AAGTTCTCACCGAAGTTAGGGCAGATGAT
>NODE_5561_length_75_cov_20.120001
GTGGGTATATTTGATTATGTTGGCATACCTTTTACTGTATGTTGCCTGACATTCTTCACT
TGAAATAACTGTTACAGGCTAAACAGAAGCGAAAGGAAGCAAA
>NODE_5563_length_45_cov_100.288887
CGAGTAATTCTTGTGGCCAGTGGGTATGTTTTGCTCCTTTGTATTGTGCAACAAGGATCC
TTTGTCTTTGTAG
>NODE_5564_length_65_cov_27.892307
GTGCAACAAGGATCCTTTGTCTTTGTAGTAATTTTGTATCTCATTTTATGTTTCAATCAG
CAAACCTCTTGATTTAGACATTACTGGCGTTCA
>NODE_5565_length_116_cov_26.810345
TTGCATAGCAAGTTGGCAACAAGTAGTGTAAGTTACTATCCTAGAGAAAATTTAAATTTC
AATGGAGATAGATGCTGGAGGCAGAACAATTTTACTACATGCCACCTCATAGGTCACTAG
ATTAGGAGCTTTACCTTGTAATAG
>NODE_5567_length_62_cov_66.370964
CTTTGTAGCAATTTTGTATCTCATTTTTATGTTTCAATCATCAAAACTCTTGATTTAGAC
AAAAAAATGAGATACAAAATTGCTACAAAG
>NODE_5569_length_169_cov_888.242615
AAAAAAAAAAAAAAAAAAAAAAGCTTATTCATGAGAACCCTAGTTGGGTTCCTTCAATTG
TTCGACACTAGTAAATCAACAAGAAGCCCCGTACAATCCAACGAAGGATGTAAAACGTAC
TTAACAAAGAACCCGCACTTTGTCATCGCTATTACAGCACAAAACAAAATATATAGAGAA
CAAAAAGGAAGAGAAAA
>NODE_5570_length_32_cov_159.156250
AAAATGATGGATGGAAAATTGGAAGAAGAAAAGAAAATAAAAGGGGCTAGCCTATCCTTT
>NODE_5573_length_267_cov_79.921349
GCTACGACTTGGACCAGGTGATAGTTCTTTGGGGACCGCACGCTTGACCTCAACCATCTT
ACCATTTAGTTCATGGAATGTTTTGATTAAAACCCTATCCACTGCTTCCTCTGAATCATA
AGTGATGAACCCAAAACCTCTTGGCCTCTGTGTATTATGATCGTACATCACGACAACATC
TGTGATTGTCCCAAACTGCTCAAAGTAAATTTTAAAATCACTCTCCGTAACAGTGGAAGC
TAAACCTCCTACAAAAATCTTCCTAGTACGGCCAGGACCTGGAGAACCATGTACA
>NODE_5574_length_120_cov_84.908333
TGCCACTGGTTCTAGTCAAAATGTTCTGATCATCTCTAGGAACAGCCTTCTTCGCCTCAA
CCATCCTGCCATCAATGTTGTGTTTCTCCTTGATGACTCTGTCTGCAACAGCTGGGTCAG
AGAAAACAATGAAACCAAACCCCCGTGC
>NODE_5575_length_42_cov_71.357140
AGAAAACAATGAAACCAAACCCCCGTGCACGGCCGGTGGTACGATCCTTCATGATAACAG
CTTCAATCAC
>NODE_5576_length_195_cov_93.856407
GATCCTTCATGATAACAGCTTCAATCACCTCCCCAAACGTGCTAAAATATTCTTTAAGGC
GTTCCTCATTCGTCTCCCACGAAATTCCACCAATGAATAGCTTACCAAGGTCAGATTGCA
TATTTCTTTATCAAAAGAATCACAAGAACCCCAAATTAAAATTATAATGCCGGGTAAAAA
TGGGATATTCTCGGATTCAATATACAAGTATCGGATCCTTCAT
>NODE_5577_length_34_cov_127.647057
TTCAATATACAAGTATCGGATCCTTCATCGATCAAATAAACCCACAATTAGGAGAAACAG
CC
>NODE_5578_length_87_cov_95.298851
CCGATTAAAGAAAACCCAGATGCGAAATTTGAGAGAAAACACCTAAGATCTGATGAGAGG
AAGGATTGAGGACATGTTCAGCATATCCTCCTCAATACAAACCTCCCAAAAAAAA
>NODE_5580_length_265_cov_42.724529
AAAAAAAACAAAAGGTCTTCCTTTTTATAATTTTTCTCTTTATCTTCAATTTTAAGTCAA
TTTTAAATTTGATTCCAAAATGTAAAATCTTTCAGTAAAAATGTCCGAAATTATTGATTA
AAATTATAAACCATGGACTGACTATGAAAGCGTTTTAGAGCCAACAAAAAAAAAGGTATG
ATTTTTTTTTTGGGGATATTTTTGTGTGTAGGAAATCTCTGGGATTCAGAGAAGAAAATG
GTGATTGAAGATATTTGGGAGGGAATTTTTTTTTATTTTTTTTTTAAAAAAAA
>NODE_5581_length_68_cov_26.911764
CTAACTCCACAAAGATCAAATACCCACATCAAATTTTATCAACATAGATTGTAAAAGTTA
TAAATAAAATAAAAAAACCCACCGATTAAAGAAAAC
>NODE_5584_length_83_cov_17.759037
AATAAACCCACAATTAGGAGAAACAGCCTGAAAATTCCCGATCATATACATTTCATTAAA
ATCAGCAAAAACCCAGATCAAGAATATAAGCTAACTCCACAAAGATCAAAT
>NODE_5586_length_152_cov_30.631578
TTTTATAGAGAAGCAAAAGAAGCATATTAAGTCTCGAATAAACAAGAATGATCAATAGGG
ACAAATAGCGAATGATCATTTCTTTGCAAGTCATATTGAAGAAGAATTCTTCAAAAGCAT
ATATACACCATTTTTCTGAAGGGATCAACAGCATTCACCTAAAGAACAGACGATAACAAT
>NODE_5587_length_112_cov_5.714286
ATTCACCTAAAGAACAGACGATAACAATGCTTAACGATCGTTGGCAATGATATGATCGTA
CACGATCGTAGCCCGTGCGTCTAGTAATCCGTAAACGCACGTAATGCTTAATGATAACAT
TTGCTAAGATTGTACTACAC
>NODE_5588_length_32_cov_7.812500
TACTACACATTACAAGGTCTACTAGATACTTGATAGATTAAAGCTCTTTGTTTGAGCCAT
>NODE_5589_length_129_cov_88.286819
ATAGATTAAAGCTCTTTGTTTGAGCCATTTTAAACTTCAGTTAGCCATTAAACTGCCTCC
GTATAGTAAAAAGTCAAGGGAACTCTGCCAGCTGAGATCCTGTATTTTGCAGTTTCGCTC
ATGTTTGAGAAGTCGAACTTCCATCATCTCTATGGCG
>NODE_5590_length_137_cov_121.671532
ATCACCTCAGAAAAATCTAGTTCTATGAAGATAACTGACAAGTCACTCCGCGTGCTGATC
TCACTATTCCTTACAAACCCATGATTACCCCGTGCTTGATACCTGTAGATGACCCTACCC
ACAATGTCGGTTATGGAGATTGGCCCATATGTACGACTATCATTG
>NODE_5593_length_29_cov_122.137932
ACGTAATGAGATACGCATTTTACCCCAGGAAGCCATCACAAAATTCCTCCCTTTTCT
>NODE_5594_length_72_cov_62.722221
AAGCCATCACAAAATTCCTCCCTTTTCTCTCTATAACTCTCTTTCTCAGCTTATGAAGTG
AGTTTTATAGCCATGAGAGAGAGAGAGAGAGAGAGAGAGA
>NODE_5596_length_100_cov_27.330000
ATTCACCTAAAGAACAGACGATAACAATCCATCACATTGCCTCGTTGGCAATGATATGAT
CGTACGCGATCGTAGCCCGTGCGTCTAGTAATCGATCCGTAAACGCACGTAATGCTTAAC
GATAACAT
>NODE_5598_length_348_cov_69.318962
GTCGAGAAATTCACTAATTATAATTTCAAGTCCGCAACGTCTTTTCCTGTTTTCCAGTAT
TAGCTGCCCTCACACACACACAAACACACTCTCTTTCTCTCTCCTCCATAAAAGGTTCCG
GAGCTTTAAAAGCATGGTTGCCTGATTTTTCCGTCACCGCTAAATTTGCGACGATGACTT
CCATATCTTCTGTTGAATTAAACTACTTAATTTTCCGCTACCTTCAGGAATCAGGTTTTA
CACACTCCGCCTTTGCTTTAGGATATGAGGCCGCAATCAATAAGTGCCCTATTGATGGCA
ATCTCGTTCCACCGGGTGCTCTCATAACCTTTATTCAGAAAGGGCTTCAGTACTTGGAAA
TGGAAGCTAACTTGAA
>NODE_5604_length_206_cov_10.160194
AGAGAATCAAATAGGTTGATTCCCTTGTTGTTTGTTAGTACATTTTAATCATTCCCTTCA
CCTTCCCCTTTCCCCCAAACTCCTCTACTTTCATTCCCCACCCACCCCCAAGGTTTCACT
TACCCTTCCCCTCTACCTCATGGTCGCCTTGACCAAAAATTGACCACCACTAGAACCGCC
ACCCAACCACCGACCCACTACTCTAGGATCCACCACCACTCCCTCCACACTAAC
>NODE_5623_length_91_cov_7.329670
ACTCGACTTACTGCTGCTCAAGCACTCTGTATGTATCTGATGATTCTGTATTTAAATTGA
CTATATAGATTTGTTTTCCCTGGAATGATTTTGTCTATACATAAGCTGTTCAATTCCCC
>NODE_5624_length_124_cov_6.298387
ACCATTAGTCTTGAAGAGATGAGGCAGGTGTGTAATGGGTTTGCTGTTGATTTAGGATTC
AGAGTTGATCATGTTTGATAGCCTTTTCTGTTCCCTTTTTGGATAGATGGATCATTTTAA
CGAGATTGAGCTTTTGCAGGCACTTGCTAAGG
>NODE_5630_length_75_cov_160.666672
AACTCCAATTTCACAATCAACACAAAATCAAAAAAGCAAAATTTCCCCCATTTCCTCAAA
CAGAGGAAATCGGGGAAATTTTTTTTTATTACACTCTTTTAAC
>NODE_5631_length_36_cov_41.222221
AAATTTTTTTTTATTACACTCTTTTAACAAAAACAAATAAAAAATCAAAACTTTTTAATT
TTTT
>NODE_5634_length_133_cov_116.278198
TTTTTTTTTTGGGTGTTCATATATTTGTCTCTTAAAGTCTCTCTCCTCCTTCAAAGTCTC
CCTTTTGACCACCATCATCAACACCCCCCACCACCTCTTTCTTCCCTTCTTCCTCCTTCT
TTCCTACCCTCATTCTCTCTCCTCCCCAACTTTTTTTTTTT
>NODE_5639_length_87_cov_24.850574
TTAACCCTGCTGCTGTCACCTGTCAATGGACACCGTTCTTGTTCTGCCCGACTTTGATAT
GATTTGCAGCAAGATCCCTGCTCCGTTGGGCTAATTTTTTTCTATTTGCAGGGAG
>NODE_5640_length_143_cov_245.482513
ACTCGACTTACTGCTGCTCAAGCACTCTCACACCCATGGGTCAGAGAAGGTGGAAATGCG
TTGGATATTCCCATAGACATATCAGTTCTACGCAACATGCGCCAATTTGTCAAGTATAGC
CGAATGAAGCAATTTGCCTTGAGGGCATTGGCAAGTACACTTAATGAAGAA
>NODE_5641_length_63_cov_31.428572
TGCTGTTAAGAAGATTGATAAGAGTAAGGTACTGATTTCTTTTTTCTCACTTTTTGTTTA
TTGTATTTGATTGTTTTTTTCTTTTTTTTTT
>NODE_5643_length_29_cov_26.034483
TTTTTTTTTTGGAGGGTTGTAAGACAAATGCGAATTGATAACATGGGGTTTTTTTTT
>NODE_5650_length_99_cov_29.191919
TTTTTTTTTAAAAAAAAAAATTGGGTTTGATTGGTTTTTTGGGGAAAAAAAAGGGTTTGA
TTGGTTCATATATGATGAATCTTTGAAGTTTCTTGTCTTTTTGTTTGTTGGGGGATTTAG
ATTTTAG
>NODE_5651_length_181_cov_245.165741
AGGATGTTAAGCGAGAAGTTAAGATATTGAAAGCTCTTGCAGGCCATGAGAATGTAGTTC
AGTTCCATAATGCATTTGAGGATGAAAATTATGTCTACATAGTTATGGAGTTGTGTGAAG
GTGGAGAATTGCTGGATCGTATACTAGCCAAAAAGGATAGCCGATACACAGAAAAAGATG
CAGCAGTTGTGGTACGTCAGATGCTGAAA
>NODE_5652_length_742_cov_88.870621
TTTAGAGTCAAGCCCTTCTTCTGGAGTAGGACCTGGGTAAGGACCAGCCTGAGTGCTTCA
GCGAATATTCCAGTGACCTGGTATAGGGTGCCAATGATATTAAAATGGATCTCCCCATAC
GAGGAGACGACGACTCCAACACTGACCAGGACCATGTTCAAGAGCACATCGAACCTTAAT
TTGTCGGTGCCACACACAACGGCCATGACAAACGTTGCCACAGGCATCAGAGCTTTTAAC
ATTTGAATGAAGGCCACGGATATATGCAAATAAGCAGTGTTTCCAAACCATAGACTTGAC
GCAAAGAAGGCGCTTATGGGAATTACACATGTAGCATAAATTTCAAATGTCATTTTGACA
GGAGTTACAACCTTGAAAACACGAACAAGAAAGAATGACACCAGTCCAGAAAACCCCATA
TGAACCATGGTGAGTGTTATGGGGAATGGAAAATTGAAATACTTCGGAGAAAGAACCCAC
TTATTGTACAGTATAACTCCCGATGAAAGCAAAATGTAAATCAGTAAGTACAAATAGGTC
AGTGCCAGTGACGTGTTGATCATTTTCGTTAACTCTTTTATAATCTCATACAACAAACTT
ATTGACAACGATTATCAACCAAAGAATCAACTTCCAGCTACGTTGACAACACAAAGTAAG
AATTCATCTTTCCAATAACCTGGGAAATCGAGAGACCGACAAGAAGAAGAGAAGAATTGC
AGATATTGAGTTTTAGGCATGCGAACGAAGTAACGATCTAGGGTTTTCTT
>NODE_5653_length_181_cov_14.546962
GAACGAAGTAACGATCTAGGGTTTTCTTTTGTGTGCAACAATTTTTGTCAGAAAGAATGA
GAGTTTGGGAATTTGATTGTTTAAATTGTTAATGCAAAGGAAAAAGAGGGCGAAATGAAG
CGACTGCGTCGAAGTGGAGATGAAGAAGGAGCTGGGAGTGATGCGGGAGAGTAGAGGTGT
GTGTGGGGACTGGAGTTCAGACGTGTGCT
>NODE_5662_length_212_cov_93.056602
TGCAAATTGCATGGAACAATTGTTAGTACATTGTGCTCAAGCTATTGAAAACAACGACGC
AACTCCCGCTCAACAAATCCTTTGGGTACTCAACAACATTGCCCCGCCCGACGGCGACAC
CAATCAAAGGCTCACCTGCGCCTTCCTCCGCGCCCTCATCCTCCGTGCCGCCCGAACCCC
CGCCTGCAAGTTTATCCTCAACTCCGCTACTAATACTGTTACTGCTACTGCTACTGCTAC
>NODE_5671_length_264_cov_84.776512
GTTTTCATAAGATAGTACTAAATTGCACTAAACACGAATTGTGTTCAATTGATATTTGGG
AGTAAAATTTCATGTGATTCAAGAGTCAAATTTGCCTTCAGAGTCAGATATATTGTTGCC
AAGTAACTTAGGCTCCCATGGTGATCCAGTAATGCATTACCATCACTCATATCTTAAATA
CGGCTCGAATCTCTTCCAAAGATAGATCTCCTTATCCAGTCACTAACCACCAGAGTTCTA
GTACGCCAGCTAACTTGCTTGCTAGCATATACAGAGTACCACAACCACTGAG
>NODE_5674_length_262_cov_90.332062
ACCTGTGCAGTTGCTGGAAGACTCTTCATTTGTGAATCAACATGTAACAGGGCTGACTTG
AAGCCCTCTATATCCACTTCCATCTCATTTCCTTCAGCATCCCTTAACAGATCTCTCAGG
TCCTTCATATGATGGCTTTTCAAATAGAGGTCCACTTGGGGATATCTTACGAGAATGTCA
TCAATCACATCTTGAAACTCCTGTACACTCAAAGTCCCAGATTTGTCTTTATCGGCGGCA
GCAAATATCATCGTGATGTCATCAATGATTTTGCGTTGATCAACTGAAGC
>NODE_5675_length_36_cov_117.111115
TGGCAAACACATCGTCACAACCTTTAACCCGCAACCACTCGTCAGTTGCTAGAACATGTC
TGTG
>NODE_5676_length_51_cov_141.137253
TTGACGTTCATGGTGATTAAATTATCAGAAACATTGACAACCCTGCACCCTGTTAAGAGT
TCAATCCCATCCCTTGAAA
>NODE_5678_length_199_cov_69.140701
AAATTTCTTTTCTGCAAACATGCTGATCCTTTCATCAAAGGTGTTCAAGATATGATCTCC
TGATTGAATAACTGTTATTTTTACCAACTCCTTAACTCCAGGATACAGTTTCACTAAATC
TTCCACGATGTAATCATGAAGTTCCGCGGCAAATTCAACACCTGTAGGGCCTCCTCCAAC
AACTACGAAATGGAGATTCTTCCTCTTCTCTTCCTCACTCAAATCTG
>NODE_5682_length_123_cov_144.959351
AAAAAAGAGAACTGGGGAAATAAAATTTTGTGAAGCGGAGTGTACTAAGATCGATTTAGC
GAACAAGAAAATCCACTGCAAATCTACTTTTGAGAACGGTCCTGTTCCACACCGAGATTT
CTCATTAGAATTTGACTACTTGGTTATAGCA
>NODE_5683_length_120_cov_56.325001
ATTAGAATTTGACTACTTGGTTATAGCAGTCGGAGCACAAGCAAACACTTTCAACACTCC
TGGTGTATCGGAACATTGCCATTTTTTAAAGGAGGTGGAGGATGCTCAACGAATTCGTCG
ATCTGTGATAGATTGCTTTGAGCAAGCA
>NODE_5684_length_56_cov_123.785713
TACATTCGTCAAGACGATTGAAGCACCTAGAAAGATATATACCTTGTTGAGCTGCAACCT
GTGCAGTTGCTGGAAGACTCTTCA
>NODE_5685_length_90_cov_203.655548
TTTACACTGAAAATGTTTTACGCCCAACAAAACGGAGCCTAACTTCTCTCCGAAGTCACT
TTTATAAAAACACAAATGTACACAGTTGGCAAATGGTACACCTTGGTATACATGTTTT
>NODE_5686_length_90_cov_221.122223
TTTCAATTCAATTTCTCCAGATTCAACCCCAGAAAGCCTTAGCCACACCTCCTGAATAAT
CTCGCCATTCACACAATTGATACAACTCTCTCTTACCAAACAATTTTGACTGTCAGGG
>NODE_5688_length_112_cov_34.991070
GTTTTTGGTCTTTCTTCTTTATTTACATCAAAGTTTTGTTCTTTCTGCTTTTAACTTTTC
TGGGTGTTTTCTCTTTATATTAAACCATTTCTCTCGCTTTCATTTTTTTTTTACCTTCAA
CATTCTCCATCTATAATTTG
>NODE_5690_length_46_cov_20.913044
CGCCGCCAGAATTCGACATAGGCGATCTAGCCAAAAGCATAAGGAACTTTGAGGAAAAGA
TGCCTGGAGAAAAA
>NODE_5693_length_87_cov_106.264366
ATTTTGTTAATGAGTCTCCTTTGGTTAATTTATGATGCTTACTGCAGTTTTGAGTTACAA
TTGGTTGTCCGGTATTTGTTCAATTCATGCGCACATTTTTTATAGCTGAAAAAAA
>NODE_5694_length_261_cov_20.896551
CAAAAATTGATTTGTTAAACTAATCATAGATACAGTCAACTTCAATTTTTTCCCAAGAAA
AAACTATATTCCCCTTCATCCCTTCTGACGATGGTGCCAACCACCACAAATACTCCGCAA
ACCACAGAAGGTCACTGCTGGTAACTCAATGATTGTATGACATCAATAGACACCTAGCTA
TAGCAGCCCAACCCCAGTATCCAATCCCAAAGAACAGAAGAAAATATCCGCCATTGGAGA
CAGTGCCACTTGAAAAAATCAAACCTTTTCCTCGACATTTTCAAGTTGA
>NODE_5695_length_89_cov_287.808990
TTTTTTTTTTTTTTTTTTTAAAGATAAAACATTAAGCATAGATTTATTTCACTCGCCAAT
GATCTCATAGTTCCCGCAAGTTTACAACTAAATTACAAGTTCGGTAAGCAATTCTTC
>NODE_5698_length_130_cov_72.653847
AAATCAAAATGCAATGGTGATAGAATTGAAAAACTCAAAAAAAAACCTTAGCTTAACTCC
GTCTCTCACTTCTCACCCACTCTCTCAGTCTATCTCATTATCAGCCGTCTCTCACATCCT
CTGCGTTTTCCAATTCTATCACCATTGCATTTTGATTT
>NODE_5699_length_29_cov_25.793104
CTAGCATGTCTGCAATGGCTGCACCGGGTGCCCGTGTAATGGATAAGAAATCACTAA
>NODE_5700_length_35_cov_82.371429
GCCCGTGTAATGGATAAGAAATCACTAACTTGTGCTGACAAGTTGTCGTCGTTAGCTTCT
GTG
>NODE_5701_length_65_cov_21.923077
AGATGGGTCTGCTATTAAGAGGCTGCAAGTGAGTCTAATAAGTAGTTATGGTGGTATTGC
TATTCTATAAGGTTATCATTTTTTGTGTGTCTG
>NODE_5706_length_62_cov_15.354838
TATACAGGCAAAGTAAACTGTATTCACTTCAAGCATGTTAAGGCTATTGTTTCTATTGTT
TTAGGCACCTCTGCTAGCTATGTTGGAAGA
>NODE_5708_length_604_cov_37.481789
GTCCGTTGGAAATAGTGACAGAAGAGGAGGAGAGAGAAAATAACATTAGAAACAAACAAA
CCCTAAAAACCATTAACATACCATACAAAGCTTCAAACAATTATCACTACTATTAAACCA
GAAACCCAAATAAAAATGGCTGCAATTGAAGAAAATCCGAAAAACCCTAACCCTAGCGAA
ACTCCAAGAAAGAGAAGAGCAAGTTTACCTGAGCTGTGGTTTAAAGATCAGCAATTGAAG
CACGCAATCTTTAGAATGCAGCAGCTTCAACAAAATCATACCAATTCAAAAACCCTAATT
TTAGGTTCTGATCCTCTCTCTCTCATTTCCGATGAATCGTTAACTTTAATTCTTTCCAAA
GTACCAATTTCGCAGCATTTTACGAATTCGTTAGTTTGTAAGAGGTGGTATTCAATTCAA
GGAAGATTAGTTCGTTCAATTACACTGTTGGATTGGGATTTTCTTAATTCGGGGAGATTA
ACGAATCGATTTCCTAATTTGAGTGAGATTAATCTTACTCCAGCTTGTTTTAGAAGTTGT
GGGAGTTCCGGGATTTTAATGTCGCATAAATTGGTTTCGATTCATCTTGATTCGGAGGTT
GTTAGTGATTGTTTGATTGGTAGAGAAGGTAT
>NODE_5712_length_844_cov_37.292652
ATTTGAGCAAGTTAGTGTTGGTTAATGCTAGTGAGGGAGGGTTAGGTTTTCTAGCTGAGA
GATGTTTGATTCTTCAAGAGTTGGAGATACATTGCTGTGAAGATATGTCGTTGATGGCGA
TTTCCGGGTTTAAGAACTTGCAGATACTCAAATTGGTGGGTTGTGTTGATGGGTTGTACA
ATTCGGTGGTGACGGATATTGGGTTGACGATTGTAGCTCAGGGTTGTAGGAGGTTAGTGA
AGCTTGAACTTAGTGGATGTGAGGGTAGCTATGATGGGATTAAGGCCATTGGCCAATGCT
GTCAAATGTTGGAAGAGCTGACCCTTTGTGGTCATAAGATGGATGGTGGGTGGTTGGCCG
CGCTTTCATTTTGTAGCAATTTGAAGACTTTGAAGTTCCAGTCGTGTGAGAGTATAGATA
GTTGCCCCGGTCCTGATGAGCATTTGGGTTCTTGCCCAACACTGGAGGAGCTGTACTTGG
AGCGGTGTCAAGTTCGGGATAAAGGGAGTGCTAAAGCTCTGTTCTTGGTGTGTGATTCTG
TAAGAGAGATTTCTTTTCAGGATTGTTGGGGATTGGAGGATGATATATTCCGTTATGCAG
CTCTTTGTAGGAGGGTGAAGTCTCTATCATTGGAAGGATGCTCCTTGCTGACAACAGAAG
GTTTGGATTCCATGGTTCAGAGTTGGAAGGAGCTCCAGACACTTAAAGTGGTGTCATGTA
ATAGTATAAAAGATTCTGAGATTACTCCTGAGCTGGCCACTTTGTTTTCTGTCTTGAAAG
AATTGAAGTGGAGGCCAGATTCCAGATCTTTACTAGCGTCAAGTCTTGCTGGCACTGGAG
TGGGAAAGAAAGGCGGTAGATTTTTCAAGAGG
>NODE_5715_length_82_cov_16.048780
GGTATGAGGCTTTACTTTTAACCTAGTGGTGAGAGTTTAGGCTTCAATGTTTCTATCCAA
CTGTCTTGGACAGCCACTTTTAAAGGTTTAACCTAGGTGTTGCATATGTA
>NODE_5716_length_431_cov_35.009281
GAAGCAATTGGTTTCAAGCCAGAATTTCCCTGATTCTACCACTGTAATTCAAGGCCTCAA
TGATTGCTCCAAAAGGTTTGATTTTGCTTTGAATTCAAGGGTTTTTAATTACTTGTTGTA
TGGTTATATTAATGCTAGAAGAATTGAGGATGCAATTTGTTGTTTTGATTGGATGTTTGA
GAACAACATTCATTTCATGGTGTCATATTTAACTGTTCTTTTACGTGTGTTGCTTGTAAA
CAATATGACTAAGGAAGCTGTGGAGTTGTATGATAAGGTGCTTGGTAAAGGGATTGTTGG
AAATGGTGATACCGTTGGTATGATGATGGGAGCTTGTTCGAAAGATGGGAAATGTACGGA
GGTGGAGCGATATTTTAGGATAGCTAGGGATAAGGGAGTCAAATTAAATCCTGCCGCGTA
TACTTGGGCTGTTGGAGCTCTTTGTTTAAAACCTGATAC
>NODE_5717_length_75_cov_13.026667
TTGGAGCTCTTTGTTTAAAACCTGATACAAAGGCGGCTTGTGAGCTATTGATGGAGATGA
AAGACAAGGGTTGGGTGCCCTCTCAGGGTATTTACACCAAAGC
>NODE_5718_length_247_cov_46.603237
AAAAACAAAAACAATCTCCCAAAATAACAAATTTTGAATTCCAAAAAAAAAATTAAAAAA
TAAATTAACTTGACATAAATTTACAAACACTCTTCTCTTACATCTCACTTCTTCTTCCTT
CCTACTTCATCTCTTCTTTTTCTTCGTCTTTAGTCCTCTAAAATCTTACCGACGAAAATT
GCAAAAGAAAGAAAAAAAATGCGAATCCTTGTTTTTCTGTTTCTTCTGAATTTCCACCTT
CATTTCATCAATGGCAGAACATTACCAGAACAAAA
>NODE_5719_length_64_cov_129.265625
AAAAGCTTTACTTGGTATAAAATCCGCCATTACAGATGACCCACAATCATCTCTTTCTTC
CTGGAACACTTCAACTCATCACTGTACTTGGG
>NODE_5720_length_127_cov_177.377960
TTTCATCAAATGTTCATCTTCATCTTCATTAAATCATCATCAAAGTGTAGTTTCACTCAA
CATTTCTGGGTTAAATCTCACTGGAATTCTCTCACCTGACATAGGTTTTCTCACCAACTT
GCAAAACCTTAGTGTTGCAGGAAACTCATTCTCTG
>NODE_5721_length_246_cov_93.691055
CCTTAATCTCTCCAACAACATCTTCAACTCAACTTTTCCTTCCTCTCTCTCTCCTCTAAA
AAACCTACAAATCCTCGACGTTTACAACAATAATCTCACTGGCCCACTTCCTCTTTCCGT
CGTCAACATGTCGGAGCTCCGGCATCTTCATCTGGGTGGTAACTACTTTTCCGGCGAGAT
TCCGGCGGAGTATGGACAATGGAGGAAGATTGAGTATCTTGCTGTATCTGGAAATGAACT
TGAAGGGAATATTCCGGCGGAAATTGGGAATTTA
>NODE_5722_length_29_cov_130.206894
GAATATTCCGGCGGAAATTGGGAATTTAAGTTCACTTAAAGAGCTTTATATTGGGTA
>NODE_5723_length_196_cov_215.668365
TTGCTAAAGAATTTAACACTTTTGAATTTGTTTAGGAATAAGTTACATGGGGGTATACCT
GAGTTTATAGGAGATTTACCTCAGTTAGAAGTTCTTCAACTTTGGGAGAATAATTTTACT
GGGAGTATACCTGAGAAATTAGGGTTTAATGGAAGATTACAGCTTTTAGATCTTTCTTCT
AATAAGTTAACTGGGACTTTACCACCAAGTCTTTGTAGAGGAGA
>NODE_5724_length_74_cov_420.297302
TTAGAGACTTTGATTACATTGGGGAATTTCTTGCTTGGTCCAATTCCTGAGAGTTTAGGG
AGTTGTAAGTCACTTAGTAGAGTGAGAATGGGGGAGAATTTC
>NODE_5726_length_54_cov_214.259262
GATGCCATAGTAGGCTCTCCGACAAAATCGCCACCGCCAGATCTTCTTAGCATTTAGTGT
GTTTTAGATGGTACTAGAAGAA
>NODE_5729_length_173_cov_353.393066
TTTTTTTTTTTTTTTTTCAGTAAAAAAAGCCATGAACAATAATCTGAATATTCGAGACAA
AAGAACTTCGAATATGGCACACATGAACAACAAATGTAGCAAAATACCAAATATCTAACA
GCACGCTGAGTAGCAGCAATGGCATTGAGGAAGTTGTATCTATGGCCTATAATAGGCAAT
TACAAACCCACCCCATTTCCC
>NODE_5730_length_336_cov_259.360107
GAGTAATACTGCTGAGGATCAAACTGTGGTTCCTCAACAGGACCCCCGTGAAAGGTTTTC
TGCAATTGCTCAGCCATCTGGTTGAATGCAGGGTCTTTAGCTATCTGCTCAGCCAGTTCC
TTGATGCTTGGATCATTAAGCAAGCCTGACATAGCTGAGAAATCAAAAGGATTTGGCGGA
ATTGCAGCTCCAGGAGCAGGAGAAGATGTGCTTTGTCCTGATTGTGGCTGCTCAGAGGAT
GCTTCCGTTGCAGAACTTTTGGGCTCTTGGGCACCTGCGGGCACATCATTTGGTGAGTTA
GAAGCCATAGATCACCTCGGAAGACGGCGGAGAAAGAAATTGAAGGAAGAAGATAATGAA
AATG
>NODE_5731_length_133_cov_214.436096
AAATTGAAGGAAGAAGATAATGAAAATGGGGAAGTAAGTTATGGGTGTTGCTTGGTTGCT
CCTAAGTTGTAAGTCCTAACTCTTGAGGTTAAGCGATTGATTGATTGAATGATGGAATTG
GGGTTGGGGGGAGTAGGAGGAGGAATGGTTTGATTTTCATG
>NODE_5732_length_75_cov_20.506666
TTTGCAGCCACGGTTTACGTCCGATTGAAACCAAGACACAGAATTGCATCAGTTTCACTG
TTGGGGTCAGTGTGAACTGAAATCAACGCGATATCTAAATAAT
>NODE_5733_length_147_cov_436.074829
AATAGTATCCGATAAAACTAATCCAGGAGGTCCGATTCCTTTTAACAATACATTATCAAT
GAGAAATGCACATTGTCTCAGTGCTAAAATAGCTGTCCATGGGACTACACGTTGTCAAGA
CGGATCAACTCTTTATGTCTATGCCAACATTAAGACCGCGACCTTCCCTTCCCAA
>NODE_5734_length_133_cov_266.278198
CTGACTGACTTGTTGACTCTTTTGCGCCTTCCTCCACAGAAAGCTGAAGAGCTAGTTGCA
AGTCCTGATCTTCAACAGCTGCTTCCGACATATCTGTATCCCGCACAGTCGTAGTAGAGG
CAGGTTCATCCATTGACATTGCCAGTGCCTGCTGCAGCAGG
>NODE_5749_length_193_cov_54.694302
AAAGTGCAGCCACCAAAGCTAAGGCTACCAGCAAATGAAATTGCTGTTCTTGATCAGTCC
AAAGGATTCTCAAGCTCTATATGTTTGCCCTCACCTGTTAGCTCACTTTCTGCAGTTGCA
TCTACTTGTGCTGCTGAAGTAGATGTAGTCAAGGGAGTTATTGTCCATGCTCATATTAAG
GCTACTGAAGCTCCAAATTCAGGCTCTCTTGTTGGTGCTGG
>NODE_5751_length_70_cov_73.928574
GCTGGTGGTGTAAAATCAATTTCATCAGGTATATCCTCACCTGGTATTCTGTGGTTTATC
TCTGCATCTTGGTGTTAAGGCATATCTTTGTCTGTTTT
>NODE_5755_length_81_cov_21.790123
TCGTAAAGCATCTCTTGCAAGATTCCTCAATAGATGTGACAAGATAATCCTGAAAGAATC
TTTTGTTCCTGGGATCCATTTGATATGGATATATTGTGATGTAGCTTTC
>NODE_5756_length_101_cov_95.118813
AGGGTAACTGCTTCATCTCCATATGTGGTCAGCAAGAACGCTCCAGAATCTTTTGGGGTA
AATTCTTCCAACTCAAATCCCCTTCCAGCTAGCAGTTAAGACATGCTCTGATATAATCTG
GCAATGGGG
>NODE_5758_length_124_cov_75.870964
ATGCTCTGATATAATCTGGCAATGGGGCTGTCCAGAAAATATATTCACCCTGTAGTCAGA
TGGTTATGTTCAGCGAGTTTTGTGATGATATTCTTTTTTGTTAACCCTAAACTTAGTTGT
ACTTCTTCATCGAAATTTTGTCAATCTATAAA
>NODE_5761_length_214_cov_43.345795
AAAGCATCTCTTGCAAGATTCCTCTTTCTTGTTGGTATCATGAAATTGAAACAAGGGTAC
TCTGTTGCATAAAAGCTCCCCGGATAAAGTTTCATTGTGCTACCTTCAACGAGAGCTTCT
ATCCTGTCTGTAGTTATATCGAGTGAATGAAGGCATGTGCTCCAAGTTTTTTGCTGTATT
GTGCTATGTGCTTACAAAATGACTTTCTTTTCTCAGGGTAACTGCTTCATCTCCATATGT
GG
>NODE_5762_length_76_cov_19.894737
TGCCGTCTTTTTGCACTCTTGCTCTTCTGCCAAAGAAAAAAGCAGAGCAAAAGTAATGTT
GAGTTAACCCGAAAGGAAAACGATGAGTAAAATAAATTCATATG
>NODE_5764_length_164_cov_126.810974
AAAAGATCCGAGTCAAAATTAATAGAACCAAAAGTCAAAACATTATTGTAGCTAAAATAA
AAAAGGATGCAAGTATAACCAGAAATTGCTCTAGGTAGCAAGGCATTATAATACACGATG
AGCTAGAGCCGCCTAGAGGCGACATCAGAAACTGCTGAAACAAATTGGGAATGTCGTCTA
CATACAAAAAAA
>NODE_5766_length_46_cov_120.021736
GAGTACTTGAGTTGAATCACATTGATCTATCATTCAAAAAGTATATCAACTTGCCACATA
AGAAGGTAATCTAC
>NODE_5769_length_214_cov_66.107475
AAAAGATCCGAGTCAAAATTAATAGAACAAAAAGTCAAAACATTGTAGCTAAAATAAAAA
AGGATGTAAGTATAAACTTTTGCAAGTCTATTGAAAATAAATTTTGAACCAGAAATTGCT
CTAGGTAGCATGGCATTATAATACAGGATGAGATAACATGAGAAACTGCTGAAACAAAAT
CGGGGATGTCGTCCATACAAAAAAAGGCATTGCTCAATCTCCATCTACCACGCATCAAAA
AT
>NODE_5770_length_56_cov_408.785706
TAGCTGTTGCTAATGAACCTGAATATGATGACATTCACATCTCCATGGACTGTGGCTCTG
AAGAAGTTTTTGCTTTCTTCTTCT
>NODE_5771_length_147_cov_259.523804
TCTGAAGAAGTTTTTGCTTTCTTCTTCTTTTTTCTCTTCTTTGCATCAGCTTTAGACTTC
TTAGCTGGTTTTATTTCCGGAGCTGGTTGGGTGTTTTGCAGATGCCGGTGTATGGCAGCG
AGAGGGTCTGACTGGAAAACAGGATGACCAAGGACGGTCATCATTTGTTTAGCCT
>NODE_5772_length_47_cov_200.042557
GGAGGCATCAGACCTGACATTCTTTAATACCATATTTGAGGAAAAAAAACGAAAGGATTT
GAGTGATGTTTGAAG
>NODE_5774_length_536_cov_93.016792
AGAGAGAGAGAGAGAGAGAGAAAGAAATCAGAAAATAGCGAGAAAACACAACAGTCAAAA
AGAATTGAAATTAAGGTTACTCGTCTTCTTTGTTGGTTCCTTAAAACCAGCTAAGCTAAT
TTTCCGACACTTTTTTGTCTCCTTCTCTTTCTCTCCTCCATAACTATAACTTTAAGCTTT
CTCTCTCCTCATTTCAACTCGGTGCATCGTATTTACATTCTACTGAGTCGACTCGTTCCC
AAGAACTTCATAACTAGCTCAACCCACAAAAGTTTCTTCTTTTTATATTCGGAATTTGGT
TAAAGTTTTAAACTTTTTATCTTCTAAGAATCTTCAGTTTGTTATGAGAAAGAGGTAGGC
TAAACTTGAATGTCTATGAAGACATTTAAAGCATGGAGATGGTTGCCTAGAAAGAAGACT
CTCCTGTCTGATGCGGGACCACATGGAGCACATGGATTCAGGATGAGACAACTGGCTTTC
ATGGGATTTGTATGTATAGCGATGATGTTCATTGTGTACAGAACTACAAACTACCAGTAT
CAACAGACAGAGATAGACGCTAAA
>NODE_5776_length_215_cov_68.609299
CTAAATCCCACCAGCTGTTCATGTTGCCATCATAATGAAACAGCATAATTGTAAAATTTT
CTGCAAGAAACTTCTGAGCTATAGAATCAACATTATGCTTCTGTTTAATACCAGCAGCAA
TTGCAAGTAAGTTATGGTTGGTGGAGTCATCAACCTTATCCCTTGTACGAGACCACAAGG
GTTTCAACTCCAAATCCGATCGTGCTTGAATGATGCCTTGAGGTAATCTATTCAATTCCA
GTG
>NODE_5777_length_176_cov_59.715908
GGCAACATGAACAGCTGGTGGGATTTAGATTGGAGTAACAAGGCCATTCATATAGTTGCA
CATAATCAAACAAAATGGTGGTTTGCAAAACGCTTTCTACATCCAGATATTGTTTCTATC
TATGACTACATATTTCTCTGGGATGAAGATCTAGGGGTGCGGCACTTTCATCCAGGAAGG
TACTTGAAAATTGTGAAAGCTGAG
>NODE_5778_length_107_cov_141.925232
AAAAGGGTAGGCATCATCGATAGCGAATATGTTGTTCATCAAGGCATACAAACTCTAGGT
GGTGCATCGGCTAAAAAGGTCCTAAATAAAGATGGCTCTTTAAAGAAACGTTCAGGCGTT
GACCATCGTGCGTGG
>NODE_5779_length_59_cov_16.830509
ACGTTCAGGCGTTGACCATCGTGCGTGGGTAAGGGCATCACTTCTAGTTTTTTGTTTTGG
GGTTCTCTTATTCAAGTAAATGTTTTT
>NODE_5781_length_117_cov_16.410257
ATGCTATCAAAAGGATGCCTTTTAGCGTATATCTGAAAAAGCACCAGCATGGAAGAAGAT
AATAGTTAGCATTCACTTATCCAAGTCCATAGTTTCTAACATATGCTGACAACAACAAAA
AAAAAAAAATTAATGTTAAGTAAAC
>NODE_5782_length_92_cov_17.326086
CTCCCGAATCTTCTCCTCCGATGCACCTAAATGTTCATATTGAATAGCATGTCAATCTCA
ATAAACACCAACAAAGACAAAAATGAGATGATACCTGAGACACCAGACACAAGTTCGGAG
>NODE_5783_length_318_cov_25.845911
GTGCATGACTTTCGCTAATATTGGCAAACATATAGCTAGGGTTGATGCTCCTGTTTGTTT
AAATTCAATTTTTTTGTTTCCTATATAAAAGGTAGTCGATCGAGTTTACTGAAAATTCTT
CATGCTTAATTTGTGAGGTTTTCTTTGGATCTTCTGCTCATCTTGACATCATTTCTGCCT
TCATGTTCTTGTTTTCACTGTATGTGGTGATCAAAGTTCTCTCACGTGGTTTTACTTTTA
GATTTTTTTTCCACCCGAACGAGGTAATCTACGACAATTAATTTCTCATCTTTTAATGTT
GCTATGTTGTATTTTTGTAGAAAGTTGGAGTGACATCGGCGACAGG
>NODE_5784_length_51_cov_14.705882
TGGGTTAACTACCCACCGGGTAGATGTAGCATTGCCCGTTAGAAACGGGTGTTGACAAAT
AAATAAGGCCAATGGGAAA
>NODE_5786_length_160_cov_86.724998
AGAAACATAATAATGGAATCTAAAGCAGAACGAACATAAGTTATAACACCTAAATAACTT
GGTACACGGCCAATGCAGTTATGCAGGTTTACAAGTGTACAACTATTTGAGTTCAGCTTC
AGCCCCAAGCATTAGTAGTGGTTCAGTTGTACTACAGGAGGCAGTCAGCCAGTAAAAAGA
GAATACGT
>NODE_5787_length_79_cov_191.518982
TCCATATTTCCGAACATCCATCCTAGCAATAGCATCACCGATGTCATGGATAATAAATTA
TTTCCTTCCAAAACCCTTGGATATCTCATCATAGTGCCGCTTTTGCT
>NODE_5790_length_34_cov_265.294128
CTCCAGCCTCATTAGCAACAGCCTTGGCAATCAAAGTCTTGCCACAGCCAGGAGGGCCAA
AA
>NODE_5794_length_67_cov_134.432831
AAAGAAGGAGAAAAGCGATGAGAATTCGACAGAACCCCAAGCTAATAGTACTAATAGTAC
TAATTATAGTGATGAGCCTCCTCCTAGGTTTAGTG
>NODE_5795_length_95_cov_91.715790
GGCATTTTGCTTCATGGTCCTCCCGGTTGTGGAAAGACTCGCTTAGCTCAAGCCATTGCC
TATGAGTCTGGCTTGCCTCTTTTTCAGATTTCTGCCTCCGAACTTGTGTCTGGTGTCTCA
GGT
>NODE_5798_length_57_cov_14.877193
GTGGGTAGTTAACCCACTAGAAATAGAGCATTAAAAAATTATTAAAACTGATGAGTTGGA
TTCCACTATTTATTCATTTCTATTA
>NODE_5799_length_119_cov_29.680672
GGATTCCACTATTTATTCATTTCTATTAATCGTGGGTCTAGTGGGGTCTAGTGGGTTGTT
GACCCACTGGATAGATAAAGTTTTTTCGAGATGGCATTGACAAACCCCCCATTTTACTCT
TCCCTAAATCCCTATAATTGATCTAGA
>NODE_5802_length_144_cov_14.548611
TTTTAGGAAGAGAGGATCTCAAATCCTAGAAACCAACAAATGATATTTTTAGATTCAATT
TAAACATCGTACTTTTTTTTTAATACAATTAACCACCTTTTTTGTTGATATGAACAGTAA
TTGTGTTCACGTAGATGTGAACAATAATTGTTTATATCCGATATGAACTAGG
>NODE_5803_length_98_cov_41.551022
ATTTTTTTTGGTGTACTTGAGCATCAAATATAAAACCCCCTTAAATTTTTGGTCTAAATA
GTACTCAATCCCAAGTTTTGGGAACCACCTCCACAAGACTTTACCAACTACGCTGGATGG
CATTGA
>NODE_5804_length_56_cov_29.875000
CTTTACCAACTACGCTGGATGGCATTGACAAACCCCCTAGTTTTCCTCTTCATACATTCC
CTAAATCCCTATAATTGATCTAGA
>NODE_5805_length_90_cov_181.011108
TTTATGTTTATGTGTAATCAAGAGTGTCATTTGAGATTGTCGACAAGAAATAAATGTGTT
GAAACTATTATTACTCATCTTCGAACAGCTAAACTTGGTTAACCCACCGGGTAGACTA
>NODE_5806_length_142_cov_25.218309
AAACTTGGTTAACCCACCGGGTAGACTACCCACCCCATAATATAAGGTTGTGGTAATTAT
GATAGTGGAATCCAACTAGACTTAAATACTAATATTTTAATTATCTATTAGTAGCGGGTA
GTCTACCCGGTGGGTTACCCAAACAATGTCCCTAATTAGGCTATGTTCAG
>NODE_5810_length_66_cov_187.166672
ACGTCTGAACTCCAGTCACTCTCTCATTTCCCTCGCTTTTCTTCTCTCTATCAATACAAT
ACACCCACTACCTACTCACAGGAAGAAGCACACA
>NODE_5811_length_67_cov_246.761200
AAAACTACCCAAATTCACAAGAGGAGAGAGAAATAAGAAATCCCAGATCTGGGTTACTTT
TAATTTGAAGCTCTAAATCTCCCAAATTATGGCTT
>NODE_5813_length_31_cov_277.032257
AAGCTCTAAATCTCCCAAATTATGGCTTCTAAGCTTGTTATGGTTGCTATTATTGTTCT
>NODE_5814_length_99_cov_24.070707
TATAATTAAAGCACAAAAATTAGTTATCATAGCAACTTTTGAGAAGAGAGATTTATACAC
ATACAAATTTGGATATTTTTCGACTGTAGCAAGTCTAATTTGCTTGAGTTGCTCATGTTC
ATTCGGG
>NODE_5825_length_87_cov_60.390804
CACAACATTTCAAGTCAACCTGTCATTACAAAATACAAAAAGCAACACGATTTTTCTTTT
TTTTAGAAAAAATATATATTTACAAACCTGAAGAAGTTCTAGGCTATTTAGGATC
>NODE_5828_length_86_cov_58.430233
CATGGTAATAGAATTTCATCTCCCAAACATTTCACATATTTCAATTCCTACTCATTACTA
TCATTTTCACATAGTCAAGGAAATTCCTTCAAATTCCTGGAAGATTGAAGTTTC
>NODE_5833_length_33_cov_136.212128
TTTAACAATGTGAGATACAATTGGAAAATGATAGTGCCACAATAATTTGTTTTTTTGGCC
A
>NODE_5840_length_76_cov_29.289474
GGTCTTATTGGCATATATCATGACTGGTATGTAACTGAAATCTGTTAATGTTGTGCCCGT
ATATAATTTGTCGCACCCAACCTGCTTAACTCATGTGAAATGAA
>NODE_5841_length_62_cov_14.967742
AAGGGAGAAGGTTGAGATTTGAGAGAGACACTACATTAGTGGGATACAATTATGCAATAT
CATGGCCAAAAAAACAAATTATTGTGGCAC
>NODE_5843_length_364_cov_79.782967
CGAGTATGATGACTATAAAGAAGCTGCTTCGAGTAACACCTCTACACTGAAGAGAAATGC
CAGCCCTGTAAGACAGTGGATGACAAGAATGAAATCCCCAGATCCCAGAATTTCTGAATC
ATCTTCAAAAATGCAGTCAGTTAGAGAGAATTCTCTAAAAGCCAAGTTACTAGAACCCAA
GTCAAAGGGGCAGCGTTCACGTTTGAAGATTCTAAAAGGTTCATCATGAATTATAAAGAG
ACATTGCAGAAGTTTAAATGTATAGCTTACTGATTTTTTTTGTCTTGCTAACATGTTTTT
AGAGCTCCTTTCATCAATTGTCTTCTTTCTTAAAGTTTAATTATTTGGACTTTGTATGAA
ATTTGTGTCATAGCTTTTGTTTTTGTAATGAT
>NODE_5844_length_92_cov_19.119566
ATAAATTAGCTTCCCTTGCTTCATTGGTTTTCCCCCCTTCTTTTTCCTGATCTTTAGCTC
TCAAAAAGATTGGATAAAAGAAACTCATAAAAAGAGATCAAATTCTAATTCTAGGTTTAT
>NODE_5849_length_65_cov_97.261536
CTTTCTCCACTTACCAAATTTACTACATTTTCTTATTACAAGTAAATACATCTTTTTTAG
AGTTTTAACCAATGGGTGAAGAAGCTAAGCCAG
>NODE_5853_length_49_cov_244.673462
CCCAAGCCCGTCGAGGCCGAAAAGCCCGCCGACGAACCCAAGCCCGAGGAAAATAAAGAA
GAAAACAACAATGCACC
>NODE_5855_length_162_cov_30.500000
CAAATTTTAAAGAAAACTAAAGACCATCGACATATTCATGTACAATATAGTAAATATAAC
CTAGTAGGTAAAGGGTTCGAATCTTAACCCTCGCATCCACCATTACGTGACATGATATAC
TACCATAGTCTATATGATAACTATTAACTAATATATTTATATTGAAGGTGTACAAACAGC
AGAAACTGAG
>NODE_5858_length_43_cov_77.744186
GATGGAACAGATGACTTTGAGGCCAACAACTCGAGGCTCGTGCTGTTGGCCTCAAAGTCA
TCTGTTCCATC
>NODE_5860_length_63_cov_173.857147
GCACAACTAGCTAATGACAAGCAGCTTGTTGATCACTATGGCTCGAAGCATCCCAAGGAA
AAGCCACCAAACAATTCAAGTTGACATATTG
>NODE_5861_length_151_cov_561.218567
CCACCAAACAATTCAAGTTGACATATTGGTCAAATCCAGTTTTCATGGTGTAGAAAACTG
CTCATGATACTGGTGAAATGTTTAAATTGTACCCGAATATGCTTCGATCTATATACAGTT
ACATTATGGTTGTTATTGCCTGTTTAATAAATTTTGGGGAAAAAAAAAAAAAAAAAAAA
>NODE_5863_length_80_cov_96.525002
ATTGATTTTGTGGGTTTTTGTGTTTTTGTGTTTCTGTGATCTGATCTTGAGATGTTGGGT
GTTTCGTGGTGGTGGTGGTGTCAGAGGAGAGAGAAAGAGAGAGAGATT
>NODE_5864_length_51_cov_17.980392
TCAGAGGAGAGAGAAAGAGAGAGAGATTTGGGATGGTAGTGAATGGAATGGGCTTCACAA
AAGATTACACTGATAAGAT
>NODE_5865_length_60_cov_9.233334
CTGCTTCCAATTATACCCACACATAACCTGTCGCAGGATCGCAAGTCAAATATCAAATAA
ACAAATTGGACCAAATACTTCAAAGTTT
>NODE_5867_length_150_cov_194.513336
AACTACTCCCAGTAATGTATATACCCCAAGCAGCACCAAGAACAGAAACCCCAATTGATA
GCGCGATACCAATGGCGGAAAAAGTGTAAGGAGAGATCTGAACTAGAGCTCTCGCCCAAG
AACTTGTTACCGGATAAACCATTACTATCTGTAGATTATTTTTTAGGGTTTTTTTTTT
>NODE_5869_length_78_cov_221.846161
ACATAGTTTCAGGCCTCAAATACACCAACACTGTCTGGAAAACTGGAGTGAAAGTTGATA
GCGCAAAAGAAATGCTTGGAACGTTTAGCCCTCAAGCAGAGCCATA
>NODE_5870_length_97_cov_173.969070
ATCTTCAACTCCTTTGAGTACATTACTCAACCAGTTGGGAAGAAGAGAGCAACCCACCTA
GCAGCTTAGGATCACAACTATTTCTGGATCACTTGAGCTAGAGATATGGTTTATCTTGTT
TCATC
>NODE_5872_length_120_cov_33.808334
TTGTTTCATCCTTGACCCCTTTTTTTTTCTCTCTAGTATTGTCACCATGTGTGCACCTTA
AAATGTGAAGGGACCCATTGTGATGAAGTTGTTTGAAACTGTTGAATGGAAATGTCAACA
ATAAATTCATGTAAAAAAAAAAAAAAAA
>NODE_5873_length_74_cov_19.081081
CCTCGCGTCTCAGTGCGCCTTGCGCCTTTTAAAACTAAGATTTGTAATTAAAAGAGAACA
AGCCTCTAGAAAGCTTGTGTCTGTTTTCCAGAAAACTAATTA
>NODE_5874_length_199_cov_156.562820
TTTTTTTAAAACAAATTAAGAATAGATAACTACTTGATCAAATCTAACAAATGAAACTTC
ATACAACAATAAACACAGTATAACTAAGAATTGAATCATTAAACAAGCTCGTCATACTAA
TAAAAAGTAAATATTACAGTTTCACTATCCAAGTAATCAAAAGAAGATCTGAATGAAGAG
GATCTCAAATTCTTACATTAACTCCAGATCATCAACAGTAACAGGAA
>NODE_5875_length_41_cov_90.829269
AACTCCAGATCATCAACAGTAACAGGAAAAACCCTAAGAAACAAAGAATTTGCCCCTAAT
TGGTAAATT
>NODE_5886_length_39_cov_136.512817
GAGAGAGAATCCCAAGCATTTCGCGGTCGGAGAAGGTGCGGCCGAAGAGGAGAACAGGTT
GATCGGA
>NODE_5887_length_40_cov_194.100006
GGCCGAAGAGGAGAACAGGTTGATCGGAAGGGCGGAAGAAGTAGAGGAAACACCAAGAAG
CGAGGAGA
>NODE_5888_length_35_cov_268.885712
TGTGGGAGATGAGGAAGAGAGCGAGGACGGCGGAAATTAAGGTGAGGTAATTGACGCGGA
AGT
>NODE_5889_length_47_cov_166.787231
TTGCGGATGCGGGAGATGGCGTCGGTTAGGTTTTCGGGACGAGAGAATGCGGTGCGGTCG
ATGAGTTCGTACCAA
>NODE_5893_length_37_cov_25.135136
TTGGTACGAACTCATCGACCGCACCGCAAACTCCAATCCCAATTCCCACCCATGACCCAT
GTCCC
>NODE_5894_length_109_cov_85.119263
GATGGTCATTGTAAAACCAACCGTTCGAGATGTACTGCAGGTAAATGGTTGCACATTTGT
TTTGTTTGGTTAAGTGTCCAATTATCTGTGTCAGTTTGAGGCATCGATTTAAGGAAATGA
ATGAATTGTCCTGAATA
>NODE_5897_length_50_cov_56.400002
TTTTTTTTTTTTTTTTTTTTTACAGCAAATACTAGCCCATCTGAGCTCTGTATTCAGGAC
AATTCATTCATTTCCTTA
>NODE_5898_length_126_cov_70.634918
GCTAACTGTTTTGAGTTAAGCAGTGTGAAGTGTGTTTACGGTTTACCTACTGCTATTTGC
TAAAGCGATGGTCCTTTATATTGGCGATACAACCAACCCAAACCCAAACGAAACATTGGT
TTTTAATTTTTTATTCTGCCTTTTTCAATAACTC
>NODE_5899_length_175_cov_31.902857
GCGATAGTACTTTGTACAGCAGCTCAGAGCGGAGACAATACATAATTGCTGCAAGATATC
TCCACCTAGGCAAGTAAAGCGAAACAAGCGAGACCTTAGTCTAAATACAAAGTCTCAGAA
ATTTGCACTGAGTGAGAATTGACAGAGGTGTGTGCTAATGACCAATGCACCTAAAATGGG
ATCGATTGCTACAATCTTTCAAA
>NODE_5901_length_56_cov_40.464287
GCACTTGAGATAAGAGTTGACTTTTGCAACTCTCAACCTCTCCAGCTATGCTAGCTTCTC
CTGCATCCAGAGAGAAGCTATCAA
>NODE_5902_length_43_cov_170.023254
GCAGTCATCTTCCGTGTGTCCTGAAGAACGGTTTTTGGAGTCGTAGGATGTTCCTTATTA
TCATTCCCCAA
>NODE_5907_length_35_cov_12.342857
CATGTCTTTCTTGATTTTTTCATCGAAGGTATGTTTATTTTTCCAGTTTGTGATTTTTTG
TTT
>NODE_5908_length_33_cov_18.363636
TATTTTTCCAGTTTGTGATTTTTTGTTTGTTTCATTTATTTCGCTTTGTATTTTTCCAGT
T
>NODE_5909_length_109_cov_22.256880
ATTTATTTCGCTTTGTATTTTTCCAGTTCGTAAACTTTGTTTGTTTAAAGGTAAAATTTT
TTGTAAGACCGAAAATAGAATGTGGAGGGACTCTTGAAATTTATGTTACTGGTGAAAAGC
AAATATTCAAGAATTAT
>NODE_5910_length_104_cov_46.951923
TATGATCGTCATAGTGCCAGGTCGAGTCTTGGATATGATGCGAGAAGAAATCCAGAATAT
GATAAAGACAACTAGAGGCACAATGATTATGGGAGAAGCCTTGCCCGTCCTGGAATTGTT
AGTGATTGGCGA
>NODE_5911_length_81_cov_72.641975
TATACGACCTGTTAAGGAGATACTAAGAGAGAATGTTGTACCTCTTCGCACTATTGAGCC
TCGAAGAGCCAGTAGCGGCAGGGTGTCTGATGTCTCGAAAATTACTCAG
>NODE_5912_length_190_cov_30.321053
GGTGTCTGATGTCTCGAAAATTACTCAGAACAACTATTTAAAATACTTTTCCGGCCTTGT
GAAAAGGGCTACACTAATAAATGGAGTTGATACTATAGTGAAGGCCAATAATGTAGGTGG
TGATGTCAGTATGAGGATCAGGCTGAGTTTAAGAGCATTGCAGAGTAGTTTAGTATATTT
GAAGAATGGAAGTTGTGCGATGCGGATTTGGGGGATTA
>NODE_5913_length_195_cov_18.374359
AGTCTCTTGAAGATGATTAGTCTTTTCTAATATACACCGAGTTTTAGTGAGACAATCACT
ATTTGTAGGTTCTTCAACAAGCAAATCGAGTACTAAAGGGGTGGGTTTGATTCCATATGC
AAGTAAACATTCTTATGTCTGACTGGTGGCCACATAGAGGAACTGAAATGTATCTGAACT
TCTGAACATGTGAAGTTTCTTTCTCCACACAGTATATGTAAAT
>NODE_5914_length_127_cov_30.204725
TTTCTTTCTCCACACAGTATATGTAAATGTAAATTTAAGGAGAAAAGTTCAGTCTTAGTA
TTATGTTAAACTTGAAATCTGAGGATGTAATGTTAGTAATGATGAACTATGACTACAATG
CCTATGCAGTTCCCTTCTATGTCATCTGTGCATGC
>NODE_5915_length_101_cov_53.485149
ATCGTCATAGTGCCAGGTCGAGTCCTGGATATGATGCGAGAAGAAGTCCAAGATATGATC
AAGACAACTAGAGGCACAATGATTACGGGAAAAGCCTTGCACGTCCTGGAATTGTTAGTG
ATTGGCGAC
>NODE_5916_length_92_cov_21.369566
GGGGACTTTGATCCGACTTAAAGCAAAGTAAAGTGGTTGTAGCTTGTAACTAGGGAATCA
CCTCTTTCCCACCTGACTTCTCTAATTATTGTGATTGATATTTCAAAACTGCATGTCATT
>NODE_5917_length_68_cov_116.897057
AGTGGTATCTTTTCTGCTTGGATTTATTCCAAGTTTAGTTGCTTGGGTCTACTCTAAGAT
TTTGGAGTACAAGAGGTCTTCATCTCATTCTGAAGT
>NODE_5920_length_64_cov_91.343750
GGGAAATGAAGCTGCTAAGGAAGTTGACCGAGCAGTACTCTTGGAAGGGGAACTTTCAAA
ATCCGCATTGCAAAAGTTCTCTTCTTCATTGA
>NODE_5921_length_43_cov_20.558140
ATGTTTGAGAAGTTTTTCCTGTGATCAACTGAAGCAGAATAATTCGACGCCGAAAGCCTA
CCCGTCGGTGG
>NODE_5922_length_39_cov_69.461540
TCGACGCCGAAAGCCTACCCGTCGGTGGTGGTTAAGAAGGAGAAGCAATCACACCCATAA
TTCATTC
>NODE_5925_length_119_cov_93.092438
TCTTGGTGTTGGCCTTGAGTTTCACTTCATTCAAGCACTCTGACACCGGTTGGAATCGCC
GGAATCCGAAGTCTACTGCTGCATCGCCGGCGTTGTCGTCATCCTCCGCTACGGCTTCGG
GATAGCAGCATTTCAACAACAACAACA
>NODE_5926_length_87_cov_72.160919
ACAGAAGAAGATCACAGTACGGTGCTTTGCTCTTTCCTAGCTCGCATTAACCTCCTACTC
TGCTTTTCATAACTGCCAAGCATTTGTGTTCCAGCTACCAGGTTCTGGTTTTTTT
>NODE_5928_length_98_cov_37.744900
ACTTTTTATGTCTCAAATTTGGATTTTGGGGTGTTTTTGAGGTGTAGGTGATAACAATTT
CTCGCTTGTTTCAAATGGGTTTAGCTCATTCTGATTTATGGTGTTGATTAGTTTTTTTTT
AGAAGT
>NODE_5929_length_107_cov_39.084110
TGGTGTTGATTAGTTTTTTTTTAGAAGTTTTAGGGTGTTCTTTATAAATAGGTAACTACA
AGATAAATTCTAGAGTAATAGATATAGTTTGTTGATGATGTACCAATACAGAAGAAGATC
ACAGTACGGTGCTTT
>NODE_5930_length_29_cov_75.448273
CTTTACCTGAATCGGCATCAAACTGAGGAATGGAAGGGCTGGATGCAGGTTCTTTTT
>NODE_5931_length_195_cov_23.897436
ATGGAAGGGCTGGATGCAGGTTCTTTTTTTGATGTATCATTATTTTGCCGCCGCGGAGAT
CTACAATGCTATACGTGTGTTCATCGCTGCATATGTTTGGATGACTGGCTTTGGCAATTT
TTCTTACTACTACATACGAAAAGATTTCAGTCTGGCTCGTTTTACCCAGATGATGTGGCG
GCTGAATTTCTTCGTTGCTTTTTGCTGCATTGTTTTGAATAAT
>NODE_5932_length_74_cov_13.689189
CTATAATTATCTGAGGTGAACAAACTAACCATTCTCCTATATCTTCTGCTGAGTGTGTCA
CTTTACCATGGCAGCCATTCAGATAATAATCTTGTTGAGTTG
>NODE_5933_length_119_cov_46.210083
AGCTTGCATGGTATCTGATTTAGCAAAATTTTCCATGGTAAAATTGTCATGTTTATGATG
CTCGTGTGATGAACATATTCCAGATTTCAAGCTGTTTAATGTTGTAAGTGCTACTACACA
AGTTTTGCCTCTATTAGAGCATTATTT
>NODE_5934_length_123_cov_27.951220
AAGTTTTGCCTCTATTAGAGCATTATTTTCCCTTTAGAACCTGGCACATTTAAAAACAAT
GGGAAAAAGAAACATACAAAAGAAGTTTTTTAGCCTAACCCTCGGTTTTGTTTTACATCT
CTTTCTTCTTCTACCTTCATTCATTTCAATT
>NODE_5935_length_288_cov_39.052082
TCTTCTTCTACCTTCATTCATTTCAATTTCCTATCTAAAAAATTGACAAATCATATTTCC
ATCATCATCAATTTCATCAAATTACCTTTCTGAATTTGATAATTCAATTAACAAGAGTTG
TTAGAGAACAAAAATCAAAGAATTTGCTATCAAATTTATCTTCTTTCTACAACACCCAAG
ACCTGGATCTTCCAAAAATTTCAAAGGGTTGGTTGTTTACTACAAATTTTAACCAAATTT
GTAGCCTTTACATGTTTAAGTAAGAATTTAGAATTCAATTTATATGATTTTGAGTGGTAA
GTTGAAAATATTGAGA
>NODE_5936_length_117_cov_108.658119
AATTGGGGGTTCAGTTGACCCACTGAATCCCTTGGGGTGGTTGTGATGGATGAAGAAGTA
TGTCGCAGTGATTACGGTGAGCTGTTGGATGAGTTGCCATCATCTTCGCCGTCTATCAGT
TCGGGGTTTTGTCCTCGGCAGCTGG
>NODE_5938_length_61_cov_196.081970
ACTGATGAACTTAATCCCAAGAGGTTTTTAACAAGTCCATCTGATGCAGTGTTCAATGAT
GGCCATGATAATTCACAGACACAGCAAAG
>NODE_5939_length_123_cov_28.495935
AGCTATTTAATGGAGAGCCTCGTGTACAAAGCCTCCGCCTATATTATGCAGACTCCACCT
GATAACTGCGTGCCCATCGCAACTGCCAATGCGTACAAAATAGCTAGGCCCTGTTACCTT
TGGTTAATAATGCTTGAGTTTGAACCCTTTC
>NODE_5940_length_75_cov_37.466667
AATTTTATTTGATTTCAAGCGATTATTTAATATGAATTTATTCAACGTTGCATCTCTTGG
TGACCACTCAAAAACAGCTATTTAATGGAGAGCCTCGTGTACA
>NODE_5941_length_147_cov_34.272110
CATTATTTGCAACGAAGTACTAGATGTGTCATTAGTGGGTGTTTCAAAGGATTCAACCTT
TTGAGTAATGTGATTGTTTTTTTTTAAAGTGGTTTTGTGTAAAGTTTCAATCTATAGTGT
CAAATATTTGATTTCATTTCAGTGTACGAGTTTATTCAATATAGCATCTCAATTT
>NODE_5946_length_29_cov_105.103447
ATCGGAATATAAATCAATTTCACATTGCTACTCAAGGGAGGTCAATCTTCTCTTCTA
>NODE_5947_length_69_cov_32.565216
ACTCAAGGGAGGTCAATCTTCTCTTCTATTCTTTTAAGGCCAGGTGTGAAGTAGTATGCA
CTTTGCAAGGACATGGGAAGCTTCTAATGAGAAAGTG
>NODE_5948_length_29_cov_22.862068
GACATGGGAAGCTTCTAATGAGAAAGTGGCCATTTTTTGACTTTATTCCAAATGAGG
>NODE_5949_length_114_cov_107.929825
CCATTTTTTGACTTTATTCCAAATGAGGTTTCATATCAAGGGGAGAAGTCAAATCTATGT
GATAGCTAGAGGTAATGGGACCCTGAGATTGGGTTGTGTAGCAGAAGGGGACATTAGTGG
GGACTACCAGCTATGCAGATTC
>NODE_5950_length_29_cov_21.517241
TAGTGGGGACTACCAGCTATGCAGATTCGTTACTGTTTCCTCAACCACTCATGAATA
>NODE_5951_length_128_cov_28.765625
TTACTGTTTCCTCAACCACTCATGAATACTCTGCTGCCAGAGAATGCAGATGAGGCTCTT
CATGAGGTGGTAACTTATACTTTTCCACTTCCCACCAATGATGATAAGGCTAAACATGCG
AGGGCCTAGGTTTGAGAGTGAACATGAGTGATTCCA
>NODE_5952_length_175_cov_69.080002
TCAAGCTTGATTTCCAGGAATAATTTTGGACATACTAGATCAACTATCCGGAAGTGGTGT
ATTTTCAAGGCCACACATTGATTTTTCCTCGAATTTCTCAAGAAACCTCGAATTTCATTT
GGAAGAACAAGAGAGAAAAGATGGATGTTGTGCAACTTCTTCAGAGGCAATTTATCGATT
ACATGAAGTCTCTATTTATGGAG
>NODE_5953_length_108_cov_59.407406
TTACTGAGAATATTCTTGCTATGGGATTATGAGCTCAGGATTTTTTGGATAGCTAGAGGG
TTTATATTGTAATCATATGGAGGAAGTGATCAACTTCTTAGAAAGCCATCAAGCTTGATT
TCCAGGAATAATTTTG
>NODE_5954_length_89_cov_35.449440
TCAAGCTTGATTTCCAGGAATAATTTTGACATTAAATTGAAAGAAACGAAGGGCGATACC
ACCCATGAAAGAAACGAAGTTGACATGAAATTAGATTAGAAGATTAGATGAGAGAGA
>NODE_5956_length_31_cov_15.903226
AGGTTACATGAACCACCCTATGTTAAGACGTCCATCCTATCCATCTTATGTCAGAAAAG
>NODE_5957_length_173_cov_41.971100
CCATCCTATCCATCTTATGTCAGAAAAGGTTTGCAGGTTTTGTAAATTAGCTTAAGCTTA
CATGATATCTAATTTAGCAACATTTTCCCTGGTAAACTTGACATGTTTATGATGCTCGTG
TGCTGAACATATTCCAGATTTCAAGTTGTTTAATGTTGTAAGTACTACTACAAAAGTTTT
GCCTCTATTAGAGCATTATTT
>NODE_5958_length_229_cov_59.799126
TTAAATTTTCTCTCTCTTCATTTTTTTTGGTGGGTTAAATCTCGTGAAATTTGAGTGTTT
GTAAAGCAAGTTGAGATCTAAAGTTTTCTAACACTATTTTTATGTGAACAAAGCGAATTC
CATCCAATAATCAAAGGTTGACAGAGGCGACTTGATCCTGATGCAGCAGAAACTTGAAAA
CCTACGCCAGCAGAGAAAGAATTAAAAAGGGCCAAAAATGGGGGTCATTCAGAGGTTGCG
GATGTTTGTCGCTGAAG
>NODE_5959_length_168_cov_17.250000
GTCTTCCTCATCTCTCTCAAAGCATCAGCAAAAACCCATAGATTTTGAACTTAGAATATC
ATTTATTCTATTCATTAATTTTTGTGGGTTTGAAGTAAAAACTGAAGTTTAGGGTTCTTC
TTCTACAACAAGATGGAGAAAGATCAACGCAAGAAGATTTATATATCTTTAAATTTTCTC
TCTCTTCATTTTTTTT
>NODE_5960_length_87_cov_32.367817
ATCTGCAATTCGCTTCAACCATTCAAGCATCAACACGCAACAGAGGAAGTAAGGAACCCT
GATAAATCAATAATCATCTGATCCTGTTGCCATGAATTCACACACCGAGTAAAGT
>NODE_5961_length_68_cov_98.294121
CGCAGTGATTGAATTTGAGAAATGGCGAGTCGATTGAAAGAAGACGATAGAAATGAGAAA
GTTATACGAGGTCTTCTTAAGTTACCTGGTAATCGT
>NODE_5962_length_117_cov_106.948715
AGGTCTTCTTAAGTTACCTGGTAATCGTAGGTGTATGAACTGCAATACTCTGGGTCCCCA
ATATGTGTGCACCACTTTTTCGACTTTTATTTGCACTACTTGTGGTGGGATTCACCGTGA
ATTCACACACCGAGTAAAGTCAGTA
>NODE_5963_length_70_cov_41.957142
TCGCCATTTCTCAAATTCAATCACTGCGTTGTTAAAATTTGAACTTCAAATAGTTCGCTG
CCGAAGTTGACACCGACAGTGATGATTGATTGTCGAAG
>NODE_5964_length_29_cov_41.413792
CACCGACAGTGATGATTGATTGTCGAAGCAAAAAAAAAATGGAGGAGAGAGAAACAC
>NODE_5965_length_218_cov_27.784403
AAAAAAAAAATGGAGGAGAGAGAAACACAAAAAAATGGTGGAAAGTGAAAAATTGATAAA
AAGAGGAGAGAGAAAGATTGAAAATTGAAGAATTGAAAATTTGTTTATTACTAGTTGAAG
GTTTTTAATTATAATTTCGGTTTTTAGTTGTTGTTGTTGGTGTTGGTTTAATTAGACCAC
GACTTGTACAGCTAAACTTGAAGTGCTTTTATGAGGAGAGAGAAAATAGTGAAAAGAGAA
GAAGAA
>NODE_5967_length_136_cov_35.095589
GAGTTGAACGTGTTGATATGAAATCTGATTAAACTTGGTGGCAAATCCAGCATTCCACTT
GGCAGAATTTGCTGGCAGCAGGACTTACACAGTTTGTTTGGAGAAATTCTCCATATTGAG
TGTTTCTTTTGACGCAGGACTCTGAGCTTCCATCTGGATTCTAC
>NODE_5968_length_233_cov_60.085838
GGACTCTGAGCTTCCATCTGGATTCTACAACTCTGTGCACAAAAATTTTCTAGTGGGAAG
GAAAGCCTTCGTGCTTGTGTGCTTTCCACAATCAGATGGAAACGTACTGCATTTCCTTCA
ACCTGATCATCCATCCTTCACTCTACACTGCTTTGAGTTATCTTTTTTTCAAGAATGGTC
ATCTTTGGCTCCAAATCATGCTATCATTTCATCATTGCGGGCTCATTGATTTCTGTCTTG
CCATGCCTTCTTATCCTGATA
>NODE_5972_length_94_cov_22.393618
CGATACCGCAGGTAGGTATTATAAGGTTGTATCATGCTCTCAAAGTGCCTATGTAATGTA
TATTATTCACTGATTTTCACTTTATGCTTTATCACAGCCGATCACCCATTCGGAGGTCAA
GA
>NODE_5974_length_47_cov_48.851063
TTAGCTCAAGCTTTAATTTTTCCTCAGCGGACATGTTGTCTGGATGGAAATACACTTTGC
TTTGCTTTAAGTCGG
>NODE_5975_length_43_cov_126.023254
TGGGTCATGGTTGCTTTCTGATCTAGGCTTCCTCTTCTCCTTCACAATCACACTTCATCA
AATTGAAACCC
>NODE_5977_length_170_cov_29.994118
TCATCAAATTGAAACCCTTCGATTTTTCGGAAATTCGAGTTTCGATTTATGAAATCCATG
AGAATAATGTGAGGTTTCTTCAAAGCCCAATTACATCCTAGTAGAGAATTGCTTCTTTCA
TGGCCTGCCAAAACAAAACCCCAGGCATCTGCGATTGTCGATGAAATTGAAGTCTTCTTG
AGAGAGAAGGTAAAATTC
>NODE_5978_length_98_cov_107.132652
TCGCCAATCACTAACAATTCCAGGACGGACAGGGCTTCTCCCATAGTCACTATGCCTCTG
GTTGTCTTGATCATATCCTGGACTTCTTCTCGAATCATAGCCAGGACTCGACCTGGCACT
ATGACG
>NODE_5980_length_38_cov_102.736839
CCAGGAGCTCGATAAGGGGCAAATGAGTATGTATTAGCAAAGAGATCCGCAGGAAGCTCT
TTTCTG
>NODE_5981_length_33_cov_126.666664
AAAGAGATCCGCAGGAAGCTCTTTTCTGTCGCTGGATTTAGCTTCAACTGTTTGTGACTG
A
>NODE_5982_length_52_cov_95.115387
TAATGCGAAGAGGTACAACATTCTCTCCCAGTATCTCCTTAACAGATCGTACAGGAGGTG
GGCTGGGGAAAGTAGAATCT
>NODE_5984_length_55_cov_101.636360
CCTTCTCCATCAGACCTACAATGACCATCAGATCTACTTCCATTAGAAAATATGCCTTCC
CGTCGCCAATCACTAACAATTCC
>NODE_5987_length_36_cov_89.333336
ACATACACGTGCTTGATAAAGTCGCGAAGTTTGTCCACGTTGCTGCTATCGGGAGCAGTT
TGCC
>NODE_5990_length_36_cov_95.722221
CTCATTTCCGCCAGCCTGAAGAGAAGCAATCTCTTGTGGTGTAAATTTAGCCATTGATAC
TGAC
>NODE_5994_length_58_cov_23.896551
ACTTTACTCGGTGTGTGAATTCATGGCATTGCTTAACAAGGATACAAAAAATTGAAACAT
AATTCTTGAATATTTGCTTTTCACCA
>NODE_5995_length_62_cov_30.274193
TCTGCCCTATACTCTTTAGGTTATTGAACTTGGTTTTTCCTCCAAACAGCAGACACGAGA
AATTTCTCTCTCCTCTTTCTCTTTGTTTCT
>NODE_6004_length_754_cov_54.855438
ATTATTGACTTTCTTTAAGCTCCAGGAGAATGGAAAAAGGTCAGAACATAACGAAAGCAA
CAACCGAGTATCAAGATCTCTTACCGGTGATGGCTGACAAGCTCGATGTTGAGACTTTTA
TAACAGAGCTCTGTGGTGGGTTTCGGCTGTTGGCGGACCCTGAGAAAGGGATGATAACAT
CTGAGAGCTTGATGAGGAACTCGGCCTTTCTTGGGATGGAGGGGATGAGTAGGGAGGATG
CAGCAGCCATGGTGAGAGAAGGAGATCTTGATGGGGATGGAATGCTCAATGATAAAGAAT
TTTGCATTCTTATGGTGAGACTCAGCCCTGGGATGATGGAAGATGCTGAAATGTGGCTTG
AGAAAGCAATTGAAGAAGAGCTACGACCATCATTCAATTAGTTTATTCTTGTGTAGGTAA
CTTTGTATTATGATCATGTATAACTGTTTTTGATGAAATGTCAATCAAAAACTTGCAAAG
CTTATCAGAGCCCTAATTTGACTTTACATTTAGTACCCCCAAAAATGAAAGAATGACTAG
AGAAACCAAATCCATTTATATTTCAGAGATCACATTACAGGTATTCTAAGAGAGAACTAA
GAGGACAACTGAACAAGCCTTCCATTACAACAGTCTATAAGTGCACTGAAATAGTTTAAT
TTTGTCAAACTAGATTCATTTCCAGAGAACACTAACCTAATACTTCATATCCTACATAAA
GTAACAATTACCGATCAGAATCACACATAACGAGCCATTCAAACACATGAAGCTTCAAGT
TC
>NODE_6007_length_480_cov_213.631256
ACCTCCGAATGGGTGATCGGCTGCGGTATCGGACATACTCGGGACTACGGCGCCGCTCAT
ATGCTGGACCATCATACCGATCATACACAGGACTGCGAGGACGGCCATAGTCAGGACTTG
GCCTACTGCGACGATAATGTGGGCTTGGTGAACGCCGGTAAGGACTCCTCCCATAACCTC
TCGGGCTACCATGTCTATCATCTCTCTCATCATCATCACGGAGAGCATATTCAACTGAAA
TAACCCTGTCCAGCAGCTTGCTCATGTTGGTGCATTCAAGAGCCTTGGTTGCATCTTCCT
GGGTCTCAAACTGCACAAATGCAAAGTTCCGTCGAATACGAACACTCAGAACCTTTCCAT
AAGGTTCAAAGTGTCTCTCTAGGTCCCGATCTCGTGTTCTTACTGGATCAAAGTTTATGA
CAAACAAGGTCTTTGTAGGTCTCGAACTTGATCCCTTCGGTCCATCACGTGCCTTCCCCC
TTTCACCCCTGGCCCACTCCACTGACAA
>NODE_6017_length_90_cov_256.577789
AACAGCCAACATATCAACAGCCAACGTATCAACAGCCAACGAAATCAGCTAACCCTTTTG
ATGCTGAAGGATCTTCTGTGCAACCTGCAGAGTTCCCTTCTATGTCATCTGTGCATGC
>NODE_6019_length_96_cov_203.489578
TTCCCTTCTATGTCATCTGTGCATGCTGCCCTCCCTGATACTGGGGCTCCAAGAGGAGTA
GCACATGCTTCAAATCTCGGTGCTGCTACACCTTCATGGATGACACCTCAGTTGTCAACA
GCGC
>NODE_6021_length_113_cov_57.902657
CCCTTCCCTTAGTGGGAATCCATTCGGCTAAAACACGTCTTGCTCCACCCCTTTCGACAA
TTCTTTTGTAATGTTTCGTCTTTCTGCAGAGCTTATACATCTATACTCCACCTCAAGTAG
GAAGTTTTGAGGTCTTGGTGC
>NODE_6022_length_62_cov_89.080643
CAAGTAGGAAGTTTTGAGGTCTTGGTGCTGAGGTTCATTTGCCGTGTTCCCATGTAAAAA
CGTTTTGCACCTGTAGAATACATCTAGAGA
>NODE_6024_length_33_cov_222.939392
AAAAATTTATTTTAGTGGGCTTGATATATGAAGTATAAGACACTCATTGTATCCCCCTTT
T
>NODE_6025_length_65_cov_19.846153
TATAAGACACTCATTGTATCCCCCTTTTCTTTTTCTTCTTCATTATTTACCTTATGTGAA
TATAGATGCTTCATTTGAAAAAAAAAAAAAAAA
>NODE_6034_length_67_cov_65.970146
TTTTTTTTTTTGCTGGTGATTCAAATTATAAGAACGAAGTGTGAAATTGAAGGCACGTTC
AGTCTTATTTTTGTTTTTCCTCCCACCTTTTGTTT
>NODE_6035_length_115_cov_9.339130
ATTAGTCGTTAAATGCATTCATTAACTTCATGTGTTTTGAGTCCAGTTTAAAAGCTGTAT
ATTATTGCCGATGTTTAGACCAACTGCATTATTTACAATGTAATTTTATCTACAGGCCGG
AGGAAGGAGACCTGGCTTCGGTC
>NODE_6037_length_48_cov_131.270828
CCCGCTGTTGTCGACAGCCTTAGCAGCATACTCGATCTGGAAAACGCGACCGTCAGGCGA
GAAAGTGGTGACCGAT
>NODE_6046_length_93_cov_401.666656
AGAAATCACAATTACAAGACAATCAATCATAAGAATTCCTCGATAAAATTTGGAAAATAA
AGGATGGAACCTCCCACAAATGTTTTCCACTACAAGTAGTGTTATTATTATTTTACTAAA
A
>NODE_6048_length_30_cov_139.199997
CCTCACATTCTTCCGGGATGGTCCTCCATTCCCGGAGATTGTAGGTCTCGACGGCCAG
>NODE_6049_length_73_cov_27.273973
CCCGGAGATTGTAGGTCTCGACGGCCAGCCGCCAGCTCAAGCAGTTTAGGCCGGGGACTC
GGTGGCCGGCCGAGCCAGAATGGGGCATCAGGAGATTAATT
>NODE_6050_length_58_cov_282.137939
GCCAGAATGGGGCATCAGGAGATTAATTGGGTTTGGATATGCATGAGCATTGGCGTTAGG
GAAGTGGGAGATTACTAGAACTCCTA
>NODE_6051_length_47_cov_160.553192
GGGAAGTGGGAGATTACTAGAACTCCTAAGAGGTATCTCTCTAATTTTTCTCCTAGGAGT
TCTAGTAATCTCCCA
>NODE_6057_length_68_cov_1001.382324
GAACTATGATACAGAACATGATCAAGGAGGGAAAGATTGTGCCAGCTGAGGTGACTATTA
GGCTTCTACAGAAAGCTATTCAGGAGAGTGGACATG
>NODE_6058_length_96_cov_103.270836
TTTAGATAAGTTGATGAATTACCTTGGAGTTATGATTTATTATTGGACTATTGAGGAGCT
AAGCTCATATATATATTTTTTTAATGGCTTAAAATTGCAAAAAAAAAAAAAAAAAAGAAA
AAAA
>NODE_6061_length_260_cov_22.203846
TCCTTGATCATGTTCTGTATCATAGTTCTAGAGACAAGACAGCAATATGCTACTCCGGTT
AATTACATAGATTAGCACGAAAAAAAACACTAACAAAGCATTTTCGATTTTTAAATAGAG
ACCAAACTATCTCCAAAGTGATCAGATTAGATATTAGCATAGCTAGAAATCATGACATGT
GATCTACTCAAGGGCAAAGCTACATGACCCTTACGGTCCATATATTTTAAAGTGGTCGAT
TTACTTCAAATATTCTTAACCCCATTAACTCTCAATTCCTAGCTTCGC
>NODE_6064_length_46_cov_215.717392
AAAAAAAAAAAAAAAAAAAAAAGTTCGACTAATCATAATGGTCCGCAAAATGTTTACATG
AGTATGTTCCTAAG
>NODE_6065_length_128_cov_26.257812
TTTTTTTTTTTTTTTTTTTTTGCAAAGCAATTCATCAAGTTCACATAAAAAAGTTACAAT
ATCGACTTTGAGAATCCTATCGTCTACCATTACTTTGAGGAAACCCCGTAGTCAAAGTTG
AATAAAAGCAACAGCAATAATTAGCAACAATGGAGG
>NODE_6066_length_61_cov_36.393444
GGTGGGGGCTGAAACGGGTATTGCTGCGGTTGTGGCTGCGGTGGTGGGGGTGGTTGGTAC
TGATGAGTAGCTGAATTATAGCCAGAATG
>NODE_6068_length_164_cov_116.506096
AGGGTACGGCCGGTAAGAAGCCATAGCCCAAATTCTCAATTAGCCTCACAATTTCTTCAA
ACAAACCCAGATACTCAATTCCACAATCCAAATTCAAAAAACCCACCCAAGCAAAGATTA
TACTTGATAGAAAACCCTAAAAAGTTTCAAATATTATACTCAGCTACTCTACTTAAACCC
AATAAAATCCCC
>NODE_6069_length_45_cov_54.244446
TACTCTACTTAAACCCAATAAAATCCCCAAAAATCCTAATTAAAAACAAACACCCCAAAT
TTTTGATCAATTA
>NODE_6070_length_280_cov_41.435715
ACAAACACCCCAAATTTTTGATCAATTATCTACTATTTGATCCAGTGGCGTATCCAAGGG
AGTTTCATTGGATTCAATTGAACCCCCAAAATCTGGAATTCATATTTATTTGAGCTCGCA
TAATACTAGTGAATTAAATTGAATATTTCTTACTCAAATATTCGTTGCTAAACTACAAAA
CTTTGAATCTTATAACTTATAGTTAGATTAGTCCTAAACAAACCTTCAACTTTTTTAAAA
TCGTCGAAAAAATTCTTCAATTTCTTTCCTCGAGAACTCACTTGAATTGATGCTGGAAAT
ACGAAATT
>NODE_6071_length_156_cov_19.141026
CTTGAATTGATGCTGGAAATACGAAATTAAATAATTTAGATATAGAACTGGAATTCGATG
AATGTGGATGTAGAGAGAAATGGAATTTCCTTTACAATCGAAAATTAGCGCAAATTTCTA
CGGATTGAAATGGTTAGGGCTCGATTGGAATTTTCCCTTTGTAAAGGAAGAAAGTTTTGC
AGAA
>NODE_6072_length_129_cov_58.434109
CTTGAATTGATGCTGGAAATACGAAATTCAAAATCGGAGTTTTTAAGATAGAAACAGAAC
TGGTATGAAATCTGTAATCTGTAATTTGTAGAGGAAGATGAAATTTCCCTAGCAAATTCT
ACGGAACGAAATTTGGAGATTTAGGGTTATAAACTTC
>NODE_6077_length_202_cov_156.346527
TTTTAATCTCATTGTGAGTGTATGCAATCTTTCTTGATTGCGGATCAGACAAGAAACTAA
CGGAAAAACAAACGTTGTATTGTGATCACTATACGCCTTATAGCAATCAATTTCTGCGTG
AACTTTGTGCCTCTTTACACCTTCAATTGACCTACACCAGGTGTATCGTAGTACCGTACA
CCCAAGGCAATCTATTTATATTGTACTTCATATGTTTTGCTATACACCCA
>NODE_6081_length_87_cov_100.931038
TAATTTTCCACAGTTTTGCAAGTACCCACTTCTTTCTCTCTCTTTCCCTCTTTATAGTCA
CTACCCACCAGAGAAACTATTAATTTATACTATCAGATTTATGTAAATAGTGTAT
>NODE_6086_length_70_cov_7.000000
ATACAGAGCTTTCTGCAATTTTCACATCCTGTGACAAGCCTAGCATGTCAAATAATGTTG
TATACTATCTAACAAACAACTTTACGAAAGGTTTTGTT
>NODE_6087_length_129_cov_162.806198
ATACAGAGCTTTCTGCAATTTTCACATCATTCTGAGAAGACACAATCGAACCAACCCGCC
GCTGCAATAGAGCCAGCATGTAACCGAAAAAACCAGCAGCAAGAAGCACAGCAATTCCTA
GAGGGAAGCTGCTTTCATATTGATAAGCACAGTCGTC
>NODE_6088_length_67_cov_10.328359
TTTTCCACCAGCAATTGTAGTTACTCCTAGAAATGAAAGTTCAATTAGTCTCAAAGTTCT
GCAATTAACAGATTCAGCTTTAAGTTCACCCTTAT
>NODE_6089_length_143_cov_561.230774
AGCTGATCCAGCAACAAGCTTTGGTCTACTGTAAAGGGAAAGTGAAGAAGAGATCCTGTA
AAGATTGCTATTAGTAGAATCCACAATGAGAAGTTCTCCACTTGGTAAAACTTCAACAGA
GTAAGGTTCAATTCCAAGCTTACTTCCATCAAAAACAGTTTCAACATTATA
>NODE_6090_length_117_cov_10.170940
GAACTTGAGATGAACCCACTAAAAATTTCTGCAAAAAAATGTGAAAAAATTCAGTTAAAT
TTACAATGAGGTGAAAATATGGTGAATTATAGAAGATTTTTGTAGGTGGGTAATTACTTC
CAGGTGGAGTAGAAGCTGAAACTGA
>NODE_6091_length_48_cov_125.708336
TTCCAGGTGGAGTAGAAGCTGAAACTGAAGAAATTCCAGCAAAAAGAAGCAGAAAAGTGA
AGAACAACACAAAAAA
>NODE_6093_length_188_cov_53.696808
AAAAAATTTATTGCCCATTAAAAACTTCATTATGATTTTTCAGAAATTTAATTTAGAGAG
CTCTCAAGAAGTTTGCATTATCAGAGGAAAAAGCAGAAAACCCTAGAGAGAGAAAAAGTG
AGTGAAATGTGTGAATCTATGGGTTTTGGGTTAAAGGGAGAATCTGAAAATGGGTATTTT
TGATTTTTGACAAACAAAAAAAATGAGGAAAAAGGG
>NODE_6096_length_149_cov_22.463087
AAAAAAAAAAATCTTTTGTTTACTTTATATTTTTGCTTTTTGAGGAGGGATGAAAGATGA
AAAAGACAAGGGGGGGAAAAGATTGAGAAGAAAGGGGAAAAAAGGAAGATGGATGTGGTT
TTAGTGAGTGAGTGAGTGAGTGTGAGTGTGTTAATGAGGTGATGAAAAGAATCTGAT
>NODE_6097_length_177_cov_17.384180
TTTAGAGAAACAACACCGCAAGTCATATTCTATACTGAAATTAGGACAAATCACAGCTCT
TGAGTTGTTTCATCTCTGTTATCTTCATATTAAGTATCATTGTTCATTTTCACGTATCCT
TGTTATCCTGTATCAACAATGTGGCAATTACTCTACCATCCATGAGTGTCCGATATACCT
GACTCACTGATCTTCCTGATCGCCA
>NODE_6098_length_76_cov_57.881580
GGGACATAATAAAAGGCTCATCTATACACCAATTGTTGAAGGGATTTATATGCAGACACG
GATGATTTATGTGCTCTGTTTTAAGTCTTTTGATCAATGTGAAA
>NODE_6100_length_136_cov_162.573532
GATGGTAAGATTCTCTTAGATTGACTATTTCCCACTAATGGTCTAATGGATACCAATGTC
AAAGTTCACAGAATGACATCTGAGGACATGGTGAACTCAAATCATGTAGCAACATTAGAC
AGCTTGAGACGTTGAATATCTTCAATAACAGAAGTTAAATCATC
>NODE_6101_length_117_cov_230.008545
CGATGGTAGAATTGTTCCGCGGATAGAGGCCAAGCCACTACAGGTAACCCTGCAGTGATG
GCCTCCATCGACGAGTTCCATCCACAATGAGTCATAAATCCGCCAGTAGCTGGATGCTCT
AATATCTTCGCTTGGGGTGCCCACG
>NODE_6102_length_236_cov_185.199158
GATTGGATACCCTCATGAGGAGCAAGCCTAGCAATAGCATCAACAGCAGCCAGAGCAAAA
AAAGCTCGAACATGATAGATCAAGCGAGGAATACCAAGCTCAGCAGCAAGATCAGTAGCC
CAAAAGCAGTGCATATCAGCAACAACAAAGTCAGGTTTAGCCGCCCTAACCTTAGCTTCC
ATAGGACCTTGAAGCATGAAAAAAGCTCGAAAAACTTTTCCAGCTACATCCAAATTTGTT
GCAGTGCTAAAATTCTCAACCCCC
>NODE_6103_length_123_cov_71.626015
GAAATAATGCAGCATAAGCTTGTTTTCATCGAAACTCAAGATGTTGTAGAAACTACACTG
GCTCTGGACAACTATCGCAAGGCTTGTGATTGTGGGAGAGGTGCTGTCTTTTTCTCTGTT
GCCAGGGGAAAGGTAGCCGAAGGTATAGATT
>NODE_6105_length_35_cov_70.485718
CGAAGGTATAGATTTTGATCGACATTATGGAAGACTAGTGATCATGTTTGGTGTTCCATT
CCA
>NODE_6106_length_56_cov_15.892858
CAGTTATTCATATATGGATGCCATTGTTTATACTTGGAATGAAACTGGAATTCTAAAGGG
GAAAGGTAGCCGAAGGTATAGATT
>NODE_6107_length_49_cov_259.000000
TGAACTTCCAGATGCTTACCCCTACAAATCTCCATCTATAGGCTTCATAAACAAGATGTA
CCATCCCAATGTCGACG
>NODE_6111_length_125_cov_211.863998
TTTTTTTTTTTTTTTTAAGGAAATTTCACAGTTGTACATTAATAAACAAAGAGTACATTT
ATTTACAAGTACATAGATTAAACAAATCAAAGGAACTTGGGGATAAATATATTGAACTCA
CAAATAATTCCCAACGAGACTAAAGTCTTTACA
>NODE_6112_length_79_cov_13.582278
ATCCTCCAAACACCGCCATGATAGGGACCTAACATGATCCAATTTGGAAATCACAAAGAA
ACCCATCAGAATACAAGAACACATATACTCATTCTCAAAATAGAGGG
>NODE_6113_length_81_cov_21.777779
CATCTCCACTTTGTAATCACTCATCATCCTGTTTCACAAAATTAGACACAAAAACAATCA
ATCCATCACCCAAAAATACTAACCCAGAAAATAAACATAAAGCTAGCTC
>NODE_6114_length_70_cov_44.257141
GGAACACCTCAAAAACATTTACCAGATCTGGGAAACATGAGCATTAGCATGTAAGGCCAA
TTACCTTAATCAGTAACAGGTTATGAACTCCTTAAATG
>NODE_6115_length_225_cov_35.248890
GTTCTTTTTTTGTGTGCTAAATTTGAGAGAAATTGGTCGGAGAGAGATGATGACGTGGGT
TGATGGTGAAGAATGGTTTCTCTTCAGTCTTCACAACCACACAGAAGAAAGGTGTTTTGT
TCACTCCATCCCCACAATTCACAAATCTACTTCTAGATCACAAATTAAACACGTCTGCAA
CCAATAGAATCTCACAACAAACTTTCCAAACTCAACTATTAGTCACCAGTAAAACCATGT
CTCGTCATTCTCA
>NODE_6116_length_72_cov_24.138889
GGTAACTTCTCCTCCTATGATTTTCCTTTTTTCTTTATAGTAAAGAAATTTGCTTGTGTC
CTGGTAAGGAAGGGGGAGGATACTTTTCTGGGACCATTTT
>NODE_6117_length_527_cov_88.611008
TTTCCCTGATTGGTCTTTCTGGGGATGGGCCGAGATCAATATGAAGCCGTGGGAATTTTT
GTCAAAGGAACTAAAAGAAGGCAACAAGAGGGTGAAATTTGAGGACAGGGAACCTTATGC
TTACTGGAAAGGAAATCCCTTTGTTGCCCCACACAGGATGGACCTTCTTAAGTGTAATGT
GACTGACAAGCAGGATTGGCAAGCTCGCCTGTATATACAGGATTGGGCTAAAGAAGCACA
GCAAGGATTTAAGAAGTCAGACTTGGCGAGCCAGTGCACAGACAGATATAAGATCTACAT
CGAAGGATCAGCATGGTCAGTCAGCGAGAAGTACATCCTCGCATGTGATTCTGTTGCCTT
[truncated: 72,396,282 more chars]
