# Supplementary material for: A new RNASeq-based reference transcriptome for sugar beet and its application in transcriptome-scale analysis of vernalization and gibberellin responses
Source: BMC Genomics. 2012 Mar 19;13:99. doi: 10.1186/1471-2164-13-99 (PMC3340327; doi:10.1186/1471-2164-13-99)
Supplement: Additional file 3 — Annotation of the sugar beet shoot apex reference transcriptome. All loci were mapped to the Arabidopsis proteome (version TAIR10 database) by BLASTX comparison with a cut off E-value of 1 × 10-10. [file 1471-2164-13-99-S3.ZIP › SB_ApexTranscripts_mapped to At Proreins at TAIR (v10).xls]

## Sheet: set00
qseqid	sseqid	pident	length	mismatch	gapopen	qstart	qend	sstart	send	evalue	bitscore	Annotation
Locus_1_Transcript_1/4_Confidence_0.583_Length_2583	AT1G56290.1	59.49	627	241	8	689	2548	72	692	0	692	>AT1G56290.1 | Symbols: | CwfJ-like family protein | chr1:21075939-21078608 FORWARD LENGTH=692
Locus_1_Transcript_2/4_Confidence_0.750_Length_2315	AT1G56290.1	57.3	548	221	8	693	2315	72	613	1e-161	567	>AT1G56290.1 | Symbols: | CwfJ-like family protein | chr1:21075939-21078608 FORWARD LENGTH=692
Locus_1_Transcript_3/4_Confidence_0.750_Length_2534	AT1G56290.1	59.49	627	241	8	640	2499	72	692	0	692	>AT1G56290.1 | Symbols: | CwfJ-like family protein | chr1:21075939-21078608 FORWARD LENGTH=692
Locus_1_Transcript_4/4_Confidence_0.750_Length_2587	AT1G56290.1	59.49	627	241	8	693	2552	72	692	0	692	>AT1G56290.1 | Symbols: | CwfJ-like family protein | chr1:21075939-21078608 FORWARD LENGTH=692
Locus_2_Transcript_5/14_Confidence_0.041_Length_1470	AT4G39100.1	72.46	138	38	0	1343	930	1	138	5e-56	215	>AT4G39100.1 | Symbols: SHL1 | PHD finger family protein / bromo-adjacent homology (BAH) domain-containing protein | chr4:18218298-18220134 REVERSE LENGTH=228
Locus_2_Transcript_6/14_Confidence_0.041_Length_1470	AT4G39100.1	72.46	138	38	0	128	541	1	138	5e-56	215	>AT4G39100.1 | Symbols: SHL1 | PHD finger family protein / bromo-adjacent homology (BAH) domain-containing protein | chr4:18218298-18220134 REVERSE LENGTH=228
Locus_2_Transcript_7/14_Confidence_0.041_Length_205	AT1G48300.1	59.09	22	9	0	9	74	2	23	1.8	27.3	>AT1G48300.1 | Symbols: | unknown protein; FUNCTIONS IN: molecular_function unknown; INVOLVED IN: biological_process unknown; LOCATED IN: endomembrane system; EXPRESSED IN: 24 plant structures; EXPRESSED DURING: 15 growth stages; Has 96 Blast hits to 87 proteins in 37 species: Archae - 0; Bacteria - 2; Metazoa - 12; Fungi - 2; Plants - 65; Viruses - 0; Other Eukaryotes - 15 (source: NCBI BLink). …
Locus_2_Transcript_8/14_Confidence_0.041_Length_205	AT1G48300.1	59.09	22	9	0	197	132	2	23	1.8	27.3	>AT1G48300.1 | Symbols: | unknown protein; FUNCTIONS IN: molecular_function unknown; INVOLVED IN: biological_process unknown; LOCATED IN: endomembrane system; EXPRESSED IN: 24 plant structures; EXPRESSED DURING: 15 growth stages; Has 96 Blast hits to 87 proteins in 37 species: Archae - 0; Bacteria - 2; Metazoa - 12; Fungi - 2; Plants - 65; Viruses - 0; Other Eukaryotes - 15 (source: NCBI BLink). …
Locus_2_Transcript_9/14_Confidence_0.027_Length_919	AT4G22140.1	71.43	70	19	1	845	639	148	217	5e-26	114	>AT4G22140.1 | Symbols: EBS | PHD finger family protein / bromo-adjacent homology (BAH) domain-containing protein | chr4:11728556-11730230 REVERSE LENGTH=234
Locus_2_Transcript_10/14_Confidence_0.027_Length_919	AT4G22140.1	71.43	70	19	1	75	281	148	217	5e-26	114	>AT4G22140.1 | Symbols: EBS | PHD finger family protein / bromo-adjacent homology (BAH) domain-containing protein | chr4:11728556-11730230 REVERSE LENGTH=234
Locus_2_Transcript_11/14_Confidence_0.243_Length_1198	AT5G26220.1	72.41	203	55	1	1071	463	1	202	1e-85	313	>AT5G26220.1 | Symbols: | ChaC-like family protein | chr5:9163178-9164613 REVERSE LENGTH=216
Locus_2_Transcript_12/14_Confidence_0.270_Length_1295	AT5G26220.1	72.41	203	55	1	225	833	1	202	1e-85	313	>AT5G26220.1 | Symbols: | ChaC-like family protein | chr5:9163178-9164613 REVERSE LENGTH=216
Locus_2_Transcript_13/14_Confidence_0.216_Length_965	AT5G26220.1	70.06	167	49	1	963	463	37	202	3e-64	241	>AT5G26220.1 | Symbols: | ChaC-like family protein | chr5:9163178-9164613 REVERSE LENGTH=216
Locus_2_Transcript_14/14_Confidence_0.270_Length_1295	AT5G26220.1	72.41	203	55	1	225	833	1	202	1e-85	313	>AT5G26220.1 | Symbols: | ChaC-like family protein | chr5:9163178-9164613 REVERSE LENGTH=216
Locus_3_Transcript_1/12_Confidence_1.000_Length_697	AT1G52640.1	30.26	76	40	4	550	353	81	153	0.69	30.8	>AT1G52640.1 | Symbols: | Pentatricopeptide repeat (PPR) superfamily protein | chr1:19608857-19610428 REVERSE LENGTH=523
Locus_3_Transcript_2/12_Confidence_1.000_Length_697	AT1G52640.1	30.26	76	40	4	148	345	81	153	0.69	30.8	>AT1G52640.1 | Symbols: | Pentatricopeptide repeat (PPR) superfamily protein | chr1:19608857-19610428 REVERSE LENGTH=523
Locus_3_Transcript_3/12_Confidence_0.078_Length_579	AT4G30960.1	51.06	94	45	1	44	325	346	438	3e-21	97.8	>AT4G30960.1 | Symbols: CIPK6, SIP3, SNRK3.14, ATCIPK6 | SOS3-interacting protein 3 | chr4:15067400-15068725 FORWARD LENGTH=441
Locus_3_Transcript_4/12_Confidence_0.016_Length_200	AT5G59170.1	34.62	26	17	0	191	114	194	219	7	25.4	>AT5G59170.1 | Symbols: | Proline-rich extensin-like family protein | chr5:23882045-23882911 FORWARD LENGTH=288
Locus_3_Transcript_5/12_Confidence_0.133_Length_558	AT5G17920.1	86.76	136	18	0	558	151	630	765	1e-64	241	>AT5G17920.1 | Symbols: ATCIMS, ATMETS, ATMS1 | Cobalamin-independent synthase family protein | chr5:5935771-5939195 FORWARD LENGTH=765
Locus_3_Transcript_6/12_Confidence_0.133_Length_530	AT5G17920.1	86.51	126	17	0	3	380	640	765	2e-59	224	>AT5G17920.1 | Symbols: ATCIMS, ATMETS, ATMS1 | Cobalamin-independent synthase family protein | chr5:5935771-5939195 FORWARD LENGTH=765
Locus_3_Transcript_7/12_Confidence_0.078_Length_417	AT5G17920.1	84.27	89	14	0	417	151	677	765	1e-38	154	>AT5G17920.1 | Symbols: ATCIMS, ATMETS, ATMS1 | Cobalamin-independent synthase family protein | chr5:5935771-5939195 FORWARD LENGTH=765
Locus_3_Transcript_8/12_Confidence_0.094_Length_1419	AT4G30960.1	61.78	314	106	4	914	3	19	328	3e-111	399	>AT4G30960.1 | Symbols: CIPK6, SIP3, SNRK3.14, ATCIPK6 | SOS3-interacting protein 3 | chr4:15067400-15068725 FORWARD LENGTH=441
Locus_3_Transcript_9/12_Confidence_0.094_Length_1419	AT4G30960.1	61.78	314	106	4	506	1417	19	328	3e-111	399	>AT4G30960.1 | Symbols: CIPK6, SIP3, SNRK3.14, ATCIPK6 | SOS3-interacting protein 3 | chr4:15067400-15068725 FORWARD LENGTH=441
Locus_3_Transcript_10/12_Confidence_0.102_Length_679	AT4G30960.1	51.06	94	45	1	44	325	346	438	4e-21	97.8	>AT4G30960.1 | Symbols: CIPK6, SIP3, SNRK3.14, ATCIPK6 | SOS3-interacting protein 3 | chr4:15067400-15068725 FORWARD LENGTH=441
Locus_3_Transcript_11/12_Confidence_0.172_Length_1198	AT4G30960.1	51.06	94	45	1	44	325	346	438	1e-20	97.8	>AT4G30960.1 | Symbols: CIPK6, SIP3, SNRK3.14, ATCIPK6 | SOS3-interacting protein 3 | chr4:15067400-15068725 FORWARD LENGTH=441
Locus_3_Transcript_12/12_Confidence_0.133_Length_530	AT5G17920.1	86.51	126	17	0	3	380	640	765	2e-59	224	>AT5G17920.1 | Symbols: ATCIMS, ATMETS, ATMS1 | Cobalamin-independent synthase family protein | chr5:5935771-5939195 FORWARD LENGTH=765
Locus_4_Transcript_1/3_Confidence_0.471_Length_207	AT5G21280.1	50	26	13	0	89	166	112	137	1.8	27.3	>AT5G21280.1 | Symbols: | hydroxyproline-rich glycoprotein family protein | chr5:7264094-7265514 REVERSE LENGTH=302
Locus_4_Transcript_2/3_Confidence_0.824_Length_171	AT5G21280.1	50	26	13	0	13	90	112	137	1.8	27.3	>AT5G21280.1 | Symbols: | hydroxyproline-rich glycoprotein family protein | chr5:7264094-7265514 REVERSE LENGTH=302
Locus_4_Transcript_3/3_Confidence_0.882_Length_164	AT5G21280.1	50	26	13	0	13	90	112	137	1.8	27.3	>AT5G21280.1 | Symbols: | hydroxyproline-rich glycoprotein family protein | chr5:7264094-7265514 REVERSE LENGTH=302
Locus_5_Transcript_1/1_Confidence_1.000_Length_830	AT4G38440.1	30.22	268	145	4	794	3	19	248	2e-16	82.8	>AT4G38440.1 | Symbols: | LOCATED IN: chloroplast; EXPRESSED IN: 21 plant structures; EXPRESSED DURING: 12 growth stages; CONTAINS InterPro DOMAIN/s: RNA polymerase II-associated protein 1, C-terminal (InterPro:IPR013929), RNA polymerase II-associated protein 1, N-terminal (InterPro:IPR013930); Has 276 Blast hits to 220 proteins in 102 species: Archae - 0; Bacteria - 2; Metazoa - 151; Fungi - 65;…
Locus_6_Transcript_1/10_Confidence_0.212_Length_497	AT5G10860.1	62.04	108	37	2	186	497	1	108	2e-32	134	>AT5G10860.1 | Symbols: | Cystathionine beta-synthase (CBS) family protein | chr5:3429173-3430142 REVERSE LENGTH=206
Locus_6_Transcript_2/10_Confidence_0.192_Length_475	AT5G10860.1	58.82	85	31	2	186	428	1	85	9e-23	102	>AT5G10860.1 | Symbols: | Cystathionine beta-synthase (CBS) family protein | chr5:3429173-3430142 REVERSE LENGTH=206
Locus_6_Transcript_3/10_Confidence_0.654_Length_788	AT5G10860.1	87.84	74	9	0	565	786	133	206	2e-72	131	>AT5G10860.1 | Symbols: | Cystathionine beta-synthase (CBS) family protein | chr5:3429173-3430142 REVERSE LENGTH=206
Locus_6_Transcript_4/10_Confidence_0.404_Length_676	AT5G10860.1	63.54	96	31	2	186	461	1	96	2e-56	124	>AT5G10860.1 | Symbols: | Cystathionine beta-synthase (CBS) family protein | chr5:3429173-3430142 REVERSE LENGTH=206
Locus_6_Transcript_5/10_Confidence_0.538_Length_722	AT5G10860.1	81.11	90	17	0	452	721	94	183	7e-66	144	>AT5G10860.1 | Symbols: | Cystathionine beta-synthase (CBS) family protein | chr5:3429173-3430142 REVERSE LENGTH=206
Locus_6_Transcript_6/10_Confidence_0.077_Length_320	AT2G05310.1	40	40	19	1	65	169	6	45	0.015	34.3	>AT2G05310.1 | Symbols: | unknown protein; FUNCTIONS IN: molecular_function unknown; INVOLVED IN: biological_process unknown; LOCATED IN: chloroplast; BEST Arabidopsis thaliana protein match is: unknown protein (TAIR:AT4G13500.1); Has 50 Blast hits to 50 proteins in 20 species: Archae - 0; Bacteria - 0; Metazoa - 0; Fungi - 0; Plants - 50; Viruses - 0; Other Eukaryotes - 0 (source: NCBI BLink). |…
Locus_6_Transcript_7/10_Confidence_0.500_Length_790	AT5G10860.1	63.54	96	31	2	186	461	1	96	2e-58	124	>AT5G10860.1 | Symbols: | Cystathionine beta-synthase (CBS) family protein | chr5:3429173-3430142 REVERSE LENGTH=206
Locus_6_Transcript_8/10_Confidence_0.058_Length_189	AT5G10860.1	50	28	13	1	187	107	32	59	4	26.2	>AT5G10860.1 | Symbols: | Cystathionine beta-synthase (CBS) family protein | chr5:3429173-3430142 REVERSE LENGTH=206
Locus_6_Transcript_9/10_Confidence_0.135_Length_476	AT5G10860.1	58.82	85	31	2	186	428	1	85	9e-23	102	>AT5G10860.1 | Symbols: | Cystathionine beta-synthase (CBS) family protein | chr5:3429173-3430142 REVERSE LENGTH=206
Locus_6_Transcript_10/10_Confidence_0.712_Length_792	AT5G10860.1	87.61	113	14	0	452	790	94	206	2e-81	197	>AT5G10860.1 | Symbols: | Cystathionine beta-synthase (CBS) family protein | chr5:3429173-3430142 REVERSE LENGTH=206
Locus_7_Transcript_3/10_Confidence_0.163_Length_1804	AT2G19940.1	72.75	389	99	2	1550	405	13	401	6e-162	567	>AT2G19940.1 | Symbols: | oxidoreductases, acting on the aldehyde or oxo group of donors, NAD or NADP as acceptor;copper ion binding | chr2:8613168-8615649 FORWARD LENGTH=401
Locus_7_Transcript_4/10_Confidence_0.077_Length_843	AT2G19940.1	65.02	203	64	2	255	842	13	215	3e-71	265	>AT2G19940.1 | Symbols: | oxidoreductases, acting on the aldehyde or oxo group of donors, NAD or NADP as acceptor;copper ion binding | chr2:8613168-8615649 FORWARD LENGTH=401
Locus_7_Transcript_5/10_Confidence_0.125_Length_1054	AT2G19940.1	70.23	309	85	2	71	976	11	319	2e-122	435	>AT2G19940.1 | Symbols: | oxidoreductases, acting on the aldehyde or oxo group of donors, NAD or NADP as acceptor;copper ion binding | chr2:8613168-8615649 FORWARD LENGTH=401
Locus_7_Transcript_6/10_Confidence_0.048_Length_467	AT2G19940.1	76.92	26	6	0	465	388	376	401	3e-06	47.8	>AT2G19940.1 | Symbols: | oxidoreductases, acting on the aldehyde or oxo group of donors, NAD or NADP as acceptor;copper ion binding | chr2:8613168-8615649 FORWARD LENGTH=401
Locus_7_Transcript_7/10_Confidence_0.212_Length_1612	AT2G19940.1	71.61	391	104	2	71	1222	11	401	9e-161	563	>AT2G19940.1 | Symbols: | oxidoreductases, acting on the aldehyde or oxo group of donors, NAD or NADP as acceptor;copper ion binding | chr2:8613168-8615649 FORWARD LENGTH=401
Locus_7_Transcript_8/10_Confidence_0.183_Length_1626	AT2G19940.1	72.12	391	102	2	1556	405	11	401	6e-162	567	>AT2G19940.1 | Symbols: | oxidoreductases, acting on the aldehyde or oxo group of donors, NAD or NADP as acceptor;copper ion binding | chr2:8613168-8615649 FORWARD LENGTH=401
Locus_7_Transcript_9/10_Confidence_0.144_Length_142	AT4G11430.1	39.29	28	17	0	95	12	127	154	1.4	27.7	>AT4G11430.1 | Symbols: | hydroxyproline-rich glycoprotein family protein | chr4:6952799-6954242 FORWARD LENGTH=219
Locus_7_Transcript_10/10_Confidence_0.192_Length_1626	AT2G19940.1	71.87	391	103	2	71	1222	11	401	8e-162	566	>AT2G19940.1 | Symbols: | oxidoreductases, acting on the aldehyde or oxo group of donors, NAD or NADP as acceptor;copper ion binding | chr2:8613168-8615649 FORWARD LENGTH=401
Locus_8_Transcript_1/10_Confidence_0.342_Length_2567	AT3G09090.1	68.05	701	207	7	259	2325	26	721	0	848	>AT3G09090.1 | Symbols: DEX1 | defective in exine formation protein (DEX1) | chr3:2782912-2787552 REVERSE LENGTH=896
Locus_8_Transcript_2/10_Confidence_0.632_Length_4892	AT3G09090.1	68.87	787	228	7	259	2583	26	807	0	988	>AT3G09090.1 | Symbols: DEX1 | defective in exine formation protein (DEX1) | chr3:2782912-2787552 REVERSE LENGTH=896
Locus_8_Transcript_3/10_Confidence_0.316_Length_2302	AT3G09090.1	65.58	645	205	7	259	2157	26	665	0	739	>AT3G09090.1 | Symbols: DEX1 | defective in exine formation protein (DEX1) | chr3:2782912-2787552 REVERSE LENGTH=896
Locus_8_Transcript_4/10_Confidence_0.368_Length_3303	AT3G09090.1	68.33	742	218	7	259	2448	26	762	0	913	>AT3G09090.1 | Symbols: DEX1 | defective in exine formation protein (DEX1) | chr3:2782912-2787552 REVERSE LENGTH=896
Locus_8_Transcript_5/10_Confidence_0.263_Length_2442	AT3G09090.1	53.1	339	142	7	259	1239	26	359	2e-88	323	>AT3G09090.1 | Symbols: DEX1 | defective in exine formation protein (DEX1) | chr3:2782912-2787552 REVERSE LENGTH=896
Locus_8_Transcript_6/10_Confidence_0.132_Length_1238	AT3G09090.1	54.66	322	136	6	259	1209	26	342	2e-88	323	>AT3G09090.1 | Symbols: DEX1 | defective in exine formation protein (DEX1) | chr3:2782912-2787552 REVERSE LENGTH=896
Locus_8_Transcript_7/10_Confidence_0.368_Length_3266	AT3G09090.1	70.66	876	240	7	3008	417	26	896	0	1095	>AT3G09090.1 | Symbols: DEX1 | defective in exine formation protein (DEX1) | chr3:2782912-2787552 REVERSE LENGTH=896
Locus_8_Transcript_8/10_Confidence_0.368_Length_3266	AT3G09090.1	70.66	876	240	7	259	2850	26	896	0	1095	>AT3G09090.1 | Symbols: DEX1 | defective in exine formation protein (DEX1) | chr3:2782912-2787552 REVERSE LENGTH=896
Locus_8_Transcript_9/10_Confidence_0.184_Length_2006	AT3G09090.1	81.51	530	98	0	2006	417	367	896	0	763	>AT3G09090.1 | Symbols: DEX1 | defective in exine formation protein (DEX1) | chr3:2782912-2787552 REVERSE LENGTH=896
Locus_8_Transcript_10/10_Confidence_0.368_Length_3266	AT3G09090.1	70.66	876	240	7	259	2850	26	896	0	1095	>AT3G09090.1 | Symbols: DEX1 | defective in exine formation protein (DEX1) | chr3:2782912-2787552 REVERSE LENGTH=896
Locus_9_Transcript_1/4_Confidence_0.286_Length_1778	AT3G02530.1	89.6	519	54	0	205	1761	1	519	0	932	>AT3G02530.1 | Symbols: | TCP-1/cpn60 chaperonin family protein | chr3:528806-532457 REVERSE LENGTH=535
Locus_9_Transcript_2/4_Confidence_0.429_Length_1873	AT3G02530.1	90.07	534	53	0	205	1806	1	534	0	963	>AT3G02530.1 | Symbols: | TCP-1/cpn60 chaperonin family protein | chr3:528806-532457 REVERSE LENGTH=535
Locus_9_Transcript_3/4_Confidence_0.714_Length_2086	AT3G02530.1	90.07	534	53	0	205	1806	1	534	0	963	>AT3G02530.1 | Symbols: | TCP-1/cpn60 chaperonin family protein | chr3:528806-532457 REVERSE LENGTH=535
Locus_9_Transcript_4/4_Confidence_0.643_Length_2087	AT3G02530.1	90.07	534	53	0	205	1806	1	534	0	963	>AT3G02530.1 | Symbols: | TCP-1/cpn60 chaperonin family protein | chr3:528806-532457 REVERSE LENGTH=535
Locus_10_Transcript_1/2_Confidence_0.500_Length_1783	AT2G14520.1	75.99	429	94	5	1555	275	1	422	8e-171	597	>AT2G14520.1 | Symbols: | CBS domain-containing protein with a domain of unknown function (DUF21) | chr2:6182362-6184648 REVERSE LENGTH=423
Locus_10_Transcript_2/2_Confidence_0.500_Length_1815	AT2G14520.1	75.99	429	94	5	1587	307	1	422	9e-171	597	>AT2G14520.1 | Symbols: | CBS domain-containing protein with a domain of unknown function (DUF21) | chr2:6182362-6184648 REVERSE LENGTH=423
Locus_11_Transcript_1/9_Confidence_0.350_Length_1115	AT2G31140.1	61.76	204	78	0	935	324	1	204	9e-72	267	>AT2G31140.1 | Symbols: | Peptidase S24/S26A/S26B/S26C family protein | chr2:13270088-13271619 FORWARD LENGTH=205
Locus_11_Transcript_2/9_Confidence_0.350_Length_1115	AT2G31140.1	61.76	204	78	0	181	792	1	204	9e-72	267	>AT2G31140.1 | Symbols: | Peptidase S24/S26A/S26B/S26C family protein | chr2:13270088-13271619 FORWARD LENGTH=205
Locus_11_Transcript_3/9_Confidence_0.400_Length_1547	AT2G31140.1	61.76	204	78	0	181	792	1	204	1e-71	267	>AT2G31140.1 | Symbols: | Peptidase S24/S26A/S26B/S26C family protein | chr2:13270088-13271619 FORWARD LENGTH=205
Locus_11_Transcript_4/9_Confidence_0.300_Length_1148	AT2G31140.1	59.38	192	78	0	181	756	1	192	2e-64	243	>AT2G31140.1 | Symbols: | Peptidase S24/S26A/S26B/S26C family protein | chr2:13270088-13271619 FORWARD LENGTH=205
Locus_11_Transcript_5/9_Confidence_0.200_Length_575	AT2G31140.1	48.72	78	40	0	181	414	1	78	1e-17	86.3	>AT2G31140.1 | Symbols: | Peptidase S24/S26A/S26B/S26C family protein | chr2:13270088-13271619 FORWARD LENGTH=205
Locus_11_Transcript_6/9_Confidence_0.200_Length_575	AT2G31140.1	48.72	78	40	0	395	162	1	78	1e-17	86.3	>AT2G31140.1 | Symbols: | Peptidase S24/S26A/S26B/S26C family protein | chr2:13270088-13271619 FORWARD LENGTH=205
Locus_11_Transcript_7/9_Confidence_0.350_Length_1115	AT2G31140.1	61.76	204	78	0	181	792	1	204	9e-72	267	>AT2G31140.1 | Symbols: | Peptidase S24/S26A/S26B/S26C family protein | chr2:13270088-13271619 FORWARD LENGTH=205
Locus_11_Transcript_8/9_Confidence_0.350_Length_1115	AT2G31140.1	61.76	204	78	0	935	324	1	204	9e-72	267	>AT2G31140.1 | Symbols: | Peptidase S24/S26A/S26B/S26C family protein | chr2:13270088-13271619 FORWARD LENGTH=205
Locus_11_Transcript_9/9_Confidence_0.350_Length_1115	AT2G31140.1	61.76	204	78	0	181	792	1	204	9e-72	267	>AT2G31140.1 | Symbols: | Peptidase S24/S26A/S26B/S26C family protein | chr2:13270088-13271619 FORWARD LENGTH=205
Locus_13_Transcript_1/1_Confidence_1.000_Length_1111	AT4G31880.1	21.3	216	141	5	1100	462	265	454	0.27	33.1	>AT4G31880.1 | Symbols: | LOCATED IN: cytosol, chloroplast; EXPRESSED IN: 24 plant structures; EXPRESSED DURING: 14 growth stages; BEST Arabidopsis thaliana protein match is: Tudor/PWWP/MBT superfamily protein (TAIR:AT1G15940.1); Has 137162 Blast hits to 70781 proteins in 2973 species: Archae - 289; Bacteria - 24182; Metazoa - 56725; Fungi - 20130; Plants - 6559; Viruses - 758; Other Eukaryotes -…
Locus_14_Transcript_1/9_Confidence_0.278_Length_2954	AT3G15730.1	71.11	803	226	5	321	2714	1	802	0	1211	>AT3G15730.1 | Symbols: PLDALPHA1, PLD | phospholipase D alpha 1 | chr3:5330835-5333474 FORWARD LENGTH=810
Locus_14_Transcript_2/9_Confidence_0.315_Length_3486	AT3G15730.1	71.16	808	227	5	321	2729	1	807	0	1219	>AT3G15730.1 | Symbols: PLDALPHA1, PLD | phospholipase D alpha 1 | chr3:5330835-5333474 FORWARD LENGTH=810
Locus_14_Transcript_3/9_Confidence_0.185_Length_2450	AT3G15730.1	71.39	685	191	4	321	2360	1	685	0	1026	>AT3G15730.1 | Symbols: PLDALPHA1, PLD | phospholipase D alpha 1 | chr3:5330835-5333474 FORWARD LENGTH=810
Locus_14_Transcript_4/9_Confidence_0.278_Length_2798	AT3G15730.1	71.11	803	226	5	2621	228	1	802	0	1211	>AT3G15730.1 | Symbols: PLDALPHA1, PLD | phospholipase D alpha 1 | chr3:5330835-5333474 FORWARD LENGTH=810
Locus_14_Transcript_5/9_Confidence_0.259_Length_2882	AT3G15730.1	71.11	803	226	5	178	2571	1	802	0	1211	>AT3G15730.1 | Symbols: PLDALPHA1, PLD | phospholipase D alpha 1 | chr3:5330835-5333474 FORWARD LENGTH=810
Locus_14_Transcript_6/9_Confidence_0.259_Length_3025	AT3G15730.1	71.11	803	226	5	321	2714	1	802	0	1211	>AT3G15730.1 | Symbols: PLDALPHA1, PLD | phospholipase D alpha 1 | chr3:5330835-5333474 FORWARD LENGTH=810
Locus_14_Transcript_7/9_Confidence_0.204_Length_651	AT3G15730.1	66.67	105	35	0	626	312	698	802	1e-41	166	>AT3G15730.1 | Symbols: PLDALPHA1, PLD | phospholipase D alpha 1 | chr3:5330835-5333474 FORWARD LENGTH=810
Locus_14_Transcript_8/9_Confidence_0.278_Length_2941	AT3G15730.1	71.11	803	226	5	2621	228	1	802	0	1211	>AT3G15730.1 | Symbols: PLDALPHA1, PLD | phospholipase D alpha 1 | chr3:5330835-5333474 FORWARD LENGTH=810
Locus_14_Transcript_9/9_Confidence_0.278_Length_2954	AT3G15730.1	71.11	803	226	5	321	2714	1	802	0	1211	>AT3G15730.1 | Symbols: PLDALPHA1, PLD | phospholipase D alpha 1 | chr3:5330835-5333474 FORWARD LENGTH=810
Locus_15_Transcript_1/5_Confidence_0.684_Length_1074	AT2G20760.1	53.75	240	94	5	276	956	4	239	2e-57	219	>AT2G20760.1 | Symbols: | Clathrin light chain protein | chr2:8943279-8945108 REVERSE LENGTH=338
Locus_15_Transcript_2/5_Confidence_0.421_Length_1020	AT2G20760.1	53.94	241	94	5	276	962	4	239	7e-51	197	>AT2G20760.1 | Symbols: | Clathrin light chain protein | chr2:8943279-8945108 REVERSE LENGTH=338
Locus_15_Transcript_3/5_Confidence_0.632_Length_1070	AT2G20760.1	53.38	266	106	6	276	1037	4	263	1e-56	217	>AT2G20760.1 | Symbols: | Clathrin light chain protein | chr2:8943279-8945108 REVERSE LENGTH=338
Locus_15_Transcript_4/5_Confidence_0.211_Length_819	AT2G20760.1	44.38	169	78	4	276	746	4	168	3e-24	108	>AT2G20760.1 | Symbols: | Clathrin light chain protein | chr2:8943279-8945108 REVERSE LENGTH=338
Locus_15_Transcript_5/5_Confidence_0.684_Length_1080	AT2G20760.1	53.94	241	94	5	276	962	4	239	8e-51	197	>AT2G20760.1 | Symbols: | Clathrin light chain protein | chr2:8943279-8945108 REVERSE LENGTH=338
Locus_16_Transcript_1/8_Confidence_0.125_Length_964	AT5G25630.2	56.7	194	82	1	363	938	33	226	3e-53	205	>AT5G25630.2 | Symbols: | Tetratricopeptide repeat (TPR)-like superfamily protein | chr5:8947426-8949424 FORWARD LENGTH=599
Locus_16_Transcript_2/8_Confidence_0.250_Length_1935	AT5G25630.2	57.35	211	88	1	363	989	33	243	6e-59	225	>AT5G25630.2 | Symbols: | Tetratricopeptide repeat (TPR)-like superfamily protein | chr5:8947426-8949424 FORWARD LENGTH=599
Locus_16_Transcript_3/8_Confidence_0.188_Length_765	AT5G25630.2	62.36	178	66	1	184	717	341	517	4e-63	237	>AT5G25630.2 | Symbols: | Tetratricopeptide repeat (TPR)-like superfamily protein | chr5:8947426-8949424 FORWARD LENGTH=599
Locus_16_Transcript_4/8_Confidence_0.188_Length_765	AT5G25630.2	62.36	178	66	1	582	49	341	517	4e-63	237	>AT5G25630.2 | Symbols: | Tetratricopeptide repeat (TPR)-like superfamily protein | chr5:8947426-8949424 FORWARD LENGTH=599
Locus_16_Transcript_5/8_Confidence_0.312_Length_2293	AT5G25630.2	48.92	603	242	7	363	2084	33	598	8e-153	537	>AT5G25630.2 | Symbols: | Tetratricopeptide repeat (TPR)-like superfamily protein | chr5:8947426-8949424 FORWARD LENGTH=599
Locus_16_Transcript_6/8_Confidence_0.062_Length_603	AT5G25630.2	25.9	139	68	4	599	210	486	598	0.0007	40.4	>AT5G25630.2 | Symbols: | Tetratricopeptide repeat (TPR)-like superfamily protein | chr5:8947426-8949424 FORWARD LENGTH=599
Locus_16_Transcript_7/8_Confidence_0.312_Length_1781	AT5G25630.2	55.14	486	188	4	1419	49	33	517	9e-146	513	>AT5G25630.2 | Symbols: | Tetratricopeptide repeat (TPR)-like superfamily protein | chr5:8947426-8949424 FORWARD LENGTH=599
Locus_16_Transcript_8/8_Confidence_0.312_Length_1781	AT5G25630.2	55.14	486	188	4	363	1733	33	517	9e-146	513	>AT5G25630.2 | Symbols: | Tetratricopeptide repeat (TPR)-like superfamily protein | chr5:8947426-8949424 FORWARD LENGTH=599
Locus_17_Transcript_1/4_Confidence_0.400_Length_1570	AT4G19950.1	71.34	321	91	1	301	1260	1	321	8e-93	337	>AT4G19950.1 | Symbols: | unknown protein; BEST Arabidopsis thaliana protein match is: unknown protein (TAIR:AT5G44860.1); Has 338 Blast hits to 330 proteins in 72 species: Archae - 2; Bacteria - 94; Metazoa - 7; Fungi - 0; Plants - 232; Viruses - 0; Other Eukaryotes - 3 (source: NCBI BLink). | chr4:10809977-10810942 FORWARD LENGTH=321
Locus_17_Transcript_2/4_Confidence_0.400_Length_1326	AT4G19950.1	71.34	321	91	1	301	1260	1	321	6e-93	337	>AT4G19950.1 | Symbols: | unknown protein; BEST Arabidopsis thaliana protein match is: unknown protein (TAIR:AT5G44860.1); Has 338 Blast hits to 330 proteins in 72 species: Archae - 2; Bacteria - 94; Metazoa - 7; Fungi - 0; Plants - 232; Viruses - 0; Other Eukaryotes - 3 (source: NCBI BLink). | chr4:10809977-10810942 FORWARD LENGTH=321
Locus_17_Transcript_3/4_Confidence_0.400_Length_1308	AT4G19950.1	71.34	321	91	1	301	1260	1	321	6e-93	337	>AT4G19950.1 | Symbols: | unknown protein; BEST Arabidopsis thaliana protein match is: unknown protein (TAIR:AT5G44860.1); Has 338 Blast hits to 330 proteins in 72 species: Archae - 2; Bacteria - 94; Metazoa - 7; Fungi - 0; Plants - 232; Viruses - 0; Other Eukaryotes - 3 (source: NCBI BLink). | chr4:10809977-10810942 FORWARD LENGTH=321
Locus_17_Transcript_4/4_Confidence_0.667_Length_1325	AT4G19950.1	71.34	321	91	1	301	1260	1	321	6e-93	337	>AT4G19950.1 | Symbols: | unknown protein; BEST Arabidopsis thaliana protein match is: unknown protein (TAIR:AT5G44860.1); Has 338 Blast hits to 330 proteins in 72 species: Archae - 2; Bacteria - 94; Metazoa - 7; Fungi - 0; Plants - 232; Viruses - 0; Other Eukaryotes - 3 (source: NCBI BLink). | chr4:10809977-10810942 FORWARD LENGTH=321
Locus_18_Transcript_1/4_Confidence_0.417_Length_769	AT2G30570.1	67.01	97	30	1	515	225	39	133	6e-23	104	>AT2G30570.1 | Symbols: PSBW | photosystem II reaction center W | chr2:13019326-13020053 REVERSE LENGTH=133
Locus_18_Transcript_2/4_Confidence_0.417_Length_769	AT2G30570.1	67.01	97	30	1	255	545	39	133	6e-23	104	>AT2G30570.1 | Symbols: PSBW | photosystem II reaction center W | chr2:13019326-13020053 REVERSE LENGTH=133
Locus_18_Transcript_3/4_Confidence_0.417_Length_778	AT2G30570.1	65.14	109	35	2	548	225	27	133	1e-24	109	>AT2G30570.1 | Symbols: PSBW | photosystem II reaction center W | chr2:13019326-13020053 REVERSE LENGTH=133
Locus_18_Transcript_4/4_Confidence_0.417_Length_778	AT2G30570.1	65.14	109	35	2	231	554	27	133	1e-24	109	>AT2G30570.1 | Symbols: PSBW | photosystem II reaction center W | chr2:13019326-13020053 REVERSE LENGTH=133
Locus_19_Transcript_1/9_Confidence_0.227_Length_343	AT2G29210.1	45.83	24	13	0	228	299	816	839	8.9	25	>AT2G29210.1 | Symbols: | splicing factor PWI domain-containing protein | chr2:12558156-12562168 FORWARD LENGTH=878
Locus_19_Transcript_2/9_Confidence_0.364_Length_338	AT2G29210.1	48	25	13	0	228	302	816	840	2.4	26.9	>AT2G29210.1 | Symbols: | splicing factor PWI domain-containing protein | chr2:12558156-12562168 FORWARD LENGTH=878
Locus_19_Transcript_3/9_Confidence_0.348_Length_475	AT5G48890.1	66.67	15	5	0	381	337	103	117	5	26.9	>AT5G48890.1 | Symbols: | C2H2-like zinc finger protein | chr5:19820353-19820874 FORWARD LENGTH=173
Locus_19_Transcript_4/9_Confidence_0.379_Length_526	AT5G48890.1	66.67	15	5	0	381	337	103	117	6.1	26.9	>AT5G48890.1 | Symbols: | C2H2-like zinc finger protein | chr5:19820353-19820874 FORWARD LENGTH=173
Locus_19_Transcript_5/9_Confidence_0.364_Length_349	AT2G29210.1	45.83	24	13	0	228	299	816	839	8.9	25	>AT2G29210.1 | Symbols: | splicing factor PWI domain-containing protein | chr2:12558156-12562168 FORWARD LENGTH=878
Locus_19_Transcript_6/9_Confidence_0.242_Length_286	AT5G48890.1	66.67	15	5	0	148	104	103	117	2.4	26.9	>AT5G48890.1 | Symbols: | C2H2-like zinc finger protein | chr5:19820353-19820874 FORWARD LENGTH=173
Locus_19_Transcript_7/9_Confidence_0.364_Length_349	AT2G29210.1	45.83	24	13	0	228	299	816	839	8.9	25	>AT2G29210.1 | Symbols: | splicing factor PWI domain-containing protein | chr2:12558156-12562168 FORWARD LENGTH=878
Locus_19_Transcript_8/9_Confidence_0.348_Length_484	AT5G48890.1	66.67	15	5	0	381	337	103	117	5.2	26.9	>AT5G48890.1 | Symbols: | C2H2-like zinc finger protein | chr5:19820353-19820874 FORWARD LENGTH=173
Locus_19_Transcript_9/9_Confidence_0.364_Length_349	AT2G29210.1	45.83	24	13	0	228	299	816	839	8.9	25	>AT2G29210.1 | Symbols: | splicing factor PWI domain-containing protein | chr2:12558156-12562168 FORWARD LENGTH=878
Locus_20_Transcript_1/6_Confidence_0.261_Length_761	AT1G78150.3	63.48	178	54	2	34	534	126	303	2e-55	211	>AT1G78150.3 | Symbols: | unknown protein; FUNCTIONS IN: molecular_function unknown; INVOLVED IN: biological_process unknown; EXPRESSED IN: 23 plant structures; EXPRESSED DURING: 13 growth stages; BEST Arabidopsis thaliana protein match is: unknown protein (TAIR:AT1G35780.1). | chr1:29404996-29406341 FORWARD LENGTH=303
Locus_20_Transcript_2/6_Confidence_0.261_Length_195	AT3G24650.1	100	9	0	0	169	195	474	482	3	26.6	>AT3G24650.1 | Symbols: ABI3, SIS10 | AP2/B3-like transcriptional factor family protein | chr3:8997911-9000780 FORWARD LENGTH=720
Locus_20_Transcript_3/6_Confidence_0.348_Length_638	AT4G39860.1	73.08	26	7	0	392	469	3	28	4e-05	44.7	>AT4G39860.1 | Symbols: | unknown protein; BEST Arabidopsis thaliana protein match is: unknown protein (TAIR:AT2G22270.1); Has 152 Blast hits to 146 proteins in 19 species: Archae - 0; Bacteria - 0; Metazoa - 0; Fungi - 2; Plants - 146; Viruses - 0; Other Eukaryotes - 4 (source: NCBI BLink). | chr4:18499909-18501472 FORWARD LENGTH=299
Locus_20_Transcript_4/6_Confidence_0.261_Length_231	AT3G24650.1	100	9	0	0	205	231	474	482	3.1	26.6	>AT3G24650.1 | Symbols: ABI3, SIS10 | AP2/B3-like transcriptional factor family protein | chr3:8997911-9000780 FORWARD LENGTH=720
Locus_20_Transcript_5/6_Confidence_0.130_Length_209	AT3G53380.1	37.5	32	20	0	173	78	455	486	1.1	28.1	>AT3G53380.1 | Symbols: | Concanavalin A-like lectin protein kinase family protein | chr3:19789204-19791351 REVERSE LENGTH=715
Locus_20_Transcript_6/6_Confidence_0.391_Length_1443	AT1G35780.1	63.76	287	89	7	392	1216	3	286	6e-87	318	>AT1G35780.1 | Symbols: | unknown protein; BEST Arabidopsis thaliana protein match is: unknown protein (TAIR:AT1G78150.2); Has 145 Blast hits to 144 proteins in 16 species: Archae - 0; Bacteria - 0; Metazoa - 0; Fungi - 0; Plants - 145; Viruses - 0; Other Eukaryotes - 0 (source: NCBI BLink). | chr1:13277778-13280113 REVERSE LENGTH=286
Locus_21_Transcript_1/6_Confidence_0.407_Length_299	AT3G05560.1	76.92	65	14	1	83	277	1	64	8e-20	91.7	>AT3G05560.1 | Symbols: | Ribosomal L22e protein family | chr3:1614641-1615204 FORWARD LENGTH=124
Locus_21_Transcript_2/6_Confidence_0.296_Length_226	AT5G27770.1	69.05	42	12	1	83	208	1	41	2e-07	50.8	>AT5G27770.1 | Symbols: | Ribosomal L22e protein family | chr5:9836166-9837113 FORWARD LENGTH=124
Locus_21_Transcript_3/6_Confidence_0.481_Length_398	AT3G05560.1	75	76	18	1	128	355	1	75	1e-23	105	>AT3G05560.1 | Symbols: | Ribosomal L22e protein family | chr3:1614641-1615204 FORWARD LENGTH=124
Locus_21_Transcript_4/6_Confidence_0.444_Length_313	AT3G05560.1	73.13	67	17	1	83	283	1	66	3e-19	89.7	>AT3G05560.1 | Symbols: | Ribosomal L22e protein family | chr3:1614641-1615204 FORWARD LENGTH=124
Locus_21_Transcript_5/6_Confidence_0.407_Length_336	AT3G05560.1	73.85	65	16	1	83	277	1	64	1e-18	87.4	>AT3G05560.1 | Symbols: | Ribosomal L22e protein family | chr3:1614641-1615204 FORWARD LENGTH=124
Locus_21_Transcript_6/6_Confidence_0.481_Length_353	AT3G05560.1	75	76	18	1	83	310	1	75	7e-24	105	>AT3G05560.1 | Symbols: | Ribosomal L22e protein family | chr3:1614641-1615204 FORWARD LENGTH=124
Locus_22_Transcript_1/2_Confidence_1.000_Length_935	AT5G17560.1	69.39	98	30	0	478	185	79	176	2e-32	135	>AT5G17560.1 | Symbols: | BolA-like family protein | chr5:5788474-5789671 FORWARD LENGTH=177
Locus_22_Transcript_2/2_Confidence_1.000_Length_639	AT5G17560.1	46.51	43	23	0	182	54	79	121	0.0001	43.1	>AT5G17560.1 | Symbols: | BolA-like family protein | chr5:5788474-5789671 FORWARD LENGTH=177
Locus_23_Transcript_1/9_Confidence_0.325_Length_248	AT5G52010.1	51.61	31	15	0	103	11	50	80	0.0005	39.3	>AT5G52010.1 | Symbols: | C2H2-like zinc finger protein | chr5:21121626-21122816 REVERSE LENGTH=396
Locus_23_Transcript_3/9_Confidence_0.100_Length_336	AT3G02130.1	40	35	21	0	124	20	669	703	6.9	25.4	>AT3G02130.1 | Symbols: RPK2, TOAD2, CLI1 | receptor-like protein kinase 2 | chr3:380726-384181 FORWARD LENGTH=1151
Locus_23_Transcript_4/9_Confidence_0.075_Length_412	AT5G04240.1	46.15	26	14	0	159	82	35	60	4.8	26.6	>AT5G04240.1 | Symbols: ELF6 | Zinc finger (C2H2 type) family protein / transcription factor jumonji (jmj) family protein | chr5:1169544-1174638 FORWARD LENGTH=1340
Locus_23_Transcript_6/9_Confidence_0.050_Length_335	AT5G04240.1	46.15	26	14	0	159	82	35	60	3.1	26.6	>AT5G04240.1 | Symbols: ELF6 | Zinc finger (C2H2 type) family protein / transcription factor jumonji (jmj) family protein | chr5:1169544-1174638 FORWARD LENGTH=1340
Locus_23_Transcript_7/9_Confidence_0.100_Length_328	AT3G02130.1	40	35	21	0	124	20	669	703	6.9	25.4	>AT3G02130.1 | Symbols: RPK2, TOAD2, CLI1 | receptor-like protein kinase 2 | chr3:380726-384181 FORWARD LENGTH=1151
Locus_23_Transcript_8/9_Confidence_0.125_Length_1641	AT5G52010.1	67.25	287	91	3	1636	779	71	355	2e-91	333	>AT5G52010.1 | Symbols: | C2H2-like zinc finger protein | chr5:21121626-21122816 REVERSE LENGTH=396
Locus_23_Transcript_9/9_Confidence_0.325_Length_472	AT5G52010.1	51.61	31	15	0	103	11	50	80	0.001	39.3	>AT5G52010.1 | Symbols: | C2H2-like zinc finger protein | chr5:21121626-21122816 REVERSE LENGTH=396
Locus_24_Transcript_1/12_Confidence_1.000_Length_215	AT5G60740.1	36.11	36	23	0	70	177	84	119	5.3	25.8	>AT5G60740.1 | Symbols: | ABC transporter family protein | chr5:24425824-24430269 REVERSE LENGTH=1109
Locus_24_Transcript_2/12_Confidence_1.000_Length_215	AT5G60740.1	36.11	36	23	0	146	39	84	119	5.3	25.8	>AT5G60740.1 | Symbols: | ABC transporter family protein | chr5:24425824-24430269 REVERSE LENGTH=1109
Locus_24_Transcript_3/12_Confidence_0.100_Length_138	AT1G25350.2	28.12	32	23	0	16	111	268	299	6.8	25.4	>AT1G25350.2 | Symbols: OVA9 | glutamine-tRNA ligase, putative / glutaminyl-tRNA synthetase, putative / GlnRS, putative | chr1:8889280-8894205 REVERSE LENGTH=800
Locus_24_Transcript_4/12_Confidence_0.044_Length_578	AT4G38830.1	39.58	48	19	1	50	193	2	39	1.9	28.9	>AT4G38830.1 | Symbols: CRK26 | cysteine-rich RLK (RECEPTOR-like protein kinase) 26 | chr4:18122339-18124943 FORWARD LENGTH=665
Locus_24_Transcript_5/12_Confidence_0.044_Length_550	AT4G38830.1	39.58	48	19	1	501	358	2	39	1.8	28.9	>AT4G38830.1 | Symbols: CRK26 | cysteine-rich RLK (RECEPTOR-like protein kinase) 26 | chr4:18122339-18124943 FORWARD LENGTH=665
Locus_24_Transcript_6/12_Confidence_0.089_Length_978	AT3G21220.1	81.85	259	47	0	116	892	68	326	4e-124	441	>AT3G21220.1 | Symbols: ATMKK5, ATMAP2K_ALPHA, MAP2K_A, MKK5, ATMEK5, MEK5 | MAP kinase kinase 5 | chr3:7445917-7446963 FORWARD LENGTH=348
Locus_24_Transcript_7/12_Confidence_0.022_Length_458	AT4G38830.1	39.58	48	19	1	50	193	2	39	1.2	28.9	>AT4G38830.1 | Symbols: CRK26 | cysteine-rich RLK (RECEPTOR-like protein kinase) 26 | chr4:18122339-18124943 FORWARD LENGTH=665
Locus_24_Transcript_8/12_Confidence_0.111_Length_1527	AT5G61770.2	75.83	302	71	2	1306	404	1	301	7e-123	437	>AT5G61770.2 | Symbols: PPAN | PETER PAN-like protein | chr5:24815888-24817495 FORWARD LENGTH=346
Locus_24_Transcript_9/12_Confidence_0.111_Length_1527	AT5G61770.2	75.83	302	71	2	222	1124	1	301	7e-123	437	>AT5G61770.2 | Symbols: PPAN | PETER PAN-like protein | chr5:24815888-24817495 FORWARD LENGTH=346
Locus_24_Transcript_10/12_Confidence_0.133_Length_1067	AT3G21220.1	81.3	262	49	0	924	139	68	329	1e-124	441	>AT3G21220.1 | Symbols: ATMKK5, ATMAP2K_ALPHA, MAP2K_A, MKK5, ATMEK5, MEK5 | MAP kinase kinase 5 | chr3:7445917-7446963 FORWARD LENGTH=348
Locus_24_Transcript_11/12_Confidence_0.100_Length_128	AT1G25350.2	30.3	33	23	0	16	114	268	300	1.4	27.7	>AT1G25350.2 | Symbols: OVA9 | glutamine-tRNA ligase, putative / glutaminyl-tRNA synthetase, putative / GlnRS, putative | chr1:8889280-8894205 REVERSE LENGTH=800
Locus_24_Transcript_12/12_Confidence_0.089_Length_978	AT3G21220.1	81.85	259	47	0	116	892	68	326	4e-124	441	>AT3G21220.1 | Symbols: ATMKK5, ATMAP2K_ALPHA, MAP2K_A, MKK5, ATMEK5, MEK5 | MAP kinase kinase 5 | chr3:7445917-7446963 FORWARD LENGTH=348
Locus_25_Transcript_1/6_Confidence_0.667_Length_2956	AT3G54500.3	32.71	480	261	17	829	2238	183	610	3e-60	199	>AT3G54500.3 | Symbols: | FUNCTIONS IN: molecular_function unknown; INVOLVED IN: biological_process unknown; LOCATED IN: cellular_component unknown; EXPRESSED IN: 22 plant structures; EXPRESSED DURING: 13 growth stages; BEST Arabidopsis thaliana protein match is: dentin sialophosphoprotein-related (TAIR:AT5G64170.1). | chr3:20175792-20178482 REVERSE LENGTH=669
Locus_25_Transcript_2/6_Confidence_0.667_Length_2852	AT3G54500.3	30.33	676	336	23	404	2224	1	610	3e-64	243	>AT3G54500.3 | Symbols: | FUNCTIONS IN: molecular_function unknown; INVOLVED IN: biological_process unknown; LOCATED IN: cellular_component unknown; EXPRESSED IN: 22 plant structures; EXPRESSED DURING: 13 growth stages; BEST Arabidopsis thaliana protein match is: dentin sialophosphoprotein-related (TAIR:AT5G64170.1). | chr3:20175792-20178482 REVERSE LENGTH=669
Locus_25_Transcript_3/6_Confidence_0.667_Length_2870	AT3G54500.3	30.63	653	340	20	404	2152	1	610	3e-65	247	>AT3G54500.3 | Symbols: | FUNCTIONS IN: molecular_function unknown; INVOLVED IN: biological_process unknown; LOCATED IN: cellular_component unknown; EXPRESSED IN: 22 plant structures; EXPRESSED DURING: 13 growth stages; BEST Arabidopsis thaliana protein match is: dentin sialophosphoprotein-related (TAIR:AT5G64170.1). | chr3:20175792-20178482 REVERSE LENGTH=669
Locus_25_Transcript_4/6_Confidence_0.600_Length_2640	AT3G54500.3	30.33	676	336	23	102	1922	1	610	3e-64	243	>AT3G54500.3 | Symbols: | FUNCTIONS IN: molecular_function unknown; INVOLVED IN: biological_process unknown; LOCATED IN: cellular_component unknown; EXPRESSED IN: 22 plant structures; EXPRESSED DURING: 13 growth stages; BEST Arabidopsis thaliana protein match is: dentin sialophosphoprotein-related (TAIR:AT5G64170.1). | chr3:20175792-20178482 REVERSE LENGTH=669
Locus_25_Transcript_5/6_Confidence_0.133_Length_566	AT2G05350.1	28.79	66	36	2	323	517	1	56	0.48	30.8	>AT2G05350.1 | Symbols: | unknown protein; Has 22 Blast hits to 16 proteins in 5 species: Archae - 0; Bacteria - 0; Metazoa - 0; Fungi - 0; Plants - 22; Viruses - 0; Other Eukaryotes - 0 (source: NCBI BLink). | chr2:1950455-1954740 FORWARD LENGTH=453
Locus_25_Transcript_6/6_Confidence_0.667_Length_2942	AT3G54500.3	30.33	676	336	23	404	2224	1	610	3e-64	243	>AT3G54500.3 | Symbols: | FUNCTIONS IN: molecular_function unknown; INVOLVED IN: biological_process unknown; LOCATED IN: cellular_component unknown; EXPRESSED IN: 22 plant structures; EXPRESSED DURING: 13 growth stages; BEST Arabidopsis thaliana protein match is: dentin sialophosphoprotein-related (TAIR:AT5G64170.1). | chr3:20175792-20178482 REVERSE LENGTH=669
Locus_26_Transcript_1/10_Confidence_0.417_Length_1573	AT4G25660.1	82.01	139	25	0	1104	688	3	141	1e-67	254	>AT4G25660.1 | Symbols: | PPPDE putative thiol peptidase family protein | chr4:13083677-13084989 FORWARD LENGTH=255
Locus_26_Transcript_4/10_Confidence_0.292_Length_1501	AT4G25660.1	66.13	248	66	5	470	1165	3	248	2e-78	290	>AT4G25660.1 | Symbols: | PPPDE putative thiol peptidase family protein | chr4:13083677-13084989 FORWARD LENGTH=255
Locus_26_Transcript_5/10_Confidence_0.292_Length_1501	AT4G25660.1	66.13	248	66	5	1032	337	3	248	2e-78	290	>AT4G25660.1 | Symbols: | PPPDE putative thiol peptidase family protein | chr4:13083677-13084989 FORWARD LENGTH=255
Locus_26_Transcript_6/10_Confidence_0.333_Length_1470	AT4G25660.1	66.13	248	66	5	339	1034	3	248	2e-78	290	>AT4G25660.1 | Symbols: | PPPDE putative thiol peptidase family protein | chr4:13083677-13084989 FORWARD LENGTH=255
Locus_26_Transcript_7/10_Confidence_0.333_Length_1470	AT4G25660.1	66.13	248	66	5	1132	437	3	248	2e-78	290	>AT4G25660.1 | Symbols: | PPPDE putative thiol peptidase family protein | chr4:13083677-13084989 FORWARD LENGTH=255
Locus_26_Transcript_8/10_Confidence_0.333_Length_1601	AT4G25660.1	66.13	248	66	5	470	1165	3	248	2e-78	290	>AT4G25660.1 | Symbols: | PPPDE putative thiol peptidase family protein | chr4:13083677-13084989 FORWARD LENGTH=255
Locus_26_Transcript_9/10_Confidence_0.333_Length_1601	AT4G25660.1	66.13	248	66	5	1132	437	3	248	2e-78	290	>AT4G25660.1 | Symbols: | PPPDE putative thiol peptidase family protein | chr4:13083677-13084989 FORWARD LENGTH=255
Locus_26_Transcript_10/10_Confidence_0.333_Length_1601	AT4G25660.1	66.13	248	66	5	470	1165	3	248	2e-78	290	>AT4G25660.1 | Symbols: | PPPDE putative thiol peptidase family protein | chr4:13083677-13084989 FORWARD LENGTH=255
Locus_27_Transcript_1/10_Confidence_0.133_Length_486	AT3G48930.1	92.98	57	4	0	107	277	1	57	9e-16	79.3	>AT3G48930.1 | Symbols: EMB1080 | Nucleic acid-binding, OB-fold-like protein | chr3:18141017-18142189 REVERSE LENGTH=160
Locus_27_Transcript_2/10_Confidence_0.267_Length_579	AT5G23740.1	92.72	151	11	0	107	559	1	151	2e-70	261	>AT5G23740.1 | Symbols: RPS11-BETA | ribosomal protein S11-beta | chr5:8008251-8009330 REVERSE LENGTH=159
Locus_27_Transcript_3/10_Confidence_0.267_Length_579	AT5G23740.1	93.59	78	5	0	578	345	74	151	3e-39	157	>AT5G23740.1 | Symbols: RPS11-BETA | ribosomal protein S11-beta | chr5:8008251-8009330 REVERSE LENGTH=159
Locus_27_Transcript_4/10_Confidence_0.333_Length_847	AT5G23740.1	91.82	159	13	0	107	583	1	159	2e-68	255	>AT5G23740.1 | Symbols: RPS11-BETA | ribosomal protein S11-beta | chr5:8008251-8009330 REVERSE LENGTH=159
Locus_27_Transcript_5/10_Confidence_0.133_Length_322	AT4G39920.1	36.17	47	25	1	189	314	20	66	5.4	25.8	>AT4G39920.1 | Symbols: POR, TFC C | C-CAP/cofactor C-like domain-containing protein | chr4:18515882-18516919 FORWARD LENGTH=345
Locus_27_Transcript_6/10_Confidence_0.367_Length_850	AT5G23740.1	91.82	159	13	0	107	583	1	159	2e-68	255	>AT5G23740.1 | Symbols: RPS11-BETA | ribosomal protein S11-beta | chr5:8008251-8009330 REVERSE LENGTH=159
Locus_27_Transcript_7/10_Confidence_0.200_Length_473	AT5G23740.1	90.2	102	10	0	367	62	1	102	6e-41	162	>AT5G23740.1 | Symbols: RPS11-BETA | ribosomal protein S11-beta | chr5:8008251-8009330 REVERSE LENGTH=159
Locus_27_Transcript_8/10_Confidence_0.200_Length_473	AT5G23740.1	90.2	102	10	0	107	412	1	102	6e-41	162	>AT5G23740.1 | Symbols: RPS11-BETA | ribosomal protein S11-beta | chr5:8008251-8009330 REVERSE LENGTH=159
Locus_27_Transcript_9/10_Confidence_0.333_Length_847	AT5G23740.1	91.82	159	13	0	741	265	1	159	2e-68	255	>AT5G23740.1 | Symbols: RPS11-BETA | ribosomal protein S11-beta | chr5:8008251-8009330 REVERSE LENGTH=159
Locus_27_Transcript_10/10_Confidence_0.333_Length_847	AT5G23740.1	91.82	159	13	0	107	583	1	159	2e-68	255	>AT5G23740.1 | Symbols: RPS11-BETA | ribosomal protein S11-beta | chr5:8008251-8009330 REVERSE LENGTH=159
Locus_28_Transcript_1/10_Confidence_0.300_Length_1774	AT1G02400.1	50.57	261	106	7	106	846	1	252	3e-83	233	>AT1G02400.1 | Symbols: ATGA2OX4, ATGA2OX6, DTA1, GA2OX6 | gibberellin 2-oxidase 6 | chr1:486964-489391 FORWARD LENGTH=329
Locus_28_Transcript_2/10_Confidence_0.233_Length_1415	AT1G02400.1	52.1	119	48	4	1310	966	1	114	3e-23	106	>AT1G02400.1 | Symbols: ATGA2OX4, ATGA2OX6, DTA1, GA2OX6 | gibberellin 2-oxidase 6 | chr1:486964-489391 FORWARD LENGTH=329
Locus_28_Transcript_3/10_Confidence_0.233_Length_1415	AT1G02400.1	52.1	119	48	4	106	450	1	114	3e-23	106	>AT1G02400.1 | Symbols: ATGA2OX4, ATGA2OX6, DTA1, GA2OX6 | gibberellin 2-oxidase 6 | chr1:486964-489391 FORWARD LENGTH=329
Locus_28_Transcript_4/10_Confidence_0.267_Length_1379	AT1G02400.1	56.28	199	82	3	87	683	134	327	5e-59	225	>AT1G02400.1 | Symbols: ATGA2OX4, ATGA2OX6, DTA1, GA2OX6 | gibberellin 2-oxidase 6 | chr1:486964-489391 FORWARD LENGTH=329
Locus_28_Transcript_5/10_Confidence_0.267_Length_1379	AT1G02400.1	56.28	199	82	3	1293	697	134	327	2e-59	226	>AT1G02400.1 | Symbols: ATGA2OX4, ATGA2OX6, DTA1, GA2OX6 | gibberellin 2-oxidase 6 | chr1:486964-489391 FORWARD LENGTH=329
Locus_28_Transcript_6/10_Confidence_0.333_Length_2209	AT1G02400.1	50.57	261	106	7	106	846	1	252	3e-61	233	>AT1G02400.1 | Symbols: ATGA2OX4, ATGA2OX6, DTA1, GA2OX6 | gibberellin 2-oxidase 6 | chr1:486964-489391 FORWARD LENGTH=329
Locus_28_Transcript_7/10_Confidence_0.233_Length_1401	AT1G02400.1	58.23	79	32	1	933	697	250	327	8e-20	95.1	>AT1G02400.1 | Symbols: ATGA2OX4, ATGA2OX6, DTA1, GA2OX6 | gibberellin 2-oxidase 6 | chr1:486964-489391 FORWARD LENGTH=329
Locus_28_Transcript_8/10_Confidence_0.300_Length_1770	AT1G02400.1	52.52	337	136	8	106	1074	1	327	2e-88	323	>AT1G02400.1 | Symbols: ATGA2OX4, ATGA2OX6, DTA1, GA2OX6 | gibberellin 2-oxidase 6 | chr1:486964-489391 FORWARD LENGTH=329
Locus_28_Transcript_9/10_Confidence_0.300_Length_1770	AT1G02400.1	52.23	337	137	8	1665	697	1	327	7e-88	321	>AT1G02400.1 | Symbols: ATGA2OX4, ATGA2OX6, DTA1, GA2OX6 | gibberellin 2-oxidase 6 | chr1:486964-489391 FORWARD LENGTH=329
Locus_28_Transcript_10/10_Confidence_0.300_Length_1770	AT1G02400.1	52.52	337	136	8	106	1074	1	327	2e-88	323	>AT1G02400.1 | Symbols: ATGA2OX4, ATGA2OX6, DTA1, GA2OX6 | gibberellin 2-oxidase 6 | chr1:486964-489391 FORWARD LENGTH=329
Locus_29_Transcript_2/43_Confidence_1.000_Length_143	AT5G16430.1	32	25	17	0	92	18	45	69	6.8	25.4	>AT5G16430.1 | Symbols: | Cysteine/Histidine-rich C1 domain family protein | chr5:5370350-5370607 FORWARD LENGTH=85
Locus_29_Transcript_4/43_Confidence_1.000_Length_143	AT5G16430.1	32	25	17	0	52	126	45	69	6.8	25.4	>AT5G16430.1 | Symbols: | Cysteine/Histidine-rich C1 domain family protein | chr5:5370350-5370607 FORWARD LENGTH=85
Locus_29_Transcript_7/43_Confidence_1.000_Length_163	AT2G47310.1	50	18	9	0	106	159	300	317	4.1	26.2	>AT2G47310.1 | Symbols: | flowering time control protein-related / FCA gamma-related | chr2:19423791-19426846 FORWARD LENGTH=512
Locus_29_Transcript_8/43_Confidence_1.000_Length_339	AT5G66740.1	40	25	15	0	83	9	213	237	4	26.2	>AT5G66740.1 | Symbols: | Protein of unknown function (DUF620) | chr5:26647114-26648558 FORWARD LENGTH=370
Locus_29_Transcript_11/43_Confidence_1.000_Length_206	AT4G18770.1	39.22	51	26	2	182	45	81	131	0.17	30.8	>AT4G18770.1 | Symbols: MYB98, AtMYB98 | myb domain protein 98 | chr4:10311068-10312557 FORWARD LENGTH=427
Locus_29_Transcript_13/43_Confidence_1.000_Length_118	AT4G27595.1	50	18	9	0	40	93	389	406	9.1	25	>AT4G27595.1 | Symbols: | Plant protein of unknown function (DUF827) | chr4:13772819-13777128 REVERSE LENGTH=1221
Locus_29_Transcript_16/43_Confidence_1.000_Length_163	AT2G47310.1	50	18	9	0	58	5	300	317	4.1	26.2	>AT2G47310.1 | Symbols: | flowering time control protein-related / FCA gamma-related | chr2:19423791-19426846 FORWARD LENGTH=512
Locus_29_Transcript_17/43_Confidence_1.000_Length_165	ATCG00040.1	42.86	21	12	0	75	137	305	325	7	25.4	>ATCG00040.1 | Symbols: MATK | maturase K | chrC:2056-3636 REVERSE LENGTH=526
Locus_29_Transcript_19/43_Confidence_1.000_Length_136	AT5G24165.1	66.67	15	5	0	121	77	5	19	9	25	>AT5G24165.1 | Symbols: | unknown protein; FUNCTIONS IN: molecular_function unknown; INVOLVED IN: biological_process unknown; LOCATED IN: chloroplast; EXPRESSED IN: 22 plant structures; EXPRESSED DURING: 13 growth stages; BEST Arabidopsis thaliana protein match is: unknown protein (TAIR:AT4G23885.1); Has 30201 Blast hits to 17322 proteins in 780 species: Archae - 12; Bacteria - 1396; Metazoa - 17…
Locus_29_Transcript_21/43_Confidence_1.000_Length_340	AT2G01260.1	41.18	34	20	0	211	110	281	314	1.1	28.1	>AT2G01260.1 | Symbols: | Protein of unknown function (DUF789) | chr2:135494-137504 REVERSE LENGTH=369
Locus_29_Transcript_24/43_Confidence_1.000_Length_206	AT4G18770.1	39.22	51	26	2	25	162	81	131	0.17	30.8	>AT4G18770.1 | Symbols: MYB98, AtMYB98 | myb domain protein 98 | chr4:10311068-10312557 FORWARD LENGTH=427
Locus_29_Transcript_26/43_Confidence_1.000_Length_118	AT4G27595.1	50	18	9	0	79	26	389	406	9.1	25	>AT4G27595.1 | Symbols: | Plant protein of unknown function (DUF827) | chr4:13772819-13777128 REVERSE LENGTH=1221
Locus_29_Transcript_27/43_Confidence_1.000_Length_339	AT5G66740.1	40	25	15	0	257	331	213	237	4	26.2	>AT5G66740.1 | Symbols: | Protein of unknown function (DUF620) | chr5:26647114-26648558 FORWARD LENGTH=370
Locus_29_Transcript_30/43_Confidence_1.000_Length_249	AT5G41940.1	29.63	27	19	0	216	136	426	452	5.3	25.8	>AT5G41940.1 | Symbols: | Ypt/Rab-GAP domain of gyp1p superfamily protein | chr5:16782039-16785451 FORWARD LENGTH=549
Locus_29_Transcript_32/43_Confidence_1.000_Length_340	AT2G01260.1	41.18	34	20	0	130	231	281	314	1.1	28.1	>AT2G01260.1 | Symbols: | Protein of unknown function (DUF789) | chr2:135494-137504 REVERSE LENGTH=369
Locus_29_Transcript_35/43_Confidence_0.071_Length_2200	AT3G19340.1	74.48	478	119	2	1749	319	7	482	0	729	>AT3G19340.1 | Symbols: | Protein of unknown function (DUF3754) | chr3:6701387-6704071 REVERSE LENGTH=487
Locus_29_Transcript_36/43_Confidence_0.182_Length_2162	AT4G16380.1	76.47	17	4	0	1652	1602	238	254	0.071	36.2	>AT4G16380.1 | Symbols: | Heavy metal transport/detoxification superfamily protein | chr4:9254638-9255955 FORWARD LENGTH=254
Locus_29_Transcript_37/43_Confidence_0.056_Length_1123	AT4G16380.1	76.47	17	4	0	495	545	238	254	0.032	36.2	>AT4G16380.1 | Symbols: | Heavy metal transport/detoxification superfamily protein | chr4:9254638-9255955 FORWARD LENGTH=254
Locus_29_Transcript_38/43_Confidence_0.071_Length_2237	AT3G19340.1	74.48	478	119	2	452	1882	7	482	0	729	>AT3G19340.1 | Symbols: | Protein of unknown function (DUF3754) | chr3:6701387-6704071 REVERSE LENGTH=487
Locus_29_Transcript_39/43_Confidence_0.131_Length_901	AT3G49510.1	30.77	52	36	0	188	33	420	471	8.5	27.7	>AT3G49510.1 | Symbols: | F-box family protein | chr3:18353891-18356508 FORWARD LENGTH=662
Locus_29_Transcript_40/43_Confidence_0.056_Length_1609	AT3G19340.1	72.82	379	100	2	452	1585	7	383	1e-161	566	>AT3G19340.1 | Symbols: | Protein of unknown function (DUF3754) | chr3:6701387-6704071 REVERSE LENGTH=487
Locus_29_Transcript_41/43_Confidence_0.051_Length_1619	AT3G19340.1	73.96	434	110	2	1617	319	51	482	0	658	>AT3G19340.1 | Symbols: | Protein of unknown function (DUF3754) | chr3:6701387-6704071 REVERSE LENGTH=487
Locus_29_Transcript_42/43_Confidence_0.131_Length_901	AT3G49510.1	30.77	52	36	0	714	869	420	471	8.5	27.7	>AT3G49510.1 | Symbols: | F-box family protein | chr3:18353891-18356508 FORWARD LENGTH=662
Locus_29_Transcript_43/43_Confidence_0.131_Length_901	AT3G49510.1	30.77	52	36	0	188	33	420	471	8.5	27.7	>AT3G49510.1 | Symbols: | F-box family protein | chr3:18353891-18356508 FORWARD LENGTH=662
Locus_30_Transcript_1/1_Confidence_1.000_Length_166	AT5G53750.1	42.31	26	15	0	160	83	130	155	9.1	25	>AT5G53750.1 | Symbols: | CBS domain-containing protein | chr5:21817416-21818723 FORWARD LENGTH=408
Locus_31_Transcript_1/7_Confidence_0.138_Length_374	AT1G20060.1	50	24	12	0	278	349	248	271	0.44	29.6	>AT1G20060.1 | Symbols: | ATP binding microtubule motor family protein | chr1:6950723-6956293 REVERSE LENGTH=970
Locus_31_Transcript_2/7_Confidence_0.310_Length_4062	AT2G39260.1	69.15	684	201	3	3050	1017	466	1145	0	881	>AT2G39260.1 | Symbols: | binding;RNA binding | chr2:16392288-16399588 REVERSE LENGTH=1181
Locus_31_Transcript_3/7_Confidence_0.379_Length_5206	AT2G39260.1	69.15	684	201	3	4194	2161	466	1145	0	881	>AT2G39260.1 | Symbols: | binding;RNA binding | chr2:16392288-16399588 REVERSE LENGTH=1181
Locus_31_Transcript_4/7_Confidence_0.241_Length_2110	AT5G67250.1	59.96	492	184	5	1714	248	41	522	3e-161	565	>AT5G67250.1 | Symbols: SKIP2, VFB4 | SKP1/ASK1-interacting protein 2 | chr5:26831677-26833260 REVERSE LENGTH=527
Locus_31_Transcript_5/7_Confidence_0.345_Length_3877	AT2G39260.1	69.15	684	201	3	2865	832	466	1145	0	881	>AT2G39260.1 | Symbols: | binding;RNA binding | chr2:16392288-16399588 REVERSE LENGTH=1181
Locus_31_Transcript_6/7_Confidence_0.310_Length_4055	AT2G39260.1	69.15	684	201	3	3043	1010	466	1145	0	881	>AT2G39260.1 | Symbols: | binding;RNA binding | chr2:16392288-16399588 REVERSE LENGTH=1181
Locus_31_Transcript_7/7_Confidence_0.241_Length_2056	AT5G67250.1	59.96	492	184	5	1660	194	41	522	3e-161	565	>AT5G67250.1 | Symbols: SKIP2, VFB4 | SKP1/ASK1-interacting protein 2 | chr5:26831677-26833260 REVERSE LENGTH=527
Locus_32_Transcript_1/6_Confidence_0.222_Length_694	AT1G31660.1	44.44	171	85	3	140	625	3	172	1e-36	149	>AT1G31660.1 | Symbols: | CONTAINS InterPro DOMAIN/s: Bystin (InterPro:IPR007955); Has 475 Blast hits to 467 proteins in 210 species: Archae - 0; Bacteria - 9; Metazoa - 155; Fungi - 139; Plants - 55; Viruses - 0; Other Eukaryotes - 117 (source: NCBI BLink). | chr1:11331176-11333440 REVERSE LENGTH=444
Locus_32_Transcript_2/6_Confidence_0.556_Length_1108	AT1G31660.1	56.63	332	134	3	140	1108	3	333	1e-107	386	>AT1G31660.1 | Symbols: | CONTAINS InterPro DOMAIN/s: Bystin (InterPro:IPR007955); Has 475 Blast hits to 467 proteins in 210 species: Archae - 0; Bacteria - 9; Metazoa - 155; Fungi - 139; Plants - 55; Viruses - 0; Other Eukaryotes - 117 (source: NCBI BLink). | chr1:11331176-11333440 REVERSE LENGTH=444
Locus_32_Transcript_3/6_Confidence_0.500_Length_1231	AT1G31660.1	50.67	373	133	5	140	1231	3	333	4e-101	364	>AT1G31660.1 | Symbols: | CONTAINS InterPro DOMAIN/s: Bystin (InterPro:IPR007955); Has 475 Blast hits to 467 proteins in 210 species: Archae - 0; Bacteria - 9; Metazoa - 155; Fungi - 139; Plants - 55; Viruses - 0; Other Eukaryotes - 117 (source: NCBI BLink). | chr1:11331176-11333440 REVERSE LENGTH=444
Locus_32_Transcript_4/6_Confidence_0.389_Length_1018	AT1G31660.1	54.51	288	121	3	140	976	3	289	9e-89	323	>AT1G31660.1 | Symbols: | CONTAINS InterPro DOMAIN/s: Bystin (InterPro:IPR007955); Has 475 Blast hits to 467 proteins in 210 species: Archae - 0; Bacteria - 9; Metazoa - 155; Fungi - 139; Plants - 55; Viruses - 0; Other Eukaryotes - 117 (source: NCBI BLink). | chr1:11331176-11333440 REVERSE LENGTH=444
Locus_32_Transcript_5/6_Confidence_0.389_Length_936	AT1G31660.1	51.2	250	112	3	140	862	3	251	3e-70	261	>AT1G31660.1 | Symbols: | CONTAINS InterPro DOMAIN/s: Bystin (InterPro:IPR007955); Has 475 Blast hits to 467 proteins in 210 species: Archae - 0; Bacteria - 9; Metazoa - 155; Fungi - 139; Plants - 55; Viruses - 0; Other Eukaryotes - 117 (source: NCBI BLink). | chr1:11331176-11333440 REVERSE LENGTH=444
Locus_32_Transcript_6/6_Confidence_0.556_Length_1108	AT1G31660.1	56.63	332	134	3	140	1108	3	333	1e-107	386	>AT1G31660.1 | Symbols: | CONTAINS InterPro DOMAIN/s: Bystin (InterPro:IPR007955); Has 475 Blast hits to 467 proteins in 210 species: Archae - 0; Bacteria - 9; Metazoa - 155; Fungi - 139; Plants - 55; Viruses - 0; Other Eukaryotes - 117 (source: NCBI BLink). | chr1:11331176-11333440 REVERSE LENGTH=444
Locus_33_Transcript_1/1_Confidence_1.000_Length_802	AT1G55170.1	44.33	194	97	4	248	799	1	193	8e-31	130	>AT1G55170.1 | Symbols: | unknown protein; BEST Arabidopsis thaliana protein match is: unknown protein (TAIR:AT3G14750.1); Has 13439 Blast hits to 8993 proteins in 828 species: Archae - 344; Bacteria - 1469; Metazoa - 6958; Fungi - 1008; Plants - 683; Viruses - 29; Other Eukaryotes - 2948 (source: NCBI BLink). | chr1:20580578-20581706 FORWARD LENGTH=283
Locus_34_Transcript_1/10_Confidence_0.311_Length_1073	AT5G47030.1	74.53	161	41	0	812	330	43	203	1e-68	256	>AT5G47030.1 | Symbols: | ATPase, F1 complex, delta/epsilon subunit | chr5:19090384-19092034 FORWARD LENGTH=203
Locus_34_Transcript_2/10_Confidence_0.170_Length_922	AT5G47030.1	74.53	161	41	0	812	330	43	203	9e-69	256	>AT5G47030.1 | Symbols: | ATPase, F1 complex, delta/epsilon subunit | chr5:19090384-19092034 FORWARD LENGTH=203
Locus_34_Transcript_3/10_Confidence_0.151_Length_909	AT5G47030.1	74.53	161	41	0	812	330	43	203	9e-69	256	>AT5G47030.1 | Symbols: | ATPase, F1 complex, delta/epsilon subunit | chr5:19090384-19092034 FORWARD LENGTH=203
Locus_34_Transcript_4/10_Confidence_0.264_Length_1130	AT5G47030.1	66.99	206	59	3	929	330	1	203	7e-74	274	>AT5G47030.1 | Symbols: | ATPase, F1 complex, delta/epsilon subunit | chr5:19090384-19092034 FORWARD LENGTH=203
Locus_34_Transcript_5/10_Confidence_0.236_Length_987	AT5G47030.1	66.99	206	59	3	929	330	1	203	6e-74	274	>AT5G47030.1 | Symbols: | ATPase, F1 complex, delta/epsilon subunit | chr5:19090384-19092034 FORWARD LENGTH=203
Locus_34_Transcript_6/10_Confidence_0.330_Length_1159	AT5G47030.1	74.53	161	41	0	812	330	43	203	1e-68	256	>AT5G47030.1 | Symbols: | ATPase, F1 complex, delta/epsilon subunit | chr5:19090384-19092034 FORWARD LENGTH=203
Locus_34_Transcript_7/10_Confidence_0.236_Length_977	AT5G47030.1	66.99	206	59	3	929	330	1	203	6e-74	274	>AT5G47030.1 | Symbols: | ATPase, F1 complex, delta/epsilon subunit | chr5:19090384-19092034 FORWARD LENGTH=203
Locus_34_Transcript_8/10_Confidence_0.340_Length_1256	AT5G47030.1	74.53	161	41	0	812	330	43	203	1e-68	256	>AT5G47030.1 | Symbols: | ATPase, F1 complex, delta/epsilon subunit | chr5:19090384-19092034 FORWARD LENGTH=203
Locus_34_Transcript_9/10_Confidence_0.075_Length_887	AT5G47030.1	71.35	178	48	1	863	330	29	203	8e-72	266	>AT5G47030.1 | Symbols: | ATPase, F1 complex, delta/epsilon subunit | chr5:19090384-19092034 FORWARD LENGTH=203
Locus_34_Transcript_10/10_Confidence_0.358_Length_1858	AT5G47030.1	66.99	206	59	3	930	1529	1	203	1e-73	274	>AT5G47030.1 | Symbols: | ATPase, F1 complex, delta/epsilon subunit | chr5:19090384-19092034 FORWARD LENGTH=203
Locus_35_Transcript_1/4_Confidence_0.571_Length_661	ATCG00160.1	89.47	133	14	0	173	571	1	133	1e-58	222	>ATCG00160.1 | Symbols: RPS2 | ribosomal protein S2 | chrC:15013-15723 REVERSE LENGTH=236
Locus_35_Transcript_2/4_Confidence_0.571_Length_957	ATCG00160.1	89.27	233	25	0	173	871	1	233	2e-110	395	>ATCG00160.1 | Symbols: RPS2 | ribosomal protein S2 | chrC:15013-15723 REVERSE LENGTH=236
Locus_35_Transcript_3/4_Confidence_0.571_Length_957	ATCG00160.1	89.27	233	25	0	173	871	1	233	2e-110	395	>ATCG00160.1 | Symbols: RPS2 | ribosomal protein S2 | chrC:15013-15723 REVERSE LENGTH=236
Locus_35_Transcript_4/4_Confidence_0.571_Length_957	ATCG00160.1	89.27	233	25	0	173	871	1	233	2e-110	395	>ATCG00160.1 | Symbols: RPS2 | ribosomal protein S2 | chrC:15013-15723 REVERSE LENGTH=236
Locus_36_Transcript_1/1_Confidence_1.000_Length_192	AT1G05300.1	70	60	18	0	190	11	279	338	7e-19	88.6	>AT1G05300.1 | Symbols: ZIP5 | zinc transporter 5 precursor | chr1:1545258-1547709 REVERSE LENGTH=360
Locus_37_Transcript_1/10_Confidence_0.333_Length_3472	AT1G06220.2	84.35	997	144	4	12	2996	1	987	0	1626	>AT1G06220.2 | Symbols: MEE5 | Ribosomal protein S5/Elongation factor G/III/V family protein | chr1:1900524-1904583 FORWARD LENGTH=987
Locus_37_Transcript_2/10_Confidence_0.250_Length_2575	AT1G06220.2	81.58	809	137	4	12	2432	1	799	0	1262	>AT1G06220.2 | Symbols: MEE5 | Ribosomal protein S5/Elongation factor G/III/V family protein | chr1:1900524-1904583 FORWARD LENGTH=987
Locus_37_Transcript_3/10_Confidence_0.333_Length_1681	AT1G06220.2	95.17	393	19	0	1655	477	595	987	0	757	>AT1G06220.2 | Symbols: MEE5 | Ribosomal protein S5/Elongation factor G/III/V family protein | chr1:1900524-1904583 FORWARD LENGTH=987
Locus_37_Transcript_4/10_Confidence_0.333_Length_1653	AT1G06220.2	95.15	392	19	0	2	1177	596	987	0	755	>AT1G06220.2 | Symbols: MEE5 | Ribosomal protein S5/Elongation factor G/III/V family protein | chr1:1900524-1904583 FORWARD LENGTH=987
Locus_37_Transcript_5/10_Confidence_0.208_Length_843	AT5G25230.1	94.06	101	6	0	779	477	873	973	3e-50	195	>AT5G25230.1 | Symbols: | Ribosomal protein S5/Elongation factor G/III/V family protein | chr5:8739709-8743594 FORWARD LENGTH=973
Locus_37_Transcript_6/10_Confidence_0.208_Length_843	AT5G25230.1	94.06	101	6	0	65	367	873	973	3e-50	195	>AT5G25230.1 | Symbols: | Ribosomal protein S5/Elongation factor G/III/V family protein | chr5:8739709-8743594 FORWARD LENGTH=973
Locus_37_Transcript_7/10_Confidence_0.208_Length_985	AT1G06220.2	95	200	10	0	983	384	788	987	2e-108	389	>AT1G06220.2 | Symbols: MEE5 | Ribosomal protein S5/Elongation factor G/III/V family protein | chr1:1900524-1904583 FORWARD LENGTH=987
Locus_37_Transcript_8/10_Confidence_0.333_Length_3379	AT1G06220.2	84.35	997	144	4	12	2996	1	987	0	1626	>AT1G06220.2 | Symbols: MEE5 | Ribosomal protein S5/Elongation factor G/III/V family protein | chr1:1900524-1904583 FORWARD LENGTH=987
Locus_37_Transcript_9/10_Confidence_0.333_Length_3472	AT1G06220.2	84.35	997	144	4	3461	477	1	987	0	1626	>AT1G06220.2 | Symbols: MEE5 | Ribosomal protein S5/Elongation factor G/III/V family protein | chr1:1900524-1904583 FORWARD LENGTH=987
Locus_37_Transcript_10/10_Confidence_0.333_Length_3472	AT1G06220.2	84.35	997	144	4	12	2996	1	987	0	1626	>AT1G06220.2 | Symbols: MEE5 | Ribosomal protein S5/Elongation factor G/III/V family protein | chr1:1900524-1904583 FORWARD LENGTH=987
Locus_38_Transcript_1/4_Confidence_0.500_Length_1280	AT2G26830.1	71.52	323	92	0	1161	193	37	359	3e-131	464	>AT2G26830.1 | Symbols: emb1187 | Protein kinase superfamily protein | chr2:11443599-11446958 FORWARD LENGTH=374
Locus_38_Transcript_2/4_Confidence_0.333_Length_921	AT2G26830.1	74.34	113	29	0	825	487	247	359	8e-52	200	>AT2G26830.1 | Symbols: emb1187 | Protein kinase superfamily protein | chr2:11443599-11446958 FORWARD LENGTH=374
Locus_38_Transcript_3/4_Confidence_0.417_Length_1102	AT2G26830.1	73.88	268	70	0	983	180	37	304	2e-107	385	>AT2G26830.1 | Symbols: emb1187 | Protein kinase superfamily protein | chr2:11443599-11446958 FORWARD LENGTH=374
Locus_38_Transcript_4/4_Confidence_0.500_Length_1574	AT2G26830.1	71.52	323	92	0	1455	487	37	359	4e-131	464	>AT2G26830.1 | Symbols: emb1187 | Protein kinase superfamily protein | chr2:11443599-11446958 FORWARD LENGTH=374
Locus_39_Transcript_1/6_Confidence_0.250_Length_247	AT2G34480.1	80.65	62	12	0	246	61	117	178	5e-25	108	>AT2G34480.1 | Symbols: | Ribosomal protein L18ae/LX family protein | chr2:14532916-14534161 REVERSE LENGTH=178
Locus_39_Transcript_2/6_Confidence_0.321_Length_168	AT3G14600.1	93.33	15	1	0	163	119	164	178	0.074	32	>AT3G14600.1 | Symbols: | Ribosomal protein L18ae/LX family protein | chr3:4910773-4911933 FORWARD LENGTH=178
Locus_39_Transcript_3/6_Confidence_0.464_Length_597	AT2G34480.1	80.65	62	12	0	596	411	117	178	2e-24	108	>AT2G34480.1 | Symbols: | Ribosomal protein L18ae/LX family protein | chr2:14532916-14534161 REVERSE LENGTH=178
Locus_39_Transcript_4/6_Confidence_0.286_Length_381	AT5G55360.1	36.84	57	29	3	245	96	21	77	0.053	32.7	>AT5G55360.1 | Symbols: | MBOAT (membrane bound O-acyl transferase) family protein | chr5:22443724-22444752 REVERSE LENGTH=342
Locus_39_Transcript_5/6_Confidence_0.107_Length_116	AT3G14600.1	93.55	31	2	0	1	93	63	93	7e-13	68.6	>AT3G14600.1 | Symbols: | Ribosomal protein L18ae/LX family protein | chr3:4910773-4911933 FORWARD LENGTH=178
Locus_39_Transcript_6/6_Confidence_0.464_Length_305	AT2G34480.1	80.65	62	12	0	304	119	117	178	5e-25	108	>AT2G34480.1 | Symbols: | Ribosomal protein L18ae/LX family protein | chr2:14532916-14534161 REVERSE LENGTH=178
Locus_40_Transcript_1/8_Confidence_0.222_Length_2825	AT1G68580.2	42.22	495	258	12	2272	815	123	598	3e-104	376	>AT1G68580.2 | Symbols: | agenet domain-containing protein / bromo-adjacent homology (BAH) domain-containing protein | chr1:25752869-25755631 FORWARD LENGTH=648
Locus_40_Transcript_2/8_Confidence_0.200_Length_2471	AT1G68580.2	42.22	495	258	12	2272	815	123	598	3e-104	376	>AT1G68580.2 | Symbols: | agenet domain-containing protein / bromo-adjacent homology (BAH) domain-containing protein | chr1:25752869-25755631 FORWARD LENGTH=648
Locus_40_Transcript_3/8_Confidence_0.378_Length_564	AT4G13020.3	48.84	43	21	1	563	438	358	400	0.0008	40	>AT4G13020.3 | Symbols: MHK | Protein kinase superfamily protein | chr4:7604015-7606812 FORWARD LENGTH=444
Locus_40_Transcript_4/8_Confidence_0.333_Length_775	AT4G13020.3	43.33	60	32	2	337	164	384	443	2e-05	45.8	>AT4G13020.3 | Symbols: MHK | Protein kinase superfamily protein | chr4:7604015-7606812 FORWARD LENGTH=444
Locus_40_Transcript_5/8_Confidence_0.200_Length_2748	AT1G68580.2	40.23	604	316	16	2572	815	22	598	8e-115	411	>AT1G68580.2 | Symbols: | agenet domain-containing protein / bromo-adjacent homology (BAH) domain-containing protein | chr1:25752869-25755631 FORWARD LENGTH=648
Locus_40_Transcript_6/8_Confidence_0.311_Length_440	AT4G13020.3	43.02	86	47	2	439	188	358	443	2e-12	67.8	>AT4G13020.3 | Symbols: MHK | Protein kinase superfamily protein | chr4:7604015-7606812 FORWARD LENGTH=444
Locus_40_Transcript_7/8_Confidence_0.178_Length_280	AT4G13020.3	43.68	87	47	2	279	25	358	444	4e-13	69.3	>AT4G13020.3 | Symbols: MHK | Protein kinase superfamily protein | chr4:7604015-7606812 FORWARD LENGTH=444
Locus_40_Transcript_8/8_Confidence_0.378_Length_416	AT4G13020.3	43.02	86	47	2	415	164	358	443	2e-12	67.8	>AT4G13020.3 | Symbols: MHK | Protein kinase superfamily protein | chr4:7604015-7606812 FORWARD LENGTH=444
Locus_41_Transcript_1/7_Confidence_0.244_Length_401	AT4G12040.1	70.73	41	12	0	275	153	135	175	2e-13	71.2	>AT4G12040.1 | Symbols: | A20/AN1-like zinc finger family protein | chr4:7215341-7215868 FORWARD LENGTH=175
Locus_41_Transcript_2/7_Confidence_0.289_Length_664	AT4G12040.1	50.96	157	58	3	566	153	19	175	3e-26	114	>AT4G12040.1 | Symbols: | A20/AN1-like zinc finger family protein | chr4:7215341-7215868 FORWARD LENGTH=175
Locus_41_Transcript_3/7_Confidence_0.333_Length_569	AT4G12040.1	50.96	157	58	3	417	4	19	175	3e-26	114	>AT4G12040.1 | Symbols: | A20/AN1-like zinc finger family protein | chr4:7215341-7215868 FORWARD LENGTH=175
Locus_41_Transcript_4/7_Confidence_0.311_Length_633	AT4G12040.1	50.96	157	58	3	481	68	19	175	3e-26	114	>AT4G12040.1 | Symbols: | A20/AN1-like zinc finger family protein | chr4:7215341-7215868 FORWARD LENGTH=175
Locus_41_Transcript_5/7_Confidence_0.356_Length_418	AT4G12040.1	70.73	41	12	0	275	153	135	175	2e-13	71.2	>AT4G12040.1 | Symbols: | A20/AN1-like zinc finger family protein | chr4:7215341-7215868 FORWARD LENGTH=175
Locus_41_Transcript_6/7_Confidence_0.311_Length_633	AT4G12040.1	50.96	157	58	3	481	68	19	175	3e-26	114	>AT4G12040.1 | Symbols: | A20/AN1-like zinc finger family protein | chr4:7215341-7215868 FORWARD LENGTH=175
Locus_41_Transcript_7/7_Confidence_0.422_Length_718	AT4G12040.1	50.96	157	58	3	566	153	19	175	4e-26	114	>AT4G12040.1 | Symbols: | A20/AN1-like zinc finger family protein | chr4:7215341-7215868 FORWARD LENGTH=175
Locus_42_Transcript_1/18_Confidence_1.000_Length_182	AT3G47990.1	26.53	49	19	2	52	147	96	144	9	25	>AT3G47990.1 | Symbols: SIS3 | SUGAR-INSENSITIVE 3 | chr3:17713367-17716051 REVERSE LENGTH=358
Locus_42_Transcript_2/18_Confidence_1.000_Length_138	AT1G11310.1	45.45	22	12	0	135	70	505	526	2.4	26.9	>AT1G11310.1 | Symbols: MLO2, ATMLO2, PMR2 | Seven transmembrane MLO family protein | chr1:3800899-3803870 REVERSE LENGTH=573
Locus_42_Transcript_4/18_Confidence_1.000_Length_125	AT3G46660.1	35.29	34	21	1	122	21	236	268	9.1	25	>AT3G46660.1 | Symbols: UGT76E12 | UDP-glucosyl transferase 76E12 | chr3:17189406-17190862 REVERSE LENGTH=458
Locus_42_Transcript_6/18_Confidence_1.000_Length_125	AT3G46660.1	35.29	34	21	1	4	105	236	268	9.1	25	>AT3G46660.1 | Symbols: UGT76E12 | UDP-glucosyl transferase 76E12 | chr3:17189406-17190862 REVERSE LENGTH=458
Locus_42_Transcript_7/18_Confidence_1.000_Length_182	AT3G47990.1	26.53	49	19	2	131	36	96	144	9	25	>AT3G47990.1 | Symbols: SIS3 | SUGAR-INSENSITIVE 3 | chr3:17713367-17716051 REVERSE LENGTH=358
Locus_42_Transcript_8/18_Confidence_1.000_Length_138	AT1G11310.1	45.45	22	12	0	4	69	505	526	2.4	26.9	>AT1G11310.1 | Symbols: MLO2, ATMLO2, PMR2 | Seven transmembrane MLO family protein | chr1:3800899-3803870 REVERSE LENGTH=573
Locus_42_Transcript_9/18_Confidence_0.055_Length_419	AT1G80160.1	10.95	137	76	1	411	1	1	91	2e-35	144	>AT1G80160.1 | Symbols: | Lactoylglutathione lyase / glyoxalase I family protein | chr1:30151101-30151930 FORWARD LENGTH=167
Locus_42_Transcript_10/18_Confidence_0.090_Length_609	AT1G80160.1	51.28	117	11	1	258	608	6	76	2e-24	108	>AT1G80160.1 | Symbols: | Lactoylglutathione lyase / glyoxalase I family protein | chr1:30151101-30151930 FORWARD LENGTH=167
Locus_42_Transcript_11/18_Confidence_0.110_Length_515	AT1G80160.1	87.21	86	11	0	258	515	6	91	5e-41	163	>AT1G80160.1 | Symbols: | Lactoylglutathione lyase / glyoxalase I family protein | chr1:30151101-30151930 FORWARD LENGTH=167
Locus_42_Transcript_12/18_Confidence_0.125_Length_1707	AT5G57120.1	46.43	140	72	1	720	301	194	330	2e-22	104	>AT5G57120.1 | Symbols: | FUNCTIONS IN: molecular_function unknown; INVOLVED IN: biological_process unknown; LOCATED IN: nucleolus; EXPRESSED IN: 21 plant structures; EXPRESSED DURING: 13 growth stages; CONTAINS InterPro DOMAIN/s: LisH dimerisation motif (InterPro:IPR006594), SRP40, C-terminal (InterPro:IPR007718); Has 101969 Blast hits to 55488 proteins in 2506 species: Archae - 424; Bacteria - …
Locus_42_Transcript_13/18_Confidence_0.075_Length_398	AT1G80160.1	87.23	47	6	0	258	398	6	52	4e-20	93.2	>AT1G80160.1 | Symbols: | Lactoylglutathione lyase / glyoxalase I family protein | chr1:30151101-30151930 FORWARD LENGTH=167
Locus_42_Transcript_14/18_Confidence_0.125_Length_1707	AT5G57120.1	46.43	140	72	1	720	301	194	330	2e-22	104	>AT5G57120.1 | Symbols: | FUNCTIONS IN: molecular_function unknown; INVOLVED IN: biological_process unknown; LOCATED IN: nucleolus; EXPRESSED IN: 21 plant structures; EXPRESSED DURING: 13 growth stages; CONTAINS InterPro DOMAIN/s: LisH dimerisation motif (InterPro:IPR006594), SRP40, C-terminal (InterPro:IPR007718); Has 101969 Blast hits to 55488 proteins in 2506 species: Archae - 424; Bacteria - …
Locus_42_Transcript_15/18_Confidence_0.125_Length_1707	AT5G57120.1	46.43	140	72	1	988	1407	194	330	2e-22	104	>AT5G57120.1 | Symbols: | FUNCTIONS IN: molecular_function unknown; INVOLVED IN: biological_process unknown; LOCATED IN: nucleolus; EXPRESSED IN: 21 plant structures; EXPRESSED DURING: 13 growth stages; CONTAINS InterPro DOMAIN/s: LisH dimerisation motif (InterPro:IPR006594), SRP40, C-terminal (InterPro:IPR007718); Has 101969 Blast hits to 55488 proteins in 2506 species: Archae - 424; Bacteria - …
Locus_42_Transcript_16/18_Confidence_0.085_Length_1044	AT5G57120.1	46.43	140	72	1	720	301	194	330	9e-23	104	>AT5G57120.1 | Symbols: | FUNCTIONS IN: molecular_function unknown; INVOLVED IN: biological_process unknown; LOCATED IN: nucleolus; EXPRESSED IN: 21 plant structures; EXPRESSED DURING: 13 growth stages; CONTAINS InterPro DOMAIN/s: LisH dimerisation motif (InterPro:IPR006594), SRP40, C-terminal (InterPro:IPR007718); Has 101969 Blast hits to 55488 proteins in 2506 species: Archae - 424; Bacteria - …
Locus_42_Transcript_17/18_Confidence_0.080_Length_1173	AT5G57120.1	34.55	110	62	1	202	531	9	108	2e-10	63.5	>AT5G57120.1 | Symbols: | FUNCTIONS IN: molecular_function unknown; INVOLVED IN: biological_process unknown; LOCATED IN: nucleolus; EXPRESSED IN: 21 plant structures; EXPRESSED DURING: 13 growth stages; CONTAINS InterPro DOMAIN/s: LisH dimerisation motif (InterPro:IPR006594), SRP40, C-terminal (InterPro:IPR007718); Has 101969 Blast hits to 55488 proteins in 2506 species: Archae - 424; Bacteria - …
Locus_42_Transcript_18/18_Confidence_0.110_Length_515	AT1G80160.1	87.21	86	11	0	258	1	6	91	5e-41	163	>AT1G80160.1 | Symbols: | Lactoylglutathione lyase / glyoxalase I family protein | chr1:30151101-30151930 FORWARD LENGTH=167
Locus_43_Transcript_1/2_Confidence_1.000_Length_566	AT5G09810.1	97.56	41	1	0	565	443	337	377	4e-18	87.4	>AT5G09810.1 | Symbols: ACT7 | actin 7 | chr5:3052809-3054220 FORWARD LENGTH=377
Locus_43_Transcript_2/2_Confidence_1.000_Length_382	AT5G09810.1	97.56	41	1	0	381	259	337	377	2e-18	87.4	>AT5G09810.1 | Symbols: ACT7 | actin 7 | chr5:3052809-3054220 FORWARD LENGTH=377
Locus_44_Transcript_1/6_Confidence_0.500_Length_1975	AT5G61440.1	58.41	214	83	2	1605	964	24	231	2e-64	244	>AT5G61440.1 | Symbols: ACHT5 | atypical CYS HIS rich thioredoxin 5 | chr5:24707658-24708684 FORWARD LENGTH=245
Locus_44_Transcript_2/6_Confidence_0.333_Length_1143	AT5G61440.1	58.41	214	83	2	371	1012	24	231	8e-65	244	>AT5G61440.1 | Symbols: ACHT5 | atypical CYS HIS rich thioredoxin 5 | chr5:24707658-24708684 FORWARD LENGTH=245
Locus_44_Transcript_3/6_Confidence_0.333_Length_776	AT5G61440.1	66.36	110	36	1	676	347	123	231	7e-37	150	>AT5G61440.1 | Symbols: ACHT5 | atypical CYS HIS rich thioredoxin 5 | chr5:24707658-24708684 FORWARD LENGTH=245
Locus_44_Transcript_4/6_Confidence_0.333_Length_776	AT5G61440.1	66.36	110	36	1	101	430	123	231	7e-37	150	>AT5G61440.1 | Symbols: ACHT5 | atypical CYS HIS rich thioredoxin 5 | chr5:24707658-24708684 FORWARD LENGTH=245
Locus_44_Transcript_5/6_Confidence_0.333_Length_1358	AT5G61440.1	58.41	214	83	2	988	347	24	231	1e-64	244	>AT5G61440.1 | Symbols: ACHT5 | atypical CYS HIS rich thioredoxin 5 | chr5:24707658-24708684 FORWARD LENGTH=245
Locus_44_Transcript_6/6_Confidence_0.333_Length_1358	AT5G61440.1	58.41	214	83	2	371	1012	24	231	1e-64	244	>AT5G61440.1 | Symbols: ACHT5 | atypical CYS HIS rich thioredoxin 5 | chr5:24707658-24708684 FORWARD LENGTH=245
Locus_45_Transcript_1/8_Confidence_0.312_Length_1295	AT1G17860.1	38.89	144	75	6	1263	835	25	156	2e-12	70.5	>AT1G17860.1 | Symbols: | Kunitz family trypsin and protease inhibitor protein | chr1:6149343-6149933 FORWARD LENGTH=196
Locus_45_Transcript_2/8_Confidence_0.438_Length_2042	AT1G17860.1	38.89	144	75	6	1263	835	25	156	3e-12	70.5	>AT1G17860.1 | Symbols: | Kunitz family trypsin and protease inhibitor protein | chr1:6149343-6149933 FORWARD LENGTH=196
Locus_45_Transcript_3/8_Confidence_0.375_Length_1050	AT1G17860.1	38.89	144	75	6	190	618	25	156	1e-12	70.5	>AT1G17860.1 | Symbols: | Kunitz family trypsin and protease inhibitor protein | chr1:6149343-6149933 FORWARD LENGTH=196
Locus_45_Transcript_4/8_Confidence_0.250_Length_841	AT1G17860.1	38.89	144	75	6	833	405	25	156	1e-12	70.5	>AT1G17860.1 | Symbols: | Kunitz family trypsin and protease inhibitor protein | chr1:6149343-6149933 FORWARD LENGTH=196
Locus_45_Transcript_5/8_Confidence_0.375_Length_1452	AT1G17860.1	38.89	144	75	6	190	618	25	156	2e-12	70.5	>AT1G17860.1 | Symbols: | Kunitz family trypsin and protease inhibitor protein | chr1:6149343-6149933 FORWARD LENGTH=196
Locus_45_Transcript_6/8_Confidence_0.375_Length_1452	AT1G17860.1	38.89	144	75	6	1263	835	25	156	2e-12	70.5	>AT1G17860.1 | Symbols: | Kunitz family trypsin and protease inhibitor protein | chr1:6149343-6149933 FORWARD LENGTH=196
Locus_45_Transcript_7/8_Confidence_0.250_Length_908	AT1G17860.1	38.89	144	75	6	190	618	25	156	1e-12	70.5	>AT1G17860.1 | Symbols: | Kunitz family trypsin and protease inhibitor protein | chr1:6149343-6149933 FORWARD LENGTH=196
Locus_45_Transcript_8/8_Confidence_0.375_Length_1452	AT1G17860.1	38.89	144	75	6	1263	835	25	156	2e-12	70.5	>AT1G17860.1 | Symbols: | Kunitz family trypsin and protease inhibitor protein | chr1:6149343-6149933 FORWARD LENGTH=196
Locus_46_Transcript_1/10_Confidence_0.206_Length_954	AT2G38700.1	82.64	242	42	0	206	931	2	243	2e-99	358	>AT2G38700.1 | Symbols: MVD1, ATMVD1 | mevalonate diphosphate decarboxylase 1 | chr2:16180918-16183785 REVERSE LENGTH=412
Locus_46_Transcript_2/10_Confidence_0.382_Length_1837	AT2G38700.1	82.46	285	50	0	206	1060	2	286	1e-122	437	>AT2G38700.1 | Symbols: MVD1, ATMVD1 | mevalonate diphosphate decarboxylase 1 | chr2:16180918-16183785 REVERSE LENGTH=412
Locus_46_Transcript_3/10_Confidence_0.353_Length_2062	AT3G54250.1	77.03	418	96	0	206	1459	2	419	7e-177	617	>AT3G54250.1 | Symbols: | GHMP kinase family protein | chr3:20082468-20084688 REVERSE LENGTH=419
Locus_46_Transcript_4/10_Confidence_0.382_Length_1837	AT2G38700.1	82.46	285	50	0	1632	778	2	286	1e-122	437	>AT2G38700.1 | Symbols: MVD1, ATMVD1 | mevalonate diphosphate decarboxylase 1 | chr2:16180918-16183785 REVERSE LENGTH=412
Locus_46_Transcript_5/10_Confidence_0.324_Length_1798	AT3G54250.1	77.03	418	96	0	206	1459	2	419	6e-177	617	>AT3G54250.1 | Symbols: | GHMP kinase family protein | chr3:20082468-20084688 REVERSE LENGTH=419
Locus_46_Transcript_6/10_Confidence_0.382_Length_2560	AT3G54250.1	77.03	418	96	0	206	1459	2	419	9e-177	617	>AT3G54250.1 | Symbols: | GHMP kinase family protein | chr3:20082468-20084688 REVERSE LENGTH=419
Locus_46_Transcript_7/10_Confidence_0.382_Length_2012	AT3G54250.1	77.03	418	96	0	1857	604	2	419	7e-177	617	>AT3G54250.1 | Symbols: | GHMP kinase family protein | chr3:20082468-20084688 REVERSE LENGTH=419
Locus_46_Transcript_8/10_Confidence_0.059_Length_166	AT5G23690.1	56	25	11	0	90	16	248	272	2.4	26.9	>AT5G23690.1 | Symbols: | Polynucleotide adenylyltransferase family protein | chr5:7987664-7990466 FORWARD LENGTH=527
Locus_46_Transcript_9/10_Confidence_0.353_Length_2062	AT3G54250.1	77.03	418	96	0	1857	604	2	419	7e-177	617	>AT3G54250.1 | Symbols: | GHMP kinase family protein | chr3:20082468-20084688 REVERSE LENGTH=419
Locus_46_Transcript_10/10_Confidence_0.353_Length_2062	AT3G54250.1	77.03	418	96	0	206	1459	2	419	7e-177	617	>AT3G54250.1 | Symbols: | GHMP kinase family protein | chr3:20082468-20084688 REVERSE LENGTH=419
Locus_47_Transcript_1/4_Confidence_0.667_Length_1502	AT1G03220.1	41.59	416	215	11	74	1303	32	425	1e-75	280	>AT1G03220.1 | Symbols: | Eukaryotic aspartyl protease family protein | chr1:787143-788444 FORWARD LENGTH=433
Locus_47_Transcript_2/4_Confidence_0.667_Length_1518	AT1G03220.1	50	234	109	5	636	1319	194	425	3e-65	219	>AT1G03220.1 | Symbols: | Eukaryotic aspartyl protease family protein | chr1:787143-788444 FORWARD LENGTH=433
Locus_47_Transcript_4/4_Confidence_0.667_Length_1631	AT1G03220.1	41.59	416	215	11	203	1432	32	425	1e-75	280	>AT1G03220.1 | Symbols: | Eukaryotic aspartyl protease family protein | chr1:787143-788444 FORWARD LENGTH=433
Locus_48_Transcript_1/4_Confidence_0.269_Length_227	AT4G29410.1	82.22	45	8	0	172	38	1	45	2e-16	80.5	>AT4G29410.1 | Symbols: | Ribosomal L28e protein family | chr4:14468439-14469964 REVERSE LENGTH=143
Locus_48_Transcript_2/4_Confidence_0.269_Length_359	AT4G29410.1	80.39	51	10	0	304	152	1	51	2e-19	90.5	>AT4G29410.1 | Symbols: | Ribosomal L28e protein family | chr4:14468439-14469964 REVERSE LENGTH=143
Locus_48_Transcript_3/4_Confidence_0.192_Length_150	AT2G32870.1	36.36	33	21	0	1	99	219	251	1.4	27.7	>AT2G32870.1 | Symbols: | TRAF-like family protein | chr2:13944968-13946776 REVERSE LENGTH=416
Locus_48_Transcript_4/4_Confidence_0.577_Length_269	AT4G29410.1	78.33	60	13	0	184	5	1	60	4e-23	102	>AT4G29410.1 | Symbols: | Ribosomal L28e protein family | chr4:14468439-14469964 REVERSE LENGTH=143
Locus_49_Transcript_1/8_Confidence_0.370_Length_493	AT1G73020.1	32.14	56	37	1	245	409	173	228	0.22	31.6	>AT1G73020.1 | Symbols: | unknown protein; CONTAINS InterPro DOMAIN/s: Protein of unknown function DUF590 (InterPro:IPR007632); Has 1198 Blast hits to 1128 proteins in 154 species: Archae - 0; Bacteria - 0; Metazoa - 809; Fungi - 158; Plants - 25; Viruses - 0; Other Eukaryotes - 206 (source: NCBI BLink). | chr1:27469714-27473181 REVERSE LENGTH=665
Locus_49_Transcript_2/8_Confidence_0.413_Length_490	AT1G73020.1	32.14	56	37	1	245	409	173	228	0.22	31.6	>AT1G73020.1 | Symbols: | unknown protein; CONTAINS InterPro DOMAIN/s: Protein of unknown function DUF590 (InterPro:IPR007632); Has 1198 Blast hits to 1128 proteins in 154 species: Archae - 0; Bacteria - 0; Metazoa - 809; Fungi - 158; Plants - 25; Viruses - 0; Other Eukaryotes - 206 (source: NCBI BLink). | chr1:27469714-27473181 REVERSE LENGTH=665
Locus_49_Transcript_3/8_Confidence_0.391_Length_495	AT1G73020.1	32.14	56	37	1	245	409	173	228	0.22	31.6	>AT1G73020.1 | Symbols: | unknown protein; CONTAINS InterPro DOMAIN/s: Protein of unknown function DUF590 (InterPro:IPR007632); Has 1198 Blast hits to 1128 proteins in 154 species: Archae - 0; Bacteria - 0; Metazoa - 809; Fungi - 158; Plants - 25; Viruses - 0; Other Eukaryotes - 206 (source: NCBI BLink). | chr1:27469714-27473181 REVERSE LENGTH=665
Locus_49_Transcript_4/8_Confidence_0.435_Length_495	AT1G73020.1	32.14	56	37	1	245	409	173	228	0.22	31.6	>AT1G73020.1 | Symbols: | unknown protein; CONTAINS InterPro DOMAIN/s: Protein of unknown function DUF590 (InterPro:IPR007632); Has 1198 Blast hits to 1128 proteins in 154 species: Archae - 0; Bacteria - 0; Metazoa - 809; Fungi - 158; Plants - 25; Viruses - 0; Other Eukaryotes - 206 (source: NCBI BLink). | chr1:27469714-27473181 REVERSE LENGTH=665
Locus_49_Transcript_5/8_Confidence_0.391_Length_513	AT1G73020.1	32.14	56	37	1	245	409	173	228	0.24	31.6	>AT1G73020.1 | Symbols: | unknown protein; CONTAINS InterPro DOMAIN/s: Protein of unknown function DUF590 (InterPro:IPR007632); Has 1198 Blast hits to 1128 proteins in 154 species: Archae - 0; Bacteria - 0; Metazoa - 809; Fungi - 158; Plants - 25; Viruses - 0; Other Eukaryotes - 206 (source: NCBI BLink). | chr1:27469714-27473181 REVERSE LENGTH=665
Locus_49_Transcript_6/8_Confidence_0.543_Length_524	AT1G73020.1	32.14	56	37	1	245	409	173	228	0.24	31.6	>AT1G73020.1 | Symbols: | unknown protein; CONTAINS InterPro DOMAIN/s: Protein of unknown function DUF590 (InterPro:IPR007632); Has 1198 Blast hits to 1128 proteins in 154 species: Archae - 0; Bacteria - 0; Metazoa - 809; Fungi - 158; Plants - 25; Viruses - 0; Other Eukaryotes - 206 (source: NCBI BLink). | chr1:27469714-27473181 REVERSE LENGTH=665
Locus_49_Transcript_7/8_Confidence_0.413_Length_498	AT1G73020.1	32.14	56	37	1	245	409	173	228	0.22	31.6	>AT1G73020.1 | Symbols: | unknown protein; CONTAINS InterPro DOMAIN/s: Protein of unknown function DUF590 (InterPro:IPR007632); Has 1198 Blast hits to 1128 proteins in 154 species: Archae - 0; Bacteria - 0; Metazoa - 809; Fungi - 158; Plants - 25; Viruses - 0; Other Eukaryotes - 206 (source: NCBI BLink). | chr1:27469714-27473181 REVERSE LENGTH=665
Locus_49_Transcript_8/8_Confidence_0.283_Length_275	AT5G57060.1	42.86	21	12	0	191	253	74	94	8.9	25	>AT5G57060.1 | Symbols: | FUNCTIONS IN: molecular_function unknown; INVOLVED IN: defense response to Gram-negative bacterium, cytolysis; LOCATED IN: integral to membrane; EXPRESSED IN: 22 plant structures; EXPRESSED DURING: 13 growth stages; CONTAINS InterPro DOMAIN/s: Channel forming colicin, C-terminal cytotoxic (InterPro:IPR000293); BEST Arabidopsis thaliana protein match is: Ribosomal protein…
Locus_50_Transcript_2/13_Confidence_1.000_Length_122	AT1G30120.1	41.38	29	16	1	93	10	244	272	4.1	26.2	>AT1G30120.1 | Symbols: PDH-E1 BETA | pyruvate dehydrogenase E1 beta | chr1:10584350-10586477 REVERSE LENGTH=406
Locus_50_Transcript_3/13_Confidence_1.000_Length_122	AT1G30120.1	41.38	29	16	1	30	113	244	272	4.1	26.2	>AT1G30120.1 | Symbols: PDH-E1 BETA | pyruvate dehydrogenase E1 beta | chr1:10584350-10586477 REVERSE LENGTH=406
Locus_50_Transcript_4/13_Confidence_0.100_Length_594	AT2G36580.1	63.41	41	15	0	428	306	486	526	1e-08	56.2	>AT2G36580.1 | Symbols: | Pyruvate kinase family protein | chr2:15339253-15342781 FORWARD LENGTH=527
Locus_50_Transcript_5/13_Confidence_0.325_Length_2168	AT3G52990.1	63.57	527	178	3	307	1863	6	526	0	633	>AT3G52990.1 | Symbols: | Pyruvate kinase family protein | chr3:19649046-19652237 FORWARD LENGTH=527
Locus_50_Transcript_6/13_Confidence_0.250_Length_1842	AT3G52990.1	63.9	518	173	3	1841	312	15	526	3e-178	621	>AT3G52990.1 | Symbols: | Pyruvate kinase family protein | chr3:19649046-19652237 FORWARD LENGTH=527
Locus_50_Transcript_7/13_Confidence_0.325_Length_2174	AT3G52990.1	63.57	527	178	3	307	1863	6	526	0	633	>AT3G52990.1 | Symbols: | Pyruvate kinase family protein | chr3:19649046-19652237 FORWARD LENGTH=527
Locus_50_Transcript_8/13_Confidence_0.325_Length_2145	AT3G52990.1	63.57	527	178	3	1862	306	6	526	0	633	>AT3G52990.1 | Symbols: | Pyruvate kinase family protein | chr3:19649046-19652237 FORWARD LENGTH=527
Locus_50_Transcript_9/13_Confidence_0.325_Length_2145	AT3G52990.1	63.57	527	178	3	284	1840	6	526	0	633	>AT3G52990.1 | Symbols: | Pyruvate kinase family protein | chr3:19649046-19652237 FORWARD LENGTH=527
Locus_50_Transcript_10/13_Confidence_0.325_Length_2168	AT3G52990.1	63.57	527	178	3	1862	306	6	526	0	633	>AT3G52990.1 | Symbols: | Pyruvate kinase family protein | chr3:19649046-19652237 FORWARD LENGTH=527
Locus_50_Transcript_11/13_Confidence_0.325_Length_2168	AT3G52990.1	63.57	527	178	3	307	1863	6	526	0	633	>AT3G52990.1 | Symbols: | Pyruvate kinase family protein | chr3:19649046-19652237 FORWARD LENGTH=527
Locus_50_Transcript_12/13_Confidence_0.225_Length_1809	AT3G52990.1	64.43	506	166	3	1799	306	27	526	2e-175	612	>AT3G52990.1 | Symbols: | Pyruvate kinase family protein | chr3:19649046-19652237 FORWARD LENGTH=527
Locus_50_Transcript_13/13_Confidence_0.325_Length_2168	AT3G52990.1	63.57	527	178	3	307	1863	6	526	0	633	>AT3G52990.1 | Symbols: | Pyruvate kinase family protein | chr3:19649046-19652237 FORWARD LENGTH=527
Locus_51_Transcript_1/8_Confidence_0.391_Length_2226	AT3G18040.1	83.23	489	75	4	1854	397	1	485	0	776	>AT3G18040.1 | Symbols: MPK9 | MAP kinase 9 | chr3:6174800-6178150 FORWARD LENGTH=510
Locus_51_Transcript_2/8_Confidence_0.109_Length_797	AT1G18150.2	65	180	55	3	260	796	1	173	1e-45	179	>AT1G18150.2 | Symbols: ATMPK8 | Protein kinase superfamily protein | chr1:6244641-6247582 REVERSE LENGTH=589
Locus_51_Transcript_3/8_Confidence_0.152_Length_444	AT2G16365.1	36.96	46	27	1	191	54	591	634	0.06	33.1	>AT2G16365.1 | Symbols: | F-box family protein | chr2:7074940-7079181 FORWARD LENGTH=778
Locus_51_Transcript_4/8_Confidence_0.043_Length_468	AT2G16365.1	36.96	46	27	1	254	391	591	634	0.067	33.1	>AT2G16365.1 | Symbols: | F-box family protein | chr2:7074940-7079181 FORWARD LENGTH=778
Locus_51_Transcript_5/8_Confidence_0.391_Length_2235	AT3G18040.1	83.23	489	75	4	1854	397	1	485	0	776	>AT3G18040.1 | Symbols: MPK9 | MAP kinase 9 | chr3:6174800-6178150 FORWARD LENGTH=510
Locus_51_Transcript_6/8_Confidence_0.283_Length_2411	AT3G18040.1	83.23	489	75	4	530	1987	1	485	0	776	>AT3G18040.1 | Symbols: MPK9 | MAP kinase 9 | chr3:6174800-6178150 FORWARD LENGTH=510
Locus_51_Transcript_7/8_Confidence_0.217_Length_2419	AT3G18040.1	83.23	489	75	4	530	1987	1	485	0	776	>AT3G18040.1 | Symbols: MPK9 | MAP kinase 9 | chr3:6174800-6178150 FORWARD LENGTH=510
Locus_51_Transcript_8/8_Confidence_0.283_Length_2383	AT3G18040.1	83.23	489	75	4	1854	397	1	485	0	776	>AT3G18040.1 | Symbols: MPK9 | MAP kinase 9 | chr3:6174800-6178150 FORWARD LENGTH=510
Locus_53_Transcript_1/6_Confidence_0.286_Length_625	AT1G79070.1	52.38	42	20	0	297	422	32	73	0.0006	40.8	>AT1G79070.1 | Symbols: | SNARE-associated protein-related | chr1:29745018-29745807 REVERSE LENGTH=138
Locus_53_Transcript_2/6_Confidence_0.286_Length_625	AT1G79070.1	52.38	42	20	0	329	204	32	73	0.0006	40.8	>AT1G79070.1 | Symbols: | SNARE-associated protein-related | chr1:29745018-29745807 REVERSE LENGTH=138
Locus_53_Transcript_3/6_Confidence_0.357_Length_1063	AT1G79070.1	55.24	105	47	0	297	611	32	136	1e-25	114	>AT1G79070.1 | Symbols: | SNARE-associated protein-related | chr1:29745018-29745807 REVERSE LENGTH=138
Locus_53_Transcript_4/6_Confidence_0.143_Length_516	AT5G48620.1	28.79	66	44	1	124	321	760	822	4.5	27.3	>AT5G48620.1 | Symbols: | Disease resistance protein (CC-NBS-LRR class) family | chr5:19717406-19720932 FORWARD LENGTH=908
Locus_53_Transcript_5/6_Confidence_0.357_Length_1063	AT1G79070.1	55.24	105	47	0	767	453	32	136	1e-25	114	>AT1G79070.1 | Symbols: | SNARE-associated protein-related | chr1:29745018-29745807 REVERSE LENGTH=138
Locus_53_Transcript_6/6_Confidence_0.357_Length_1136	AT1G79070.1	55.24	105	47	0	297	611	32	136	1e-25	114	>AT1G79070.1 | Symbols: | SNARE-associated protein-related | chr1:29745018-29745807 REVERSE LENGTH=138
Locus_54_Transcript_2/11_Confidence_0.186_Length_634	AT1G22270.1	68.89	45	14	0	289	423	1	45	9e-07	50.1	>AT1G22270.1 | Symbols: | Trm112p-like protein | chr1:7865548-7865922 FORWARD LENGTH=124
Locus_54_Transcript_3/11_Confidence_0.043_Length_143	AT1G01880.1	44.83	29	16	0	134	48	414	442	6.8	25.4	>AT1G01880.1 | Symbols: | 5'-3' exonuclease family protein | chr1:306558-308991 REVERSE LENGTH=599
Locus_54_Transcript_4/11_Confidence_0.200_Length_905	AT1G22270.1	69.51	82	23	2	417	656	43	124	5e-36	119	>AT1G22270.1 | Symbols: | Trm112p-like protein | chr1:7865548-7865922 FORWARD LENGTH=124
Locus_54_Transcript_5/11_Confidence_0.114_Length_226	AT4G29330.1	41.38	29	17	0	121	35	45	73	4	26.2	>AT4G29330.1 | Symbols: DER1 | DERLIN-1 | chr4:14444937-14446952 FORWARD LENGTH=266
Locus_54_Transcript_6/11_Confidence_0.057_Length_509	AT1G22270.1	68.18	88	26	2	507	250	37	124	3e-30	127	>AT1G22270.1 | Symbols: | Trm112p-like protein | chr1:7865548-7865922 FORWARD LENGTH=124
Locus_54_Transcript_7/11_Confidence_0.100_Length_931	AT1G49510.1	56.02	166	72	1	435	929	42	207	1e-46	183	>AT1G49510.1 | Symbols: emb1273 | embryo defective 1273 | chr1:18327026-18328147 FORWARD LENGTH=240
Locus_54_Transcript_8/11_Confidence_0.086_Length_972	AT1G49510.1	56.02	166	72	1	497	3	42	207	1e-46	183	>AT1G49510.1 | Symbols: emb1273 | embryo defective 1273 | chr1:18327026-18328147 FORWARD LENGTH=240
Locus_54_Transcript_9/11_Confidence_0.100_Length_1141	ATCG00790.1	60.31	131	47	3	376	759	6	134	2e-39	159	>ATCG00790.1 | Symbols: RPL16 | ribosomal protein L16 | chrC:81189-82652 REVERSE LENGTH=135
Locus_54_Transcript_10/11_Confidence_0.057_Length_1126	ATCG00790.1	60.31	131	47	3	766	383	6	134	2e-39	159	>ATCG00790.1 | Symbols: RPL16 | ribosomal protein L16 | chrC:81189-82652 REVERSE LENGTH=135
Locus_54_Transcript_11/11_Confidence_0.114_Length_226	AT4G29330.1	41.38	29	17	0	121	35	45	73	4	26.2	>AT4G29330.1 | Symbols: DER1 | DERLIN-1 | chr4:14444937-14446952 FORWARD LENGTH=266
Locus_55_Transcript_1/3_Confidence_0.667_Length_684	AT2G18660.1	48.94	94	46	2	70	348	37	129	3e-16	81.6	>AT2G18660.1 | Symbols: PNP-A | plant natriuretic peptide A | chr2:8091032-8091644 REVERSE LENGTH=130
Locus_55_Transcript_2/3_Confidence_0.667_Length_719	AT2G18660.1	43.75	128	69	3	15	392	3	129	3e-19	92	>AT2G18660.1 | Symbols: PNP-A | plant natriuretic peptide A | chr2:8091032-8091644 REVERSE LENGTH=130
Locus_55_Transcript_3/3_Confidence_0.667_Length_728	AT2G18660.1	43.75	128	69	3	15	392	3	129	3e-19	92	>AT2G18660.1 | Symbols: PNP-A | plant natriuretic peptide A | chr2:8091032-8091644 REVERSE LENGTH=130
Locus_56_Transcript_1/8_Confidence_0.312_Length_1649	AT3G54360.1	62.67	367	120	2	354	1403	31	397	2e-129	459	>AT3G54360.1 | Symbols: | zinc ion binding | chr3:20128570-20131581 REVERSE LENGTH=405
Locus_56_Transcript_2/8_Confidence_0.625_Length_3320	AT3G54360.1	62.67	367	120	2	354	1403	31	397	5e-129	459	>AT3G54360.1 | Symbols: | zinc ion binding | chr3:20128570-20131581 REVERSE LENGTH=405
Locus_56_Transcript_3/8_Confidence_0.375_Length_1925	AT3G54360.1	62.67	367	120	2	365	1414	31	397	3e-129	459	>AT3G54360.1 | Symbols: | zinc ion binding | chr3:20128570-20131581 REVERSE LENGTH=405
Locus_56_Transcript_4/8_Confidence_0.250_Length_1710	AT3G54360.1	62.67	367	120	2	1561	512	31	397	3e-129	459	>AT3G54360.1 | Symbols: | zinc ion binding | chr3:20128570-20131581 REVERSE LENGTH=405
Locus_56_Transcript_5/8_Confidence_0.375_Length_1914	AT3G54360.1	62.67	367	120	2	1561	512	31	397	3e-129	459	>AT3G54360.1 | Symbols: | zinc ion binding | chr3:20128570-20131581 REVERSE LENGTH=405
Locus_56_Transcript_6/8_Confidence_0.375_Length_1914	AT3G54360.1	62.67	367	120	2	354	1403	31	397	3e-129	459	>AT3G54360.1 | Symbols: | zinc ion binding | chr3:20128570-20131581 REVERSE LENGTH=405
Locus_56_Transcript_7/8_Confidence_0.250_Length_1699	AT3G54360.1	62.67	367	120	2	1561	512	31	397	3e-129	459	>AT3G54360.1 | Symbols: | zinc ion binding | chr3:20128570-20131581 REVERSE LENGTH=405
Locus_56_Transcript_8/8_Confidence_0.375_Length_1914	AT3G54360.1	62.67	367	120	2	354	1403	31	397	3e-129	459	>AT3G54360.1 | Symbols: | zinc ion binding | chr3:20128570-20131581 REVERSE LENGTH=405
Locus_57_Transcript_1/14_Confidence_1.000_Length_129	AT3G60560.1	42.11	19	11	0	96	40	66	84	4	26.2	>AT3G60560.1 | Symbols: | unknown protein; Has 1 Blast hits to 1 proteins in 1 species: Archae - 0; Bacteria - 0; Metazoa - 0; Fungi - 0; Plants - 1; Viruses - 0; Other Eukaryotes - 0 (source: NCBI BLink). | chr3:22382458-22382778 FORWARD LENGTH=106
Locus_57_Transcript_2/14_Confidence_1.000_Length_264	AT5G01210.1	34.48	29	19	0	172	258	17	45	9	25	>AT5G01210.1 | Symbols: | HXXXD-type acyl-transferase family protein | chr5:84554-85981 FORWARD LENGTH=475
Locus_57_Transcript_3/14_Confidence_1.000_Length_168	AT5G07760.1	58.82	17	7	0	99	49	680	696	4.1	26.2	>AT5G07760.1 | Symbols: | formin homology 2 domain-containing protein / FH2 domain-containing protein | chr5:2468239-2473657 FORWARD LENGTH=853
Locus_57_Transcript_4/14_Confidence_1.000_Length_129	AT3G60560.1	42.11	19	11	0	34	90	66	84	4	26.2	>AT3G60560.1 | Symbols: | unknown protein; Has 1 Blast hits to 1 proteins in 1 species: Archae - 0; Bacteria - 0; Metazoa - 0; Fungi - 0; Plants - 1; Viruses - 0; Other Eukaryotes - 0 (source: NCBI BLink). | chr3:22382458-22382778 FORWARD LENGTH=106
Locus_57_Transcript_5/14_Confidence_1.000_Length_168	AT5G07760.1	58.82	17	7	0	70	120	680	696	4.1	26.2	>AT5G07760.1 | Symbols: | formin homology 2 domain-containing protein / FH2 domain-containing protein | chr5:2468239-2473657 FORWARD LENGTH=853
Locus_57_Transcript_6/14_Confidence_0.268_Length_1665	AT5G41650.1	66.67	21	7	0	8	70	81	101	0.002	33.5	>AT5G41650.1 | Symbols: | Lactoylglutathione lyase / glyoxalase I family protein | chr5:16654956-16655578 FORWARD LENGTH=117
Locus_57_Transcript_7/14_Confidence_0.107_Length_792	AT3G16540.1	40	35	21	0	15	119	490	524	0.83	30.8	>AT3G16540.1 | Symbols: DegP11 | DegP protease 11 | chr3:5626290-5628857 REVERSE LENGTH=555
Locus_57_Transcript_8/14_Confidence_0.036_Length_240	AT5G19980.1	26.42	53	34	1	218	60	222	269	5.2	25.8	>AT5G19980.1 | Symbols: GONST4 | golgi nucleotide sugar transporter 4 | chr5:6749907-6750932 REVERSE LENGTH=341
Locus_57_Transcript_9/14_Confidence_0.250_Length_1099	AT3G23280.1	29.21	89	56	3	446	703	285	369	0.091	34.7	>AT3G23280.1 | Symbols: XBAT35 | XB3 ortholog 5 in Arabidopsis thaliana | chr3:8321588-8324109 FORWARD LENGTH=462
Locus_57_Transcript_10/14_Confidence_0.286_Length_1454	AT5G41650.1	66.67	21	7	0	8	70	81	101	0.002	33.5	>AT5G41650.1 | Symbols: | Lactoylglutathione lyase / glyoxalase I family protein | chr5:16654956-16655578 FORWARD LENGTH=117
Locus_57_Transcript_11/14_Confidence_0.286_Length_1454	AT5G41650.1	66.67	21	7	0	1447	1385	81	101	0.002	33.5	>AT5G41650.1 | Symbols: | Lactoylglutathione lyase / glyoxalase I family protein | chr5:16654956-16655578 FORWARD LENGTH=117
Locus_57_Transcript_12/14_Confidence_0.286_Length_1454	AT5G41650.1	66.67	21	7	0	8	70	81	101	0.002	33.5	>AT5G41650.1 | Symbols: | Lactoylglutathione lyase / glyoxalase I family protein | chr5:16654956-16655578 FORWARD LENGTH=117
Locus_57_Transcript_13/14_Confidence_0.214_Length_1068	AT3G23280.1	29.21	89	56	3	446	703	285	369	0.088	34.7	>AT3G23280.1 | Symbols: XBAT35 | XB3 ortholog 5 in Arabidopsis thaliana | chr3:8321588-8324109 FORWARD LENGTH=462
Locus_57_Transcript_14/14_Confidence_0.286_Length_1454	AT5G41650.1	66.67	21	7	0	8	70	81	101	0.002	33.5	>AT5G41650.1 | Symbols: | Lactoylglutathione lyase / glyoxalase I family protein | chr5:16654956-16655578 FORWARD LENGTH=117
Locus_58_Transcript_1/6_Confidence_0.188_Length_345	AT3G52220.1	79.66	59	12	0	143	319	1	59	5e-27	115	>AT3G52220.1 | Symbols: | CONTAINS InterPro DOMAIN/s: Kinase phosphorylation domain (InterPro:IPR019315); Has 8882 Blast hits to 4920 proteins in 346 species: Archae - 10; Bacteria - 184; Metazoa - 3955; Fungi - 1221; Plants - 712; Viruses - 24; Other Eukaryotes - 2776 (source: NCBI BLink). | chr3:19369580-19370980 REVERSE LENGTH=237
Locus_58_Transcript_2/6_Confidence_0.562_Length_1061	AT3G52220.1	76.12	134	32	0	143	544	1	134	2e-53	206	>AT3G52220.1 | Symbols: | CONTAINS InterPro DOMAIN/s: Kinase phosphorylation domain (InterPro:IPR019315); Has 8882 Blast hits to 4920 proteins in 346 species: Archae - 10; Bacteria - 184; Metazoa - 3955; Fungi - 1221; Plants - 712; Viruses - 24; Other Eukaryotes - 2776 (source: NCBI BLink). | chr3:19369580-19370980 REVERSE LENGTH=237
Locus_58_Transcript_3/6_Confidence_0.312_Length_529	AT3G52220.1	77.87	122	27	0	143	508	1	122	3e-49	190	>AT3G52220.1 | Symbols: | CONTAINS InterPro DOMAIN/s: Kinase phosphorylation domain (InterPro:IPR019315); Has 8882 Blast hits to 4920 proteins in 346 species: Archae - 10; Bacteria - 184; Metazoa - 3955; Fungi - 1221; Plants - 712; Viruses - 24; Other Eukaryotes - 2776 (source: NCBI BLink). | chr3:19369580-19370980 REVERSE LENGTH=237
Locus_58_Transcript_4/6_Confidence_0.562_Length_975	AT3G52220.1	59.88	162	63	1	58	543	15	174	3e-46	182	>AT3G52220.1 | Symbols: | CONTAINS InterPro DOMAIN/s: Kinase phosphorylation domain (InterPro:IPR019315); Has 8882 Blast hits to 4920 proteins in 346 species: Archae - 10; Bacteria - 184; Metazoa - 3955; Fungi - 1221; Plants - 712; Viruses - 24; Other Eukaryotes - 2776 (source: NCBI BLink). | chr3:19369580-19370980 REVERSE LENGTH=237
Locus_58_Transcript_5/6_Confidence_0.125_Length_288	AT5G58300.1	41.03	39	21	1	155	271	132	168	0.82	28.5	>AT5G58300.1 | Symbols: | Leucine-rich repeat protein kinase family protein | chr5:23572821-23574871 FORWARD LENGTH=654
Locus_58_Transcript_6/6_Confidence_0.562_Length_1102	AT3G52220.1	63.07	176	63	1	143	670	1	174	2e-55	213	>AT3G52220.1 | Symbols: | CONTAINS InterPro DOMAIN/s: Kinase phosphorylation domain (InterPro:IPR019315); Has 8882 Blast hits to 4920 proteins in 346 species: Archae - 10; Bacteria - 184; Metazoa - 3955; Fungi - 1221; Plants - 712; Viruses - 24; Other Eukaryotes - 2776 (source: NCBI BLink). | chr3:19369580-19370980 REVERSE LENGTH=237
Locus_59_Transcript_1/10_Confidence_0.250_Length_1330	AT5G58575.1	68.63	153	48	0	1032	574	19	171	9e-55	211	>AT5G58575.1 | Symbols: | CONTAINS InterPro DOMAIN/s: Sgf11, transcriptional regulation (InterPro:IPR013246); Has 30201 Blast hits to 17322 proteins in 780 species: Archae - 12; Bacteria - 1396; Metazoa - 17338; Fungi - 3422; Plants - 5037; Viruses - 0; Other Eukaryotes - 2996 (source: NCBI BLink). | chr5:23674399-23675224 FORWARD LENGTH=181
Locus_59_Transcript_2/10_Confidence_0.250_Length_1330	AT5G58575.1	68.63	153	48	0	299	757	19	171	9e-55	211	>AT5G58575.1 | Symbols: | CONTAINS InterPro DOMAIN/s: Sgf11, transcriptional regulation (InterPro:IPR013246); Has 30201 Blast hits to 17322 proteins in 780 species: Archae - 12; Bacteria - 1396; Metazoa - 17338; Fungi - 3422; Plants - 5037; Viruses - 0; Other Eukaryotes - 2996 (source: NCBI BLink). | chr5:23674399-23675224 FORWARD LENGTH=181
Locus_59_Transcript_3/10_Confidence_0.188_Length_1330	AT5G58575.1	68.63	153	48	0	299	757	19	171	9e-55	211	>AT5G58575.1 | Symbols: | CONTAINS InterPro DOMAIN/s: Sgf11, transcriptional regulation (InterPro:IPR013246); Has 30201 Blast hits to 17322 proteins in 780 species: Archae - 12; Bacteria - 1396; Metazoa - 17338; Fungi - 3422; Plants - 5037; Viruses - 0; Other Eukaryotes - 2996 (source: NCBI BLink). | chr5:23674399-23675224 FORWARD LENGTH=181
Locus_59_Transcript_4/10_Confidence_0.188_Length_1330	AT5G58575.1	68.63	153	48	0	1032	574	19	171	9e-55	211	>AT5G58575.1 | Symbols: | CONTAINS InterPro DOMAIN/s: Sgf11, transcriptional regulation (InterPro:IPR013246); Has 30201 Blast hits to 17322 proteins in 780 species: Archae - 12; Bacteria - 1396; Metazoa - 17338; Fungi - 3422; Plants - 5037; Viruses - 0; Other Eukaryotes - 2996 (source: NCBI BLink). | chr5:23674399-23675224 FORWARD LENGTH=181
Locus_59_Transcript_5/10_Confidence_0.250_Length_1321	AT5G58575.1	68.63	153	48	0	1032	574	19	171	9e-55	211	>AT5G58575.1 | Symbols: | CONTAINS InterPro DOMAIN/s: Sgf11, transcriptional regulation (InterPro:IPR013246); Has 30201 Blast hits to 17322 proteins in 780 species: Archae - 12; Bacteria - 1396; Metazoa - 17338; Fungi - 3422; Plants - 5037; Viruses - 0; Other Eukaryotes - 2996 (source: NCBI BLink). | chr5:23674399-23675224 FORWARD LENGTH=181
Locus_59_Transcript_6/10_Confidence_0.250_Length_1321	AT5G58575.1	68.63	153	48	0	290	748	19	171	9e-55	211	>AT5G58575.1 | Symbols: | CONTAINS InterPro DOMAIN/s: Sgf11, transcriptional regulation (InterPro:IPR013246); Has 30201 Blast hits to 17322 proteins in 780 species: Archae - 12; Bacteria - 1396; Metazoa - 17338; Fungi - 3422; Plants - 5037; Viruses - 0; Other Eukaryotes - 2996 (source: NCBI BLink). | chr5:23674399-23675224 FORWARD LENGTH=181
Locus_59_Transcript_7/10_Confidence_0.156_Length_1136	AT5G58575.1	68.63	153	48	0	1032	574	19	171	7e-55	211	>AT5G58575.1 | Symbols: | CONTAINS InterPro DOMAIN/s: Sgf11, transcriptional regulation (InterPro:IPR013246); Has 30201 Blast hits to 17322 proteins in 780 species: Archae - 12; Bacteria - 1396; Metazoa - 17338; Fungi - 3422; Plants - 5037; Viruses - 0; Other Eukaryotes - 2996 (source: NCBI BLink). | chr5:23674399-23675224 FORWARD LENGTH=181
Locus_59_Transcript_8/10_Confidence_0.062_Length_398	AT5G04460.1	39.13	23	14	0	219	151	716	738	4.4	26.6	>AT5G04460.1 | Symbols: | RING/U-box superfamily protein | chr5:1260009-1263695 FORWARD LENGTH=863
Locus_59_Transcript_9/10_Confidence_0.250_Length_1238	AT5G58575.1	68.63	153	48	0	290	748	19	171	8e-55	211	>AT5G58575.1 | Symbols: | CONTAINS InterPro DOMAIN/s: Sgf11, transcriptional regulation (InterPro:IPR013246); Has 30201 Blast hits to 17322 proteins in 780 species: Archae - 12; Bacteria - 1396; Metazoa - 17338; Fungi - 3422; Plants - 5037; Viruses - 0; Other Eukaryotes - 2996 (source: NCBI BLink). | chr5:23674399-23675224 FORWARD LENGTH=181
Locus_59_Transcript_10/10_Confidence_0.250_Length_1321	AT5G58575.1	68.63	153	48	0	290	748	19	171	9e-55	211	>AT5G58575.1 | Symbols: | CONTAINS InterPro DOMAIN/s: Sgf11, transcriptional regulation (InterPro:IPR013246); Has 30201 Blast hits to 17322 proteins in 780 species: Archae - 12; Bacteria - 1396; Metazoa - 17338; Fungi - 3422; Plants - 5037; Viruses - 0; Other Eukaryotes - 2996 (source: NCBI BLink). | chr5:23674399-23675224 FORWARD LENGTH=181
Locus_61_Transcript_1/10_Confidence_0.118_Length_394	AT5G58140.2	84.17	120	19	0	34	393	535	654	4e-57	216	>AT5G58140.2 | Symbols: PHOT2, NPL1 | phototropin 2 | chr5:23524771-23529993 FORWARD LENGTH=915
Locus_61_Transcript_2/10_Confidence_0.059_Length_513	AT5G58140.2	46.58	146	58	3	26	442	37	169	1e-25	112	>AT5G58140.2 | Symbols: PHOT2, NPL1 | phototropin 2 | chr5:23524771-23529993 FORWARD LENGTH=915
Locus_61_Transcript_3/10_Confidence_0.059_Length_513	AT5G58140.2	46.58	146	58	3	488	72	37	169	1e-25	112	>AT5G58140.2 | Symbols: PHOT2, NPL1 | phototropin 2 | chr5:23524771-23529993 FORWARD LENGTH=915
Locus_61_Transcript_4/10_Confidence_0.265_Length_1904	AT5G58140.2	67.32	615	158	10	26	1834	37	620	0	775	>AT5G58140.2 | Symbols: PHOT2, NPL1 | phototropin 2 | chr5:23524771-23529993 FORWARD LENGTH=915
Locus_61_Transcript_5/10_Confidence_0.176_Length_778	AT5G58140.2	86.84	228	30	0	754	71	393	620	6e-115	409	>AT5G58140.2 | Symbols: PHOT2, NPL1 | phototropin 2 | chr5:23524771-23529993 FORWARD LENGTH=915
Locus_61_Transcript_6/10_Confidence_0.324_Length_3010	AT5G58140.2	68.37	645	161	10	2985	1087	37	650	0	829	>AT5G58140.2 | Symbols: PHOT2, NPL1 | phototropin 2 | chr5:23524771-23529993 FORWARD LENGTH=915
Locus_61_Transcript_7/10_Confidence_0.324_Length_3010	AT5G58140.2	68.37	645	161	10	26	1924	37	650	0	829	>AT5G58140.2 | Symbols: PHOT2, NPL1 | phototropin 2 | chr5:23524771-23529993 FORWARD LENGTH=915
Locus_61_Transcript_8/10_Confidence_0.324_Length_2990	AT5G58140.2	71.82	905	211	11	2965	290	37	910	0	1237	>AT5G58140.2 | Symbols: PHOT2, NPL1 | phototropin 2 | chr5:23524771-23529993 FORWARD LENGTH=915
Locus_61_Transcript_9/10_Confidence_0.324_Length_2990	AT5G58140.2	71.82	905	211	11	26	2701	37	910	0	1237	>AT5G58140.2 | Symbols: PHOT2, NPL1 | phototropin 2 | chr5:23524771-23529993 FORWARD LENGTH=915
Locus_61_Transcript_10/10_Confidence_0.324_Length_2990	AT5G58140.2	71.82	905	211	11	2965	290	37	910	0	1237	>AT5G58140.2 | Symbols: PHOT2, NPL1 | phototropin 2 | chr5:23524771-23529993 FORWARD LENGTH=915
Locus_62_Transcript_1/9_Confidence_0.167_Length_380	AT3G16240.1	76.84	95	20	1	298	20	4	98	1e-25	111	>AT3G16240.1 | Symbols: DELTA-TIP, TIP2;1, DELTA-TIP1, AQP1, ATTIP2;1 | delta tonoplast integral protein | chr3:5505534-5506788 FORWARD LENGTH=250
Locus_62_Transcript_2/9_Confidence_0.194_Length_273	AT3G16240.1	73.53	68	18	0	273	70	90	157	1e-23	104	>AT3G16240.1 | Symbols: DELTA-TIP, TIP2;1, DELTA-TIP1, AQP1, ATTIP2;1 | delta tonoplast integral protein | chr3:5505534-5506788 FORWARD LENGTH=250
Locus_62_Transcript_3/9_Confidence_0.111_Length_215	AT3G16240.1	74.14	58	15	0	3	176	100	157	5e-19	89	>AT3G16240.1 | Symbols: DELTA-TIP, TIP2;1, DELTA-TIP1, AQP1, ATTIP2;1 | delta tonoplast integral protein | chr3:5505534-5506788 FORWARD LENGTH=250
Locus_62_Transcript_4/9_Confidence_0.194_Length_536	AT3G16240.1	78.95	95	20	0	304	20	4	98	1e-26	115	>AT3G16240.1 | Symbols: DELTA-TIP, TIP2;1, DELTA-TIP1, AQP1, ATTIP2;1 | delta tonoplast integral protein | chr3:5505534-5506788 FORWARD LENGTH=250
Locus_62_Transcript_5/9_Confidence_0.278_Length_678	AT3G16240.1	78.95	95	20	0	369	653	4	98	2e-26	115	>AT3G16240.1 | Symbols: DELTA-TIP, TIP2;1, DELTA-TIP1, AQP1, ATTIP2;1 | delta tonoplast integral protein | chr3:5505534-5506788 FORWARD LENGTH=250
Locus_62_Transcript_6/9_Confidence_0.306_Length_471	AT3G16240.1	79.73	148	29	1	3	443	100	247	2e-57	217	>AT3G16240.1 | Symbols: DELTA-TIP, TIP2;1, DELTA-TIP1, AQP1, ATTIP2;1 | delta tonoplast integral protein | chr3:5505534-5506788 FORWARD LENGTH=250
Locus_62_Transcript_7/9_Confidence_0.222_Length_554	AT3G16240.1	78.95	95	20	0	304	20	4	98	1e-26	115	>AT3G16240.1 | Symbols: DELTA-TIP, TIP2;1, DELTA-TIP1, AQP1, ATTIP2;1 | delta tonoplast integral protein | chr3:5505534-5506788 FORWARD LENGTH=250
Locus_62_Transcript_8/9_Confidence_0.167_Length_396	AT3G16240.1	81.51	119	22	0	3	359	100	218	3e-53	203	>AT3G16240.1 | Symbols: DELTA-TIP, TIP2;1, DELTA-TIP1, AQP1, ATTIP2;1 | delta tonoplast integral protein | chr3:5505534-5506788 FORWARD LENGTH=250
Locus_62_Transcript_9/9_Confidence_0.306_Length_471	AT3G16240.1	79.11	158	32	1	471	1	90	247	5e-62	233	>AT3G16240.1 | Symbols: DELTA-TIP, TIP2;1, DELTA-TIP1, AQP1, ATTIP2;1 | delta tonoplast integral protein | chr3:5505534-5506788 FORWARD LENGTH=250
Locus_63_Transcript_1/10_Confidence_0.548_Length_464	AT4G39900.1	63.16	57	21	0	66	236	180	236	2e-15	78.2	>AT4G39900.1 | Symbols: | unknown protein; Has 30201 Blast hits to 17322 proteins in 780 species: Archae - 12; Bacteria - 1396; Metazoa - 17338; Fungi - 3422; Plants - 5037; Viruses - 0; Other Eukaryotes - 2996 (source: NCBI BLink). | chr4:18508569-18510289 REVERSE LENGTH=245
Locus_63_Transcript_2/10_Confidence_0.516_Length_409	AT4G39900.1	53.85	26	12	0	66	143	180	205	0.001	36.2	>AT4G39900.1 | Symbols: | unknown protein; Has 30201 Blast hits to 17322 proteins in 780 species: Archae - 12; Bacteria - 1396; Metazoa - 17338; Fungi - 3422; Plants - 5037; Viruses - 0; Other Eukaryotes - 2996 (source: NCBI BLink). | chr4:18508569-18510289 REVERSE LENGTH=245
Locus_63_Transcript_3/10_Confidence_0.548_Length_439	AT4G39900.1	63.16	57	21	0	66	236	180	236	2e-15	78.2	>AT4G39900.1 | Symbols: | unknown protein; Has 30201 Blast hits to 17322 proteins in 780 species: Archae - 12; Bacteria - 1396; Metazoa - 17338; Fungi - 3422; Plants - 5037; Viruses - 0; Other Eukaryotes - 2996 (source: NCBI BLink). | chr4:18508569-18510289 REVERSE LENGTH=245
Locus_63_Transcript_4/10_Confidence_0.484_Length_291	AT4G39900.1	63.16	57	21	0	66	236	180	236	9e-16	78.2	>AT4G39900.1 | Symbols: | unknown protein; Has 30201 Blast hits to 17322 proteins in 780 species: Archae - 12; Bacteria - 1396; Metazoa - 17338; Fungi - 3422; Plants - 5037; Viruses - 0; Other Eukaryotes - 2996 (source: NCBI BLink). | chr4:18508569-18510289 REVERSE LENGTH=245
Locus_63_Transcript_5/10_Confidence_0.516_Length_428	AT4G39900.1	63.16	57	21	0	66	236	180	236	1e-15	78.2	>AT4G39900.1 | Symbols: | unknown protein; Has 30201 Blast hits to 17322 proteins in 780 species: Archae - 12; Bacteria - 1396; Metazoa - 17338; Fungi - 3422; Plants - 5037; Viruses - 0; Other Eukaryotes - 2996 (source: NCBI BLink). | chr4:18508569-18510289 REVERSE LENGTH=245
Locus_63_Transcript_6/10_Confidence_0.387_Length_902	AT4G39900.1	65	20	7	0	611	670	217	236	1.3	30.4	>AT4G39900.1 | Symbols: | unknown protein; Has 30201 Blast hits to 17322 proteins in 780 species: Archae - 12; Bacteria - 1396; Metazoa - 17338; Fungi - 3422; Plants - 5037; Viruses - 0; Other Eukaryotes - 2996 (source: NCBI BLink). | chr4:18508569-18510289 REVERSE LENGTH=245
Locus_63_Transcript_7/10_Confidence_0.387_Length_294	AT4G39900.1	63.16	57	21	0	66	236	180	236	9e-16	78.2	>AT4G39900.1 | Symbols: | unknown protein; Has 30201 Blast hits to 17322 proteins in 780 species: Archae - 12; Bacteria - 1396; Metazoa - 17338; Fungi - 3422; Plants - 5037; Viruses - 0; Other Eukaryotes - 2996 (source: NCBI BLink). | chr4:18508569-18510289 REVERSE LENGTH=245
Locus_63_Transcript_8/10_Confidence_0.516_Length_428	AT4G39900.1	63.16	57	21	0	66	236	180	236	1e-15	78.2	>AT4G39900.1 | Symbols: | unknown protein; Has 30201 Blast hits to 17322 proteins in 780 species: Archae - 12; Bacteria - 1396; Metazoa - 17338; Fungi - 3422; Plants - 5037; Viruses - 0; Other Eukaryotes - 2996 (source: NCBI BLink). | chr4:18508569-18510289 REVERSE LENGTH=245
Locus_63_Transcript_9/10_Confidence_0.355_Length_277	AT4G39900.1	63.16	57	21	0	66	236	180	236	9e-16	78.2	>AT4G39900.1 | Symbols: | unknown protein; Has 30201 Blast hits to 17322 proteins in 780 species: Archae - 12; Bacteria - 1396; Metazoa - 17338; Fungi - 3422; Plants - 5037; Viruses - 0; Other Eukaryotes - 2996 (source: NCBI BLink). | chr4:18508569-18510289 REVERSE LENGTH=245
Locus_63_Transcript_10/10_Confidence_0.581_Length_468	AT4G39900.1	63.16	57	21	0	66	236	180	236	2e-15	78.2	>AT4G39900.1 | Symbols: | unknown protein; Has 30201 Blast hits to 17322 proteins in 780 species: Archae - 12; Bacteria - 1396; Metazoa - 17338; Fungi - 3422; Plants - 5037; Viruses - 0; Other Eukaryotes - 2996 (source: NCBI BLink). | chr4:18508569-18510289 REVERSE LENGTH=245
Locus_64_Transcript_1/9_Confidence_0.422_Length_508	AT4G27230.1	88.71	62	7	0	3	188	70	131	1e-25	112	>AT4G27230.1 | Symbols: HTA2 | histone H2A 2 | chr4:13637515-13638325 REVERSE LENGTH=131
Locus_64_Transcript_2/9_Confidence_0.244_Length_416	AT4G27230.1	91.8	61	5	0	3	185	70	130	3e-26	113	>AT4G27230.1 | Symbols: HTA2 | histone H2A 2 | chr4:13637515-13638325 REVERSE LENGTH=131
Locus_64_Transcript_3/9_Confidence_0.489_Length_506	AT4G27230.1	90.32	62	6	0	3	188	70	131	2e-26	114	>AT4G27230.1 | Symbols: HTA2 | histone H2A 2 | chr4:13637515-13638325 REVERSE LENGTH=131
Locus_64_Transcript_4/9_Confidence_0.156_Length_322	AT5G54640.1	98.21	56	1	0	170	3	1	56	1e-24	107	>AT5G54640.1 | Symbols: HTA1, RAT5, ATHTA1 | Histone superfamily protein | chr5:22196540-22197279 FORWARD LENGTH=130
Locus_64_Transcript_5/9_Confidence_0.422_Length_507	AT4G27230.1	90.32	62	6	0	3	188	70	131	2e-26	114	>AT4G27230.1 | Symbols: HTA2 | histone H2A 2 | chr4:13637515-13638325 REVERSE LENGTH=131
Locus_64_Transcript_6/9_Confidence_0.067_Length_162	AT3G63240.1	38.1	21	13	0	64	126	219	239	9.1	25	>AT3G63240.1 | Symbols: | DNAse I-like superfamily protein | chr3:23364411-23366876 REVERSE LENGTH=547
Locus_64_Transcript_7/9_Confidence_0.267_Length_416	AT5G54640.1	97.73	88	2	0	264	1	1	88	4e-31	129	>AT5G54640.1 | Symbols: HTA1, RAT5, ATHTA1 | Histone superfamily protein | chr5:22196540-22197279 FORWARD LENGTH=130
Locus_64_Transcript_8/9_Confidence_0.422_Length_506	AT4G27230.1	90.32	62	6	0	3	188	70	131	2e-26	114	>AT4G27230.1 | Symbols: HTA2 | histone H2A 2 | chr4:13637515-13638325 REVERSE LENGTH=131
Locus_64_Transcript_9/9_Confidence_0.422_Length_508	AT4G27230.1	90.32	62	6	0	3	188	70	131	2e-26	114	>AT4G27230.1 | Symbols: HTA2 | histone H2A 2 | chr4:13637515-13638325 REVERSE LENGTH=131
Locus_65_Transcript_1/12_Confidence_1.000_Length_118	AT5G19120.1	42.86	28	16	0	114	31	48	75	0.28	30	>AT5G19120.1 | Symbols: | Eukaryotic aspartyl protease family protein | chr5:6414585-6415745 FORWARD LENGTH=386
Locus_65_Transcript_2/12_Confidence_1.000_Length_118	AT5G19120.1	42.86	28	16	0	5	88	48	75	0.28	30	>AT5G19120.1 | Symbols: | Eukaryotic aspartyl protease family protein | chr5:6414585-6415745 FORWARD LENGTH=386
Locus_65_Transcript_3/12_Confidence_1.000_Length_146	AT5G13730.1	48	25	13	0	141	67	78	102	5.2	25.8	>AT5G13730.1 | Symbols: SIG4, SIGD | sigma factor 4 | chr5:4429132-4430744 REVERSE LENGTH=419
Locus_65_Transcript_4/12_Confidence_1.000_Length_146	AT5G13730.1	48	25	13	0	6	80	78	102	5.2	25.8	>AT5G13730.1 | Symbols: SIG4, SIGD | sigma factor 4 | chr5:4429132-4430744 REVERSE LENGTH=419
Locus_65_Transcript_5/12_Confidence_0.076_Length_1419	AT4G36990.1	55.69	255	89	5	1057	335	8	252	6e-65	244	>AT4G36990.1 | Symbols: HSF4, HSFB1, AT-HSFB1, ATHSF4 | heat shock factor 4 | chr4:17440660-17441706 FORWARD LENGTH=284
Locus_65_Transcript_6/12_Confidence_0.076_Length_1029	AT5G19120.1	34.49	287	164	8	71	913	107	375	1e-31	133	>AT5G19120.1 | Symbols: | Eukaryotic aspartyl protease family protein | chr5:6414585-6415745 FORWARD LENGTH=386
Locus_65_Transcript_7/12_Confidence_0.076_Length_1001	AT5G19120.1	34.49	287	164	8	931	89	107	375	1e-31	133	>AT5G19120.1 | Symbols: | Eukaryotic aspartyl protease family protein | chr5:6414585-6415745 FORWARD LENGTH=386
Locus_65_Transcript_8/12_Confidence_0.043_Length_859	AT4G36990.1	47.09	189	76	5	859	335	74	252	7e-30	127	>AT4G36990.1 | Symbols: HSF4, HSFB1, AT-HSFB1, ATHSF4 | heat shock factor 4 | chr4:17440660-17441706 FORWARD LENGTH=284
Locus_65_Transcript_9/12_Confidence_0.076_Length_1419	AT4G36990.1	55.69	255	89	5	363	1085	8	252	6e-65	244	>AT4G36990.1 | Symbols: HSF4, HSFB1, AT-HSFB1, ATHSF4 | heat shock factor 4 | chr4:17440660-17441706 FORWARD LENGTH=284
Locus_65_Transcript_10/12_Confidence_0.043_Length_504	AT1G03220.1	41.98	131	68	3	469	89	287	413	8e-18	86.3	>AT1G03220.1 | Symbols: | Eukaryotic aspartyl protease family protein | chr1:787143-788444 FORWARD LENGTH=433
Locus_65_Transcript_11/12_Confidence_0.098_Length_1234	AT5G19120.1	34.49	287	164	8	71	913	107	375	2e-31	133	>AT5G19120.1 | Symbols: | Eukaryotic aspartyl protease family protein | chr5:6414585-6415745 FORWARD LENGTH=386
Locus_65_Transcript_12/12_Confidence_0.109_Length_423	AT1G03230.1	72.22	18	5	0	347	294	397	414	0.21	31.2	>AT1G03230.1 | Symbols: | Eukaryotic aspartyl protease family protein | chr1:790110-791414 FORWARD LENGTH=434
Locus_66_Transcript_1/13_Confidence_1.000_Length_103	AT4G21900.1	76.92	13	3	0	1	39	410	422	0.19	26.6	>AT4G21900.1 | Symbols: PRORP3 | proteinaceous RNase P 3 | chr4:11616567-11619349 REVERSE LENGTH=576
Locus_66_Transcript_2/13_Confidence_1.000_Length_103	AT2G16650.1	55.88	34	15	0	1	102	200	233	3e-05	43.1	>AT2G16650.1 | Symbols: PRORP2 | proteinaceous RNase P 2 | chr2:7215937-7218061 REVERSE LENGTH=528
Locus_66_Transcript_3/13_Confidence_1.000_Length_103	AT2G16650.1	55.88	34	15	0	103	2	200	233	3e-05	43.1	>AT2G16650.1 | Symbols: PRORP2 | proteinaceous RNase P 2 | chr2:7215937-7218061 REVERSE LENGTH=528
Locus_66_Transcript_4/13_Confidence_1.000_Length_103	AT4G21900.1	76.92	13	3	0	103	65	410	422	0.19	26.6	>AT4G21900.1 | Symbols: PRORP3 | proteinaceous RNase P 3 | chr4:11616567-11619349 REVERSE LENGTH=576
Locus_66_Transcript_5/13_Confidence_0.024_Length_211	AT2G29910.1	64.71	17	6	0	51	1	198	214	3.1	26.6	>AT2G29910.1 | Symbols: | F-box/RNI-like superfamily protein | chr2:12751686-12752830 REVERSE LENGTH=352
Locus_66_Transcript_6/13_Confidence_0.024_Length_211	AT2G29910.1	64.71	17	6	0	161	211	198	214	3.1	26.6	>AT2G29910.1 | Symbols: | F-box/RNI-like superfamily protein | chr2:12751686-12752830 REVERSE LENGTH=352
Locus_66_Transcript_7/13_Confidence_0.143_Length_189	AT5G15950.1	78.79	33	7	0	49	147	1	33	1e-10	60.8	>AT5G15950.1 | Symbols: | Adenosylmethionine decarboxylase family protein | chr5:5206706-5207794 FORWARD LENGTH=362
Locus_66_Transcript_8/13_Confidence_0.071_Length_1939	AT2G16650.1	53.64	494	214	6	192	1631	22	514	4e-143	505	>AT2G16650.1 | Symbols: PRORP2 | proteinaceous RNase P 2 | chr2:7215937-7218061 REVERSE LENGTH=528
Locus_66_Transcript_9/13_Confidence_0.071_Length_1939	AT2G16650.1	53.64	494	214	6	1748	309	22	514	4e-143	505	>AT2G16650.1 | Symbols: PRORP2 | proteinaceous RNase P 2 | chr2:7215937-7218061 REVERSE LENGTH=528
Locus_66_Transcript_10/13_Confidence_0.417_Length_961	AT5G15950.1	69.12	204	62	1	885	274	1	203	2e-71	265	>AT5G15950.1 | Symbols: | Adenosylmethionine decarboxylase family protein | chr5:5206706-5207794 FORWARD LENGTH=362
Locus_66_Transcript_11/13_Confidence_0.226_Length_514	AT5G15950.1	73.38	154	41	0	49	510	1	154	1e-55	211	>AT5G15950.1 | Symbols: | Adenosylmethionine decarboxylase family protein | chr5:5206706-5207794 FORWARD LENGTH=362
Locus_66_Transcript_12/13_Confidence_0.226_Length_641	AT3G25570.1	71.96	107	28	2	585	271	101	207	2e-36	148	>AT3G25570.1 | Symbols: | Adenosylmethionine decarboxylase family protein | chr3:9287413-9288462 REVERSE LENGTH=349
Locus_66_Transcript_13/13_Confidence_0.286_Length_691	AT5G15950.1	69.12	204	62	1	49	660	1	203	1e-71	265	>AT5G15950.1 | Symbols: | Adenosylmethionine decarboxylase family protein | chr5:5206706-5207794 FORWARD LENGTH=362
Locus_67_Transcript_1/7_Confidence_0.188_Length_278	AT2G38870.1	63.24	68	25	0	61	264	3	70	2e-19	90.5	>AT2G38870.1 | Symbols: | Serine protease inhibitor, potato inhibitor I-type family protein | chr2:16236546-16237050 REVERSE LENGTH=70
Locus_67_Transcript_2/7_Confidence_0.625_Length_842	AT2G38870.1	63.24	68	25	0	85	288	3	70	1e-18	90.5	>AT2G38870.1 | Symbols: | Serine protease inhibitor, potato inhibitor I-type family protein | chr2:16236546-16237050 REVERSE LENGTH=70
Locus_67_Transcript_3/7_Confidence_0.188_Length_223	AT3G59040.2	68.75	16	5	0	87	40	380	395	4	26.2	>AT3G59040.2 | Symbols: | Tetratricopeptide repeat (TPR)-like superfamily protein | chr3:21821495-21823919 REVERSE LENGTH=590
Locus_67_Transcript_4/7_Confidence_0.500_Length_585	AT2G38870.1	63.24	68	25	0	85	288	3	70	6e-19	90.5	>AT2G38870.1 | Symbols: | Serine protease inhibitor, potato inhibitor I-type family protein | chr2:16236546-16237050 REVERSE LENGTH=70
Locus_67_Transcript_5/7_Confidence_0.375_Length_504	AT2G38870.1	63.24	68	25	0	85	288	3	70	4e-19	90.5	>AT2G38870.1 | Symbols: | Serine protease inhibitor, potato inhibitor I-type family protein | chr2:16236546-16237050 REVERSE LENGTH=70
Locus_67_Transcript_6/7_Confidence_0.688_Length_866	AT2G38870.1	63.24	68	25	0	85	288	3	70	1e-18	90.5	>AT2G38870.1 | Symbols: | Serine protease inhibitor, potato inhibitor I-type family protein | chr2:16236546-16237050 REVERSE LENGTH=70
Locus_67_Transcript_7/7_Confidence_0.375_Length_504	AT2G38870.1	63.24	68	25	0	85	288	3	70	4e-19	90.5	>AT2G38870.1 | Symbols: | Serine protease inhibitor, potato inhibitor I-type family protein | chr2:16236546-16237050 REVERSE LENGTH=70
Locus_68_Transcript_1/11_Confidence_1.000_Length_111	AT1G32400.1	43.48	23	13	0	22	90	101	123	7	25.4	>AT1G32400.1 | Symbols: TOM2A | tobamovirus multiplication 2A | chr1:11689393-11690873 REVERSE LENGTH=280
Locus_68_Transcript_2/11_Confidence_0.158_Length_1143	AT3G57290.1	90.7	86	8	0	1141	884	158	243	7e-42	167	>AT3G57290.1 | Symbols: EIF3E, TIF3E1, ATEIF3E-1, INT-6, ATINT6, INT6 | eukaryotic translation initiation factor 3E | chr3:21196786-21199073 REVERSE LENGTH=441
Locus_68_Transcript_3/11_Confidence_0.092_Length_864	AT3G57290.1	84.16	101	16	0	561	863	245	345	1e-46	182	>AT3G57290.1 | Symbols: EIF3E, TIF3E1, ATEIF3E-1, INT-6, ATINT6, INT6 | eukaryotic translation initiation factor 3E | chr3:21196786-21199073 REVERSE LENGTH=441
Locus_68_Transcript_4/11_Confidence_0.105_Length_261	AT3G57290.1	93.02	86	6	0	2	259	167	252	1e-43	170	>AT3G57290.1 | Symbols: EIF3E, TIF3E1, ATEIF3E-1, INT-6, ATINT6, INT6 | eukaryotic translation initiation factor 3E | chr3:21196786-21199073 REVERSE LENGTH=441
Locus_68_Transcript_5/11_Confidence_0.132_Length_565	AT3G57290.1	80.95	147	28	0	124	564	7	153	1e-66	248	>AT3G57290.1 | Symbols: EIF3E, TIF3E1, ATEIF3E-1, INT-6, ATINT6, INT6 | eukaryotic translation initiation factor 3E | chr3:21196786-21199073 REVERSE LENGTH=441
Locus_68_Transcript_6/11_Confidence_0.132_Length_565	AT3G57290.1	80.95	147	28	0	442	2	7	153	1e-66	248	>AT3G57290.1 | Symbols: EIF3E, TIF3E1, ATEIF3E-1, INT-6, ATINT6, INT6 | eukaryotic translation initiation factor 3E | chr3:21196786-21199073 REVERSE LENGTH=441
Locus_68_Transcript_7/11_Confidence_0.079_Length_397	AT3G57290.1	78.02	91	20	0	124	396	7	97	2e-37	150	>AT3G57290.1 | Symbols: EIF3E, TIF3E1, ATEIF3E-1, INT-6, ATINT6, INT6 | eukaryotic translation initiation factor 3E | chr3:21196786-21199073 REVERSE LENGTH=441
Locus_68_Transcript_8/11_Confidence_0.158_Length_1143	AT3G57290.1	90.7	86	8	0	1141	884	158	243	7e-42	167	>AT3G57290.1 | Symbols: EIF3E, TIF3E1, ATEIF3E-1, INT-6, ATINT6, INT6 | eukaryotic translation initiation factor 3E | chr3:21196786-21199073 REVERSE LENGTH=441
Locus_68_Transcript_9/11_Confidence_0.079_Length_224	AT3G57290.1	93.24	74	5	0	2	223	167	240	7e-37	148	>AT3G57290.1 | Symbols: EIF3E, TIF3E1, ATEIF3E-1, INT-6, ATINT6, INT6 | eukaryotic translation initiation factor 3E | chr3:21196786-21199073 REVERSE LENGTH=441
Locus_68_Transcript_10/11_Confidence_0.237_Length_1878	AT3G57290.1	81.22	197	37	0	879	289	245	441	2e-91	333	>AT3G57290.1 | Symbols: EIF3E, TIF3E1, ATEIF3E-1, INT-6, ATINT6, INT6 | eukaryotic translation initiation factor 3E | chr3:21196786-21199073 REVERSE LENGTH=441
Locus_68_Transcript_11/11_Confidence_0.145_Length_1303	AT3G57290.1	84.16	101	16	0	1000	1302	245	345	3e-46	182	>AT3G57290.1 | Symbols: EIF3E, TIF3E1, ATEIF3E-1, INT-6, ATINT6, INT6 | eukaryotic translation initiation factor 3E | chr3:21196786-21199073 REVERSE LENGTH=441
Locus_69_Transcript_1/2_Confidence_1.000_Length_550	AT2G29500.1	77.03	74	17	0	545	324	79	152	4e-27	117	>AT2G29500.1 | Symbols: | HSP20-like chaperones superfamily protein | chr2:12633279-12633740 REVERSE LENGTH=153
Locus_69_Transcript_2/2_Confidence_1.000_Length_464	AT2G29500.1	77.03	74	17	0	459	238	79	152	3e-27	117	>AT2G29500.1 | Symbols: | HSP20-like chaperones superfamily protein | chr2:12633279-12633740 REVERSE LENGTH=153
Locus_70_Transcript_1/2_Confidence_1.000_Length_1702	AT2G39570.1	58.81	420	163	2	92	1348	1	411	2e-138	489	>AT2G39570.1 | Symbols: | ACT domain-containing protein | chr2:16507963-16509741 FORWARD LENGTH=411
Locus_70_Transcript_2/2_Confidence_1.000_Length_1697	AT2G39570.1	58.81	420	163	2	92	1348	1	411	2e-138	489	>AT2G39570.1 | Symbols: | ACT domain-containing protein | chr2:16507963-16509741 FORWARD LENGTH=411
Locus_71_Transcript_1/26_Confidence_1.000_Length_209	AT1G15410.1	50	24	12	0	167	96	114	137	4.1	26.2	>AT1G15410.1 | Symbols: | aspartate-glutamate racemase family | chr1:5299577-5300681 FORWARD LENGTH=330
Locus_71_Transcript_2/26_Confidence_1.000_Length_233	AT5G65683.1	40.74	27	16	0	142	222	273	299	8.9	25	>AT5G65683.1 | Symbols: | Zinc finger (C3HC4-type RING finger) family protein | chr5:26261472-26263704 FORWARD LENGTH=717
Locus_71_Transcript_3/26_Confidence_1.000_Length_209	AT1G15410.1	50	24	12	0	43	114	114	137	4.1	26.2	>AT1G15410.1 | Symbols: | aspartate-glutamate racemase family | chr1:5299577-5300681 FORWARD LENGTH=330
Locus_71_Transcript_4/26_Confidence_1.000_Length_233	AT5G65683.1	40.74	27	16	0	92	12	273	299	8.9	25	>AT5G65683.1 | Symbols: | Zinc finger (C3HC4-type RING finger) family protein | chr5:26261472-26263704 FORWARD LENGTH=717
Locus_71_Transcript_9/26_Confidence_1.000_Length_168	AT1G73880.1	39.02	41	24	1	49	168	162	202	4.1	26.2	>AT1G73880.1 | Symbols: UGT89B1 | UDP-glucosyl transferase 89B1 | chr1:27785143-27786564 FORWARD LENGTH=473
Locus_71_Transcript_10/26_Confidence_1.000_Length_227	AT5G42090.1	66.67	39	13	0	87	203	23	61	6e-10	58.9	>AT5G42090.1 | Symbols: | Lung seven transmembrane receptor family protein | chr5:16826830-16828149 FORWARD LENGTH=439
Locus_71_Transcript_12/26_Confidence_1.000_Length_168	AT1G73880.1	39.02	41	24	1	120	1	162	202	4.1	26.2	>AT1G73880.1 | Symbols: UGT89B1 | UDP-glucosyl transferase 89B1 | chr1:27785143-27786564 FORWARD LENGTH=473
Locus_71_Transcript_14/26_Confidence_1.000_Length_227	AT5G42090.1	66.67	39	13	0	141	25	23	61	6e-10	58.9	>AT5G42090.1 | Symbols: | Lung seven transmembrane receptor family protein | chr5:16826830-16828149 FORWARD LENGTH=439
Locus_71_Transcript_17/26_Confidence_0.046_Length_1015	AT1G75080.1	58.28	326	110	8	7	945	23	335	2e-58	222	>AT1G75080.1 | Symbols: BZR1 | Brassinosteroid signalling positive regulator (BZR1) family protein | chr1:28185709-28187063 FORWARD LENGTH=336
Locus_71_Transcript_18/26_Confidence_0.046_Length_1023	AT1G75080.1	39.51	329	173	8	1018	71	20	335	1e-58	223	>AT1G75080.1 | Symbols: BZR1 | Brassinosteroid signalling positive regulator (BZR1) family protein | chr1:28185709-28187063 FORWARD LENGTH=336
Locus_71_Transcript_19/26_Confidence_0.222_Length_4288	AT5G60210.1	52.63	190	59	2	773	204	406	564	1e-35	149	>AT5G60210.1 | Symbols: RIP5 | ROP interactive partner 5 | chr5:24243529-24245889 REVERSE LENGTH=564
Locus_71_Transcript_20/26_Confidence_0.051_Length_2287	AT5G60210.1	43.5	623	288	9	273	2126	1	564	1e-110	397	>AT5G60210.1 | Symbols: RIP5 | ROP interactive partner 5 | chr5:24243529-24245889 REVERSE LENGTH=564
Locus_71_Transcript_21/26_Confidence_0.157_Length_2826	AT5G60210.1	52.63	190	59	2	773	204	406	564	8e-36	149	>AT5G60210.1 | Symbols: RIP5 | ROP interactive partner 5 | chr5:24243529-24245889 REVERSE LENGTH=564
Locus_71_Transcript_22/26_Confidence_0.023_Length_1583	AT5G60210.1	39.82	442	233	7	273	1583	1	414	4e-70	262	>AT5G60210.1 | Symbols: RIP5 | ROP interactive partner 5 | chr5:24243529-24245889 REVERSE LENGTH=564
Locus_71_Transcript_23/26_Confidence_0.060_Length_2329	AT5G60210.1	43.5	623	288	9	2057	204	1	564	1e-110	397	>AT5G60210.1 | Symbols: RIP5 | ROP interactive partner 5 | chr5:24243529-24245889 REVERSE LENGTH=564
Locus_71_Transcript_24/26_Confidence_0.171_Length_3241	AT5G60210.1	52.63	190	59	2	773	204	406	564	9e-36	149	>AT5G60210.1 | Symbols: RIP5 | ROP interactive partner 5 | chr5:24243529-24245889 REVERSE LENGTH=564
Locus_71_Transcript_25/26_Confidence_0.199_Length_3610	AT1G20100.1	38.78	98	52	3	677	405	189	285	7e-10	63.5	>AT1G20100.1 | Symbols: | unknown protein; BEST Arabidopsis thaliana protein match is: unknown protein (TAIR:AT1G75860.1); Has 471 Blast hits to 438 proteins in 92 species: Archae - 0; Bacteria - 14; Metazoa - 217; Fungi - 43; Plants - 91; Viruses - 1; Other Eukaryotes - 105 (source: NCBI BLink). | chr1:6969314-6970699 REVERSE LENGTH=285
Locus_71_Transcript_26/26_Confidence_0.148_Length_2799	AT5G60210.1	52.63	190	59	2	773	204	406	564	8e-36	149	>AT5G60210.1 | Symbols: RIP5 | ROP interactive partner 5 | chr5:24243529-24245889 REVERSE LENGTH=564
Locus_72_Transcript_1/10_Confidence_0.147_Length_758	AT4G19006.1	86.36	88	12	0	748	485	299	386	2e-37	152	>AT4G19006.1 | Symbols: | Proteasome component (PCI) domain protein | chr4:10409349-10411347 REVERSE LENGTH=386
Locus_72_Transcript_2/10_Confidence_0.353_Length_1851	AT4G19006.1	85.23	386	57	0	210	1367	1	386	0	634	>AT4G19006.1 | Symbols: | Proteasome component (PCI) domain protein | chr4:10409349-10411347 REVERSE LENGTH=386
Locus_72_Transcript_3/10_Confidence_0.235_Length_366	AT4G19006.1	76.74	43	10	0	210	338	1	43	3e-15	76.6	>AT4G19006.1 | Symbols: | Proteasome component (PCI) domain protein | chr4:10409349-10411347 REVERSE LENGTH=386
Locus_72_Transcript_4/10_Confidence_0.059_Length_133	AT4G19006.1	71.43	35	10	0	133	29	9	43	7e-11	62	>AT4G19006.1 | Symbols: | Proteasome component (PCI) domain protein | chr4:10409349-10411347 REVERSE LENGTH=386
Locus_72_Transcript_5/10_Confidence_0.324_Length_1246	AT4G19006.1	85.28	326	48	0	210	1187	1	326	4e-151	531	>AT4G19006.1 | Symbols: | Proteasome component (PCI) domain protein | chr4:10409349-10411347 REVERSE LENGTH=386
Locus_72_Transcript_6/10_Confidence_0.118_Length_153	AT4G19006.1	89.29	28	3	0	143	60	299	326	4e-07	49.3	>AT4G19006.1 | Symbols: | Proteasome component (PCI) domain protein | chr4:10409349-10411347 REVERSE LENGTH=386
Locus_72_Transcript_7/10_Confidence_0.353_Length_1892	AT4G19006.1	85.23	386	57	0	1683	526	1	386	0	634	>AT4G19006.1 | Symbols: | Proteasome component (PCI) domain protein | chr4:10409349-10411347 REVERSE LENGTH=386
Locus_72_Transcript_8/10_Confidence_0.353_Length_1892	AT4G19006.1	85.23	386	57	0	210	1367	1	386	0	634	>AT4G19006.1 | Symbols: | Proteasome component (PCI) domain protein | chr4:10409349-10411347 REVERSE LENGTH=386
Locus_72_Transcript_9/10_Confidence_0.147_Length_1600	AT4G19006.1	85.47	358	52	0	1599	526	29	386	8e-167	583	>AT4G19006.1 | Symbols: | Proteasome component (PCI) domain protein | chr4:10409349-10411347 REVERSE LENGTH=386
Locus_72_Transcript_10/10_Confidence_0.353_Length_1892	AT4G19006.1	85.23	386	57	0	210	1367	1	386	0	634	>AT4G19006.1 | Symbols: | Proteasome component (PCI) domain protein | chr4:10409349-10411347 REVERSE LENGTH=386
Locus_73_Transcript_1/1_Confidence_1.000_Length_221	AT1G12470.1	65	40	14	0	120	1	1	40	1e-09	57.8	>AT1G12470.1 | Symbols: | zinc ion binding | chr1:4251359-4257201 FORWARD LENGTH=988
Locus_74_Transcript_1/5_Confidence_0.300_Length_1642	AT2G05170.1	75.68	440	101	2	1320	1	18	451	0	662	>AT2G05170.1 | Symbols: ATVPS11, VPS11 | vacuolar protein sorting 11 | chr2:1870020-1873278 FORWARD LENGTH=932
Locus_74_Transcript_2/5_Confidence_0.300_Length_1227	AT2G05170.1	74.81	397	92	3	1185	1	61	451	7e-166	580	>AT2G05170.1 | Symbols: ATVPS11, VPS11 | vacuolar protein sorting 11 | chr2:1870020-1873278 FORWARD LENGTH=932
Locus_74_Transcript_3/5_Confidence_0.300_Length_1462	AT2G05170.1	75.68	440	101	2	1320	1	18	451	0	662	>AT2G05170.1 | Symbols: ATVPS11, VPS11 | vacuolar protein sorting 11 | chr2:1870020-1873278 FORWARD LENGTH=932
Locus_74_Transcript_4/5_Confidence_0.333_Length_1457	AT2G05170.1	75.68	440	101	2	1320	1	18	451	0	662	>AT2G05170.1 | Symbols: ATVPS11, VPS11 | vacuolar protein sorting 11 | chr2:1870020-1873278 FORWARD LENGTH=932
Locus_74_Transcript_5/5_Confidence_0.667_Length_1769	AT2G05170.1	75.68	440	101	2	1320	1	18	451	0	662	>AT2G05170.1 | Symbols: ATVPS11, VPS11 | vacuolar protein sorting 11 | chr2:1870020-1873278 FORWARD LENGTH=932
Locus_75_Transcript_2/20_Confidence_1.000_Length_229	AT3G23670.1	32.65	49	31	1	187	41	449	495	1.1	28.1	>AT3G23670.1 | Symbols: PAKRP1L, KINESIN-12B | phragmoplast-associated kinesin-related protein, putative | chr3:8519290-8525055 FORWARD LENGTH=1313
Locus_75_Transcript_3/20_Confidence_1.000_Length_471	AT1G27850.1	29.76	84	48	3	127	363	129	206	0.041	33.9	>AT1G27850.1 | Symbols: | unknown protein; FUNCTIONS IN: molecular_function unknown; INVOLVED IN: biological_process unknown; LOCATED IN: plasma membrane; EXPRESSED IN: 22 plant structures; EXPRESSED DURING: 13 growth stages; BEST Arabidopsis thaliana protein match is: unknown protein (TAIR:AT2G40070.1); Has 9215 Blast hits to 5316 proteins in 473 species: Archae - 6; Bacteria - 773; Metazoa - 33…
Locus_75_Transcript_7/20_Confidence_1.000_Length_547	AT1G72080.1	30.99	71	45	2	264	476	78	144	0.2	32	>AT1G72080.1 | Symbols: | unknown protein; FUNCTIONS IN: molecular_function unknown; INVOLVED IN: biological_process unknown; LOCATED IN: chloroplast; Has 30201 Blast hits to 17322 proteins in 780 species: Archae - 12; Bacteria - 1396; Metazoa - 17338; Fungi - 3422; Plants - 5037; Viruses - 0; Other Eukaryotes - 2996 (source: NCBI BLink). | chr1:27120304-27122761 REVERSE LENGTH=244
Locus_75_Transcript_8/20_Confidence_1.000_Length_332	AT5G50240.1	45.83	24	13	0	106	35	15	38	0.48	29.3	>AT5G50240.1 | Symbols: PIMT2, AtPIMT2 | protein-l-isoaspartate methyltransferase 2 | chr5:20451251-20452461 FORWARD LENGTH=309
Locus_75_Transcript_9/20_Confidence_1.000_Length_154	AT2G47980.1	6.9	29	27	0	123	37	293	321	1.4	27.7	>AT2G47980.1 | Symbols: SCC3, ATSCC3 | sister-chromatid cohesion protein 3 | chr2:19631423-19636795 FORWARD LENGTH=1098
Locus_75_Transcript_11/20_Confidence_1.000_Length_547	AT1G72080.1	30.99	71	45	2	284	72	78	144	0.2	32	>AT1G72080.1 | Symbols: | unknown protein; FUNCTIONS IN: molecular_function unknown; INVOLVED IN: biological_process unknown; LOCATED IN: chloroplast; Has 30201 Blast hits to 17322 proteins in 780 species: Archae - 12; Bacteria - 1396; Metazoa - 17338; Fungi - 3422; Plants - 5037; Viruses - 0; Other Eukaryotes - 2996 (source: NCBI BLink). | chr1:27120304-27122761 REVERSE LENGTH=244
Locus_75_Transcript_12/20_Confidence_0.082_Length_926	AT5G08420.1	84.96	133	20	0	399	1	76	208	7e-79	229	>AT5G08420.1 | Symbols: | RNA-binding KH domain-containing protein | chr5:2713555-2716064 FORWARD LENGTH=391
Locus_75_Transcript_13/20_Confidence_0.082_Length_1851	AT5G23535.1	75.45	110	27	0	618	947	50	159	6e-61	149	>AT5G23535.1 | Symbols: | KOW domain-containing protein | chr5:7935871-7937127 FORWARD LENGTH=159
Locus_75_Transcript_14/20_Confidence_0.119_Length_866	AT5G08420.1	85.45	110	16	0	536	865	76	185	6e-65	191	>AT5G08420.1 | Symbols: | RNA-binding KH domain-containing protein | chr5:2713555-2716064 FORWARD LENGTH=391
Locus_75_Transcript_15/20_Confidence_0.052_Length_461	AT5G08420.1	84.96	133	20	0	399	1	76	208	4e-61	229	>AT5G08420.1 | Symbols: | RNA-binding KH domain-containing protein | chr5:2713555-2716064 FORWARD LENGTH=391
Locus_75_Transcript_16/20_Confidence_0.067_Length_1587	AT5G23535.1	75.45	110	27	0	618	947	50	159	5e-61	149	>AT5G23535.1 | Symbols: | KOW domain-containing protein | chr5:7935871-7937127 FORWARD LENGTH=159
Locus_75_Transcript_17/20_Confidence_0.082_Length_862	AT1G62500.1	78.16	87	19	0	148	408	211	297	4e-22	101	>AT1G62500.1 | Symbols: | Bifunctional inhibitor/lipid-transfer protein/seed storage 2S albumin superfamily protein | chr1:23132181-23133074 FORWARD LENGTH=297
Locus_75_Transcript_18/20_Confidence_0.112_Length_1224	AT5G23535.1	78.07	114	25	0	810	469	46	159	1e-60	163	>AT5G23535.1 | Symbols: | KOW domain-containing protein | chr5:7935871-7937127 FORWARD LENGTH=159
Locus_75_Transcript_19/20_Confidence_0.052_Length_364	AT5G25470.1	54.55	22	10	0	103	168	177	198	0.082	32	>AT5G25470.1 | Symbols: | AP2/B3-like transcriptional factor family protein | chr5:8865854-8867234 REVERSE LENGTH=280
Locus_75_Transcript_20/20_Confidence_0.075_Length_1415	AT5G23535.1	75.45	110	27	0	618	947	50	159	4e-61	149	>AT5G23535.1 | Symbols: | KOW domain-containing protein | chr5:7935871-7937127 FORWARD LENGTH=159
Locus_76_Transcript_1/1_Confidence_1.000_Length_129	AT5G02500.1	88.1	42	5	0	2	127	8	49	1e-17	84.3	>AT5G02500.1 | Symbols: HSC70-1, HSP70-1, AT-HSC70-1, HSC70 | heat shock cognate protein 70-1 | chr5:554055-556334 REVERSE LENGTH=651
Locus_77_Transcript_1/35_Confidence_1.000_Length_181	AT1G48520.1	33.33	48	30	2	168	28	100	146	5.3	25.8	>AT1G48520.1 | Symbols: GATB | GLU-ADT subunit B | chr1:17940185-17942540 FORWARD LENGTH=550
Locus_77_Transcript_2/35_Confidence_1.000_Length_120	AT1G69530.3	87.18	39	5	0	2	118	65	103	1e-15	77.8	>AT1G69530.3 | Symbols: ATEXPA1, EXP1, AT-EXP1, ATEXP1, ATHEXP ALPHA 1.2, EXPA1 | expansin A1 | chr1:26142034-26143200 FORWARD LENGTH=275
Locus_77_Transcript_3/35_Confidence_1.000_Length_155	AT1G26770.2	86.27	51	7	0	2	154	107	157	1e-16	81.3	>AT1G26770.2 | Symbols: ATEXPA10, AT-EXP10, ATEXP10, ATHEXP ALPHA 1.1, EXP10, EXPA10 | expansin A10 | chr1:9259775-9260792 FORWARD LENGTH=259
Locus_77_Transcript_4/35_Confidence_1.000_Length_492	AT1G26770.2	81.31	107	20	0	3	323	152	258	3e-50	194	>AT1G26770.2 | Symbols: ATEXPA10, AT-EXP10, ATEXP10, ATHEXP ALPHA 1.1, EXP10, EXPA10 | expansin A10 | chr1:9259775-9260792 FORWARD LENGTH=259
Locus_77_Transcript_5/35_Confidence_1.000_Length_106	AT5G44320.1	62.5	16	6	0	90	43	106	121	4.1	26.2	>AT5G44320.1 | Symbols: | Eukaryotic translation initiation factor 3 subunit 7 (eIF-3) | chr5:17854901-17856667 REVERSE LENGTH=588
Locus_77_Transcript_7/35_Confidence_1.000_Length_239	AT1G26770.2	58.62	58	22	1	65	238	7	62	0.005	35.8	>AT1G26770.2 | Symbols: ATEXPA10, AT-EXP10, ATEXP10, ATHEXP ALPHA 1.1, EXP10, EXPA10 | expansin A10 | chr1:9259775-9260792 FORWARD LENGTH=259
Locus_77_Transcript_8/35_Confidence_1.000_Length_303	AT3G12580.1	95	100	5	0	3	302	381	480	9e-42	164	>AT3G12580.1 | Symbols: HSP70, ATHSP70 | heat shock protein 70 | chr3:3991487-3993689 REVERSE LENGTH=650
Locus_77_Transcript_9/35_Confidence_1.000_Length_117	AT5G02500.1	97.44	39	1	0	1	117	472	510	2e-16	80.5	>AT5G02500.1 | Symbols: HSC70-1, HSP70-1, AT-HSC70-1, HSC70 | heat shock cognate protein 70-1 | chr5:554055-556334 REVERSE LENGTH=651
Locus_77_Transcript_10/35_Confidence_1.000_Length_122	AT5G02500.1	95	40	2	0	2	121	502	541	2e-16	80.5	>AT5G02500.1 | Symbols: HSC70-1, HSP70-1, AT-HSC70-1, HSC70 | heat shock cognate protein 70-1 | chr5:554055-556334 REVERSE LENGTH=651
Locus_77_Transcript_12/35_Confidence_1.000_Length_161	AT4G10590.2	35.29	34	22	0	114	13	655	688	5.4	25.8	>AT4G10590.2 | Symbols: UBP10 | ubiquitin-specific protease 10 | chr4:6538919-6543272 REVERSE LENGTH=910
Locus_77_Transcript_13/35_Confidence_1.000_Length_161	AT3G12580.1	98.11	53	1	0	3	161	308	360	4e-25	109	>AT3G12580.1 | Symbols: HSP70, ATHSP70 | heat shock protein 70 | chr3:3991487-3993689 REVERSE LENGTH=650
Locus_77_Transcript_14/35_Confidence_1.000_Length_106	AT5G44320.1	62.5	16	6	0	17	64	106	121	4.1	26.2	>AT5G44320.1 | Symbols: | Eukaryotic translation initiation factor 3 subunit 7 (eIF-3) | chr5:17854901-17856667 REVERSE LENGTH=588
Locus_77_Transcript_15/35_Confidence_1.000_Length_492	AT1G26770.2	81.31	107	20	0	490	170	152	258	3e-50	194	>AT1G26770.2 | Symbols: ATEXPA10, AT-EXP10, ATEXP10, ATHEXP ALPHA 1.1, EXP10, EXPA10 | expansin A10 | chr1:9259775-9260792 FORWARD LENGTH=259
Locus_77_Transcript_16/35_Confidence_1.000_Length_155	AT1G26770.2	86.27	51	7	0	154	2	107	157	1e-16	81.3	>AT1G26770.2 | Symbols: ATEXPA10, AT-EXP10, ATEXP10, ATHEXP ALPHA 1.1, EXP10, EXPA10 | expansin A10 | chr1:9259775-9260792 FORWARD LENGTH=259
Locus_77_Transcript_17/35_Confidence_1.000_Length_120	AT1G69530.3	87.18	39	5	0	119	3	65	103	1e-15	77.8	>AT1G69530.3 | Symbols: ATEXPA1, EXP1, AT-EXP1, ATEXP1, ATHEXP ALPHA 1.2, EXPA1 | expansin A1 | chr1:26142034-26143200 FORWARD LENGTH=275
Locus_77_Transcript_18/35_Confidence_1.000_Length_181	AT1G48520.1	33.33	48	30	2	14	154	100	146	5.3	25.8	>AT1G48520.1 | Symbols: GATB | GLU-ADT subunit B | chr1:17940185-17942540 FORWARD LENGTH=550
Locus_77_Transcript_19/35_Confidence_1.000_Length_239	AT1G26770.2	58.62	58	22	1	175	2	7	62	0.005	35.8	>AT1G26770.2 | Symbols: ATEXPA10, AT-EXP10, ATEXP10, ATHEXP ALPHA 1.1, EXP10, EXPA10 | expansin A10 | chr1:9259775-9260792 FORWARD LENGTH=259
Locus_77_Transcript_21/35_Confidence_1.000_Length_303	AT3G12580.1	95	100	5	0	301	2	381	480	9e-42	164	>AT3G12580.1 | Symbols: HSP70, ATHSP70 | heat shock protein 70 | chr3:3991487-3993689 REVERSE LENGTH=650
Locus_77_Transcript_22/35_Confidence_1.000_Length_161	AT3G12580.1	98.11	53	1	0	159	1	308	360	4e-25	109	>AT3G12580.1 | Symbols: HSP70, ATHSP70 | heat shock protein 70 | chr3:3991487-3993689 REVERSE LENGTH=650
Locus_77_Transcript_23/35_Confidence_1.000_Length_117	AT5G02500.1	97.44	39	1	0	117	1	472	510	2e-16	80.5	>AT5G02500.1 | Symbols: HSC70-1, HSP70-1, AT-HSC70-1, HSC70 | heat shock cognate protein 70-1 | chr5:554055-556334 REVERSE LENGTH=651
Locus_77_Transcript_24/35_Confidence_1.000_Length_122	AT5G02500.1	95	40	2	0	121	2	502	541	2e-16	80.5	>AT5G02500.1 | Symbols: HSC70-1, HSP70-1, AT-HSC70-1, HSC70 | heat shock cognate protein 70-1 | chr5:554055-556334 REVERSE LENGTH=651
Locus_77_Transcript_26/35_Confidence_1.000_Length_161	AT4G10590.2	35.29	34	22	0	48	149	655	688	5.4	25.8	>AT4G10590.2 | Symbols: UBP10 | ubiquitin-specific protease 10 | chr4:6538919-6543272 REVERSE LENGTH=910
Locus_77_Transcript_27/35_Confidence_0.045_Length_431	AT5G02500.1	79.25	53	11	0	429	271	534	586	3e-38	92	>AT5G02500.1 | Symbols: HSC70-1, HSP70-1, AT-HSC70-1, HSC70 | heat shock cognate protein 70-1 | chr5:554055-556334 REVERSE LENGTH=651
Locus_77_Transcript_28/35_Confidence_0.042_Length_239	AT5G02490.1	100	55	0	0	74	238	345	399	4e-27	87	>AT5G02490.1 | Symbols: | Heat shock protein 70 (Hsp 70) family protein | chr5:550296-552565 REVERSE LENGTH=653
Locus_77_Transcript_29/35_Confidence_0.027_Length_634	AT5G02490.1	77.05	122	21	3	1	348	533	653	8e-43	169	>AT5G02490.1 | Symbols: | Heat shock protein 70 (Hsp 70) family protein | chr5:550296-552565 REVERSE LENGTH=653
Locus_77_Transcript_30/35_Confidence_0.027_Length_634	AT5G02490.1	77.05	122	21	3	634	287	533	653	8e-43	169	>AT5G02490.1 | Symbols: | Heat shock protein 70 (Hsp 70) family protein | chr5:550296-552565 REVERSE LENGTH=653
Locus_77_Transcript_31/35_Confidence_0.088_Length_1384	AT5G02500.1	93.42	228	15	0	1199	516	1	228	0	428	>AT5G02500.1 | Symbols: HSC70-1, HSP70-1, AT-HSC70-1, HSC70 | heat shock cognate protein 70-1 | chr5:554055-556334 REVERSE LENGTH=651
Locus_77_Transcript_32/35_Confidence_0.073_Length_792	AT3G12580.1	93.36	256	17	0	790	23	337	592	3e-120	427	>AT3G12580.1 | Symbols: HSP70, ATHSP70 | heat shock protein 70 | chr3:3991487-3993689 REVERSE LENGTH=650
Locus_77_Transcript_33/35_Confidence_0.064_Length_1234	AT5G02500.1	93.85	244	15	0	186	917	1	244	0	462	>AT5G02500.1 | Symbols: HSC70-1, HSP70-1, AT-HSC70-1, HSC70 | heat shock cognate protein 70-1 | chr5:554055-556334 REVERSE LENGTH=651
Locus_77_Transcript_34/35_Confidence_0.085_Length_978	AT5G02500.1	92.46	252	19	0	2	757	346	597	4e-130	416	>AT5G02500.1 | Symbols: HSC70-1, HSP70-1, AT-HSC70-1, HSC70 | heat shock cognate protein 70-1 | chr5:554055-556334 REVERSE LENGTH=651
Locus_77_Transcript_35/35_Confidence_0.073_Length_792	AT3G12580.1	93.36	256	17	0	790	23	337	592	3e-120	427	>AT3G12580.1 | Symbols: HSP70, ATHSP70 | heat shock protein 70 | chr3:3991487-3993689 REVERSE LENGTH=650
Locus_78_Transcript_1/9_Confidence_0.571_Length_1575	AT2G25100.1	78.74	174	37	0	1423	902	1	174	1e-111	286	>AT2G25100.1 | Symbols: | Polynucleotidyl transferase, ribonuclease H-like superfamily protein | chr2:10679767-10681654 REVERSE LENGTH=296
Locus_78_Transcript_2/9_Confidence_0.571_Length_1622	AT2G25100.1	72.48	298	80	1	1470	577	1	296	3e-127	452	>AT2G25100.1 | Symbols: | Polynucleotidyl transferase, ribonuclease H-like superfamily protein | chr2:10679767-10681654 REVERSE LENGTH=296
Locus_78_Transcript_3/9_Confidence_0.476_Length_857	AT2G25100.1	58.49	53	22	0	776	618	244	296	1e-11	67	>AT2G25100.1 | Symbols: | Polynucleotidyl transferase, ribonuclease H-like superfamily protein | chr2:10679767-10681654 REVERSE LENGTH=296
Locus_78_Transcript_4/9_Confidence_0.571_Length_1671	AT2G25100.1	72.48	298	80	1	1519	626	1	296	3e-127	452	>AT2G25100.1 | Symbols: | Polynucleotidyl transferase, ribonuclease H-like superfamily protein | chr2:10679767-10681654 REVERSE LENGTH=296
Locus_78_Transcript_5/9_Confidence_0.524_Length_1715	AT2G25100.1	72.48	298	80	1	1563	670	1	296	3e-127	452	>AT2G25100.1 | Symbols: | Polynucleotidyl transferase, ribonuclease H-like superfamily protein | chr2:10679767-10681654 REVERSE LENGTH=296
Locus_78_Transcript_6/9_Confidence_0.571_Length_1444	AT2G25100.1	72.48	298	80	1	1292	399	1	296	3e-127	452	>AT2G25100.1 | Symbols: | Polynucleotidyl transferase, ribonuclease H-like superfamily protein | chr2:10679767-10681654 REVERSE LENGTH=296
Locus_78_Transcript_7/9_Confidence_0.429_Length_753	AT4G24780.1	23.17	82	46	2	749	504	294	358	1	30.4	>AT4G24780.1 | Symbols: | Pectin lyase-like superfamily protein | chr4:12770631-12772227 REVERSE LENGTH=408
Locus_78_Transcript_8/9_Confidence_0.095_Length_400	AT3G30180.1	34.62	52	34	0	188	33	129	180	1.5	28.1	>AT3G30180.1 | Symbols: CYP85A2, BR6OX2 | brassinosteroid-6-oxidase 2 | chr3:11810867-11813509 FORWARD LENGTH=465
Locus_78_Transcript_9/9_Confidence_0.571_Length_1663	AT2G25100.1	72.48	298	80	1	1511	618	1	296	3e-127	452	>AT2G25100.1 | Symbols: | Polynucleotidyl transferase, ribonuclease H-like superfamily protein | chr2:10679767-10681654 REVERSE LENGTH=296
Locus_79_Transcript_1/8_Confidence_0.244_Length_326	AT1G25290.1	37.84	37	23	0	52	162	206	242	3.1	26.6	>AT1G25290.1 | Symbols: ATRBL10, RBL10 | RHOMBOID-like protein 10 | chr1:8867157-8868945 FORWARD LENGTH=343
Locus_79_Transcript_2/8_Confidence_0.222_Length_392	AT1G04220.1	33.33	36	16	1	282	175	491	518	1.9	27.7	>AT1G04220.1 | Symbols: KCS2 | 3-ketoacyl-CoA synthase 2 | chr1:1119853-1122483 REVERSE LENGTH=528
Locus_79_Transcript_5/8_Confidence_0.222_Length_359	AT4G35270.1	33.33	36	24	0	205	312	744	779	1.5	27.7	>AT4G35270.1 | Symbols: | Plant regulator RWP-RK family protein | chr4:16777657-16780824 REVERSE LENGTH=963
Locus_79_Transcript_6/8_Confidence_0.289_Length_414	AT1G25290.1	37.84	37	23	0	140	250	206	242	4.8	26.6	>AT1G25290.1 | Symbols: ATRBL10, RBL10 | RHOMBOID-like protein 10 | chr1:8867157-8868945 FORWARD LENGTH=343
Locus_80_Transcript_1/1_Confidence_1.000_Length_138	AT5G58610.1	38.24	34	19	1	22	117	1024	1057	0.47	29.3	>AT5G58610.1 | Symbols: | PHD finger transcription factor, putative | chr5:23686771-23691053 REVERSE LENGTH=1065
Locus_81_Transcript_1/8_Confidence_0.197_Length_1360	AT5G40990.1	41.96	336	185	6	179	1162	38	371	2e-69	259	>AT5G40990.1 | Symbols: GLIP1 | GDSL lipase 1 | chr5:16418920-16420400 FORWARD LENGTH=374
Locus_81_Transcript_2/8_Confidence_0.121_Length_1343	AT3G14225.1	38.89	288	163	5	160	990	90	375	2e-53	206	>AT3G14225.1 | Symbols: GLIP4 | GDSL-motif lipase 4 | chr3:4734616-4735993 REVERSE LENGTH=377
Locus_81_Transcript_3/8_Confidence_0.121_Length_1325	AT3G14225.1	38.89	288	163	5	1166	336	90	375	2e-53	206	>AT3G14225.1 | Symbols: GLIP4 | GDSL-motif lipase 4 | chr3:4734616-4735993 REVERSE LENGTH=377
Locus_81_Transcript_5/8_Confidence_0.174_Length_1519	AT5G40990.1	41.96	336	185	6	1319	336	38	371	3e-69	259	>AT5G40990.1 | Symbols: GLIP1 | GDSL lipase 1 | chr5:16418920-16420400 FORWARD LENGTH=374
Locus_81_Transcript_6/8_Confidence_0.197_Length_1365	AT5G40990.1	41.96	336	185	6	179	1162	38	371	2e-69	259	>AT5G40990.1 | Symbols: GLIP1 | GDSL lipase 1 | chr5:16418920-16420400 FORWARD LENGTH=374
Locus_81_Transcript_7/8_Confidence_0.212_Length_1515	AT5G40990.1	41.96	336	185	6	179	1162	38	371	3e-69	259	>AT5G40990.1 | Symbols: GLIP1 | GDSL lipase 1 | chr5:16418920-16420400 FORWARD LENGTH=374
Locus_81_Transcript_8/8_Confidence_0.197_Length_1365	AT5G40990.1	41.96	336	185	6	179	1162	38	371	2e-69	259	>AT5G40990.1 | Symbols: GLIP1 | GDSL lipase 1 | chr5:16418920-16420400 FORWARD LENGTH=374
Locus_82_Transcript_1/10_Confidence_0.050_Length_516	AT1G69400.1	61.45	83	32	0	16	264	232	314	6e-24	106	>AT1G69400.1 | Symbols: | Transducin/WD40 repeat-like superfamily protein | chr1:26087027-26088806 FORWARD LENGTH=314
Locus_82_Transcript_2/10_Confidence_0.260_Length_1936	AT4G29890.1	54.18	371	162	3	420	1511	52	421	1e-121	434	>AT4G29890.1 | Symbols: | choline monooxygenase, putative (CMO-like) | chr4:14608868-14610905 FORWARD LENGTH=422
Locus_82_Transcript_3/10_Confidence_0.080_Length_195	AT5G47910.1	34.62	26	17	0	83	6	523	548	6.8	25.4	>AT5G47910.1 | Symbols: RBOHD, ATRBOHD | respiratory burst oxidase homologue D | chr5:19397585-19401768 FORWARD LENGTH=921
Locus_82_Transcript_4/10_Confidence_0.210_Length_235	AT5G63540.2	61.11	18	6	1	39	89	285	302	1.8	27.3	>AT5G63540.2 | Symbols: ATRMI1, BLAP75, RMI1 | Domain of unknown function (DUF1767) | chr5:25441033-25444373 REVERSE LENGTH=677
Locus_82_Transcript_5/10_Confidence_0.040_Length_506	AT1G69400.1	61.45	83	32	0	491	243	232	314	6e-24	106	>AT1G69400.1 | Symbols: | Transducin/WD40 repeat-like superfamily protein | chr1:26087027-26088806 FORWARD LENGTH=314
Locus_82_Transcript_6/10_Confidence_0.040_Length_506	AT1G69400.1	61.45	83	32	0	16	264	232	314	6e-24	106	>AT1G69400.1 | Symbols: | Transducin/WD40 repeat-like superfamily protein | chr1:26087027-26088806 FORWARD LENGTH=314
Locus_82_Transcript_7/10_Confidence_0.430_Length_3491	AT4G29890.1	54.18	371	162	3	420	1511	52	421	2e-121	434	>AT4G29890.1 | Symbols: | choline monooxygenase, putative (CMO-like) | chr4:14608868-14610905 FORWARD LENGTH=422
Locus_82_Transcript_9/10_Confidence_0.300_Length_2408	AT4G29890.1	54.18	371	162	3	420	1511	52	421	1e-121	434	>AT4G29890.1 | Symbols: | choline monooxygenase, putative (CMO-like) | chr4:14608868-14610905 FORWARD LENGTH=422
Locus_82_Transcript_10/10_Confidence_0.240_Length_1886	AT4G29890.1	54.18	371	162	3	420	1511	52	421	1e-121	434	>AT4G29890.1 | Symbols: | choline monooxygenase, putative (CMO-like) | chr4:14608868-14610905 FORWARD LENGTH=422
Locus_83_Transcript_1/41_Confidence_1.000_Length_111	AT5G22740.1	61.11	18	7	0	24	77	478	495	3.2	26.6	>AT5G22740.1 | Symbols: ATCSLA02, CSLA02, ATCSLA2, CSLA2 | cellulose synthase-like A02 | chr5:7555379-7559866 REVERSE LENGTH=534
Locus_83_Transcript_2/41_Confidence_1.000_Length_164	AT3G07140.1	70.83	48	13	1	20	163	29	75	7e-13	68.6	>AT3G07140.1 | Symbols: | GPI transamidase component Gpi16 subunit family protein | chr3:2261278-2263632 FORWARD LENGTH=644
Locus_83_Transcript_3/41_Confidence_1.000_Length_340	AT1G56620.1	25	52	39	0	328	173	11	62	1.1	28.1	>AT1G56620.1 | Symbols: | Plant invertase/pectin methylesterase inhibitor superfamily protein | chr1:21219818-21220357 FORWARD LENGTH=179
Locus_83_Transcript_4/41_Confidence_1.000_Length_187	AT4G33150.1	55	20	9	0	117	58	817	836	1.1	28.1	>AT4G33150.1 | Symbols: | lysine-ketoglutarate reductase/saccharopine dehydrogenase bifunctional enzyme | chr4:15985479-15991069 REVERSE LENGTH=1064
Locus_83_Transcript_5/41_Confidence_1.000_Length_147	AT5G10070.2	45.83	24	13	0	96	25	239	262	6.8	25.4	>AT5G10070.2 | Symbols: | RNase L inhibitor protein-related | chr5:3148684-3150324 REVERSE LENGTH=266
Locus_83_Transcript_14/41_Confidence_1.000_Length_220	AT1G78300.1	89.04	73	7	1	220	2	16	87	4e-30	125	>AT1G78300.1 | Symbols: GRF2, 14-3-3OMEGA, GF14 OMEGA | general regulatory factor 2 | chr1:29461883-29463052 FORWARD LENGTH=259
Locus_83_Transcript_15/41_Confidence_1.000_Length_148	AT4G09000.2	80	20	4	0	60	1	3	22	0.095	31.6	>AT4G09000.2 | Symbols: GRF1, GF14 CHI | general regulatory factor 1 | chr4:5775387-5777157 FORWARD LENGTH=318
Locus_83_Transcript_16/41_Confidence_1.000_Length_238	AT4G00820.1	32.73	55	34	1	218	63	355	409	0.043	32.7	>AT4G00820.1 | Symbols: iqd17 | IQ-domain 17 | chr4:349300-351307 FORWARD LENGTH=534
Locus_83_Transcript_17/41_Confidence_1.000_Length_110	AT4G09000.2	80.56	36	7	0	110	3	84	119	3e-11	63.2	>AT4G09000.2 | Symbols: GRF1, GF14 CHI | general regulatory factor 1 | chr4:5775387-5777157 FORWARD LENGTH=318
Locus_83_Transcript_18/41_Confidence_1.000_Length_106	AT4G09000.2	100	35	0	0	106	2	183	217	2e-14	73.6	>AT4G09000.2 | Symbols: GRF1, GF14 CHI | general regulatory factor 1 | chr4:5775387-5777157 FORWARD LENGTH=318
Locus_83_Transcript_21/41_Confidence_1.000_Length_110	AT2G38360.1	75	36	9	0	109	2	55	90	2e-11	63.5	>AT2G38360.1 | Symbols: PRA1.B4 | prenylated RAB acceptor 1.B4 | chr2:16069840-16070502 REVERSE LENGTH=220
Locus_83_Transcript_23/41_Confidence_1.000_Length_110	AT2G38360.1	75	36	9	0	2	109	55	90	2e-11	63.5	>AT2G38360.1 | Symbols: PRA1.B4 | prenylated RAB acceptor 1.B4 | chr2:16069840-16070502 REVERSE LENGTH=220
Locus_83_Transcript_25/41_Confidence_1.000_Length_164	AT3G07140.1	70.83	48	13	1	145	2	29	75	7e-13	68.6	>AT3G07140.1 | Symbols: | GPI transamidase component Gpi16 subunit family protein | chr3:2261278-2263632 FORWARD LENGTH=644
Locus_83_Transcript_26/41_Confidence_1.000_Length_147	AT5G10070.2	45.83	24	13	0	52	123	239	262	6.8	25.4	>AT5G10070.2 | Symbols: | RNase L inhibitor protein-related | chr5:3148684-3150324 REVERSE LENGTH=266
Locus_83_Transcript_29/41_Confidence_1.000_Length_340	AT1G56620.1	25	52	39	0	13	168	11	62	1.1	28.1	>AT1G56620.1 | Symbols: | Plant invertase/pectin methylesterase inhibitor superfamily protein | chr1:21219818-21220357 FORWARD LENGTH=179
Locus_83_Transcript_30/41_Confidence_1.000_Length_187	AT4G33150.1	55	20	9	0	71	130	817	836	1.1	28.1	>AT4G33150.1 | Symbols: | lysine-ketoglutarate reductase/saccharopine dehydrogenase bifunctional enzyme | chr4:15985479-15991069 REVERSE LENGTH=1064
Locus_83_Transcript_31/41_Confidence_1.000_Length_111	AT5G22740.1	61.11	18	7	0	88	35	478	495	3.2	26.6	>AT5G22740.1 | Symbols: ATCSLA02, CSLA02, ATCSLA2, CSLA2 | cellulose synthase-like A02 | chr5:7555379-7559866 REVERSE LENGTH=534
Locus_83_Transcript_32/41_Confidence_0.063_Length_1904	AT3G60600.1	69.71	241	67	3	946	236	17	255	1e-68	258	>AT3G60600.1 | Symbols: VAP27-1, VAP, (AT)VAP, VAP27 | vesicle associated protein | chr3:22400537-22402408 FORWARD LENGTH=256
Locus_83_Transcript_33/41_Confidence_0.071_Length_2675	AT5G22740.1	78.1	525	105	4	2178	604	18	532	0	841	>AT5G22740.1 | Symbols: ATCSLA02, CSLA02, ATCSLA2, CSLA2 | cellulose synthase-like A02 | chr5:7555379-7559866 REVERSE LENGTH=534
Locus_83_Transcript_34/41_Confidence_0.082_Length_2937	AT5G52882.1	68.98	806	233	11	2393	3	25	822	0	1067	>AT5G52882.1 | Symbols: | P-loop containing nucleoside triphosphate hydrolases superfamily protein | chr5:21434155-21438362 REVERSE LENGTH=829
Locus_83_Transcript_35/41_Confidence_0.060_Length_2194	AT5G22740.1	78.1	525	105	4	2178	604	18	532	0	841	>AT5G22740.1 | Symbols: ATCSLA02, CSLA02, ATCSLA2, CSLA2 | cellulose synthase-like A02 | chr5:7555379-7559866 REVERSE LENGTH=534
Locus_83_Transcript_36/41_Confidence_0.071_Length_2675	AT5G22740.1	78.1	525	105	4	498	2072	18	532	0	841	>AT5G22740.1 | Symbols: ATCSLA02, CSLA02, ATCSLA2, CSLA2 | cellulose synthase-like A02 | chr5:7555379-7559866 REVERSE LENGTH=534
Locus_83_Transcript_37/41_Confidence_0.060_Length_2152	AT5G52882.1	70.03	724	201	10	2150	3	107	822	0	969	>AT5G52882.1 | Symbols: | P-loop containing nucleoside triphosphate hydrolases superfamily protein | chr5:21434155-21438362 REVERSE LENGTH=829
Locus_83_Transcript_38/41_Confidence_0.082_Length_2937	AT5G52882.1	69.73	806	227	11	545	2935	25	822	0	1081	>AT5G52882.1 | Symbols: | P-loop containing nucleoside triphosphate hydrolases superfamily protein | chr5:21434155-21438362 REVERSE LENGTH=829
Locus_83_Transcript_39/41_Confidence_0.063_Length_1905	AT3G60600.1	69.71	241	67	3	959	1669	17	255	1e-68	258	>AT3G60600.1 | Symbols: VAP27-1, VAP, (AT)VAP, VAP27 | vesicle associated protein | chr3:22400537-22402408 FORWARD LENGTH=256
Locus_83_Transcript_40/41_Confidence_0.034_Length_769	AT3G60600.1	66.3	181	55	3	766	236	77	255	2e-39	159	>AT3G60600.1 | Symbols: VAP27-1, VAP, (AT)VAP, VAP27 | vesicle associated protein | chr3:22400537-22402408 FORWARD LENGTH=256
Locus_83_Transcript_41/41_Confidence_0.060_Length_947	AT4G09000.2	87.96	216	25	1	299	946	3	217	1e-102	369	>AT4G09000.2 | Symbols: GRF1, GF14 CHI | general regulatory factor 1 | chr4:5775387-5777157 FORWARD LENGTH=318
Locus_84_Transcript_1/9_Confidence_0.345_Length_620	AT4G36980.4	60.81	148	54	3	153	590	253	398	2e-34	137	>AT4G36980.4 | Symbols: | FUNCTIONS IN: molecular_function unknown; INVOLVED IN: biological_process unknown; EXPRESSED IN: 22 plant structures; EXPRESSED DURING: 13 growth stages; CONTAINS InterPro DOMAIN/s: Splicing factor, suppressor of white apricot (InterPro:IPR019147). | chr4:17433861-17437012 REVERSE LENGTH=556
Locus_84_Transcript_2/9_Confidence_0.586_Length_1374	AT4G36980.4	60.19	206	75	4	152	754	253	456	5e-51	194	>AT4G36980.4 | Symbols: | FUNCTIONS IN: molecular_function unknown; INVOLVED IN: biological_process unknown; EXPRESSED IN: 22 plant structures; EXPRESSED DURING: 13 growth stages; CONTAINS InterPro DOMAIN/s: Splicing factor, suppressor of white apricot (InterPro:IPR019147). | chr4:17433861-17437012 REVERSE LENGTH=556
Locus_84_Transcript_3/9_Confidence_0.621_Length_1386	AT4G36980.4	61.11	198	70	4	153	731	253	448	8e-49	187	>AT4G36980.4 | Symbols: | FUNCTIONS IN: molecular_function unknown; INVOLVED IN: biological_process unknown; EXPRESSED IN: 22 plant structures; EXPRESSED DURING: 13 growth stages; CONTAINS InterPro DOMAIN/s: Splicing factor, suppressor of white apricot (InterPro:IPR019147). | chr4:17433861-17437012 REVERSE LENGTH=556
Locus_84_Transcript_4/9_Confidence_0.310_Length_862	AT4G36980.4	67.31	52	14	1	96	242	405	456	1e-10	63.9	>AT4G36980.4 | Symbols: | FUNCTIONS IN: molecular_function unknown; INVOLVED IN: biological_process unknown; EXPRESSED IN: 22 plant structures; EXPRESSED DURING: 13 growth stages; CONTAINS InterPro DOMAIN/s: Splicing factor, suppressor of white apricot (InterPro:IPR019147). | chr4:17433861-17437012 REVERSE LENGTH=556
Locus_84_Transcript_5/9_Confidence_0.621_Length_1379	AT4G36980.4	61.17	206	73	4	153	755	253	456	8e-52	197	>AT4G36980.4 | Symbols: | FUNCTIONS IN: molecular_function unknown; INVOLVED IN: biological_process unknown; EXPRESSED IN: 22 plant structures; EXPRESSED DURING: 13 growth stages; CONTAINS InterPro DOMAIN/s: Splicing factor, suppressor of white apricot (InterPro:IPR019147). | chr4:17433861-17437012 REVERSE LENGTH=556
Locus_84_Transcript_6/9_Confidence_0.552_Length_1283	AT4G36980.4	62.39	218	75	4	25	663	241	456	5e-57	218	>AT4G36980.4 | Symbols: | FUNCTIONS IN: molecular_function unknown; INVOLVED IN: biological_process unknown; EXPRESSED IN: 22 plant structures; EXPRESSED DURING: 13 growth stages; CONTAINS InterPro DOMAIN/s: Splicing factor, suppressor of white apricot (InterPro:IPR019147). | chr4:17433861-17437012 REVERSE LENGTH=556
Locus_84_Transcript_7/9_Confidence_0.621_Length_1060	AT4G36980.4	61.17	206	73	4	153	755	253	456	6e-52	197	>AT4G36980.4 | Symbols: | FUNCTIONS IN: molecular_function unknown; INVOLVED IN: biological_process unknown; EXPRESSED IN: 22 plant structures; EXPRESSED DURING: 13 growth stages; CONTAINS InterPro DOMAIN/s: Splicing factor, suppressor of white apricot (InterPro:IPR019147). | chr4:17433861-17437012 REVERSE LENGTH=556
Locus_84_Transcript_8/9_Confidence_0.310_Length_787	AT4G36980.4	60.33	121	44	3	153	509	253	371	3e-25	107	>AT4G36980.4 | Symbols: | FUNCTIONS IN: molecular_function unknown; INVOLVED IN: biological_process unknown; EXPRESSED IN: 22 plant structures; EXPRESSED DURING: 13 growth stages; CONTAINS InterPro DOMAIN/s: Splicing factor, suppressor of white apricot (InterPro:IPR019147). | chr4:17433861-17437012 REVERSE LENGTH=556
Locus_84_Transcript_9/9_Confidence_0.621_Length_1375	AT4G36980.4	61.17	206	73	4	153	755	253	456	8e-52	197	>AT4G36980.4 | Symbols: | FUNCTIONS IN: molecular_function unknown; INVOLVED IN: biological_process unknown; EXPRESSED IN: 22 plant structures; EXPRESSED DURING: 13 growth stages; CONTAINS InterPro DOMAIN/s: Splicing factor, suppressor of white apricot (InterPro:IPR019147). | chr4:17433861-17437012 REVERSE LENGTH=556
Locus_85_Transcript_1/9_Confidence_0.286_Length_963	AT2G33620.1	57.95	195	75	3	85	657	160	351	3e-41	165	>AT2G33620.1 | Symbols: | AT hook motif DNA-binding family protein | chr2:14234749-14236563 FORWARD LENGTH=351
Locus_85_Transcript_2/9_Confidence_0.643_Length_2039	AT2G33620.1	57.34	218	85	4	94	732	137	351	7e-47	185	>AT2G33620.1 | Symbols: | AT hook motif DNA-binding family protein | chr2:14234749-14236563 FORWARD LENGTH=351
Locus_85_Transcript_3/9_Confidence_0.357_Length_1104	AT2G33620.1	57.34	218	85	4	94	732	137	351	3e-47	185	>AT2G33620.1 | Symbols: | AT hook motif DNA-binding family protein | chr2:14234749-14236563 FORWARD LENGTH=351
Locus_85_Transcript_4/9_Confidence_0.643_Length_1952	AT2G33620.1	57.34	218	85	4	94	732	137	351	6e-47	185	>AT2G33620.1 | Symbols: | AT hook motif DNA-binding family protein | chr2:14234749-14236563 FORWARD LENGTH=351
Locus_85_Transcript_5/9_Confidence_0.357_Length_942	AT2G33620.1	69.51	82	24	1	94	336	137	218	7e-27	117	>AT2G33620.1 | Symbols: | AT hook motif DNA-binding family protein | chr2:14234749-14236563 FORWARD LENGTH=351
Locus_85_Transcript_6/9_Confidence_0.643_Length_2114	AT2G33620.1	57.34	218	85	4	94	732	137	351	7e-47	185	>AT2G33620.1 | Symbols: | AT hook motif DNA-binding family protein | chr2:14234749-14236563 FORWARD LENGTH=351
Locus_85_Transcript_7/9_Confidence_0.357_Length_1104	AT2G33620.1	57.34	218	85	4	94	732	137	351	3e-47	185	>AT2G33620.1 | Symbols: | AT hook motif DNA-binding family protein | chr2:14234749-14236563 FORWARD LENGTH=351
Locus_85_Transcript_8/9_Confidence_0.500_Length_1805	AT2G33620.1	57.34	218	85	4	94	732	137	351	6e-47	185	>AT2G33620.1 | Symbols: | AT hook motif DNA-binding family protein | chr2:14234749-14236563 FORWARD LENGTH=351
Locus_85_Transcript_9/9_Confidence_0.357_Length_1104	AT2G33620.1	57.34	218	85	4	94	732	137	351	3e-47	185	>AT2G33620.1 | Symbols: | AT hook motif DNA-binding family protein | chr2:14234749-14236563 FORWARD LENGTH=351
Locus_86_Transcript_1/3_Confidence_0.286_Length_383	AT1G19260.1	48.15	27	14	0	242	162	734	760	1e-05	33.1	>AT1G19260.1 | Symbols: | TTF-type zinc finger protein with HAT dimerisation domain | chr1:6657260-6659569 REVERSE LENGTH=769
Locus_86_Transcript_2/3_Confidence_0.429_Length_665	AT1G19260.1	43.88	139	76	2	663	247	595	731	5e-24	95.1	>AT1G19260.1 | Symbols: | TTF-type zinc finger protein with HAT dimerisation domain | chr1:6657260-6659569 REVERSE LENGTH=769
Locus_86_Transcript_3/3_Confidence_0.500_Length_662	AT1G19260.1	44.93	138	75	1	660	247	595	731	3e-26	102	>AT1G19260.1 | Symbols: | TTF-type zinc finger protein with HAT dimerisation domain | chr1:6657260-6659569 REVERSE LENGTH=769
Locus_87_Transcript_1/9_Confidence_0.054_Length_204	AT3G18610.1	62.5	32	12	0	200	105	420	451	3e-06	46.6	>AT3G18610.1 | Symbols: PARLL1, ATNUC-L2, NUC-L2 | nucleolin like 2 | chr3:6404270-6407822 REVERSE LENGTH=636
Locus_87_Transcript_2/9_Confidence_0.149_Length_517	AT1G48920.1	61.32	106	36	3	102	413	263	365	2e-28	121	>AT1G48920.1 | Symbols: ATNUC-L1, PARL1, NUC-L1 | nucleolin like 1 | chr1:18098186-18101422 FORWARD LENGTH=557
Locus_87_Transcript_3/9_Confidence_0.351_Length_1240	AT1G48920.1	51.75	228	91	8	102	752	263	482	6e-55	211	>AT1G48920.1 | Symbols: ATNUC-L1, PARL1, NUC-L1 | nucleolin like 1 | chr1:18098186-18101422 FORWARD LENGTH=557
Locus_87_Transcript_4/9_Confidence_0.027_Length_120	AT3G53260.1	40	20	12	0	10	69	550	569	5.3	25.8	>AT3G53260.1 | Symbols: PAL2, ATPAL2 | phenylalanine ammonia-lyase 2 | chr3:19744256-19746619 REVERSE LENGTH=717
Locus_87_Transcript_5/9_Confidence_0.122_Length_475	AT1G01650.1	31.15	61	40	1	228	46	275	333	5	26.9	>AT1G01650.1 | Symbols: SPPL4, ATSPPL4 | SIGNAL PEPTIDE PEPTIDASE-LIKE 4 | chr1:233188-237647 REVERSE LENGTH=540
Locus_87_Transcript_6/9_Confidence_0.122_Length_447	AT1G01650.1	31.15	61	40	1	220	402	275	333	4.5	26.9	>AT1G01650.1 | Symbols: SPPL4, ATSPPL4 | SIGNAL PEPTIDE PEPTIDASE-LIKE 4 | chr1:233188-237647 REVERSE LENGTH=540
Locus_87_Transcript_7/9_Confidence_0.108_Length_334	AT1G48920.1	60.34	58	19	2	102	272	263	317	6e-12	65.5	>AT1G48920.1 | Symbols: ATNUC-L1, PARL1, NUC-L1 | nucleolin like 1 | chr1:18098186-18101422 FORWARD LENGTH=557
Locus_87_Transcript_8/9_Confidence_0.351_Length_1292	AT1G48920.1	51.75	228	91	8	1191	541	263	482	7e-55	211	>AT1G48920.1 | Symbols: ATNUC-L1, PARL1, NUC-L1 | nucleolin like 1 | chr1:18098186-18101422 FORWARD LENGTH=557
Locus_87_Transcript_9/9_Confidence_0.351_Length_1292	AT1G48920.1	51.75	228	91	8	102	752	263	482	7e-55	211	>AT1G48920.1 | Symbols: ATNUC-L1, PARL1, NUC-L1 | nucleolin like 1 | chr1:18098186-18101422 FORWARD LENGTH=557
Locus_88_Transcript_1/6_Confidence_0.200_Length_315	AT2G45080.1	66.28	86	21	2	43	291	6	86	1e-22	101	>AT2G45080.1 | Symbols: cycp3;1 | cyclin p3;1 | chr2:18591688-18592443 FORWARD LENGTH=222
Locus_88_Transcript_2/6_Confidence_0.400_Length_688	AT2G45080.1	70.73	123	28	2	43	402	6	123	6e-40	160	>AT2G45080.1 | Symbols: cycp3;1 | cyclin p3;1 | chr2:18591688-18592443 FORWARD LENGTH=222
Locus_88_Transcript_3/6_Confidence_0.400_Length_815	AT2G45080.1	72.52	222	49	3	773	129	6	222	2e-83	305	>AT2G45080.1 | Symbols: cycp3;1 | cyclin p3;1 | chr2:18591688-18592443 FORWARD LENGTH=222
Locus_88_Transcript_4/6_Confidence_0.400_Length_815	AT2G45080.1	72.52	222	49	3	43	687	6	222	2e-83	305	>AT2G45080.1 | Symbols: cycp3;1 | cyclin p3;1 | chr2:18591688-18592443 FORWARD LENGTH=222
Locus_88_Transcript_5/6_Confidence_0.200_Length_442	AT3G60550.1	74.55	110	22	1	440	129	121	230	1e-41	165	>AT3G60550.1 | Symbols: CYCP3;2 | cyclin p3;2 | chr3:22379846-22380641 FORWARD LENGTH=230
Locus_88_Transcript_6/6_Confidence_0.400_Length_815	AT2G45080.1	72.52	222	49	3	43	687	6	222	2e-83	305	>AT2G45080.1 | Symbols: cycp3;1 | cyclin p3;1 | chr2:18591688-18592443 FORWARD LENGTH=222
Locus_89_Transcript_1/9_Confidence_0.051_Length_679	AT1G43650.1	42.5	40	20	2	475	356	251	287	2.5	28.9	>AT1G43650.1 | Symbols: | nodulin MtN21 /EamA-like transporter family protein | chr1:16443861-16446814 REVERSE LENGTH=343
Locus_89_Transcript_2/9_Confidence_0.061_Length_679	AT1G43650.1	42.5	40	20	2	475	356	251	287	2.5	28.9	>AT1G43650.1 | Symbols: | nodulin MtN21 /EamA-like transporter family protein | chr1:16443861-16446814 REVERSE LENGTH=343
Locus_89_Transcript_3/9_Confidence_0.253_Length_672	AT1G43650.1	42.5	40	20	2	475	356	251	287	2.5	28.9	>AT1G43650.1 | Symbols: | nodulin MtN21 /EamA-like transporter family protein | chr1:16443861-16446814 REVERSE LENGTH=343
Locus_89_Transcript_4/9_Confidence_0.040_Length_684	AT1G43650.1	42.5	40	20	2	475	356	251	287	2.5	28.9	>AT1G43650.1 | Symbols: | nodulin MtN21 /EamA-like transporter family protein | chr1:16443861-16446814 REVERSE LENGTH=343
Locus_89_Transcript_5/9_Confidence_0.061_Length_674	AT1G43650.1	42.5	40	20	2	475	356	251	287	2.5	28.9	>AT1G43650.1 | Symbols: | nodulin MtN21 /EamA-like transporter family protein | chr1:16443861-16446814 REVERSE LENGTH=343
Locus_89_Transcript_6/9_Confidence_0.030_Length_673	AT1G43650.1	42.5	40	20	2	475	356	251	287	2.5	28.9	>AT1G43650.1 | Symbols: | nodulin MtN21 /EamA-like transporter family protein | chr1:16443861-16446814 REVERSE LENGTH=343
Locus_89_Transcript_7/9_Confidence_0.091_Length_705	AT1G43650.1	42.5	40	20	2	475	356	251	287	2.7	28.9	>AT1G43650.1 | Symbols: | nodulin MtN21 /EamA-like transporter family protein | chr1:16443861-16446814 REVERSE LENGTH=343
Locus_89_Transcript_8/9_Confidence_0.101_Length_693	AT1G43650.1	42.5	40	20	2	475	356	251	287	2.6	28.9	>AT1G43650.1 | Symbols: | nodulin MtN21 /EamA-like transporter family protein | chr1:16443861-16446814 REVERSE LENGTH=343
Locus_89_Transcript_9/9_Confidence_0.253_Length_695	AT1G43650.1	42.5	40	20	2	475	356	251	287	2.6	28.9	>AT1G43650.1 | Symbols: | nodulin MtN21 /EamA-like transporter family protein | chr1:16443861-16446814 REVERSE LENGTH=343
Locus_90_Transcript_1/2_Confidence_0.143_Length_103	AT3G63400.1	40.62	32	19	0	102	7	486	517	4	26.2	>AT3G63400.1 | Symbols: | Cyclophilin-like peptidyl-prolyl cis-trans isomerase family protein | chr3:23412449-23415435 FORWARD LENGTH=570
Locus_90_Transcript_2/2_Confidence_0.786_Length_457	AT1G32640.1	31.65	158	81	8	3	449	259	398	4e-07	50.4	>AT1G32640.1 | Symbols: ATMYC2, RD22BP1, JAI1, JIN1, MYC2, ZBF1 | Basic helix-loop-helix (bHLH) DNA-binding family protein | chr1:11799042-11800913 REVERSE LENGTH=623
Locus_92_Transcript_1/10_Confidence_0.389_Length_1455	AT1G18210.1	54.17	144	61	1	254	685	16	154	2e-40	163	>AT1G18210.1 | Symbols: | Calcium-binding EF-hand family protein | chr1:6268273-6268785 REVERSE LENGTH=170
Locus_92_Transcript_2/10_Confidence_0.167_Length_641	AT1G18210.1	50.42	119	54	1	254	610	16	129	1e-29	126	>AT1G18210.1 | Symbols: | Calcium-binding EF-hand family protein | chr1:6268273-6268785 REVERSE LENGTH=170
Locus_92_Transcript_3/10_Confidence_0.074_Length_809	AT4G18260.1	71.88	128	36	0	171	554	303	430	4e-43	171	>AT4G18260.1 | Symbols: | Cytochrome b561/ferric reductase transmembrane protein family | chr4:10093524-10097337 REVERSE LENGTH=545
Locus_92_Transcript_4/10_Confidence_0.074_Length_809	AT4G18260.1	71.88	128	36	0	639	256	303	430	4e-43	171	>AT4G18260.1 | Symbols: | Cytochrome b561/ferric reductase transmembrane protein family | chr4:10093524-10097337 REVERSE LENGTH=545
Locus_92_Transcript_5/10_Confidence_0.333_Length_1196	AT1G18210.1	54.17	144	61	1	254	685	16	154	2e-40	163	>AT1G18210.1 | Symbols: | Calcium-binding EF-hand family protein | chr1:6268273-6268785 REVERSE LENGTH=170
Locus_92_Transcript_6/10_Confidence_0.056_Length_316	AT1G08500.1	50	22	11	0	161	96	204	225	1.8	27.3	>AT1G08500.1 | Symbols: ENODL18, AtENODL18 | early nodulin-like protein 18 | chr1:2689110-2689881 FORWARD LENGTH=228
Locus_92_Transcript_7/10_Confidence_0.037_Length_1319	AT4G18260.1	61.67	240	91	1	171	887	303	542	2e-63	239	>AT4G18260.1 | Symbols: | Cytochrome b561/ferric reductase transmembrane protein family | chr4:10093524-10097337 REVERSE LENGTH=545
Locus_92_Transcript_8/10_Confidence_0.037_Length_1319	AT4G18260.1	61.67	240	91	1	1149	433	303	542	2e-63	239	>AT4G18260.1 | Symbols: | Cytochrome b561/ferric reductase transmembrane protein family | chr4:10093524-10097337 REVERSE LENGTH=545
Locus_92_Transcript_9/10_Confidence_0.333_Length_1229	AT1G18210.1	54.17	144	61	1	976	545	16	154	2e-40	163	>AT1G18210.1 | Symbols: | Calcium-binding EF-hand family protein | chr1:6268273-6268785 REVERSE LENGTH=170
Locus_92_Transcript_10/10_Confidence_0.333_Length_1229	AT1G18210.1	54.17	144	61	1	254	685	16	154	2e-40	163	>AT1G18210.1 | Symbols: | Calcium-binding EF-hand family protein | chr1:6268273-6268785 REVERSE LENGTH=170
Locus_93_Transcript_3/9_Confidence_0.178_Length_2164	AT4G27500.1	46.65	433	210	9	87	1340	1	427	5e-90	328	>AT4G27500.1 | Symbols: PPI1 | proton pump interactor 1 | chr4:13743614-13745900 FORWARD LENGTH=612
Locus_93_Transcript_4/9_Confidence_0.211_Length_2266	AT4G27500.1	46.65	433	210	9	87	1340	1	427	6e-90	328	>AT4G27500.1 | Symbols: PPI1 | proton pump interactor 1 | chr4:13743614-13745900 FORWARD LENGTH=612
Locus_93_Transcript_5/9_Confidence_0.156_Length_2330	AT4G27500.1	46.65	433	210	9	2244	991	1	427	6e-90	328	>AT4G27500.1 | Symbols: PPI1 | proton pump interactor 1 | chr4:13743614-13745900 FORWARD LENGTH=612
Locus_93_Transcript_6/9_Confidence_0.200_Length_1528	AT4G27500.1	46.65	433	210	9	87	1340	1	427	4e-90	328	>AT4G27500.1 | Symbols: PPI1 | proton pump interactor 1 | chr4:13743614-13745900 FORWARD LENGTH=612
Locus_93_Transcript_7/9_Confidence_0.100_Length_1600	AT4G27500.1	51.92	208	95	3	1599	991	220	427	2e-51	200	>AT4G27500.1 | Symbols: PPI1 | proton pump interactor 1 | chr4:13743614-13745900 FORWARD LENGTH=612
Locus_93_Transcript_8/9_Confidence_0.156_Length_2245	AT4G27500.1	46.65	433	210	9	87	1340	1	427	6e-90	328	>AT4G27500.1 | Symbols: PPI1 | proton pump interactor 1 | chr4:13743614-13745900 FORWARD LENGTH=612
Locus_93_Transcript_9/9_Confidence_0.156_Length_2330	AT4G27500.1	46.65	433	210	9	87	1340	1	427	6e-90	328	>AT4G27500.1 | Symbols: PPI1 | proton pump interactor 1 | chr4:13743614-13745900 FORWARD LENGTH=612
Locus_94_Transcript_1/3_Confidence_0.667_Length_1048	AT3G52110.1	33.15	359	144	16	78	992	46	362	2e-27	119	>AT3G52110.1 | Symbols: | unknown protein; Has 191 Blast hits to 174 proteins in 54 species: Archae - 0; Bacteria - 7; Metazoa - 45; Fungi - 7; Plants - 40; Viruses - 0; Other Eukaryotes - 92 (source: NCBI BLink). | chr3:19323925-19325632 REVERSE LENGTH=362
Locus_94_Transcript_2/3_Confidence_0.667_Length_1225	AT3G52110.1	35.15	404	165	17	123	1169	1	362	5e-43	171	>AT3G52110.1 | Symbols: | unknown protein; Has 191 Blast hits to 174 proteins in 54 species: Archae - 0; Bacteria - 7; Metazoa - 45; Fungi - 7; Plants - 40; Viruses - 0; Other Eukaryotes - 92 (source: NCBI BLink). | chr3:19323925-19325632 REVERSE LENGTH=362
Locus_94_Transcript_3/3_Confidence_0.667_Length_1225	AT3G52110.1	35.15	404	165	17	123	1169	1	362	1e-42	170	>AT3G52110.1 | Symbols: | unknown protein; Has 191 Blast hits to 174 proteins in 54 species: Archae - 0; Bacteria - 7; Metazoa - 45; Fungi - 7; Plants - 40; Viruses - 0; Other Eukaryotes - 92 (source: NCBI BLink). | chr3:19323925-19325632 REVERSE LENGTH=362
Locus_95_Transcript_1/8_Confidence_0.333_Length_1264	AT1G72370.1	69.08	304	68	5	180	1052	8	298	8e-106	380	>AT1G72370.1 | Symbols: P40, AP40, RP40, RPSAA | 40s ribosomal protein SA | chr1:27243148-27244842 REVERSE LENGTH=298
Locus_95_Transcript_2/8_Confidence_0.229_Length_1237	AT1G72370.1	69.08	304	68	5	1058	186	8	298	8e-106	380	>AT1G72370.1 | Symbols: P40, AP40, RP40, RPSAA | 40s ribosomal protein SA | chr1:27243148-27244842 REVERSE LENGTH=298
Locus_95_Transcript_3/8_Confidence_0.229_Length_1265	AT1G72370.1	69.08	304	68	5	180	1052	8	298	8e-106	380	>AT1G72370.1 | Symbols: P40, AP40, RP40, RPSAA | 40s ribosomal protein SA | chr1:27243148-27244842 REVERSE LENGTH=298
Locus_95_Transcript_4/8_Confidence_0.208_Length_1285	AT1G72370.1	69.08	304	68	5	1106	234	8	298	8e-106	380	>AT1G72370.1 | Symbols: P40, AP40, RP40, RPSAA | 40s ribosomal protein SA | chr1:27243148-27244842 REVERSE LENGTH=298
Locus_95_Transcript_5/8_Confidence_0.146_Length_906	AT1G72370.1	79.92	239	41	2	180	881	8	244	5e-103	370	>AT1G72370.1 | Symbols: P40, AP40, RP40, RPSAA | 40s ribosomal protein SA | chr1:27243148-27244842 REVERSE LENGTH=298
Locus_95_Transcript_6/8_Confidence_0.167_Length_1103	AT1G72370.1	69.67	300	65	5	1094	234	12	298	1e-105	379	>AT1G72370.1 | Symbols: P40, AP40, RP40, RPSAA | 40s ribosomal protein SA | chr1:27243148-27244842 REVERSE LENGTH=298
Locus_95_Transcript_7/8_Confidence_0.229_Length_1268	AT1G72370.1	69.08	304	68	5	180	1052	8	298	8e-106	380	>AT1G72370.1 | Symbols: P40, AP40, RP40, RPSAA | 40s ribosomal protein SA | chr1:27243148-27244842 REVERSE LENGTH=298
Locus_95_Transcript_8/8_Confidence_0.146_Length_932	AT1G72370.1	77.29	251	50	2	180	917	8	256	2e-104	375	>AT1G72370.1 | Symbols: P40, AP40, RP40, RPSAA | 40s ribosomal protein SA | chr1:27243148-27244842 REVERSE LENGTH=298
Locus_96_Transcript_1/12_Confidence_1.000_Length_163	AT3G54420.1	64.29	56	17	2	3	161	139	194	1e-17	84.7	>AT3G54420.1 | Symbols: ATEP3, ATCHITIV, CHIV, EP3 | homolog of carrot EP3-3 chitinase | chr3:20145935-20147034 FORWARD LENGTH=273
Locus_96_Transcript_2/12_Confidence_1.000_Length_163	AT3G54420.1	64.29	56	17	2	161	3	139	194	1e-17	84.7	>AT3G54420.1 | Symbols: ATEP3, ATCHITIV, CHIV, EP3 | homolog of carrot EP3-3 chitinase | chr3:20145935-20147034 FORWARD LENGTH=273
Locus_96_Transcript_3/12_Confidence_0.227_Length_1068	AT3G54420.1	62.13	272	88	7	947	147	12	273	3e-93	338	>AT3G54420.1 | Symbols: ATEP3, ATCHITIV, CHIV, EP3 | homolog of carrot EP3-3 chitinase | chr3:20145935-20147034 FORWARD LENGTH=273
Locus_96_Transcript_4/12_Confidence_0.212_Length_1298	AT3G54420.1	62.37	279	93	7	334	1152	1	273	1e-93	340	>AT3G54420.1 | Symbols: ATEP3, ATCHITIV, CHIV, EP3 | homolog of carrot EP3-3 chitinase | chr3:20145935-20147034 FORWARD LENGTH=273
Locus_96_Transcript_5/12_Confidence_0.227_Length_1068	AT3G54420.1	62.13	272	88	7	947	147	12	273	3e-93	338	>AT3G54420.1 | Symbols: ATEP3, ATCHITIV, CHIV, EP3 | homolog of carrot EP3-3 chitinase | chr3:20145935-20147034 FORWARD LENGTH=273
Locus_96_Transcript_6/12_Confidence_0.182_Length_904	AT3G54420.1	65.61	253	79	6	887	147	23	273	2e-92	335	>AT3G54420.1 | Symbols: ATEP3, ATCHITIV, CHIV, EP3 | homolog of carrot EP3-3 chitinase | chr3:20145935-20147034 FORWARD LENGTH=273
Locus_96_Transcript_7/12_Confidence_0.197_Length_925	AT3G54420.1	63.46	260	81	6	911	147	23	273	6e-92	333	>AT3G54420.1 | Symbols: ATEP3, ATCHITIV, CHIV, EP3 | homolog of carrot EP3-3 chitinase | chr3:20145935-20147034 FORWARD LENGTH=273
Locus_96_Transcript_8/12_Confidence_0.076_Length_412	AT3G54420.1	53.61	97	37	2	122	412	12	100	6e-22	99.4	>AT3G54420.1 | Symbols: ATEP3, ATCHITIV, CHIV, EP3 | homolog of carrot EP3-3 chitinase | chr3:20145935-20147034 FORWARD LENGTH=273
Locus_96_Transcript_9/12_Confidence_0.212_Length_1298	AT3G54420.1	62.37	279	93	7	334	1152	1	273	1e-93	340	>AT3G54420.1 | Symbols: ATEP3, ATCHITIV, CHIV, EP3 | homolog of carrot EP3-3 chitinase | chr3:20145935-20147034 FORWARD LENGTH=273
Locus_96_Transcript_10/12_Confidence_0.030_Length_217	AT5G35460.1	32.14	28	15	1	73	2	98	125	9	25	>AT5G35460.1 | Symbols: | unknown protein; CONTAINS InterPro DOMAIN/s: Protein of unknown function DUF2838 (InterPro:IPR021261); Has 1807 Blast hits to 1807 proteins in 277 species: Archae - 0; Bacteria - 0; Metazoa - 736; Fungi - 347; Plants - 385; Viruses - 0; Other Eukaryotes - 339 (source: NCBI BLink). | chr5:13672598-13674546 FORWARD LENGTH=381
Locus_96_Transcript_11/12_Confidence_0.030_Length_216	AT3G17360.1	33.33	27	18	0	70	150	943	969	9	25	>AT3G17360.1 | Symbols: POK1 | phragmoplast orienting kinesin 1 | chr3:5936108-5946205 FORWARD LENGTH=2066
Locus_96_Transcript_12/12_Confidence_0.212_Length_1298	AT3G54420.1	62.37	279	93	7	965	147	1	273	1e-93	340	>AT3G54420.1 | Symbols: ATEP3, ATCHITIV, CHIV, EP3 | homolog of carrot EP3-3 chitinase | chr3:20145935-20147034 FORWARD LENGTH=273
Locus_97_Transcript_1/6_Confidence_0.310_Length_870	AT4G18340.1	34.78	46	28	1	668	531	69	112	3.6	28.9	>AT4G18340.1 | Symbols: | Glycosyl hydrolase superfamily protein | chr4:10130245-10132019 REVERSE LENGTH=397
Locus_97_Transcript_2/6_Confidence_0.138_Length_624	AT4G18340.1	34.78	46	28	1	422	285	69	112	2.2	28.9	>AT4G18340.1 | Symbols: | Glycosyl hydrolase superfamily protein | chr4:10130245-10132019 REVERSE LENGTH=397
Locus_97_Transcript_3/6_Confidence_0.379_Length_905	AT4G18340.1	34.78	46	28	1	703	566	69	112	3.9	28.9	>AT4G18340.1 | Symbols: | Glycosyl hydrolase superfamily protein | chr4:10130245-10132019 REVERSE LENGTH=397
Locus_97_Transcript_4/6_Confidence_0.724_Length_2531	AT4G35800.1	84.15	429	67	1	3	1289	1109	1536	0	735	>AT4G35800.1 | Symbols: NRPB1, RPB1, RNA_POL_II_LSRNA_POL_II_LS, RNA_POL_II_LS | RNA polymerase II large subunit | chr4:16961115-16967892 REVERSE LENGTH=1839
Locus_97_Transcript_5/6_Confidence_0.345_Length_1647	AT4G35800.1	84.15	429	67	1	3	1289	1109	1536	0	735	>AT4G35800.1 | Symbols: NRPB1, RPB1, RNA_POL_II_LSRNA_POL_II_LS, RNA_POL_II_LS | RNA polymerase II large subunit | chr4:16961115-16967892 REVERSE LENGTH=1839
Locus_97_Transcript_6/6_Confidence_0.414_Length_895	AT4G18340.1	34.78	46	28	1	693	556	69	112	3.8	28.9	>AT4G18340.1 | Symbols: | Glycosyl hydrolase superfamily protein | chr4:10130245-10132019 REVERSE LENGTH=397
Locus_98_Transcript_1/4_Confidence_0.667_Length_1954	AT5G10920.1	78.45	464	100	0	1543	152	54	517	0	748	>AT5G10920.1 | Symbols: | L-Aspartase-like family protein | chr5:3441805-3443892 FORWARD LENGTH=517
Locus_98_Transcript_2/4_Confidence_0.667_Length_1924	AT5G10920.1	74.35	464	85	1	1513	224	54	517	0	686	>AT5G10920.1 | Symbols: | L-Aspartase-like family protein | chr5:3441805-3443892 FORWARD LENGTH=517
Locus_98_Transcript_3/4_Confidence_0.667_Length_1833	AT5G10920.1	78.45	464	100	0	1615	224	54	517	0	748	>AT5G10920.1 | Symbols: | L-Aspartase-like family protein | chr5:3441805-3443892 FORWARD LENGTH=517
Locus_98_Transcript_4/4_Confidence_0.667_Length_2026	AT5G10920.1	78.45	464	100	0	1615	224	54	517	0	748	>AT5G10920.1 | Symbols: | L-Aspartase-like family protein | chr5:3441805-3443892 FORWARD LENGTH=517
Locus_99_Transcript_1/9_Confidence_0.081_Length_325	AT1G18520.1	30.61	49	31	2	323	180	191	237	1.1	28.1	>AT1G18520.1 | Symbols: TET11 | tetraspanin11 | chr1:6375051-6376178 FORWARD LENGTH=271
Locus_99_Transcript_2/9_Confidence_0.243_Length_1279	AT1G23870.1	58.93	112	40	2	835	1152	754	865	4e-30	129	>AT1G23870.1 | Symbols: ATTPS9, TPS9 | trehalose-phosphatase/synthase 9 | chr1:8432695-8435506 FORWARD LENGTH=867
Locus_99_Transcript_3/9_Confidence_0.054_Length_215	AT2G20540.1	37.5	32	20	0	98	3	195	226	2.4	26.9	>AT2G20540.1 | Symbols: MEF21 | mitochondrial editing factor 21 | chr2:8844160-8845764 FORWARD LENGTH=534
Locus_99_Transcript_4/9_Confidence_0.432_Length_2417	AT1G23870.1	68.84	767	233	2	12	2294	99	865	0	1142	>AT1G23870.1 | Symbols: ATTPS9, TPS9 | trehalose-phosphatase/synthase 9 | chr1:8432695-8435506 FORWARD LENGTH=867
Locus_99_Transcript_5/9_Confidence_0.216_Length_1595	AT1G23870.1	71.15	520	150	0	12	1571	99	618	0	811	>AT1G23870.1 | Symbols: ATTPS9, TPS9 | trehalose-phosphatase/synthase 9 | chr1:8432695-8435506 FORWARD LENGTH=867
Locus_99_Transcript_6/9_Confidence_0.081_Length_758	AT1G18520.1	30.61	49	31	2	756	613	191	237	5.1	28.1	>AT1G18520.1 | Symbols: TET11 | tetraspanin11 | chr1:6375051-6376178 FORWARD LENGTH=271
Locus_99_Transcript_7/9_Confidence_0.405_Length_2399	AT1G23870.1	68.84	767	233	2	12	2294	99	865	0	1142	>AT1G23870.1 | Symbols: ATTPS9, TPS9 | trehalose-phosphatase/synthase 9 | chr1:8432695-8435506 FORWARD LENGTH=867
Locus_99_Transcript_8/9_Confidence_0.081_Length_477	AT1G60140.1	57.14	98	40	1	184	477	1	96	1e-21	98.6	>AT1G60140.1 | Symbols: ATTPS10, TPS10 | trehalose phosphate synthase | chr1:22177246-22180073 REVERSE LENGTH=861
Locus_99_Transcript_9/9_Confidence_0.432_Length_2421	AT1G23870.1	68.84	767	233	2	12	2294	99	865	0	1142	>AT1G23870.1 | Symbols: ATTPS9, TPS9 | trehalose-phosphatase/synthase 9 | chr1:8432695-8435506 FORWARD LENGTH=867
Locus_100_Transcript_1/18_Confidence_1.000_Length_165	AT2G18230.1	57.14	21	9	0	8	70	56	76	9.1	25	>AT2G18230.1 | Symbols: AtPPa2, PPa2 | pyrophosphorylase 2 | chr2:7932139-7933560 REVERSE LENGTH=218
Locus_100_Transcript_2/18_Confidence_1.000_Length_137	AT4G23430.2	45.16	31	16	1	120	31	133	163	1.8	27.3	>AT4G23430.2 | Symbols: | NAD(P)-binding Rossmann-fold superfamily protein | chr4:12229171-12231493 FORWARD LENGTH=322
Locus_100_Transcript_5/18_Confidence_1.000_Length_235	AT2G19620.1	27.45	51	37	0	216	64	137	187	0.21	30.4	>AT2G19620.1 | Symbols: NDL3 | N-MYC downregulated-like 3 | chr2:8486131-8488651 REVERSE LENGTH=347
Locus_100_Transcript_6/18_Confidence_1.000_Length_165	AT2G18230.1	57.14	21	9	0	158	96	56	76	9.1	25	>AT2G18230.1 | Symbols: AtPPa2, PPa2 | pyrophosphorylase 2 | chr2:7932139-7933560 REVERSE LENGTH=218
Locus_100_Transcript_7/18_Confidence_1.000_Length_137	AT4G23430.2	45.16	31	16	1	18	107	133	163	1.8	27.3	>AT4G23430.2 | Symbols: | NAD(P)-binding Rossmann-fold superfamily protein | chr4:12229171-12231493 FORWARD LENGTH=322
Locus_100_Transcript_8/18_Confidence_1.000_Length_235	AT2G19620.1	27.45	51	37	0	20	172	137	187	0.21	30.4	>AT2G19620.1 | Symbols: NDL3 | N-MYC downregulated-like 3 | chr2:8486131-8488651 REVERSE LENGTH=347
Locus_100_Transcript_9/18_Confidence_0.086_Length_455	AT3G56470.1	29.03	31	22	0	345	253	295	325	5.9	26.6	>AT3G56470.1 | Symbols: | F-box family protein | chr3:20934815-20936017 FORWARD LENGTH=367
Locus_100_Transcript_10/18_Confidence_0.029_Length_892	AT3G12800.1	82.61	115	20	0	73	417	1	115	2e-48	189	>AT3G12800.1 | Symbols: SDRB, DECR | short-chain dehydrogenase-reductase B | chr3:4063463-4064757 REVERSE LENGTH=298
Locus_100_Transcript_11/18_Confidence_0.029_Length_892	AT3G12800.1	82.61	115	20	0	820	476	1	115	2e-48	189	>AT3G12800.1 | Symbols: SDRB, DECR | short-chain dehydrogenase-reductase B | chr3:4063463-4064757 REVERSE LENGTH=298
Locus_100_Transcript_12/18_Confidence_0.271_Length_2655	AT2G42520.1	86.63	419	56	0	1916	660	137	555	0	738	>AT2G42520.1 | Symbols: | P-loop containing nucleoside triphosphate hydrolases superfamily protein | chr2:17705382-17708744 FORWARD LENGTH=633
Locus_100_Transcript_13/18_Confidence_0.114_Length_1435	AT2G42520.1	86.55	223	30	0	743	1411	137	359	5e-110	394	>AT2G42520.1 | Symbols: | P-loop containing nucleoside triphosphate hydrolases superfamily protein | chr2:17705382-17708744 FORWARD LENGTH=633
Locus_100_Transcript_14/18_Confidence_0.100_Length_1913	AT2G42520.1	86.6	418	56	0	1913	660	138	555	0	736	>AT2G42520.1 | Symbols: | P-loop containing nucleoside triphosphate hydrolases superfamily protein | chr2:17705382-17708744 FORWARD LENGTH=633
Locus_100_Transcript_15/18_Confidence_0.071_Length_1551	AT3G12800.1	81.21	298	55	1	73	963	1	298	2e-138	489	>AT3G12800.1 | Symbols: SDRB, DECR | short-chain dehydrogenase-reductase B | chr3:4063463-4064757 REVERSE LENGTH=298
Locus_100_Transcript_16/18_Confidence_0.086_Length_1303	AT3G12800.1	80.73	192	36	1	1303	731	107	298	1e-87	320	>AT3G12800.1 | Symbols: SDRB, DECR | short-chain dehydrogenase-reductase B | chr3:4063463-4064757 REVERSE LENGTH=298
Locus_100_Transcript_17/18_Confidence_0.071_Length_1274	AT3G58570.1	87.8	205	25	0	1274	660	338	542	9e-103	370	>AT3G58570.1 | Symbols: | P-loop containing nucleoside triphosphate hydrolases superfamily protein | chr3:21657099-21660352 FORWARD LENGTH=646
Locus_100_Transcript_18/18_Confidence_0.171_Length_2661	AT2G42520.1	86.63	419	56	0	743	1999	137	555	0	738	>AT2G42520.1 | Symbols: | P-loop containing nucleoside triphosphate hydrolases superfamily protein | chr2:17705382-17708744 FORWARD LENGTH=633
Locus_101_Transcript_1/8_Confidence_0.250_Length_883	AT5G42190.1	74.85	171	30	1	131	604	1	171	2e-63	239	>AT5G42190.1 | Symbols: ASK2, SKP1B | E3 ubiquitin ligase SCF complex subunit SKP1/ASK1 family protein | chr5:16854495-16855516 REVERSE LENGTH=171
Locus_101_Transcript_2/8_Confidence_0.175_Length_587	AT5G42190.1	98.25	57	1	0	485	315	115	171	5e-21	97.4	>AT5G42190.1 | Symbols: ASK2, SKP1B | E3 ubiquitin ligase SCF complex subunit SKP1/ASK1 family protein | chr5:16854495-16855516 REVERSE LENGTH=171
Locus_101_Transcript_3/8_Confidence_0.175_Length_587	AT5G42190.1	98.25	57	1	0	103	273	115	171	5e-21	97.4	>AT5G42190.1 | Symbols: ASK2, SKP1B | E3 ubiquitin ligase SCF complex subunit SKP1/ASK1 family protein | chr5:16854495-16855516 REVERSE LENGTH=171
Locus_101_Transcript_4/8_Confidence_0.275_Length_889	AT5G42190.1	74.85	171	30	1	131	604	1	171	2e-63	239	>AT5G42190.1 | Symbols: ASK2, SKP1B | E3 ubiquitin ligase SCF complex subunit SKP1/ASK1 family protein | chr5:16854495-16855516 REVERSE LENGTH=171
Locus_101_Transcript_5/8_Confidence_0.250_Length_918	AT5G42190.1	74.85	171	30	1	788	315	1	171	2e-63	239	>AT5G42190.1 | Symbols: ASK2, SKP1B | E3 ubiquitin ligase SCF complex subunit SKP1/ASK1 family protein | chr5:16854495-16855516 REVERSE LENGTH=171
Locus_101_Transcript_6/8_Confidence_0.200_Length_827	AT5G42190.1	74.85	171	30	1	131	604	1	171	2e-63	239	>AT5G42190.1 | Symbols: ASK2, SKP1B | E3 ubiquitin ligase SCF complex subunit SKP1/ASK1 family protein | chr5:16854495-16855516 REVERSE LENGTH=171
Locus_101_Transcript_7/8_Confidence_0.050_Length_209	AT1G04030.1	36.36	33	21	0	56	154	182	214	1.4	27.7	>AT1G04030.1 | Symbols: | unknown protein; BEST Arabidopsis thaliana protein match is: unknown protein (TAIR:AT5G44040.1); Has 1835 Blast hits to 1511 proteins in 238 species: Archae - 7; Bacteria - 164; Metazoa - 377; Fungi - 135; Plants - 187; Viruses - 22; Other Eukaryotes - 943 (source: NCBI BLink). | chr1:1040597-1042313 FORWARD LENGTH=434
Locus_101_Transcript_8/8_Confidence_0.250_Length_918	AT5G42190.1	74.85	171	30	1	131	604	1	171	2e-63	239	>AT5G42190.1 | Symbols: ASK2, SKP1B | E3 ubiquitin ligase SCF complex subunit SKP1/ASK1 family protein | chr5:16854495-16855516 REVERSE LENGTH=171
Locus_102_Transcript_1/3_Confidence_0.070_Length_616	AT5G26790.1	49.02	51	21	3	252	398	9	56	0.005	37.7	>AT5G26790.1 | Symbols: | unknown protein; BEST Arabidopsis thaliana protein match is: unknown protein (TAIR:AT1G06475.1); Has 30201 Blast hits to 17322 proteins in 780 species: Archae - 12; Bacteria - 1396; Metazoa - 17338; Fungi - 3422; Plants - 5037; Viruses - 0; Other Eukaryotes - 2996 (source: NCBI BLink). | chr5:9423151-9423357 FORWARD LENGTH=68
Locus_102_Transcript_2/3_Confidence_0.070_Length_1172	AT5G26790.1	49.02	51	21	3	252	398	9	56	0.012	37.7	>AT5G26790.1 | Symbols: | unknown protein; BEST Arabidopsis thaliana protein match is: unknown protein (TAIR:AT1G06475.1); Has 30201 Blast hits to 17322 proteins in 780 species: Archae - 12; Bacteria - 1396; Metazoa - 17338; Fungi - 3422; Plants - 5037; Viruses - 0; Other Eukaryotes - 2996 (source: NCBI BLink). | chr5:9423151-9423357 FORWARD LENGTH=68
Locus_102_Transcript_3/3_Confidence_0.825_Length_164	AT3G28340.1	33.33	39	23	1	40	156	60	95	9.1	25	>AT3G28340.1 | Symbols: GATL10 | galacturonosyltransferase-like 10 | chr3:10589396-10590493 REVERSE LENGTH=365
Locus_103_Transcript_1/9_Confidence_0.328_Length_2418	AT5G09590.1	83.8	648	104	1	281	2221	4	651	0	1045	>AT5G09590.1 | Symbols: MTHSC70-2, HSC70-5 | mitochondrial HSO70 2 | chr5:2975721-2978508 FORWARD LENGTH=682
Locus_103_Transcript_2/9_Confidence_0.259_Length_2658	AT5G09590.1	83.64	648	105	1	2378	438	4	651	0	1043	>AT5G09590.1 | Symbols: MTHSC70-2, HSC70-5 | mitochondrial HSO70 2 | chr5:2975721-2978508 FORWARD LENGTH=682
Locus_103_Transcript_3/9_Confidence_0.259_Length_2658	AT5G09590.1	83.8	648	104	1	281	2221	4	651	0	1045	>AT5G09590.1 | Symbols: MTHSC70-2, HSC70-5 | mitochondrial HSO70 2 | chr5:2975721-2978508 FORWARD LENGTH=682
Locus_103_Transcript_4/9_Confidence_0.276_Length_2479	AT5G09590.1	83.64	648	105	1	2378	438	4	651	0	1043	>AT5G09590.1 | Symbols: MTHSC70-2, HSC70-5 | mitochondrial HSO70 2 | chr5:2975721-2978508 FORWARD LENGTH=682
Locus_103_Transcript_5/9_Confidence_0.259_Length_2658	AT5G09590.1	83.8	648	104	1	281	2221	4	651	0	1045	>AT5G09590.1 | Symbols: MTHSC70-2, HSC70-5 | mitochondrial HSO70 2 | chr5:2975721-2978508 FORWARD LENGTH=682
Locus_103_Transcript_6/9_Confidence_0.155_Length_1817	AT5G09590.1	86.96	460	60	0	1817	438	192	651	0	789	>AT5G09590.1 | Symbols: MTHSC70-2, HSC70-5 | mitochondrial HSO70 2 | chr5:2975721-2978508 FORWARD LENGTH=682
Locus_103_Transcript_7/9_Confidence_0.034_Length_163	AT1G21390.1	57.14	21	9	0	99	161	24	44	1.1	28.1	>AT1G21390.1 | Symbols: emb2170 | embryo defective 2170 | chr1:7489385-7490554 REVERSE LENGTH=248
Locus_103_Transcript_8/9_Confidence_0.259_Length_2394	AT5G09590.1	83.8	648	104	1	281	2221	4	651	0	1045	>AT5G09590.1 | Symbols: MTHSC70-2, HSC70-5 | mitochondrial HSO70 2 | chr5:2975721-2978508 FORWARD LENGTH=682
Locus_103_Transcript_9/9_Confidence_0.259_Length_2658	AT5G09590.1	83.8	648	104	1	281	2221	4	651	0	1045	>AT5G09590.1 | Symbols: MTHSC70-2, HSC70-5 | mitochondrial HSO70 2 | chr5:2975721-2978508 FORWARD LENGTH=682
Locus_104_Transcript_1/6_Confidence_0.250_Length_1025	AT1G32090.1	78.84	189	39	1	2	565	483	671	1e-60	229	>AT1G32090.1 | Symbols: | early-responsive to dehydration stress protein (ERD4) | chr1:11540244-11544041 REVERSE LENGTH=806
Locus_104_Transcript_2/6_Confidence_0.250_Length_1025	AT1G32090.1	78.84	189	39	1	1024	461	483	671	1e-60	229	>AT1G32090.1 | Symbols: | early-responsive to dehydration stress protein (ERD4) | chr1:11540244-11544041 REVERSE LENGTH=806
Locus_104_Transcript_3/6_Confidence_0.167_Length_1348	AT1G32090.1	65.34	326	80	3	1347	424	483	793	3e-93	338	>AT1G32090.1 | Symbols: | early-responsive to dehydration stress protein (ERD4) | chr1:11540244-11544041 REVERSE LENGTH=806
Locus_104_Transcript_4/6_Confidence_0.167_Length_1348	AT1G32090.1	65.34	326	80	3	2	925	483	793	3e-93	338	>AT1G32090.1 | Symbols: | early-responsive to dehydration stress protein (ERD4) | chr1:11540244-11544041 REVERSE LENGTH=806
Locus_104_Transcript_5/6_Confidence_0.417_Length_1564	AT1G72820.1	71.36	206	53	3	59	670	143	344	1e-65	247	>AT1G72820.1 | Symbols: | Mitochondrial substrate carrier family protein | chr1:27403457-27404506 FORWARD LENGTH=349
Locus_104_Transcript_6/6_Confidence_0.250_Length_896	AT1G72820.1	71.36	206	53	3	59	670	143	344	7e-66	247	>AT1G72820.1 | Symbols: | Mitochondrial substrate carrier family protein | chr1:27403457-27404506 FORWARD LENGTH=349
Locus_105_Transcript_1/2_Confidence_1.000_Length_1238	AT4G08455.1	74.15	236	59	2	1102	395	1	234	1e-84	310	>AT4G08455.1 | Symbols: | BTB/POZ domain-containing protein | chr4:5375891-5376922 FORWARD LENGTH=243
Locus_105_Transcript_2/2_Confidence_1.000_Length_1115	AT4G08455.1	74.15	236	59	2	979	272	1	234	9e-85	310	>AT4G08455.1 | Symbols: | BTB/POZ domain-containing protein | chr4:5375891-5376922 FORWARD LENGTH=243
Locus_106_Transcript_1/1_Confidence_1.000_Length_690	AT4G27600.1	83.45	145	24	0	255	689	119	263	3e-64	241	>AT4G27600.1 | Symbols: NARA5 | pfkB-like carbohydrate kinase family protein | chr4:13782753-13785005 REVERSE LENGTH=471
Locus_107_Transcript_1/3_Confidence_0.182_Length_203	AT1G25540.1	41.94	31	18	0	109	201	49	79	5.4	25.8	>AT1G25540.1 | Symbols: PFT1 | phytochrome and flowering time regulatory protein (PFT1) | chr1:8969392-8974446 REVERSE LENGTH=836
Locus_107_Transcript_2/3_Confidence_0.182_Length_800	AT1G13380.1	74.12	170	40	2	1	510	22	187	2e-57	218	>AT1G13380.1 | Symbols: | Protein of unknown function (DUF1218) | chr1:4589218-4590362 REVERSE LENGTH=188
Locus_107_Transcript_3/3_Confidence_0.182_Length_203	AT1G25540.1	41.94	31	18	0	109	201	49	79	5.4	25.8	>AT1G25540.1 | Symbols: PFT1 | phytochrome and flowering time regulatory protein (PFT1) | chr1:8969392-8974446 REVERSE LENGTH=836
Locus_108_Transcript_1/5_Confidence_0.417_Length_683	AT1G31660.1	60.98	41	10	2	1	120	409	444	3e-05	45.4	>AT1G31660.1 | Symbols: | CONTAINS InterPro DOMAIN/s: Bystin (InterPro:IPR007955); Has 475 Blast hits to 467 proteins in 210 species: Archae - 0; Bacteria - 9; Metazoa - 155; Fungi - 139; Plants - 55; Viruses - 0; Other Eukaryotes - 117 (source: NCBI BLink). | chr1:11331176-11333440 REVERSE LENGTH=444
Locus_108_Transcript_2/5_Confidence_0.167_Length_198	AT4G19670.1	30.77	26	18	0	31	108	213	238	4	26.2	>AT4G19670.1 | Symbols: | RING/U-box superfamily protein | chr4:10699383-10701342 REVERSE LENGTH=532
Locus_108_Transcript_3/5_Confidence_0.667_Length_518	AT1G31660.1	67.78	90	23	2	3	269	360	444	5e-29	123	>AT1G31660.1 | Symbols: | CONTAINS InterPro DOMAIN/s: Bystin (InterPro:IPR007955); Has 475 Blast hits to 467 proteins in 210 species: Archae - 0; Bacteria - 9; Metazoa - 155; Fungi - 139; Plants - 55; Viruses - 0; Other Eukaryotes - 117 (source: NCBI BLink). | chr1:11331176-11333440 REVERSE LENGTH=444
Locus_108_Transcript_4/5_Confidence_0.250_Length_949	AT1G31660.1	93.33	15	1	0	342	386	430	444	0.098	34.3	>AT1G31660.1 | Symbols: | CONTAINS InterPro DOMAIN/s: Bystin (InterPro:IPR007955); Has 475 Blast hits to 467 proteins in 210 species: Archae - 0; Bacteria - 9; Metazoa - 155; Fungi - 139; Plants - 55; Viruses - 0; Other Eukaryotes - 117 (source: NCBI BLink). | chr1:11331176-11333440 REVERSE LENGTH=444
Locus_108_Transcript_5/5_Confidence_0.583_Length_832	AT1G31660.1	67.78	90	23	2	3	269	360	444	1e-28	123	>AT1G31660.1 | Symbols: | CONTAINS InterPro DOMAIN/s: Bystin (InterPro:IPR007955); Has 475 Blast hits to 467 proteins in 210 species: Archae - 0; Bacteria - 9; Metazoa - 155; Fungi - 139; Plants - 55; Viruses - 0; Other Eukaryotes - 117 (source: NCBI BLink). | chr1:11331176-11333440 REVERSE LENGTH=444
Locus_109_Transcript_1/3_Confidence_0.545_Length_1583	AT4G01290.1	47.69	130	65	2	585	202	193	321	3e-19	93.6	>AT4G01290.1 | Symbols: | unknown protein; FUNCTIONS IN: molecular_function unknown; INVOLVED IN: biological_process unknown; LOCATED IN: cellular_component unknown; EXPRESSED IN: 24 plant structures; EXPRESSED DURING: 15 growth stages; Has 1744 Blast hits to 1308 proteins in 219 species: Archae - 0; Bacteria - 241; Metazoa - 793; Fungi - 253; Plants - 108; Viruses - 0; Other Eukaryotes - 349 (so…
Locus_109_Transcript_2/3_Confidence_0.273_Length_451	AT4G01290.1	34.85	66	42	1	399	202	257	321	0.0001	42.4	>AT4G01290.1 | Symbols: | unknown protein; FUNCTIONS IN: molecular_function unknown; INVOLVED IN: biological_process unknown; LOCATED IN: cellular_component unknown; EXPRESSED IN: 24 plant structures; EXPRESSED DURING: 15 growth stages; Has 1744 Blast hits to 1308 proteins in 219 species: Archae - 0; Bacteria - 241; Metazoa - 793; Fungi - 253; Plants - 108; Viruses - 0; Other Eukaryotes - 349 (so…
Locus_109_Transcript_3/3_Confidence_0.545_Length_1777	AT4G01290.1	47.68	323	153	5	1131	202	2	321	1e-61	234	>AT4G01290.1 | Symbols: | unknown protein; FUNCTIONS IN: molecular_function unknown; INVOLVED IN: biological_process unknown; LOCATED IN: cellular_component unknown; EXPRESSED IN: 24 plant structures; EXPRESSED DURING: 15 growth stages; Has 1744 Blast hits to 1308 proteins in 219 species: Archae - 0; Bacteria - 241; Metazoa - 793; Fungi - 253; Plants - 108; Viruses - 0; Other Eukaryotes - 349 (so…
Locus_110_Transcript_1/6_Confidence_0.450_Length_568	AT1G80820.1	78.79	66	14	0	3	200	255	320	9e-27	116	>AT1G80820.1 | Symbols: CCR2, ATCCR2 | cinnamoyl coa reductase | chr1:30370646-30372460 FORWARD LENGTH=332
Locus_110_Transcript_2/6_Confidence_0.700_Length_1515	AT1G15950.1	79.75	321	65	0	196	1158	11	331	6e-143	504	>AT1G15950.1 | Symbols: CCR1, IRX4, ATCCR1 | cinnamoyl coa reductase 1 | chr1:5478855-5481915 FORWARD LENGTH=344
Locus_110_Transcript_3/6_Confidence_0.700_Length_1520	AT1G15950.1	79.75	321	65	0	208	1170	11	331	6e-143	504	>AT1G15950.1 | Symbols: CCR1, IRX4, ATCCR1 | cinnamoyl coa reductase 1 | chr1:5478855-5481915 FORWARD LENGTH=344
Locus_110_Transcript_4/6_Confidence_0.700_Length_1485	AT1G15950.1	79.75	321	65	0	196	1158	11	331	6e-143	504	>AT1G15950.1 | Symbols: CCR1, IRX4, ATCCR1 | cinnamoyl coa reductase 1 | chr1:5478855-5481915 FORWARD LENGTH=344
Locus_110_Transcript_5/6_Confidence_0.250_Length_485	AT1G15950.1	80.49	82	16	0	196	441	11	92	6e-35	142	>AT1G15950.1 | Symbols: CCR1, IRX4, ATCCR1 | cinnamoyl coa reductase 1 | chr1:5478855-5481915 FORWARD LENGTH=344
Locus_110_Transcript_6/6_Confidence_0.700_Length_1508	AT1G15950.1	79.75	321	65	0	196	1158	11	331	6e-143	504	>AT1G15950.1 | Symbols: CCR1, IRX4, ATCCR1 | cinnamoyl coa reductase 1 | chr1:5478855-5481915 FORWARD LENGTH=344
Locus_111_Transcript_1/7_Confidence_0.714_Length_1649	AT3G19000.1	63.16	38	14	0	1648	1535	194	231	2e-08	57.4	>AT3G19000.1 | Symbols: | 2-oxoglutarate (2OG) and Fe(II)-dependent oxygenase superfamily protein | chr3:6553668-6554987 REVERSE LENGTH=352
Locus_111_Transcript_2/7_Confidence_0.714_Length_1678	AT3G19000.1	63.16	38	14	0	1677	1564	194	231	2e-08	57.4	>AT3G19000.1 | Symbols: | 2-oxoglutarate (2OG) and Fe(II)-dependent oxygenase superfamily protein | chr3:6553668-6554987 REVERSE LENGTH=352
Locus_111_Transcript_3/7_Confidence_0.714_Length_1673	AT3G19000.1	63.16	38	14	0	1672	1559	194	231	2e-08	57.4	>AT3G19000.1 | Symbols: | 2-oxoglutarate (2OG) and Fe(II)-dependent oxygenase superfamily protein | chr3:6553668-6554987 REVERSE LENGTH=352
Locus_111_Transcript_4/7_Confidence_0.714_Length_1688	AT3G19000.1	63.16	38	14	0	1687	1574	194	231	2e-08	57.4	>AT3G19000.1 | Symbols: | 2-oxoglutarate (2OG) and Fe(II)-dependent oxygenase superfamily protein | chr3:6553668-6554987 REVERSE LENGTH=352
Locus_111_Transcript_5/7_Confidence_0.476_Length_748	AT1G41830.1	23.94	71	54	0	473	261	63	133	0.018	36.2	>AT1G41830.1 | Symbols: SKS6 | SKU5-similar 6 | chr1:15603892-15607802 REVERSE LENGTH=542
Locus_111_Transcript_6/7_Confidence_0.714_Length_1681	AT3G19000.1	63.16	38	14	0	1680	1567	194	231	2e-08	57.4	>AT3G19000.1 | Symbols: | 2-oxoglutarate (2OG) and Fe(II)-dependent oxygenase superfamily protein | chr3:6553668-6554987 REVERSE LENGTH=352
Locus_111_Transcript_7/7_Confidence_0.714_Length_1681	AT3G19000.1	63.16	38	14	0	1680	1567	194	231	2e-08	57.4	>AT3G19000.1 | Symbols: | 2-oxoglutarate (2OG) and Fe(II)-dependent oxygenase superfamily protein | chr3:6553668-6554987 REVERSE LENGTH=352
Locus_112_Transcript_1/10_Confidence_0.093_Length_723	AT5G01610.1	36.99	73	41	3	130	345	54	122	1e-05	47	>AT5G01610.1 | Symbols: | Protein of unknown function, DUF538 | chr5:231075-231994 FORWARD LENGTH=170
Locus_112_Transcript_2/10_Confidence_0.093_Length_723	AT5G01610.1	36.99	73	41	3	594	379	54	122	1e-05	47	>AT5G01610.1 | Symbols: | Protein of unknown function, DUF538 | chr5:231075-231994 FORWARD LENGTH=170
Locus_112_Transcript_3/10_Confidence_0.093_Length_725	AT5G01610.1	36.99	73	41	3	130	345	54	122	1e-05	47	>AT5G01610.1 | Symbols: | Protein of unknown function, DUF538 | chr5:231075-231994 FORWARD LENGTH=170
Locus_112_Transcript_4/10_Confidence_0.093_Length_725	AT5G01610.1	36.99	73	41	3	596	381	54	122	1e-05	47	>AT5G01610.1 | Symbols: | Protein of unknown function, DUF538 | chr5:231075-231994 FORWARD LENGTH=170
Locus_112_Transcript_5/10_Confidence_0.037_Length_269	AT1G67770.1	24.39	41	31	0	220	98	126	166	5.2	25.8	>AT1G67770.1 | Symbols: TEL2 | terminal EAR1-like 2 | chr1:25408043-25410153 FORWARD LENGTH=527
Locus_112_Transcript_6/10_Confidence_0.037_Length_293	AT1G67770.1	24.39	41	31	0	50	172	126	166	5.3	25.8	>AT1G67770.1 | Symbols: TEL2 | terminal EAR1-like 2 | chr1:25408043-25410153 FORWARD LENGTH=527
Locus_112_Transcript_7/10_Confidence_0.204_Length_1347	AT3G06740.1	57.42	155	39	4	812	351	21	149	9e-31	131	>AT3G06740.1 | Symbols: GATA15 | GATA transcription factor 15 | chr3:2126658-2127265 FORWARD LENGTH=149
Locus_112_Transcript_8/10_Confidence_0.037_Length_269	AT1G67770.1	24.39	41	31	0	220	98	126	166	5.2	25.8	>AT1G67770.1 | Symbols: TEL2 | terminal EAR1-like 2 | chr1:25408043-25410153 FORWARD LENGTH=527
Locus_112_Transcript_9/10_Confidence_0.037_Length_270	AT1G67770.1	24.39	41	31	0	50	172	126	166	5.2	25.8	>AT1G67770.1 | Symbols: TEL2 | terminal EAR1-like 2 | chr1:25408043-25410153 FORWARD LENGTH=527
Locus_112_Transcript_10/10_Confidence_0.204_Length_1347	AT3G06740.1	57.42	155	39	4	536	997	21	149	9e-31	131	>AT3G06740.1 | Symbols: GATA15 | GATA transcription factor 15 | chr3:2126658-2127265 FORWARD LENGTH=149
Locus_113_Transcript_1/2_Confidence_1.000_Length_384	AT5G21090.1	58.33	72	29	1	5	217	40	111	1e-23	92.8	>AT5G21090.1 | Symbols: | Leucine-rich repeat (LRR) family protein | chr5:7164758-7166904 FORWARD LENGTH=218
Locus_113_Transcript_2/2_Confidence_1.000_Length_359	AT1G34210.1	55.74	61	26	1	2	181	41	101	4e-15	76.3	>AT1G34210.1 | Symbols: SERK2, ATSERK2 | somatic embryogenesis receptor-like kinase 2 | chr1:12459078-12462752 FORWARD LENGTH=628
Locus_114_Transcript_1/8_Confidence_0.125_Length_298	AT3G20260.1	27.03	37	27	0	180	70	206	242	2.4	26.9	>AT3G20260.1 | Symbols: | Protein of unknown function (DUF1666) | chr3:7064190-7065751 REVERSE LENGTH=437
Locus_114_Transcript_2/8_Confidence_0.250_Length_775	AT5G42110.1	49.09	55	28	0	342	506	1	55	3e-06	48.9	>AT5G42110.1 | Symbols: | unknown protein; FUNCTIONS IN: molecular_function unknown; INVOLVED IN: biological_process unknown; LOCATED IN: endomembrane system; EXPRESSED IN: 11 plant structures; EXPRESSED DURING: 6 growth stages; Has 36 Blast hits to 36 proteins in 8 species: Archae - 0; Bacteria - 0; Metazoa - 0; Fungi - 0; Plants - 36; Viruses - 0; Other Eukaryotes - 0 (source: NCBI BLink). | ch…
Locus_114_Transcript_3/8_Confidence_0.562_Length_1244	AT5G42110.1	53.23	62	29	0	342	527	1	62	6e-10	62	>AT5G42110.1 | Symbols: | unknown protein; FUNCTIONS IN: molecular_function unknown; INVOLVED IN: biological_process unknown; LOCATED IN: endomembrane system; EXPRESSED IN: 11 plant structures; EXPRESSED DURING: 6 growth stages; Has 36 Blast hits to 36 proteins in 8 species: Archae - 0; Bacteria - 0; Metazoa - 0; Fungi - 0; Plants - 36; Viruses - 0; Other Eukaryotes - 0 (source: NCBI BLink). | ch…
Locus_114_Transcript_5/8_Confidence_0.375_Length_808	AT5G42110.1	53.23	62	29	0	342	527	1	62	3e-10	62	>AT5G42110.1 | Symbols: | unknown protein; FUNCTIONS IN: molecular_function unknown; INVOLVED IN: biological_process unknown; LOCATED IN: endomembrane system; EXPRESSED IN: 11 plant structures; EXPRESSED DURING: 6 growth stages; Has 36 Blast hits to 36 proteins in 8 species: Archae - 0; Bacteria - 0; Metazoa - 0; Fungi - 0; Plants - 36; Viruses - 0; Other Eukaryotes - 0 (source: NCBI BLink). | ch…
Locus_114_Transcript_6/8_Confidence_0.375_Length_808	AT5G42110.1	53.23	62	29	0	467	282	1	62	3e-10	62	>AT5G42110.1 | Symbols: | unknown protein; FUNCTIONS IN: molecular_function unknown; INVOLVED IN: biological_process unknown; LOCATED IN: endomembrane system; EXPRESSED IN: 11 plant structures; EXPRESSED DURING: 6 growth stages; Has 36 Blast hits to 36 proteins in 8 species: Archae - 0; Bacteria - 0; Metazoa - 0; Fungi - 0; Plants - 36; Viruses - 0; Other Eukaryotes - 0 (source: NCBI BLink). | ch…
Locus_114_Transcript_7/8_Confidence_0.250_Length_632	AT5G42110.1	53.23	62	29	0	342	527	1	62	2e-10	62	>AT5G42110.1 | Symbols: | unknown protein; FUNCTIONS IN: molecular_function unknown; INVOLVED IN: biological_process unknown; LOCATED IN: endomembrane system; EXPRESSED IN: 11 plant structures; EXPRESSED DURING: 6 growth stages; Has 36 Blast hits to 36 proteins in 8 species: Archae - 0; Bacteria - 0; Metazoa - 0; Fungi - 0; Plants - 36; Viruses - 0; Other Eukaryotes - 0 (source: NCBI BLink). | ch…
Locus_114_Transcript_8/8_Confidence_0.375_Length_808	AT5G42110.1	53.23	62	29	0	467	282	1	62	3e-10	62	>AT5G42110.1 | Symbols: | unknown protein; FUNCTIONS IN: molecular_function unknown; INVOLVED IN: biological_process unknown; LOCATED IN: endomembrane system; EXPRESSED IN: 11 plant structures; EXPRESSED DURING: 6 growth stages; Has 36 Blast hits to 36 proteins in 8 species: Archae - 0; Bacteria - 0; Metazoa - 0; Fungi - 0; Plants - 36; Viruses - 0; Other Eukaryotes - 0 (source: NCBI BLink). | ch…
Locus_115_Transcript_1/2_Confidence_1.000_Length_1409	AT5G44170.1	70.37	135	38	1	1287	889	1	135	9e-37	151	>AT5G44170.1 | Symbols: | S-adenosyl-L-methionine-dependent methyltransferases superfamily protein | chr5:17780394-17781098 FORWARD LENGTH=234
Locus_115_Transcript_2/2_Confidence_1.000_Length_1426	AT5G44170.1	70.37	135	38	1	1287	889	1	135	9e-37	151	>AT5G44170.1 | Symbols: | S-adenosyl-L-methionine-dependent methyltransferases superfamily protein | chr5:17780394-17781098 FORWARD LENGTH=234
Locus_117_Transcript_1/3_Confidence_0.600_Length_473	AT5G28640.1	88	25	3	0	315	389	13	37	4e-07	50.4	>AT5G28640.1 | Symbols: AN3, GIF, GIF1, ATGIF1 | SSXT family protein | chr5:10647831-10649620 REVERSE LENGTH=210
Locus_117_Transcript_2/3_Confidence_0.533_Length_464	AT5G28640.1	92	50	4	0	315	464	13	62	5e-21	96.7	>AT5G28640.1 | Symbols: AN3, GIF, GIF1, ATGIF1 | SSXT family protein | chr5:10647831-10649620 REVERSE LENGTH=210
Locus_117_Transcript_3/3_Confidence_0.800_Length_510	AT5G28640.1	91.18	34	3	0	315	416	13	46	5e-12	67	>AT5G28640.1 | Symbols: AN3, GIF, GIF1, ATGIF1 | SSXT family protein | chr5:10647831-10649620 REVERSE LENGTH=210
Locus_118_Transcript_1/12_Confidence_1.000_Length_190	AT1G51080.1	51.85	27	10	1	118	189	35	61	4	26.2	>AT1G51080.1 | Symbols: | unknown protein; FUNCTIONS IN: molecular_function unknown; INVOLVED IN: biological_process unknown; LOCATED IN: chloroplast; EXPRESSED IN: 15 plant structures; EXPRESSED DURING: 11 growth stages; Has 101 Blast hits to 98 proteins in 44 species: Archae - 0; Bacteria - 0; Metazoa - 38; Fungi - 10; Plants - 27; Viruses - 0; Other Eukaryotes - 26 (source: NCBI BLink). | chr1…
Locus_118_Transcript_2/12_Confidence_1.000_Length_190	AT1G51080.1	51.85	27	10	1	73	2	35	61	4	26.2	>AT1G51080.1 | Symbols: | unknown protein; FUNCTIONS IN: molecular_function unknown; INVOLVED IN: biological_process unknown; LOCATED IN: chloroplast; EXPRESSED IN: 15 plant structures; EXPRESSED DURING: 11 growth stages; Has 101 Blast hits to 98 proteins in 44 species: Archae - 0; Bacteria - 0; Metazoa - 38; Fungi - 10; Plants - 27; Viruses - 0; Other Eukaryotes - 26 (source: NCBI BLink). | chr1…
Locus_118_Transcript_3/12_Confidence_0.177_Length_2111	AT1G07200.2	49.13	519	209	11	403	1920	1	477	5e-107	385	>AT1G07200.2 | Symbols: | Double Clp-N motif-containing P-loop nucleoside triphosphate hydrolases superfamily protein | chr1:2209033-2212316 REVERSE LENGTH=979
Locus_118_Transcript_4/12_Confidence_0.016_Length_202	AT3G02920.2	32.5	40	27	0	35	154	153	192	2.4	26.9	>AT3G02920.2 | Symbols: RPA32B | Replication protein A, subunit RPA32 | chr3:651844-654189 REVERSE LENGTH=298
Locus_118_Transcript_5/12_Confidence_0.274_Length_3102	AT2G29970.1	32.73	608	313	18	2285	510	465	992	4e-108	251	>AT2G29970.1 | Symbols: | Double Clp-N motif-containing P-loop nucleoside triphosphate hydrolases superfamily protein | chr2:12776601-12779784 FORWARD LENGTH=1002
Locus_118_Transcript_6/12_Confidence_0.339_Length_3815	AT2G29970.1	48.82	424	160	10	403	1647	1	376	4e-169	307	>AT2G29970.1 | Symbols: | Double Clp-N motif-containing P-loop nucleoside triphosphate hydrolases superfamily protein | chr2:12776601-12779784 FORWARD LENGTH=1002
Locus_118_Transcript_7/12_Confidence_0.290_Length_4212	AT2G29970.1	49.22	516	199	13	3810	2293	1	463	3e-171	371	>AT2G29970.1 | Symbols: | Double Clp-N motif-containing P-loop nucleoside triphosphate hydrolases superfamily protein | chr2:12776601-12779784 FORWARD LENGTH=1002
Locus_118_Transcript_8/12_Confidence_0.290_Length_4221	AT2G29970.1	49.03	518	201	13	403	1926	1	465	2e-170	371	>AT2G29970.1 | Symbols: | Double Clp-N motif-containing P-loop nucleoside triphosphate hydrolases superfamily protein | chr2:12776601-12779784 FORWARD LENGTH=1002
Locus_118_Transcript_9/12_Confidence_0.081_Length_1530	AT2G29970.1	35.55	346	180	8	1529	510	684	992	6e-47	185	>AT2G29970.1 | Symbols: | Double Clp-N motif-containing P-loop nucleoside triphosphate hydrolases superfamily protein | chr2:12776601-12779784 FORWARD LENGTH=1002
Locus_118_Transcript_10/12_Confidence_0.032_Length_102	AT4G30400.1	44.44	27	14	1	93	13	2	27	6.8	25.4	>AT4G30400.1 | Symbols: | RING/U-box superfamily protein | chr4:14867068-14868486 FORWARD LENGTH=472
Locus_118_Transcript_11/12_Confidence_0.274_Length_3772	AT2G29970.1	49.03	518	201	13	403	1926	1	465	2e-170	371	>AT2G29970.1 | Symbols: | Double Clp-N motif-containing P-loop nucleoside triphosphate hydrolases superfamily protein | chr2:12776601-12779784 FORWARD LENGTH=1002
Locus_118_Transcript_12/12_Confidence_0.290_Length_4221	AT2G29970.1	49.03	518	201	13	403	1926	1	465	2e-170	371	>AT2G29970.1 | Symbols: | Double Clp-N motif-containing P-loop nucleoside triphosphate hydrolases superfamily protein | chr2:12776601-12779784 FORWARD LENGTH=1002
Locus_119_Transcript_1/1_Confidence_0.500_Length_1857	AT2G41620.1	68.89	495	153	1	1856	375	367	861	1e-170	596	>AT2G41620.1 | Symbols: | Nucleoporin interacting component (Nup93/Nic96-like) family protein | chr2:17350419-17354997 REVERSE LENGTH=861
Locus_120_Transcript_1/6_Confidence_0.600_Length_354	AT3G55270.1	44	25	12	1	49	123	46	68	5.5	25.8	>AT3G55270.1 | Symbols: MKP1, ATMKP1 | mitogen-activated protein kinase phosphatase 1 | chr3:20496775-20499408 FORWARD LENGTH=784
Locus_120_Transcript_3/6_Confidence_0.378_Length_390	AT3G55270.1	44	25	12	1	109	183	46	68	7.2	25.8	>AT3G55270.1 | Symbols: MKP1, ATMKP1 | mitogen-activated protein kinase phosphatase 1 | chr3:20496775-20499408 FORWARD LENGTH=784
Locus_120_Transcript_4/6_Confidence_0.267_Length_417	AT3G55270.1	44	25	12	1	109	183	46	68	8.5	25.8	>AT3G55270.1 | Symbols: MKP1, ATMKP1 | mitogen-activated protein kinase phosphatase 1 | chr3:20496775-20499408 FORWARD LENGTH=784
Locus_120_Transcript_5/6_Confidence_0.111_Length_418	AT3G55270.1	44	25	12	1	109	183	46	68	8.5	25.8	>AT3G55270.1 | Symbols: MKP1, ATMKP1 | mitogen-activated protein kinase phosphatase 1 | chr3:20496775-20499408 FORWARD LENGTH=784
Locus_120_Transcript_6/6_Confidence_0.600_Length_414	AT3G55270.1	44	25	12	1	109	183	46	68	8.3	25.8	>AT3G55270.1 | Symbols: MKP1, ATMKP1 | mitogen-activated protein kinase phosphatase 1 | chr3:20496775-20499408 FORWARD LENGTH=784
Locus_121_Transcript_1/2_Confidence_1.000_Length_207	AT5G66310.1	40	35	21	0	127	23	615	649	2.4	26.9	>AT5G66310.1 | Symbols: | ATP binding microtubule motor family protein | chr5:26485786-26490304 REVERSE LENGTH=1063
Locus_121_Transcript_2/2_Confidence_1.000_Length_749	AT5G27990.1	26.58	79	50	2	648	415	94	165	0.26	32.3	>AT5G27990.1 | Symbols: | Pre-rRNA-processing protein TSR2, conserved region | chr5:10017358-10018265 FORWARD LENGTH=184
Locus_122_Transcript_1/3_Confidence_0.857_Length_1213	AT3G13960.1	37.78	90	41	2	1	264	93	169	8e-10	61.6	>AT3G13960.1 | Symbols: AtGRF5, GRF5 | growth-regulating factor 5 | chr3:4608526-4610160 FORWARD LENGTH=397
Locus_122_Transcript_2/3_Confidence_0.286_Length_1014	AT2G36400.1	39.13	46	23	2	336	470	288	329	1.5	30.4	>AT2G36400.1 | Symbols: AtGRF3, GRF3 | growth-regulating factor 3 | chr2:15270300-15272617 REVERSE LENGTH=398
Locus_122_Transcript_3/3_Confidence_0.857_Length_1252	AT3G13960.1	37.78	90	41	2	1	264	93	169	8e-10	61.6	>AT3G13960.1 | Symbols: AtGRF5, GRF5 | growth-regulating factor 5 | chr3:4608526-4610160 FORWARD LENGTH=397
Locus_123_Transcript_1/5_Confidence_0.333_Length_628	AT5G20920.1	72.77	213	45	4	622	2	15	220	3e-74	274	>AT5G20920.1 | Symbols: EIF2 BETA, EMB1401 | eukaryotic translation initiation factor 2 beta subunit | chr5:7094994-7096661 REVERSE LENGTH=268
Locus_123_Transcript_2/5_Confidence_0.583_Length_2733	AT1G72250.2	57.21	673	206	11	2733	925	540	1200	4e-172	602	>AT1G72250.2 | Symbols: | Di-glucose binding protein with Kinesin motor domain | chr1:27192902-27198118 FORWARD LENGTH=1203
Locus_123_Transcript_3/5_Confidence_0.250_Length_1524	AT1G72250.2	51.48	507	164	11	1449	139	707	1201	2e-98	356	>AT1G72250.2 | Symbols: | Di-glucose binding protein with Kinesin motor domain | chr1:27192902-27198118 FORWARD LENGTH=1203
Locus_123_Transcript_4/5_Confidence_0.417_Length_1950	AT1G72250.2	57.27	674	206	11	1950	139	540	1201	8e-173	603	>AT1G72250.2 | Symbols: | Di-glucose binding protein with Kinesin motor domain | chr1:27192902-27198118 FORWARD LENGTH=1203
Locus_123_Transcript_5/5_Confidence_0.250_Length_1132	AT5G20920.1	75.29	259	51	4	1126	368	15	266	9e-98	353	>AT5G20920.1 | Symbols: EIF2 BETA, EMB1401 | eukaryotic translation initiation factor 2 beta subunit | chr5:7094994-7096661 REVERSE LENGTH=268
Locus_124_Transcript_2/11_Confidence_0.065_Length_551	AT3G14470.1	35.79	95	54	2	112	396	4	91	0.001	39.7	>AT3G14470.1 | Symbols: | NB-ARC domain-containing disease resistance protein | chr3:4857940-4861104 FORWARD LENGTH=1054
Locus_124_Transcript_3/11_Confidence_0.290_Length_1092	AT3G14470.1	35.29	374	220	9	2	1090	51	413	1e-47	187	>AT3G14470.1 | Symbols: | NB-ARC domain-containing disease resistance protein | chr3:4857940-4861104 FORWARD LENGTH=1054
Locus_124_Transcript_4/11_Confidence_0.194_Length_255	AT3G14470.1	43.4	53	30	0	2	160	51	103	4e-06	46.2	>AT3G14470.1 | Symbols: | NB-ARC domain-containing disease resistance protein | chr3:4857940-4861104 FORWARD LENGTH=1054
Locus_124_Transcript_5/11_Confidence_0.194_Length_631	AT3G14470.1	35.75	193	111	4	60	629	128	310	8e-22	100	>AT3G14470.1 | Symbols: | NB-ARC domain-containing disease resistance protein | chr3:4857940-4861104 FORWARD LENGTH=1054
Locus_124_Transcript_6/11_Confidence_0.161_Length_919	AT3G14470.1	38.91	311	171	7	15	914	136	438	4e-41	165	>AT3G14470.1 | Symbols: | NB-ARC domain-containing disease resistance protein | chr3:4857940-4861104 FORWARD LENGTH=1054
Locus_124_Transcript_7/11_Confidence_0.194_Length_834	AT3G14470.1	37.79	217	122	4	208	834	169	380	5e-28	121	>AT3G14470.1 | Symbols: | NB-ARC domain-containing disease resistance protein | chr3:4857940-4861104 FORWARD LENGTH=1054
Locus_124_Transcript_8/11_Confidence_0.161_Length_357	AT3G14470.1	42.53	87	49	1	18	278	6	91	3e-13	69.7	>AT3G14470.1 | Symbols: | NB-ARC domain-containing disease resistance protein | chr3:4857940-4861104 FORWARD LENGTH=1054
Locus_124_Transcript_9/11_Confidence_0.226_Length_1003	AT3G14470.1	36.92	325	179	7	60	998	128	438	2e-30	129	>AT3G14470.1 | Symbols: | NB-ARC domain-containing disease resistance protein | chr3:4857940-4861104 FORWARD LENGTH=1054
Locus_124_Transcript_10/11_Confidence_0.065_Length_632	AT3G14470.1	35.79	95	54	2	112	396	4	91	0.001	39.7	>AT3G14470.1 | Symbols: | NB-ARC domain-containing disease resistance protein | chr3:4857940-4861104 FORWARD LENGTH=1054
Locus_124_Transcript_11/11_Confidence_0.323_Length_1170	AT3G14470.1	36.84	399	230	9	2	1165	51	438	6e-52	201	>AT3G14470.1 | Symbols: | NB-ARC domain-containing disease resistance protein | chr3:4857940-4861104 FORWARD LENGTH=1054
Locus_125_Transcript_1/3_Confidence_0.500_Length_1601	AT1G07705.2	58.02	486	179	10	5	1444	144	610	3e-133	472	>AT1G07705.2 | Symbols: | NOT2 / NOT3 / NOT5 family | chr1:2382090-2385856 FORWARD LENGTH=614
Locus_125_Transcript_2/3_Confidence_0.333_Length_196	AT1G53450.1	43.33	30	15	1	165	82	256	285	0.055	32.3	>AT1G53450.1 | Symbols: | unknown protein; BEST Arabidopsis thaliana protein match is: unknown protein (TAIR:AT3G14830.2); Has 71 Blast hits to 71 proteins in 12 species: Archae - 0; Bacteria - 0; Metazoa - 0; Fungi - 0; Plants - 71; Viruses - 0; Other Eukaryotes - 0 (source: NCBI BLink). | chr1:19951747-19953839 REVERSE LENGTH=453
Locus_125_Transcript_3/3_Confidence_0.500_Length_1828	AT1G07705.2	57.47	388	142	9	5	1150	144	514	6e-97	351	>AT1G07705.2 | Symbols: | NOT2 / NOT3 / NOT5 family | chr1:2382090-2385856 FORWARD LENGTH=614
Locus_126_Transcript_2/17_Confidence_1.000_Length_122	AT1G63570.1	40.91	22	13	0	117	52	11	32	3.1	26.6	>AT1G63570.1 | Symbols: | Receptor-like protein kinase-related family protein | chr1:23575450-23576304 FORWARD LENGTH=284
Locus_126_Transcript_3/17_Confidence_1.000_Length_154	AT5G03220.1	32.26	31	21	0	10	102	13	43	8.8	25	>AT5G03220.1 | Symbols: | Mediator complex, subunit Med7 | chr5:767617-768584 REVERSE LENGTH=168
Locus_126_Transcript_4/17_Confidence_1.000_Length_154	AT5G03220.1	32.26	31	21	0	145	53	13	43	8.8	25	>AT5G03220.1 | Symbols: | Mediator complex, subunit Med7 | chr5:767617-768584 REVERSE LENGTH=168
Locus_126_Transcript_6/17_Confidence_1.000_Length_122	AT1G63570.1	40.91	22	13	0	6	71	11	32	3.1	26.6	>AT1G63570.1 | Symbols: | Receptor-like protein kinase-related family protein | chr1:23575450-23576304 FORWARD LENGTH=284
Locus_126_Transcript_7/17_Confidence_1.000_Length_136	AT3G60160.1	45.45	22	12	0	127	62	147	168	9	25	>AT3G60160.1 | Symbols: ATMRP9, MRP9, ABCC9 | multidrug resistance-associated protein 9 | chr3:22223829-22229195 REVERSE LENGTH=1506
Locus_126_Transcript_8/17_Confidence_1.000_Length_136	AT3G60160.1	45.45	22	12	0	10	75	147	168	9	25	>AT3G60160.1 | Symbols: ATMRP9, MRP9, ABCC9 | multidrug resistance-associated protein 9 | chr3:22223829-22229195 REVERSE LENGTH=1506
Locus_126_Transcript_9/17_Confidence_0.237_Length_2488	AT5G49460.1	93.46	306	20	0	236	1153	1	306	0	546	>AT5G49460.1 | Symbols: ACLB-2 | ATP citrate lyase subunit B 2 | chr5:20055048-20058195 FORWARD LENGTH=608
Locus_126_Transcript_10/17_Confidence_0.079_Length_1045	AT5G49460.1	93.63	204	13	0	886	275	405	608	2e-108	389	>AT5G49460.1 | Symbols: ACLB-2 | ATP citrate lyase subunit B 2 | chr5:20055048-20058195 FORWARD LENGTH=608
Locus_126_Transcript_11/17_Confidence_0.026_Length_207	AT4G17140.3	38.24	34	21	0	48	149	2477	2510	3.1	26.6	>AT4G17140.3 | Symbols: | pleckstrin homology (PH) domain-containing protein | chr4:9613617-9636618 REVERSE LENGTH=4219
Locus_126_Transcript_12/17_Confidence_0.228_Length_2332	AT5G49460.1	89.58	307	32	0	1195	275	302	608	0	559	>AT5G49460.1 | Symbols: ACLB-2 | ATP citrate lyase subunit B 2 | chr5:20055048-20058195 FORWARD LENGTH=608
Locus_126_Transcript_13/17_Confidence_0.237_Length_2488	AT5G49460.1	93.46	306	20	0	236	1153	1	306	0	546	>AT5G49460.1 | Symbols: ACLB-2 | ATP citrate lyase subunit B 2 | chr5:20055048-20058195 FORWARD LENGTH=608
Locus_126_Transcript_14/17_Confidence_0.228_Length_1862	AT3G06650.1	89.25	307	33	0	1195	275	302	608	5e-179	558	>AT3G06650.1 | Symbols: ACLB-1 | ATP-citrate lyase B-1 | chr3:2079247-2082633 REVERSE LENGTH=608
Locus_126_Transcript_15/17_Confidence_0.035_Length_185	AT4G17140.3	38.24	34	21	0	48	149	2477	2510	3.1	26.6	>AT4G17140.3 | Symbols: | pleckstrin homology (PH) domain-containing protein | chr4:9613617-9636618 REVERSE LENGTH=4219
Locus_126_Transcript_16/17_Confidence_0.228_Length_1929	AT5G49460.1	93.46	306	20	0	236	1153	1	306	0	546	>AT5G49460.1 | Symbols: ACLB-2 | ATP citrate lyase subunit B 2 | chr5:20055048-20058195 FORWARD LENGTH=608
Locus_126_Transcript_17/17_Confidence_0.237_Length_2488	AT5G49460.1	93.46	306	20	0	236	1153	1	306	0	546	>AT5G49460.1 | Symbols: ACLB-2 | ATP citrate lyase subunit B 2 | chr5:20055048-20058195 FORWARD LENGTH=608
Locus_127_Transcript_1/2_Confidence_0.571_Length_1601	AT1G31910.1	64.4	368	128	1	298	1401	140	504	1e-108	390	>AT1G31910.1 | Symbols: | GHMP kinase family protein | chr1:11459050-11461649 FORWARD LENGTH=505
Locus_127_Transcript_2/2_Confidence_0.571_Length_1542	AT1G31910.1	64.88	447	153	2	2	1342	62	504	5e-139	491	>AT1G31910.1 | Symbols: | GHMP kinase family protein | chr1:11459050-11461649 FORWARD LENGTH=505
Locus_128_Transcript_1/1_Confidence_1.000_Length_1343	AT3G20820.1	68.64	354	108	1	105	1157	6	359	2e-137	485	>AT3G20820.1 | Symbols: | Leucine-rich repeat (LRR) family protein | chr3:7280930-7282027 FORWARD LENGTH=365
Locus_129_Transcript_1/10_Confidence_0.059_Length_257	AT5G27030.2	47.37	19	10	0	74	18	436	454	5.3	25.8	>AT5G27030.2 | Symbols: TPR3 | TOPLESS-related 3 | chr5:9508913-9515263 REVERSE LENGTH=1134
Locus_129_Transcript_2/10_Confidence_0.206_Length_1080	AT1G19000.1	45.71	280	124	6	1023	229	15	281	3e-38	155	>AT1G19000.1 | Symbols: | Homeodomain-like superfamily protein | chr1:6561335-6562684 REVERSE LENGTH=285
Locus_129_Transcript_3/10_Confidence_0.206_Length_1090	AT1G19000.1	45.71	280	124	6	58	852	15	281	4e-38	155	>AT1G19000.1 | Symbols: | Homeodomain-like superfamily protein | chr1:6561335-6562684 REVERSE LENGTH=285
Locus_129_Transcript_4/10_Confidence_0.206_Length_1080	AT1G19000.1	45.71	280	124	6	1023	229	15	281	3e-38	155	>AT1G19000.1 | Symbols: | Homeodomain-like superfamily protein | chr1:6561335-6562684 REVERSE LENGTH=285
Locus_129_Transcript_5/10_Confidence_0.206_Length_1091	AT1G19000.1	45.71	280	124	6	58	852	15	281	4e-38	155	>AT1G19000.1 | Symbols: | Homeodomain-like superfamily protein | chr1:6561335-6562684 REVERSE LENGTH=285
Locus_129_Transcript_6/10_Confidence_0.206_Length_1080	AT1G19000.1	45.71	280	124	6	1023	229	15	281	3e-38	155	>AT1G19000.1 | Symbols: | Homeodomain-like superfamily protein | chr1:6561335-6562684 REVERSE LENGTH=285
Locus_129_Transcript_7/10_Confidence_0.206_Length_1094	AT1G19000.1	45.71	280	124	6	58	852	15	281	4e-38	155	>AT1G19000.1 | Symbols: | Homeodomain-like superfamily protein | chr1:6561335-6562684 REVERSE LENGTH=285
Locus_129_Transcript_8/10_Confidence_0.206_Length_1080	AT1G19000.1	45.71	280	124	6	1023	229	15	281	3e-38	155	>AT1G19000.1 | Symbols: | Homeodomain-like superfamily protein | chr1:6561335-6562684 REVERSE LENGTH=285
Locus_129_Transcript_9/10_Confidence_0.206_Length_1081	AT1G19000.1	45.71	280	124	6	58	852	15	281	3e-38	155	>AT1G19000.1 | Symbols: | Homeodomain-like superfamily protein | chr1:6561335-6562684 REVERSE LENGTH=285
Locus_129_Transcript_10/10_Confidence_0.206_Length_1209	AT1G19000.1	45.71	280	124	6	58	852	15	281	4e-38	155	>AT1G19000.1 | Symbols: | Homeodomain-like superfamily protein | chr1:6561335-6562684 REVERSE LENGTH=285
Locus_130_Transcript_1/2_Confidence_1.000_Length_1719	AT3G05040.1	65.48	507	173	2	3	1520	684	1189	0	647	>AT3G05040.1 | Symbols: HST, HST1 | ARM repeat superfamily protein | chr3:1401479-1408095 REVERSE LENGTH=1202
Locus_130_Transcript_2/2_Confidence_1.000_Length_1715	AT3G05040.1	61.59	466	176	3	3	1394	684	1148	1e-157	553	>AT3G05040.1 | Symbols: HST, HST1 | ARM repeat superfamily protein | chr3:1401479-1408095 REVERSE LENGTH=1202
Locus_131_Transcript_1/7_Confidence_0.130_Length_183	AT5G59540.1	38.24	34	21	0	121	20	83	116	0.16	30.8	>AT5G59540.1 | Symbols: | 2-oxoglutarate (2OG) and Fe(II)-dependent oxygenase superfamily protein | chr5:23996293-23997576 REVERSE LENGTH=366
Locus_131_Transcript_2/7_Confidence_0.478_Length_768	AT1G12200.1	28.36	67	38	3	118	312	69	127	0.8	30.8	>AT1G12200.1 | Symbols: | Flavin-binding monooxygenase family protein | chr1:4137627-4139835 FORWARD LENGTH=465
Locus_131_Transcript_3/7_Confidence_0.435_Length_738	AT1G12200.1	28.36	67	38	3	92	286	69	127	0.75	30.8	>AT1G12200.1 | Symbols: | Flavin-binding monooxygenase family protein | chr1:4137627-4139835 FORWARD LENGTH=465
Locus_131_Transcript_4/7_Confidence_0.478_Length_764	AT4G04404.1	55	20	9	0	270	211	171	190	2.3	29.3	>AT4G04404.1 | Symbols: | C2H2 and C2HC zinc fingers superfamily protein | chr4:2166973-2167980 FORWARD LENGTH=230
Locus_131_Transcript_5/7_Confidence_0.348_Length_674	AT1G12200.1	28.36	67	38	3	28	222	69	127	0.65	30.8	>AT1G12200.1 | Symbols: | Flavin-binding monooxygenase family protein | chr1:4137627-4139835 FORWARD LENGTH=465
Locus_131_Transcript_6/7_Confidence_0.348_Length_650	AT1G12200.1	28.36	67	38	3	4	198	69	127	0.62	30.8	>AT1G12200.1 | Symbols: | Flavin-binding monooxygenase family protein | chr1:4137627-4139835 FORWARD LENGTH=465
Locus_131_Transcript_7/7_Confidence_0.478_Length_764	AT1G12200.1	28.36	67	38	3	118	312	69	127	0.79	30.8	>AT1G12200.1 | Symbols: | Flavin-binding monooxygenase family protein | chr1:4137627-4139835 FORWARD LENGTH=465
Locus_132_Transcript_1/10_Confidence_1.000_Length_173	AT1G65190.1	35.71	28	18	0	158	75	37	64	5.3	25.8	>AT1G65190.1 | Symbols: | Protein kinase superfamily protein | chr1:24216028-24217218 REVERSE LENGTH=396
Locus_132_Transcript_2/10_Confidence_0.222_Length_288	AT5G17930.1	39.02	41	23	1	171	49	679	717	4.1	26.2	>AT5G17930.1 | Symbols: | MIF4G domain-containing protein / MA3 domain-containing protein | chr5:5940131-5943952 REVERSE LENGTH=784
Locus_132_Transcript_3/10_Confidence_0.200_Length_304	AT5G17930.1	39.02	41	23	1	171	49	679	717	4	26.2	>AT5G17930.1 | Symbols: | MIF4G domain-containing protein / MA3 domain-containing protein | chr5:5940131-5943952 REVERSE LENGTH=784
Locus_132_Transcript_4/10_Confidence_0.156_Length_254	AT3G55750.1	91.04	67	6	0	201	1	7	73	2e-32	133	>AT3G55750.1 | Symbols: | Ribosomal protein L35Ae family protein | chr3:20698641-20699553 FORWARD LENGTH=111
Locus_132_Transcript_5/10_Confidence_0.200_Length_191	AT3G55750.1	77.78	18	4	0	191	138	94	111	0.21	30.4	>AT3G55750.1 | Symbols: | Ribosomal protein L35Ae family protein | chr3:20698641-20699553 FORWARD LENGTH=111
Locus_132_Transcript_6/10_Confidence_0.244_Length_468	AT3G55750.1	91.04	67	6	0	201	1	7	73	4e-32	133	>AT3G55750.1 | Symbols: | Ribosomal protein L35Ae family protein | chr3:20698641-20699553 FORWARD LENGTH=111
Locus_132_Transcript_7/10_Confidence_0.356_Length_311	AT5G17930.1	39.02	41	23	1	171	49	679	717	4	26.2	>AT5G17930.1 | Symbols: | MIF4G domain-containing protein / MA3 domain-containing protein | chr5:5940131-5943952 REVERSE LENGTH=784
Locus_132_Transcript_8/10_Confidence_0.178_Length_292	AT3G55750.1	91.04	67	6	0	201	1	7	73	2e-32	133	>AT3G55750.1 | Symbols: | Ribosomal protein L35Ae family protein | chr3:20698641-20699553 FORWARD LENGTH=111
Locus_132_Transcript_9/10_Confidence_0.244_Length_314	AT5G17930.1	39.02	41	23	1	171	49	679	717	4	26.2	>AT5G17930.1 | Symbols: | MIF4G domain-containing protein / MA3 domain-containing protein | chr5:5940131-5943952 REVERSE LENGTH=784
Locus_132_Transcript_10/10_Confidence_0.356_Length_311	AT5G17930.1	39.02	41	23	1	171	49	679	717	4	26.2	>AT5G17930.1 | Symbols: | MIF4G domain-containing protein / MA3 domain-containing protein | chr5:5940131-5943952 REVERSE LENGTH=784
Locus_133_Transcript_1/3_Confidence_0.286_Length_1262	AT3G54350.1	68.68	182	56	1	762	217	515	695	2e-67	253	>AT3G54350.1 | Symbols: emb1967 | Forkhead-associated (FHA) domain-containing protein | chr3:20122298-20126031 REVERSE LENGTH=702
Locus_133_Transcript_2/3_Confidence_0.714_Length_1424	AT3G54350.1	44.82	386	194	8	1329	217	314	695	6e-78	288	>AT3G54350.1 | Symbols: emb1967 | Forkhead-associated (FHA) domain-containing protein | chr3:20122298-20126031 REVERSE LENGTH=702
Locus_133_Transcript_3/3_Confidence_0.571_Length_2773	AT3G54350.1	44.82	386	194	8	1329	217	314	695	1e-77	288	>AT3G54350.1 | Symbols: emb1967 | Forkhead-associated (FHA) domain-containing protein | chr3:20122298-20126031 REVERSE LENGTH=702
Locus_134_Transcript_3/3_Confidence_0.526_Length_720	AT2G15580.1	57.5	80	30	2	685	446	121	196	8e-21	97.1	>AT2G15580.1 | Symbols: | RING/U-box superfamily protein | chr2:6797687-6798815 FORWARD LENGTH=196
Locus_135_Transcript_2/4_Confidence_0.333_Length_2240	AT5G26742.2	71.43	658	155	5	34	1962	2	641	0	833	>AT5G26742.2 | Symbols: emb1138 | DEAD box RNA helicase (RH3) | chr5:9285540-9288871 REVERSE LENGTH=748
Locus_135_Transcript_3/4_Confidence_0.278_Length_3040	AT5G26742.2	71.43	658	155	5	3007	1079	2	641	0	833	>AT5G26742.2 | Symbols: emb1138 | DEAD box RNA helicase (RH3) | chr5:9285540-9288871 REVERSE LENGTH=748
Locus_135_Transcript_4/4_Confidence_0.278_Length_3040	AT5G26742.2	71.43	658	155	5	34	1962	2	641	0	833	>AT5G26742.2 | Symbols: emb1138 | DEAD box RNA helicase (RH3) | chr5:9285540-9288871 REVERSE LENGTH=748
Locus_136_Transcript_1/34_Confidence_1.000_Length_114	AT3G49500.1	38.71	31	19	0	10	102	1081	1111	7	25.4	>AT3G49500.1 | Symbols: RDR6, SGS2, SDE1 | RNA-dependent RNA polymerase 6 | chr3:18349193-18353205 REVERSE LENGTH=1196
Locus_136_Transcript_2/34_Confidence_1.000_Length_115	AT2G06990.1	47.83	23	12	0	115	47	550	572	1.4	27.7	>AT2G06990.1 | Symbols: HEN2 | RNA helicase, ATP-dependent, SK12/DOB1 protein | chr2:2895135-2900909 FORWARD LENGTH=995
Locus_136_Transcript_3/34_Confidence_1.000_Length_119	AT5G08415.1	45.83	48	14	3	108	1	49	96	0.015	34.3	>AT5G08415.1 | Symbols: | Radical SAM superfamily protein | chr5:2710983-2713101 REVERSE LENGTH=394
Locus_136_Transcript_4/34_Confidence_1.000_Length_212	AT4G20910.1	37.21	43	25	1	192	70	576	618	0.17	30.8	>AT4G20910.1 | Symbols: HEN1, CRM2 | double-stranded RNA binding protein-related / DsRBD protein-related | chr4:11186264-11190575 REVERSE LENGTH=942
Locus_136_Transcript_5/34_Confidence_1.000_Length_133	AT5G08415.1	90.7	43	4	0	131	3	265	307	8e-17	81.6	>AT5G08415.1 | Symbols: | Radical SAM superfamily protein | chr5:2710983-2713101 REVERSE LENGTH=394
Locus_136_Transcript_6/34_Confidence_1.000_Length_139	AT3G48050.1	32.56	43	29	0	134	6	1472	1514	2.4	26.9	>AT3G48050.1 | Symbols: | BAH domain ;TFIIS helical bundle-like domain | chr3:17734270-17739412 REVERSE LENGTH=1613
Locus_136_Transcript_7/34_Confidence_1.000_Length_308	AT5G56890.1	38.24	34	21	0	141	242	1080	1113	2.3	26.9	>AT5G56890.1 | Symbols: | Protein kinase superfamily protein | chr5:23010801-23015559 REVERSE LENGTH=1113
Locus_136_Transcript_8/34_Confidence_1.000_Length_138	AT2G29970.1	43.48	23	13	0	86	18	928	950	9	25	>AT2G29970.1 | Symbols: | Double Clp-N motif-containing P-loop nucleoside triphosphate hydrolases superfamily protein | chr2:12776601-12779784 FORWARD LENGTH=1002
Locus_136_Transcript_9/34_Confidence_1.000_Length_166	AT3G04110.1	41.67	36	17	2	151	44	195	226	2.4	26.9	>AT3G04110.1 | Symbols: GLR1, ATGLR1.1, GLR1.1 | glutamate receptor 1.1 | chr3:1077361-1080236 FORWARD LENGTH=808
Locus_136_Transcript_10/34_Confidence_1.000_Length_397	AT4G28110.1	44.83	29	16	0	144	230	106	134	0.87	28.9	>AT4G28110.1 | Symbols: AtMYB41, MYB41 | myb domain protein 41 | chr4:13968166-13969384 REVERSE LENGTH=282
Locus_136_Transcript_12/34_Confidence_1.000_Length_115	AT2G06990.1	47.83	23	12	0	1	69	550	572	1.4	27.7	>AT2G06990.1 | Symbols: HEN2 | RNA helicase, ATP-dependent, SK12/DOB1 protein | chr2:2895135-2900909 FORWARD LENGTH=995
Locus_136_Transcript_13/34_Confidence_1.000_Length_168	AT2G32320.2	34.29	35	23	0	2	106	123	157	7	25.4	>AT2G32320.2 | Symbols: | tRNAHis guanylyltransferase | chr2:13727938-13731428 FORWARD LENGTH=537
Locus_136_Transcript_14/34_Confidence_1.000_Length_233	AT1G01690.1	58.7	46	19	0	45	182	124	169	6e-10	58.9	>AT1G01690.1 | Symbols: ATPRD3, PRD3 | putative recombination initiation defects 3 | chr1:249242-252221 FORWARD LENGTH=449
Locus_136_Transcript_15/34_Confidence_1.000_Length_233	AT1G01690.1	58.7	46	19	0	189	52	124	169	6e-10	58.9	>AT1G01690.1 | Symbols: ATPRD3, PRD3 | putative recombination initiation defects 3 | chr1:249242-252221 FORWARD LENGTH=449
Locus_136_Transcript_16/34_Confidence_1.000_Length_138	AT2G29970.1	43.48	23	13	0	53	121	928	950	9	25	>AT2G29970.1 | Symbols: | Double Clp-N motif-containing P-loop nucleoside triphosphate hydrolases superfamily protein | chr2:12776601-12779784 FORWARD LENGTH=1002
Locus_136_Transcript_17/34_Confidence_1.000_Length_168	AT2G32320.2	34.29	35	23	0	167	63	123	157	7	25.4	>AT2G32320.2 | Symbols: | tRNAHis guanylyltransferase | chr2:13727938-13731428 FORWARD LENGTH=537
Locus_136_Transcript_18/34_Confidence_1.000_Length_397	AT4G28110.1	44.83	29	16	0	254	168	106	134	0.87	28.9	>AT4G28110.1 | Symbols: AtMYB41, MYB41 | myb domain protein 41 | chr4:13968166-13969384 REVERSE LENGTH=282
Locus_136_Transcript_20/34_Confidence_1.000_Length_355	AT3G04400.1	24.76	105	74	3	347	48	35	139	0.63	28.9	>AT3G04400.1 | Symbols: emb2171 | Ribosomal protein L14p/L23e family protein | chr3:1167339-1168308 FORWARD LENGTH=140
Locus_136_Transcript_21/34_Confidence_1.000_Length_133	AT5G08415.1	90.7	43	4	0	3	131	265	307	8e-17	81.6	>AT5G08415.1 | Symbols: | Radical SAM superfamily protein | chr5:2710983-2713101 REVERSE LENGTH=394
Locus_136_Transcript_22/34_Confidence_1.000_Length_119	AT5G08415.1	45.83	48	14	3	12	119	49	96	0.015	34.3	>AT5G08415.1 | Symbols: | Radical SAM superfamily protein | chr5:2710983-2713101 REVERSE LENGTH=394
Locus_136_Transcript_23/34_Confidence_1.000_Length_139	AT3G48050.1	32.56	43	29	0	6	134	1472	1514	2.4	26.9	>AT3G48050.1 | Symbols: | BAH domain ;TFIIS helical bundle-like domain | chr3:17734270-17739412 REVERSE LENGTH=1613
Locus_136_Transcript_24/34_Confidence_1.000_Length_355	AT3G04400.1	24.76	105	74	3	9	308	35	139	0.63	28.9	>AT3G04400.1 | Symbols: emb2171 | Ribosomal protein L14p/L23e family protein | chr3:1167339-1168308 FORWARD LENGTH=140
Locus_136_Transcript_25/34_Confidence_0.076_Length_3100	AT3G50370.1	38.54	999	519	27	3087	181	736	1669	1e-124	444	>AT3G50370.1 | Symbols: | unknown protein; FUNCTIONS IN: molecular_function unknown; INVOLVED IN: biological_process unknown; LOCATED IN: cellular_component unknown; EXPRESSED IN: 26 plant structures; EXPRESSED DURING: 15 growth stages; Has 27734 Blast hits to 16708 proteins in 1259 species: Archae - 81; Bacteria - 3434; Metazoa - 10876; Fungi - 2514; Plants - 987; Viruses - 212; Other Eukaryotes…
Locus_136_Transcript_26/34_Confidence_0.030_Length_1028	AT5G08415.1	88.8	250	28	0	1000	251	138	387	4e-133	468	>AT5G08415.1 | Symbols: | Radical SAM superfamily protein | chr5:2710983-2713101 REVERSE LENGTH=394
Locus_136_Transcript_27/34_Confidence_0.061_Length_1365	AT5G08415.1	80.29	345	58	1	81	1115	53	387	1e-159	559	>AT5G08415.1 | Symbols: | Radical SAM superfamily protein | chr5:2710983-2713101 REVERSE LENGTH=394
Locus_136_Transcript_28/34_Confidence_0.015_Length_1270	AT1G77010.1	55.22	134	60	0	741	1142	556	689	6e-35	145	>AT1G77010.1 | Symbols: | Pentatricopeptide repeat (PPR) superfamily protein | chr1:28942710-28944797 FORWARD LENGTH=695
Locus_136_Transcript_29/34_Confidence_0.066_Length_1667	AT1G77010.1	55.22	134	60	0	927	526	556	689	8e-35	145	>AT1G77010.1 | Symbols: | Pentatricopeptide repeat (PPR) superfamily protein | chr1:28942710-28944797 FORWARD LENGTH=695
Locus_136_Transcript_30/34_Confidence_0.167_Length_2483	AT2G06990.1	77.56	450	99	2	2481	1138	227	676	0	645	>AT2G06990.1 | Symbols: HEN2 | RNA helicase, ATP-dependent, SK12/DOB1 protein | chr2:2895135-2900909 FORWARD LENGTH=995
Locus_136_Transcript_31/34_Confidence_0.076_Length_2912	AT3G50370.1	41.4	529	266	12	14	1555	736	1235	9e-72	268	>AT3G50370.1 | Symbols: | unknown protein; FUNCTIONS IN: molecular_function unknown; INVOLVED IN: biological_process unknown; LOCATED IN: cellular_component unknown; EXPRESSED IN: 26 plant structures; EXPRESSED DURING: 15 growth stages; Has 27734 Blast hits to 16708 proteins in 1259 species: Archae - 81; Bacteria - 3434; Metazoa - 10876; Fungi - 2514; Plants - 987; Viruses - 212; Other Eukaryotes…
Locus_136_Transcript_32/34_Confidence_0.020_Length_1125	AT3G50370.1	46.64	283	118	9	1002	181	1411	1669	2e-48	189	>AT3G50370.1 | Symbols: | unknown protein; FUNCTIONS IN: molecular_function unknown; INVOLVED IN: biological_process unknown; LOCATED IN: cellular_component unknown; EXPRESSED IN: 26 plant structures; EXPRESSED DURING: 15 growth stages; Has 27734 Blast hits to 16708 proteins in 1259 species: Archae - 81; Bacteria - 3434; Metazoa - 10876; Fungi - 2514; Plants - 987; Viruses - 212; Other Eukaryotes…
Locus_136_Transcript_33/34_Confidence_0.167_Length_2635	AT2G06990.1	77.56	450	99	2	3	1346	227	676	0	645	>AT2G06990.1 | Symbols: HEN2 | RNA helicase, ATP-dependent, SK12/DOB1 protein | chr2:2895135-2900909 FORWARD LENGTH=995
Locus_136_Transcript_34/34_Confidence_0.071_Length_719	AT2G06990.1	83.24	179	30	0	718	182	817	995	8e-82	299	>AT2G06990.1 | Symbols: HEN2 | RNA helicase, ATP-dependent, SK12/DOB1 protein | chr2:2895135-2900909 FORWARD LENGTH=995
Locus_137_Transcript_2/12_Confidence_1.000_Length_148	AT1G24706.2	34.21	38	17	1	10	123	1035	1064	5.2	25.8	>AT1G24706.2 | Symbols: THO2 | THO2 | chr1:8742210-8755250 FORWARD LENGTH=1823
Locus_137_Transcript_3/12_Confidence_0.138_Length_1301	AT2G30530.1	53.85	221	76	3	792	130	172	366	2e-61	201	>AT2G30530.1 | Symbols: | unknown protein; LOCATED IN: cellular_component unknown; EXPRESSED IN: 25 plant structures; EXPRESSED DURING: 15 growth stages; BEST Arabidopsis thaliana protein match is: unknown protein (TAIR:AT5G01970.1); Has 5513 Blast hits to 872 proteins in 154 species: Archae - 0; Bacteria - 30; Metazoa - 615; Fungi - 144; Plants - 149; Viruses - 12; Other Eukaryotes - 4563 (sourc…
Locus_137_Transcript_4/12_Confidence_0.207_Length_290	AT3G61110.1	90.62	32	3	0	3	98	54	85	2e-13	70.1	>AT3G61110.1 | Symbols: ARS27A, RS27A | ribosomal protein S27 | chr3:22611710-22612632 FORWARD LENGTH=86
Locus_137_Transcript_5/12_Confidence_0.207_Length_290	AT3G61110.1	68.75	32	10	0	288	193	54	85	1e-08	54.3	>AT3G61110.1 | Symbols: ARS27A, RS27A | ribosomal protein S27 | chr3:22611710-22612632 FORWARD LENGTH=86
Locus_137_Transcript_6/12_Confidence_0.138_Length_1213	AT2G30530.1	49.83	297	120	6	1002	130	93	366	2e-64	243	>AT2G30530.1 | Symbols: | unknown protein; LOCATED IN: cellular_component unknown; EXPRESSED IN: 25 plant structures; EXPRESSED DURING: 15 growth stages; BEST Arabidopsis thaliana protein match is: unknown protein (TAIR:AT5G01970.1); Has 5513 Blast hits to 872 proteins in 154 species: Archae - 0; Bacteria - 30; Metazoa - 615; Fungi - 144; Plants - 149; Viruses - 12; Other Eukaryotes - 4563 (sourc…
Locus_137_Transcript_7/12_Confidence_0.138_Length_1213	AT2G30530.1	49.83	297	120	6	212	1084	93	366	2e-64	243	>AT2G30530.1 | Symbols: | unknown protein; LOCATED IN: cellular_component unknown; EXPRESSED IN: 25 plant structures; EXPRESSED DURING: 15 growth stages; BEST Arabidopsis thaliana protein match is: unknown protein (TAIR:AT5G01970.1); Has 5513 Blast hits to 872 proteins in 154 species: Archae - 0; Bacteria - 30; Metazoa - 615; Fungi - 144; Plants - 149; Viruses - 12; Other Eukaryotes - 4563 (sourc…
Locus_137_Transcript_8/12_Confidence_0.069_Length_854	AT2G30530.1	55.88	204	70	2	741	130	183	366	7e-52	200	>AT2G30530.1 | Symbols: | unknown protein; LOCATED IN: cellular_component unknown; EXPRESSED IN: 25 plant structures; EXPRESSED DURING: 15 growth stages; BEST Arabidopsis thaliana protein match is: unknown protein (TAIR:AT5G01970.1); Has 5513 Blast hits to 872 proteins in 154 species: Archae - 0; Bacteria - 30; Metazoa - 615; Fungi - 144; Plants - 149; Viruses - 12; Other Eukaryotes - 4563 (sourc…
Locus_137_Transcript_9/12_Confidence_0.207_Length_286	AT3G61110.1	68.75	32	10	0	284	189	54	85	1e-08	54.3	>AT3G61110.1 | Symbols: ARS27A, RS27A | ribosomal protein S27 | chr3:22611710-22612632 FORWARD LENGTH=86
Locus_137_Transcript_10/12_Confidence_0.207_Length_286	AT3G61110.1	90.62	32	3	0	3	98	54	85	2e-13	70.1	>AT3G61110.1 | Symbols: ARS27A, RS27A | ribosomal protein S27 | chr3:22611710-22612632 FORWARD LENGTH=86
Locus_137_Transcript_12/12_Confidence_0.207_Length_286	AT3G61110.1	90.62	32	3	0	3	98	54	85	2e-13	70.1	>AT3G61110.1 | Symbols: ARS27A, RS27A | ribosomal protein S27 | chr3:22611710-22612632 FORWARD LENGTH=86
Locus_138_Transcript_1/10_Confidence_0.278_Length_2725	AT4G24690.1	42.35	366	180	9	1213	2238	200	558	2e-71	267	>AT4G24690.1 | Symbols: | ubiquitin-associated (UBA)/TS-N domain-containing protein / octicosapeptide/Phox/Bemp1 (PB1) domain-containing protein | chr4:12741191-12744202 FORWARD LENGTH=704
Locus_138_Transcript_2/10_Confidence_0.417_Length_5098	AT4G24690.1	41.07	521	227	13	1213	2685	200	670	4e-96	350	>AT4G24690.1 | Symbols: | ubiquitin-associated (UBA)/TS-N domain-containing protein / octicosapeptide/Phox/Bemp1 (PB1) domain-containing protein | chr4:12741191-12744202 FORWARD LENGTH=704
Locus_138_Transcript_3/10_Confidence_0.250_Length_1150	AT4G24690.1	63.03	119	42	1	591	235	586	702	2e-36	150	>AT4G24690.1 | Symbols: | ubiquitin-associated (UBA)/TS-N domain-containing protein / octicosapeptide/Phox/Bemp1 (PB1) domain-containing protein | chr4:12741191-12744202 FORWARD LENGTH=704
Locus_138_Transcript_4/10_Confidence_0.222_Length_642	AT4G24690.1	65.74	108	37	0	558	235	595	702	4e-35	144	>AT4G24690.1 | Symbols: | ubiquitin-associated (UBA)/TS-N domain-containing protein / octicosapeptide/Phox/Bemp1 (PB1) domain-containing protein | chr4:12741191-12744202 FORWARD LENGTH=704
Locus_138_Transcript_5/10_Confidence_0.083_Length_440	AT4G24690.1	70.97	31	9	0	114	206	672	702	2e-05	45.1	>AT4G24690.1 | Symbols: | ubiquitin-associated (UBA)/TS-N domain-containing protein / octicosapeptide/Phox/Bemp1 (PB1) domain-containing protein | chr4:12741191-12744202 FORWARD LENGTH=704
Locus_138_Transcript_6/10_Confidence_0.083_Length_440	AT4G24690.1	70.97	31	9	0	327	235	672	702	2e-05	45.1	>AT4G24690.1 | Symbols: | ubiquitin-associated (UBA)/TS-N domain-containing protein / octicosapeptide/Phox/Bemp1 (PB1) domain-containing protein | chr4:12741191-12744202 FORWARD LENGTH=704
Locus_138_Transcript_7/10_Confidence_0.361_Length_3015	AT4G24690.1	42.86	553	236	13	1213	2781	200	702	4e-109	392	>AT4G24690.1 | Symbols: | ubiquitin-associated (UBA)/TS-N domain-containing protein / octicosapeptide/Phox/Bemp1 (PB1) domain-containing protein | chr4:12741191-12744202 FORWARD LENGTH=704
Locus_138_Transcript_8/10_Confidence_0.361_Length_3015	AT4G24690.1	42.86	553	236	13	1803	235	200	702	4e-109	392	>AT4G24690.1 | Symbols: | ubiquitin-associated (UBA)/TS-N domain-containing protein / octicosapeptide/Phox/Bemp1 (PB1) domain-containing protein | chr4:12741191-12744202 FORWARD LENGTH=704
Locus_138_Transcript_9/10_Confidence_0.167_Length_2453	AT4G24690.1	42.35	366	180	9	1213	2238	200	558	2e-71	267	>AT4G24690.1 | Symbols: | ubiquitin-associated (UBA)/TS-N domain-containing protein / octicosapeptide/Phox/Bemp1 (PB1) domain-containing protein | chr4:12741191-12744202 FORWARD LENGTH=704
Locus_138_Transcript_10/10_Confidence_0.361_Length_3015	AT4G24690.1	42.86	553	236	13	1803	235	200	702	4e-109	392	>AT4G24690.1 | Symbols: | ubiquitin-associated (UBA)/TS-N domain-containing protein / octicosapeptide/Phox/Bemp1 (PB1) domain-containing protein | chr4:12741191-12744202 FORWARD LENGTH=704
Locus_139_Transcript_1/12_Confidence_1.000_Length_107	AT5G53900.2	91.43	35	3	0	3	107	112	146	5e-15	75.9	>AT5G53900.2 | Symbols: | Serine/threonine-protein kinase WNK (With No Lysine)-related | chr5:21881375-21883133 REVERSE LENGTH=377
Locus_139_Transcript_2/12_Confidence_1.000_Length_233	AT1G76460.1	66.67	15	5	0	141	185	95	109	3.1	26.6	>AT1G76460.1 | Symbols: | RNA-binding (RRM/RBD/RNP motifs) family protein | chr1:28686932-28688506 REVERSE LENGTH=285
Locus_139_Transcript_3/12_Confidence_0.121_Length_1177	AT5G53900.2	77.48	111	18	3	970	659	1	111	1e-59	171	>AT5G53900.2 | Symbols: | Serine/threonine-protein kinase WNK (With No Lysine)-related | chr5:21881375-21883133 REVERSE LENGTH=377
Locus_139_Transcript_4/12_Confidence_0.043_Length_585	AT5G53900.2	63.83	188	47	7	584	27	138	306	1e-50	195	>AT5G53900.2 | Symbols: | Serine/threonine-protein kinase WNK (With No Lysine)-related | chr5:21881375-21883133 REVERSE LENGTH=377
Locus_139_Transcript_5/12_Confidence_0.017_Length_351	AT5G53900.2	46.36	110	43	6	350	27	211	306	7e-11	62	>AT5G53900.2 | Symbols: | Serine/threonine-protein kinase WNK (With No Lysine)-related | chr5:21881375-21883133 REVERSE LENGTH=377
Locus_139_Transcript_6/12_Confidence_0.034_Length_898	AT5G53900.2	52.17	69	20	3	522	716	317	376	4e-10	62	>AT5G53900.2 | Symbols: | Serine/threonine-protein kinase WNK (With No Lysine)-related | chr5:21881375-21883133 REVERSE LENGTH=377
Locus_139_Transcript_7/12_Confidence_0.095_Length_3079	AT5G61240.2	83.44	320	40	1	1836	2756	20	339	3e-136	483	>AT5G61240.2 | Symbols: | Leucine-rich repeat (LRR) family protein | chr5:24629485-24631958 FORWARD LENGTH=339
Locus_139_Transcript_8/12_Confidence_0.017_Length_463	AT5G53900.2	52.17	69	20	3	377	183	317	376	1e-10	62	>AT5G53900.2 | Symbols: | Serine/threonine-protein kinase WNK (With No Lysine)-related | chr5:21881375-21883133 REVERSE LENGTH=377
Locus_139_Transcript_9/12_Confidence_0.095_Length_3079	AT5G61240.2	83.44	320	40	1	1836	2756	20	339	3e-136	483	>AT5G61240.2 | Symbols: | Leucine-rich repeat (LRR) family protein | chr5:24629485-24631958 FORWARD LENGTH=339
Locus_139_Transcript_10/12_Confidence_0.164_Length_1168	AT5G53900.2	60.99	323	100	10	201	1142	1	306	1e-90	329	>AT5G53900.2 | Symbols: | Serine/threonine-protein kinase WNK (With No Lysine)-related | chr5:21881375-21883133 REVERSE LENGTH=377
Locus_139_Transcript_11/12_Confidence_0.052_Length_1758	AT5G61240.2	83.44	320	40	1	1244	324	20	339	2e-136	483	>AT5G61240.2 | Symbols: | Leucine-rich repeat (LRR) family protein | chr5:24629485-24631958 FORWARD LENGTH=339
Locus_139_Transcript_12/12_Confidence_0.164_Length_1168	AT5G53900.2	60.99	323	100	10	201	1142	1	306	1e-90	329	>AT5G53900.2 | Symbols: | Serine/threonine-protein kinase WNK (With No Lysine)-related | chr5:21881375-21883133 REVERSE LENGTH=377
Locus_140_Transcript_1/10_Confidence_0.056_Length_310	AT5G48360.1	35.56	45	29	0	67	201	41	85	3.1	26.6	>AT5G48360.1 | Symbols: | Actin-binding FH2 (formin homology 2) family protein | chr5:19595716-19598331 FORWARD LENGTH=782
Locus_140_Transcript_2/10_Confidence_0.363_Length_1222	AT2G45960.3	52.87	157	73	1	913	446	8	164	5e-38	155	>AT2G45960.3 | Symbols: PIP1B, TMP-A, ATHH2, PIP1;2 | plasma membrane intrinsic protein 1B | chr2:18910450-18911744 FORWARD LENGTH=301
Locus_140_Transcript_3/10_Confidence_0.185_Length_319	AT4G23400.1	85.85	106	15	0	2	319	69	174	6e-44	171	>AT4G23400.1 | Symbols: PIP1D, PIP1;5 | plasma membrane intrinsic protein 1;5 | chr4:12220792-12222155 FORWARD LENGTH=287
Locus_140_Transcript_4/10_Confidence_0.282_Length_873	AT4G00430.1	91.51	106	9	0	871	554	60	165	7e-52	200	>AT4G00430.1 | Symbols: TMP-C, PIP1;4, PIP1E | plasma membrane intrinsic protein 1;4 | chr4:186143-187531 REVERSE LENGTH=287
Locus_140_Transcript_5/10_Confidence_0.323_Length_944	AT2G45960.3	52.5	160	75	1	922	446	5	164	1e-38	157	>AT2G45960.3 | Symbols: PIP1B, TMP-A, ATHH2, PIP1;2 | plasma membrane intrinsic protein 1B | chr2:18910450-18911744 FORWARD LENGTH=301
Locus_140_Transcript_6/10_Confidence_0.121_Length_248	AT4G00430.1	97.56	82	2	0	2	247	69	150	7e-42	164	>AT4G00430.1 | Symbols: TMP-C, PIP1;4, PIP1E | plasma membrane intrinsic protein 1;4 | chr4:186143-187531 REVERSE LENGTH=287
Locus_140_Transcript_7/10_Confidence_0.387_Length_765	AT4G00430.1	91.51	106	9	0	763	446	60	165	6e-52	200	>AT4G00430.1 | Symbols: TMP-C, PIP1;4, PIP1E | plasma membrane intrinsic protein 1;4 | chr4:186143-187531 REVERSE LENGTH=287
Locus_140_Transcript_8/10_Confidence_0.468_Length_1114	AT2G45960.3	53.16	158	73	1	916	446	7	164	2e-38	156	>AT2G45960.3 | Symbols: PIP1B, TMP-A, ATHH2, PIP1;2 | plasma membrane intrinsic protein 1B | chr2:18910450-18911744 FORWARD LENGTH=301
Locus_140_Transcript_9/10_Confidence_0.298_Length_669	AT4G23400.1	85.14	74	11	0	667	446	92	165	2e-26	115	>AT4G23400.1 | Symbols: PIP1D, PIP1;5 | plasma membrane intrinsic protein 1;5 | chr4:12220792-12222155 FORWARD LENGTH=287
Locus_140_Transcript_10/10_Confidence_0.185_Length_319	AT4G23400.1	85.85	106	15	0	2	319	69	174	6e-44	171	>AT4G23400.1 | Symbols: PIP1D, PIP1;5 | plasma membrane intrinsic protein 1;5 | chr4:12220792-12222155 FORWARD LENGTH=287
Locus_141_Transcript_1/7_Confidence_0.200_Length_425	AT5G13490.1	92.31	117	9	0	3	353	269	385	5e-51	196	>AT5G13490.1 | Symbols: AAC2 | ADP/ATP carrier 2 | chr5:4336034-4337379 FORWARD LENGTH=385
Locus_141_Transcript_2/7_Confidence_0.211_Length_456	AT5G13490.1	92.31	117	9	0	3	353	269	385	6e-51	196	>AT5G13490.1 | Symbols: AAC2 | ADP/ATP carrier 2 | chr5:4336034-4337379 FORWARD LENGTH=385
Locus_141_Transcript_3/7_Confidence_0.211_Length_484	AT5G13490.1	92.37	118	9	0	457	104	268	385	1e-51	198	>AT5G13490.1 | Symbols: AAC2 | ADP/ATP carrier 2 | chr5:4336034-4337379 FORWARD LENGTH=385
Locus_141_Transcript_4/7_Confidence_0.267_Length_426	AT5G13490.1	91.01	89	8	0	3	269	269	357	1e-41	164	>AT5G13490.1 | Symbols: AAC2 | ADP/ATP carrier 2 | chr5:4336034-4337379 FORWARD LENGTH=385
Locus_141_Transcript_5/7_Confidence_0.133_Length_355	AT3G08580.1	92.86	84	6	0	355	104	298	381	5e-33	135	>AT3G08580.1 | Symbols: AAC1 | ADP/ATP carrier 1 | chr3:2605706-2607030 REVERSE LENGTH=381
Locus_141_Transcript_6/7_Confidence_0.244_Length_421	AT5G13490.1	92.31	117	9	0	3	353	269	385	5e-51	196	>AT5G13490.1 | Symbols: AAC2 | ADP/ATP carrier 2 | chr5:4336034-4337379 FORWARD LENGTH=385
Locus_141_Transcript_7/7_Confidence_0.100_Length_216	AT5G13490.1	97.3	37	1	0	214	104	349	385	4e-08	52.8	>AT5G13490.1 | Symbols: AAC2 | ADP/ATP carrier 2 | chr5:4336034-4337379 FORWARD LENGTH=385
Locus_142_Transcript_1/10_Confidence_0.469_Length_2785	AT3G54000.1	33.12	154	67	5	240	680	228	352	8e-09	59.7	>AT3G54000.1 | Symbols: | CONTAINS InterPro DOMAIN/s: Uncharacterised conserved protein UCP022260 (InterPro:IPR016802); Has 94 Blast hits to 94 proteins in 14 species: Archae - 0; Bacteria - 0; Metazoa - 0; Fungi - 0; Plants - 94; Viruses - 0; Other Eukaryotes - 0 (source: NCBI BLink). | chr3:19996757-19998197 FORWARD LENGTH=352
Locus_142_Transcript_2/10_Confidence_0.312_Length_1913	AT3G54000.1	33.12	154	67	5	240	680	228	352	5e-09	59.7	>AT3G54000.1 | Symbols: | CONTAINS InterPro DOMAIN/s: Uncharacterised conserved protein UCP022260 (InterPro:IPR016802); Has 94 Blast hits to 94 proteins in 14 species: Archae - 0; Bacteria - 0; Metazoa - 0; Fungi - 0; Plants - 94; Viruses - 0; Other Eukaryotes - 0 (source: NCBI BLink). | chr3:19996757-19998197 FORWARD LENGTH=352
Locus_142_Transcript_4/10_Confidence_0.312_Length_1915	AT3G54000.1	33.12	154	67	5	240	680	228	352	5e-09	59.7	>AT3G54000.1 | Symbols: | CONTAINS InterPro DOMAIN/s: Uncharacterised conserved protein UCP022260 (InterPro:IPR016802); Has 94 Blast hits to 94 proteins in 14 species: Archae - 0; Bacteria - 0; Metazoa - 0; Fungi - 0; Plants - 94; Viruses - 0; Other Eukaryotes - 0 (source: NCBI BLink). | chr3:19996757-19998197 FORWARD LENGTH=352
Locus_142_Transcript_6/10_Confidence_0.094_Length_596	AT2G39870.1	43.59	117	49	4	215	556	50	152	1e-07	52.8	>AT2G39870.1 | Symbols: | unknown protein; BEST Arabidopsis thaliana protein match is: unknown protein (TAIR:AT3G55690.1); Has 73 Blast hits to 71 proteins in 14 species: Archae - 0; Bacteria - 0; Metazoa - 2; Fungi - 2; Plants - 69; Viruses - 0; Other Eukaryotes - 0 (source: NCBI BLink). | chr2:16643697-16644950 FORWARD LENGTH=330
Locus_142_Transcript_7/10_Confidence_0.312_Length_1902	AT3G54000.1	33.12	154	67	5	240	680	228	352	5e-09	59.7	>AT3G54000.1 | Symbols: | CONTAINS InterPro DOMAIN/s: Uncharacterised conserved protein UCP022260 (InterPro:IPR016802); Has 94 Blast hits to 94 proteins in 14 species: Archae - 0; Bacteria - 0; Metazoa - 0; Fungi - 0; Plants - 94; Viruses - 0; Other Eukaryotes - 0 (source: NCBI BLink). | chr3:19996757-19998197 FORWARD LENGTH=352
Locus_142_Transcript_8/10_Confidence_0.250_Length_1448	AT3G54000.1	33.12	154	67	5	240	680	228	352	4e-09	59.7	>AT3G54000.1 | Symbols: | CONTAINS InterPro DOMAIN/s: Uncharacterised conserved protein UCP022260 (InterPro:IPR016802); Has 94 Blast hits to 94 proteins in 14 species: Archae - 0; Bacteria - 0; Metazoa - 0; Fungi - 0; Plants - 94; Viruses - 0; Other Eukaryotes - 0 (source: NCBI BLink). | chr3:19996757-19998197 FORWARD LENGTH=352
Locus_142_Transcript_9/10_Confidence_0.375_Length_2506	AT3G54000.1	33.12	154	67	5	1662	1222	228	352	7e-09	59.7	>AT3G54000.1 | Symbols: | CONTAINS InterPro DOMAIN/s: Uncharacterised conserved protein UCP022260 (InterPro:IPR016802); Has 94 Blast hits to 94 proteins in 14 species: Archae - 0; Bacteria - 0; Metazoa - 0; Fungi - 0; Plants - 94; Viruses - 0; Other Eukaryotes - 0 (source: NCBI BLink). | chr3:19996757-19998197 FORWARD LENGTH=352
Locus_142_Transcript_10/10_Confidence_0.250_Length_1448	AT3G54000.1	33.12	154	67	5	240	680	228	352	4e-09	59.7	>AT3G54000.1 | Symbols: | CONTAINS InterPro DOMAIN/s: Uncharacterised conserved protein UCP022260 (InterPro:IPR016802); Has 94 Blast hits to 94 proteins in 14 species: Archae - 0; Bacteria - 0; Metazoa - 0; Fungi - 0; Plants - 94; Viruses - 0; Other Eukaryotes - 0 (source: NCBI BLink). | chr3:19996757-19998197 FORWARD LENGTH=352
Locus_143_Transcript_1/2_Confidence_1.000_Length_1893	AT3G10490.2	44.37	426	190	10	1468	332	22	447	3e-84	309	>AT3G10490.2 | Symbols: ANAC052, NAC052 | NAC domain containing protein 52 | chr3:3268075-3270608 FORWARD LENGTH=451
Locus_143_Transcript_2/2_Confidence_1.000_Length_1127	AT5G04410.1	65.35	202	68	2	699	100	5	206	8e-76	280	>AT5G04410.1 | Symbols: NAC2, anac078 | NAC domain containing protein 2 | chr5:1243980-1246416 FORWARD LENGTH=567
Locus_144_Transcript_1/10_Confidence_0.273_Length_788	AT2G20280.1	81.1	127	23	1	159	536	1	127	2e-49	192	>AT2G20280.1 | Symbols: | Zinc finger C-x8-C-x5-C-x3-H type family protein | chr2:8740054-8742349 REVERSE LENGTH=371
Locus_144_Transcript_2/10_Confidence_0.364_Length_1304	AT2G20280.1	82.04	206	35	2	159	770	1	206	1e-92	337	>AT2G20280.1 | Symbols: | Zinc finger C-x8-C-x5-C-x3-H type family protein | chr2:8740054-8742349 REVERSE LENGTH=371
Locus_144_Transcript_3/10_Confidence_0.364_Length_814	AT2G20280.1	81.94	216	37	2	656	15	1	216	2e-97	351	>AT2G20280.1 | Symbols: | Zinc finger C-x8-C-x5-C-x3-H type family protein | chr2:8740054-8742349 REVERSE LENGTH=371
Locus_144_Transcript_4/10_Confidence_0.364_Length_842	AT2G20280.1	80.27	223	41	3	159	818	1	223	8e-98	353	>AT2G20280.1 | Symbols: | Zinc finger C-x8-C-x5-C-x3-H type family protein | chr2:8740054-8742349 REVERSE LENGTH=371
Locus_144_Transcript_5/10_Confidence_0.227_Length_623	AT2G20280.1	78.29	152	31	2	159	608	1	152	1e-58	222	>AT2G20280.1 | Symbols: | Zinc finger C-x8-C-x5-C-x3-H type family protein | chr2:8740054-8742349 REVERSE LENGTH=371
Locus_144_Transcript_6/10_Confidence_0.318_Length_735	AT2G20280.1	78.49	172	35	2	159	668	1	172	2e-69	258	>AT2G20280.1 | Symbols: | Zinc finger C-x8-C-x5-C-x3-H type family protein | chr2:8740054-8742349 REVERSE LENGTH=371
Locus_144_Transcript_7/10_Confidence_0.364_Length_1961	AT2G20280.1	70.03	367	105	4	1803	712	1	365	7e-126	447	>AT2G20280.1 | Symbols: | Zinc finger C-x8-C-x5-C-x3-H type family protein | chr2:8740054-8742349 REVERSE LENGTH=371
Locus_144_Transcript_8/10_Confidence_0.364_Length_1961	AT2G20280.1	70.03	367	105	4	159	1250	1	365	7e-126	447	>AT2G20280.1 | Symbols: | Zinc finger C-x8-C-x5-C-x3-H type family protein | chr2:8740054-8742349 REVERSE LENGTH=371
Locus_144_Transcript_9/10_Confidence_0.182_Length_1390	AT2G20280.1	64.16	226	78	2	1386	712	142	365	1e-64	244	>AT2G20280.1 | Symbols: | Zinc finger C-x8-C-x5-C-x3-H type family protein | chr2:8740054-8742349 REVERSE LENGTH=371
Locus_144_Transcript_10/10_Confidence_0.364_Length_1961	AT2G20280.1	70.03	367	105	4	159	1250	1	365	7e-126	447	>AT2G20280.1 | Symbols: | Zinc finger C-x8-C-x5-C-x3-H type family protein | chr2:8740054-8742349 REVERSE LENGTH=371
Locus_145_Transcript_1/1_Confidence_1.000_Length_1779	AT1G07630.1	63.33	480	117	4	1750	326	237	662	8e-169	590	>AT1G07630.1 | Symbols: PLL5 | pol-like 5 | chr1:2349189-2351437 FORWARD LENGTH=662
Locus_146_Transcript_1/5_Confidence_0.667_Length_964	AT5G03740.1	52.48	101	35	3	610	347	192	292	6e-21	98.2	>AT5G03740.1 | Symbols: HD2C, HDT3 | histone deacetylase 2C | chr5:981994-983961 FORWARD LENGTH=294
Locus_146_Transcript_2/5_Confidence_0.292_Length_615	AT5G03740.1	50.54	93	36	2	595	347	200	292	3e-19	91.7	>AT5G03740.1 | Symbols: HD2C, HDT3 | histone deacetylase 2C | chr5:981994-983961 FORWARD LENGTH=294
Locus_146_Transcript_3/5_Confidence_0.667_Length_958	AT5G03740.1	52.48	101	35	3	610	347	192	292	6e-21	98.2	>AT5G03740.1 | Symbols: HD2C, HDT3 | histone deacetylase 2C | chr5:981994-983961 FORWARD LENGTH=294
Locus_146_Transcript_4/5_Confidence_0.542_Length_899	AT5G03740.1	52.48	101	35	3	610	347	192	292	5e-21	98.2	>AT5G03740.1 | Symbols: HD2C, HDT3 | histone deacetylase 2C | chr5:981994-983961 FORWARD LENGTH=294
Locus_146_Transcript_5/5_Confidence_0.750_Length_973	AT5G03740.1	52.48	101	35	3	610	347	192	292	6e-21	98.2	>AT5G03740.1 | Symbols: HD2C, HDT3 | histone deacetylase 2C | chr5:981994-983961 FORWARD LENGTH=294
Locus_147_Transcript_1/9_Confidence_0.600_Length_7174	AT3G62700.1	68.3	1186	340	5	1	3450	312	1497	0	1602	>AT3G62700.1 | Symbols: ATMRP10, MRP10, ABCC14 | multidrug resistance-associated protein 10 | chr3:23190428-23195727 REVERSE LENGTH=1539
Locus_147_Transcript_2/9_Confidence_0.350_Length_3578	AT3G62700.1	63.66	820	262	5	1	2352	312	1131	0	1005	>AT3G62700.1 | Symbols: ATMRP10, MRP10, ABCC14 | multidrug resistance-associated protein 10 | chr3:23190428-23195727 REVERSE LENGTH=1539
Locus_147_Transcript_3/9_Confidence_0.100_Length_162	AT3G62700.1	100	19	0	0	162	106	1489	1507	3e-05	43.1	>AT3G62700.1 | Symbols: ATMRP10, MRP10, ABCC14 | multidrug resistance-associated protein 10 | chr3:23190428-23195727 REVERSE LENGTH=1539
Locus_147_Transcript_4/9_Confidence_0.250_Length_3003	AT3G62700.1	64.95	993	312	5	1	2871	312	1304	0	1268	>AT3G62700.1 | Symbols: ATMRP10, MRP10, ABCC14 | multidrug resistance-associated protein 10 | chr3:23190428-23195727 REVERSE LENGTH=1539
Locus_147_Transcript_5/9_Confidence_0.050_Length_161	AT5G17640.1	45.83	24	9	1	80	139	87	110	3.1	26.6	>AT5G17640.1 | Symbols: | Protein of unknown function (DUF1005) | chr5:5811047-5812429 REVERSE LENGTH=432
Locus_147_Transcript_6/9_Confidence_0.600_Length_7181	AT3G62700.1	68.52	1226	350	5	7181	3612	312	1537	0	1659	>AT3G62700.1 | Symbols: ATMRP10, MRP10, ABCC14 | multidrug resistance-associated protein 10 | chr3:23190428-23195727 REVERSE LENGTH=1539
Locus_147_Transcript_7/9_Confidence_0.350_Length_3585	AT3G62700.1	68.56	1196	340	5	1	3480	312	1507	0	1622	>AT3G62700.1 | Symbols: ATMRP10, MRP10, ABCC14 | multidrug resistance-associated protein 10 | chr3:23190428-23195727 REVERSE LENGTH=1539
Locus_147_Transcript_8/9_Confidence_0.350_Length_3758	AT3G62700.1	68.3	1186	340	5	1	3450	312	1497	0	1602	>AT3G62700.1 | Symbols: ATMRP10, MRP10, ABCC14 | multidrug resistance-associated protein 10 | chr3:23190428-23195727 REVERSE LENGTH=1539
Locus_147_Transcript_9/9_Confidence_0.350_Length_3758	AT3G62700.1	68.52	1226	350	5	1	3570	312	1537	0	1659	>AT3G62700.1 | Symbols: ATMRP10, MRP10, ABCC14 | multidrug resistance-associated protein 10 | chr3:23190428-23195727 REVERSE LENGTH=1539
Locus_148_Transcript_3/12_Confidence_0.208_Length_1261	AT2G21870.1	68.33	240	76	0	221	940	1	240	1e-89	326	>AT2G21870.1 | Symbols: MGP1 | copper ion binding;cobalt ion binding;zinc ion binding | chr2:9320456-9322618 REVERSE LENGTH=240
Locus_148_Transcript_4/12_Confidence_0.375_Length_2140	AT2G21870.1	68.33	240	76	0	72	791	1	240	3e-89	326	>AT2G21870.1 | Symbols: MGP1 | copper ion binding;cobalt ion binding;zinc ion binding | chr2:9320456-9322618 REVERSE LENGTH=240
Locus_148_Transcript_5/12_Confidence_0.229_Length_1112	AT2G21870.1	68.33	240	76	0	72	791	1	240	1e-89	326	>AT2G21870.1 | Symbols: MGP1 | copper ion binding;cobalt ion binding;zinc ion binding | chr2:9320456-9322618 REVERSE LENGTH=240
Locus_148_Transcript_6/12_Confidence_0.323_Length_1975	AT2G21870.1	68.33	240	76	0	72	791	1	240	2e-89	326	>AT2G21870.1 | Symbols: MGP1 | copper ion binding;cobalt ion binding;zinc ion binding | chr2:9320456-9322618 REVERSE LENGTH=240
Locus_148_Transcript_7/12_Confidence_0.229_Length_1112	AT2G21870.1	68.33	240	76	0	72	791	1	240	1e-89	326	>AT2G21870.1 | Symbols: MGP1 | copper ion binding;cobalt ion binding;zinc ion binding | chr2:9320456-9322618 REVERSE LENGTH=240
Locus_148_Transcript_8/12_Confidence_0.104_Length_988	AT2G21870.1	71.94	196	55	0	80	667	45	240	3e-77	285	>AT2G21870.1 | Symbols: MGP1 | copper ion binding;cobalt ion binding;zinc ion binding | chr2:9320456-9322618 REVERSE LENGTH=240
Locus_148_Transcript_9/12_Confidence_0.427_Length_2238	AT2G21870.1	68.33	240	76	0	72	791	1	240	3e-89	326	>AT2G21870.1 | Symbols: MGP1 | copper ion binding;cobalt ion binding;zinc ion binding | chr2:9320456-9322618 REVERSE LENGTH=240
Locus_148_Transcript_10/12_Confidence_0.083_Length_139	AT2G35490.1	40.91	22	13	0	97	32	331	352	5.2	25.8	>AT2G35490.1 | Symbols: | Plastid-lipid associated protein PAP / fibrillin family protein | chr2:14912309-14913797 REVERSE LENGTH=376
Locus_148_Transcript_11/12_Confidence_0.240_Length_1327	AT2G21870.1	68.33	240	76	0	72	791	1	240	1e-89	326	>AT2G21870.1 | Symbols: MGP1 | copper ion binding;cobalt ion binding;zinc ion binding | chr2:9320456-9322618 REVERSE LENGTH=240
Locus_148_Transcript_12/12_Confidence_0.417_Length_2130	AT2G21870.1	68.33	240	76	0	72	791	1	240	3e-89	326	>AT2G21870.1 | Symbols: MGP1 | copper ion binding;cobalt ion binding;zinc ion binding | chr2:9320456-9322618 REVERSE LENGTH=240
Locus_149_Transcript_1/7_Confidence_0.250_Length_595	AT3G56070.1	84.48	116	18	0	11	358	56	171	3e-46	181	>AT3G56070.1 | Symbols: ROC2 | rotamase cyclophilin 2 | chr3:20806987-20807517 REVERSE LENGTH=176
Locus_149_Transcript_2/7_Confidence_0.250_Length_623	AT3G56070.1	86.89	122	16	0	603	238	50	171	4e-51	197	>AT3G56070.1 | Symbols: ROC2 | rotamase cyclophilin 2 | chr3:20806987-20807517 REVERSE LENGTH=176
Locus_149_Transcript_3/7_Confidence_0.375_Length_781	AT3G56070.1	94.9	98	5	0	296	3	50	147	4e-43	171	>AT3G56070.1 | Symbols: ROC2 | rotamase cyclophilin 2 | chr3:20806987-20807517 REVERSE LENGTH=176
Locus_149_Transcript_4/7_Confidence_0.688_Length_1386	AT3G56070.1	92.41	145	11	0	922	1356	3	147	1e-55	213	>AT3G56070.1 | Symbols: ROC2 | rotamase cyclophilin 2 | chr3:20806987-20807517 REVERSE LENGTH=176
Locus_149_Transcript_5/7_Confidence_0.375_Length_1088	AT3G56070.1	86.89	122	16	0	603	238	50	171	8e-51	197	>AT3G56070.1 | Symbols: ROC2 | rotamase cyclophilin 2 | chr3:20806987-20807517 REVERSE LENGTH=176
Locus_149_Transcript_6/7_Confidence_0.438_Length_1089	AT3G56070.1	86.98	169	22	0	744	238	3	171	1e-63	239	>AT3G56070.1 | Symbols: ROC2 | rotamase cyclophilin 2 | chr3:20806987-20807517 REVERSE LENGTH=176
Locus_149_Transcript_7/7_Confidence_0.688_Length_1665	AT3G56070.1	86.98	169	22	0	922	1428	3	171	2e-63	239	>AT3G56070.1 | Symbols: ROC2 | rotamase cyclophilin 2 | chr3:20806987-20807517 REVERSE LENGTH=176
Locus_150_Transcript_1/2_Confidence_1.000_Length_788	AT2G36350.1	57.58	33	14	0	665	763	529	561	1e-05	46.6	>AT2G36350.1 | Symbols: | Protein kinase superfamily protein | chr2:15238903-15241864 FORWARD LENGTH=949
Locus_150_Transcript_2/2_Confidence_1.000_Length_2077	AT3G52890.1	70.2	396	106	4	665	1825	508	900	1e-162	570	>AT3G52890.1 | Symbols: KIPK | KCBP-interacting protein kinase | chr3:19609150-19612032 FORWARD LENGTH=934
Locus_151_Transcript_1/8_Confidence_0.150_Length_969	AT2G46500.1	72.95	122	33	0	46	411	440	561	5e-49	191	>AT2G46500.1 | Symbols: ATPI4K GAMMA 4, UBDK GAMMA 4, PI4K GAMMA 4 | phosphoinositide 4-kinase gamma 4 | chr2:19086741-19088534 REVERSE LENGTH=566
Locus_151_Transcript_2/8_Confidence_0.150_Length_969	AT2G46500.1	72.95	122	33	0	924	559	440	561	5e-49	191	>AT2G46500.1 | Symbols: ATPI4K GAMMA 4, UBDK GAMMA 4, PI4K GAMMA 4 | phosphoinositide 4-kinase gamma 4 | chr2:19086741-19088534 REVERSE LENGTH=566
Locus_151_Transcript_3/8_Confidence_0.150_Length_326	AT2G20840.1	53.33	15	7	0	254	298	239	253	2.4	26.9	>AT2G20840.1 | Symbols: | Secretory carrier membrane protein (SCAMP) family protein | chr2:8971925-8974400 REVERSE LENGTH=282
Locus_151_Transcript_4/8_Confidence_0.250_Length_2628	AT2G46500.1	60.95	566	215	5	2253	559	1	561	0	689	>AT2G46500.1 | Symbols: ATPI4K GAMMA 4, UBDK GAMMA 4, PI4K GAMMA 4 | phosphoinositide 4-kinase gamma 4 | chr2:19086741-19088534 REVERSE LENGTH=566
Locus_151_Transcript_5/8_Confidence_0.250_Length_2628	AT2G46500.1	60.95	566	215	5	376	2070	1	561	0	689	>AT2G46500.1 | Symbols: ATPI4K GAMMA 4, UBDK GAMMA 4, PI4K GAMMA 4 | phosphoinositide 4-kinase gamma 4 | chr2:19086741-19088534 REVERSE LENGTH=566
Locus_151_Transcript_6/8_Confidence_0.175_Length_1993	AT2G46500.1	61.72	478	179	3	1992	559	88	561	2e-172	602	>AT2G46500.1 | Symbols: ATPI4K GAMMA 4, UBDK GAMMA 4, PI4K GAMMA 4 | phosphoinositide 4-kinase gamma 4 | chr2:19086741-19088534 REVERSE LENGTH=566
Locus_151_Transcript_7/8_Confidence_0.125_Length_329	AT2G20840.1	53.33	15	7	0	254	298	239	253	2.4	26.9	>AT2G20840.1 | Symbols: | Secretory carrier membrane protein (SCAMP) family protein | chr2:8971925-8974400 REVERSE LENGTH=282
Locus_151_Transcript_8/8_Confidence_0.250_Length_2628	AT2G46500.1	60.95	566	215	5	376	2070	1	561	0	689	>AT2G46500.1 | Symbols: ATPI4K GAMMA 4, UBDK GAMMA 4, PI4K GAMMA 4 | phosphoinositide 4-kinase gamma 4 | chr2:19086741-19088534 REVERSE LENGTH=566
Locus_152_Transcript_1/1_Confidence_1.000_Length_1020	AT1G64110.2	33.85	65	29	2	970	800	675	733	0.92	31.2	>AT1G64110.2 | Symbols: | P-loop containing nucleoside triphosphate hydrolases superfamily protein | chr1:23796887-23801255 REVERSE LENGTH=829
Locus_153_Transcript_1/13_Confidence_1.000_Length_104	AT3G48270.1	64.71	34	12	0	104	3	148	181	4e-06	46.2	>AT3G48270.1 | Symbols: CYP71A26 | cytochrome P450, family 71, subfamily A, polypeptide 26 | chr3:17876571-17878173 FORWARD LENGTH=489
Locus_153_Transcript_2/13_Confidence_1.000_Length_155	AT5G46300.1	41.94	31	18	0	95	3	124	154	3	26.6	>AT5G46300.1 | Symbols: | unknown protein; Has 1807 Blast hits to 1807 proteins in 277 species: Archae - 0; Bacteria - 0; Metazoa - 736; Fungi - 347; Plants - 385; Viruses - 0; Other Eukaryotes - 339 (source: NCBI BLink). | chr5:18783664-18784617 FORWARD LENGTH=208
Locus_153_Transcript_3/13_Confidence_1.000_Length_104	AT3G48270.1	64.71	34	12	0	1	102	148	181	4e-06	46.2	>AT3G48270.1 | Symbols: CYP71A26 | cytochrome P450, family 71, subfamily A, polypeptide 26 | chr3:17876571-17878173 FORWARD LENGTH=489
Locus_153_Transcript_4/13_Confidence_0.200_Length_863	AT2G38310.1	67.01	97	17	1	566	856	114	195	9e-23	103	>AT2G38310.1 | Symbols: PYL4, RCAR10 | PYR1-like 4 | chr2:16050251-16050874 FORWARD LENGTH=207
Locus_153_Transcript_5/13_Confidence_0.117_Length_735	AT2G38310.1	67.01	97	17	1	686	396	114	195	7e-23	103	>AT2G38310.1 | Symbols: PYL4, RCAR10 | PYR1-like 4 | chr2:16050251-16050874 FORWARD LENGTH=207
Locus_153_Transcript_6/13_Confidence_0.167_Length_1013	AT2G38310.1	59.68	62	16	1	667	482	114	166	5e-23	71.6	>AT2G38310.1 | Symbols: PYL4, RCAR10 | PYR1-like 4 | chr2:16050251-16050874 FORWARD LENGTH=207
Locus_153_Transcript_7/13_Confidence_0.083_Length_352	AT5G65460.1	38.71	31	19	0	250	158	648	678	1.8	27.3	>AT5G65460.1 | Symbols: KCA2, KAC2 | kinesin like protein for actin based chloroplast movement 2 | chr5:26161831-26169001 REVERSE LENGTH=1264
Locus_153_Transcript_8/13_Confidence_0.083_Length_372	AT5G65460.1	38.71	31	19	0	103	195	648	678	2.2	27.3	>AT5G65460.1 | Symbols: KCA2, KAC2 | kinesin like protein for actin based chloroplast movement 2 | chr5:26161831-26169001 REVERSE LENGTH=1264
Locus_153_Transcript_9/13_Confidence_0.050_Length_756	AT2G38310.1	71.76	85	24	0	501	755	38	122	3e-33	138	>AT2G38310.1 | Symbols: PYL4, RCAR10 | PYR1-like 4 | chr2:16050251-16050874 FORWARD LENGTH=207
Locus_153_Transcript_10/13_Confidence_0.233_Length_1223	AT2G38310.1	61.29	62	15	1	566	751	114	166	9e-24	73.2	>AT2G38310.1 | Symbols: PYL4, RCAR10 | PYR1-like 4 | chr2:16050251-16050874 FORWARD LENGTH=207
Locus_153_Transcript_11/13_Confidence_0.083_Length_352	AT5G65460.1	38.71	31	19	0	250	158	648	678	1.8	27.3	>AT5G65460.1 | Symbols: KCA2, KAC2 | kinesin like protein for actin based chloroplast movement 2 | chr5:26161831-26169001 REVERSE LENGTH=1264
Locus_153_Transcript_12/13_Confidence_0.083_Length_353	AT5G65460.1	38.71	31	19	0	103	195	648	678	1.8	27.3	>AT5G65460.1 | Symbols: KCA2, KAC2 | kinesin like protein for actin based chloroplast movement 2 | chr5:26161831-26169001 REVERSE LENGTH=1264
Locus_153_Transcript_13/13_Confidence_0.133_Length_1395	AT2G38310.1	65.94	138	38	1	895	482	38	166	2e-58	191	>AT2G38310.1 | Symbols: PYL4, RCAR10 | PYR1-like 4 | chr2:16050251-16050874 FORWARD LENGTH=207
Locus_154_Transcript_1/1_Confidence_1.000_Length_129	AT2G32970.2	82.61	23	4	0	116	48	52	74	1e-05	44.3	>AT2G32970.2 | Symbols: | unknown protein; FUNCTIONS IN: molecular_function unknown; INVOLVED IN: biological_process unknown; LOCATED IN: cellular_component unknown; EXPRESSED IN: 24 plant structures; EXPRESSED DURING: 15 growth stages. | chr2:13991744-13995065 REVERSE LENGTH=690
Locus_155_Transcript_1/5_Confidence_0.130_Length_613	AT2G37650.1	30.34	89	58	3	13	276	526	611	0.33	31.6	>AT2G37650.1 | Symbols: | GRAS family transcription factor | chr2:15792623-15794779 FORWARD LENGTH=718
Locus_155_Transcript_2/5_Confidence_0.391_Length_941	AT3G27520.1	26.32	133	89	3	900	511	56	182	0.009	37.7	>AT3G27520.1 | Symbols: | unknown protein; Has 28 Blast hits to 28 proteins in 10 species: Archae - 0; Bacteria - 0; Metazoa - 0; Fungi - 0; Plants - 28; Viruses - 0; Other Eukaryotes - 0 (source: NCBI BLink). | chr3:10192484-10193159 FORWARD LENGTH=198
Locus_155_Transcript_3/5_Confidence_0.478_Length_1305	AT3G27520.1	26.32	133	89	3	1264	875	56	182	0.013	37.7	>AT3G27520.1 | Symbols: | unknown protein; Has 28 Blast hits to 28 proteins in 10 species: Archae - 0; Bacteria - 0; Metazoa - 0; Fungi - 0; Plants - 28; Viruses - 0; Other Eukaryotes - 0 (source: NCBI BLink). | chr3:10192484-10193159 FORWARD LENGTH=198
Locus_155_Transcript_4/5_Confidence_0.783_Length_1193	AT3G27520.1	26.32	133	89	3	1152	763	56	182	0.012	37.7	>AT3G27520.1 | Symbols: | unknown protein; Has 28 Blast hits to 28 proteins in 10 species: Archae - 0; Bacteria - 0; Metazoa - 0; Fungi - 0; Plants - 28; Viruses - 0; Other Eukaryotes - 0 (source: NCBI BLink). | chr3:10192484-10193159 FORWARD LENGTH=198
Locus_155_Transcript_5/5_Confidence_0.522_Length_1378	AT3G27520.1	26.32	133	89	3	1337	948	56	182	0.014	37.7	>AT3G27520.1 | Symbols: | unknown protein; Has 28 Blast hits to 28 proteins in 10 species: Archae - 0; Bacteria - 0; Metazoa - 0; Fungi - 0; Plants - 28; Viruses - 0; Other Eukaryotes - 0 (source: NCBI BLink). | chr3:10192484-10193159 FORWARD LENGTH=198
Locus_157_Transcript_1/9_Confidence_0.255_Length_1882	AT3G15010.1	57.3	274	102	4	1689	880	5	267	4e-81	299	>AT3G15010.1 | Symbols: | RNA-binding (RRM/RBD/RNP motifs) family protein | chr3:5052844-5054058 FORWARD LENGTH=404
Locus_157_Transcript_2/9_Confidence_0.176_Length_1898	AT3G15010.1	56.83	278	105	4	1701	880	1	267	5e-82	302	>AT3G15010.1 | Symbols: | RNA-binding (RRM/RBD/RNP motifs) family protein | chr3:5052844-5054058 FORWARD LENGTH=404
Locus_157_Transcript_3/9_Confidence_0.216_Length_1362	AT3G15010.1	56.83	278	105	4	1315	494	1	267	3e-82	302	>AT3G15010.1 | Symbols: | RNA-binding (RRM/RBD/RNP motifs) family protein | chr3:5052844-5054058 FORWARD LENGTH=404
Locus_157_Transcript_4/9_Confidence_0.098_Length_479	AT1G21990.1	50	22	11	0	177	112	208	229	3.9	27.3	>AT1G21990.1 | Symbols: | F-box/RNI-like/FBD-like domains-containing protein | chr1:7740530-7742106 REVERSE LENGTH=465
Locus_157_Transcript_5/9_Confidence_0.255_Length_1897	AT3G15010.1	57.3	274	102	4	1689	880	5	267	4e-81	299	>AT3G15010.1 | Symbols: | RNA-binding (RRM/RBD/RNP motifs) family protein | chr3:5052844-5054058 FORWARD LENGTH=404
Locus_157_Transcript_6/9_Confidence_0.196_Length_226	AT3G15010.1	43.75	48	17	2	183	43	1	39	0.009	35	>AT3G15010.1 | Symbols: | RNA-binding (RRM/RBD/RNP motifs) family protein | chr3:5052844-5054058 FORWARD LENGTH=404
Locus_157_Transcript_7/9_Confidence_0.098_Length_1034	AT3G15010.1	42.86	56	30	1	1032	865	216	269	5e-05	45.4	>AT3G15010.1 | Symbols: | RNA-binding (RRM/RBD/RNP motifs) family protein | chr3:5052844-5054058 FORWARD LENGTH=404
Locus_157_Transcript_8/9_Confidence_0.098_Length_1862	AT3G15010.1	57.62	269	104	3	1662	880	1	267	2e-80	296	>AT3G15010.1 | Symbols: | RNA-binding (RRM/RBD/RNP motifs) family protein | chr3:5052844-5054058 FORWARD LENGTH=404
Locus_157_Transcript_9/9_Confidence_0.216_Length_1748	AT3G15010.1	56.83	278	105	4	1701	880	1	267	4e-82	302	>AT3G15010.1 | Symbols: | RNA-binding (RRM/RBD/RNP motifs) family protein | chr3:5052844-5054058 FORWARD LENGTH=404
Locus_158_Transcript_1/3_Confidence_0.250_Length_217	AT5G22460.1	34.21	38	25	0	92	205	30	67	5.3	25.8	>AT5G22460.1 | Symbols: | alpha/beta-Hydrolases superfamily protein | chr5:7443659-7445269 REVERSE LENGTH=340
Locus_158_Transcript_2/3_Confidence_0.250_Length_217	AT5G22460.1	34.21	38	25	0	92	205	30	67	5.3	25.8	>AT5G22460.1 | Symbols: | alpha/beta-Hydrolases superfamily protein | chr5:7443659-7445269 REVERSE LENGTH=340
Locus_158_Transcript_3/3_Confidence_0.375_Length_217	AT5G22460.1	34.21	38	25	0	92	205	30	67	5.3	25.8	>AT5G22460.1 | Symbols: | alpha/beta-Hydrolases superfamily protein | chr5:7443659-7445269 REVERSE LENGTH=340
Locus_159_Transcript_1/10_Confidence_0.344_Length_1175	AT5G11770.1	96.3	162	6	0	286	771	57	218	7e-82	300	>AT5G11770.1 | Symbols: | NADH-ubiquinone oxidoreductase 20 kDa subunit, mitochondrial | chr5:3791148-3792929 REVERSE LENGTH=218
Locus_159_Transcript_2/10_Confidence_0.125_Length_215	AT1G14130.1	36.59	41	26	0	212	90	200	240	0.13	31.2	>AT1G14130.1 | Symbols: | 2-oxoglutarate (2OG) and Fe(II)-dependent oxygenase superfamily protein | chr1:4836041-4837040 REVERSE LENGTH=308
Locus_159_Transcript_3/10_Confidence_0.312_Length_984	AT5G11770.1	96.3	162	6	0	293	778	57	218	6e-82	300	>AT5G11770.1 | Symbols: | NADH-ubiquinone oxidoreductase 20 kDa subunit, mitochondrial | chr5:3791148-3792929 REVERSE LENGTH=218
Locus_159_Transcript_4/10_Confidence_0.125_Length_441	AT1G14130.1	36.59	41	26	0	438	316	200	240	0.23	31.2	>AT1G14130.1 | Symbols: | 2-oxoglutarate (2OG) and Fe(II)-dependent oxygenase superfamily protein | chr1:4836041-4837040 REVERSE LENGTH=308
Locus_159_Transcript_5/10_Confidence_0.062_Length_201	AT1G14130.1	41.38	29	17	0	12	98	212	240	1.4	27.7	>AT1G14130.1 | Symbols: | 2-oxoglutarate (2OG) and Fe(II)-dependent oxygenase superfamily protein | chr1:4836041-4837040 REVERSE LENGTH=308
Locus_159_Transcript_6/10_Confidence_0.188_Length_710	AT5G11770.1	93.33	120	8	0	293	652	57	176	3e-60	214	>AT5G11770.1 | Symbols: | NADH-ubiquinone oxidoreductase 20 kDa subunit, mitochondrial | chr5:3791148-3792929 REVERSE LENGTH=218
Locus_159_Transcript_7/10_Confidence_0.188_Length_710	AT5G11770.1	93.33	120	8	0	418	59	57	176	3e-60	214	>AT5G11770.1 | Symbols: | NADH-ubiquinone oxidoreductase 20 kDa subunit, mitochondrial | chr5:3791148-3792929 REVERSE LENGTH=218
Locus_159_Transcript_8/10_Confidence_0.312_Length_1182	AT5G11770.1	96.3	162	6	0	293	778	57	218	7e-82	300	>AT5G11770.1 | Symbols: | NADH-ubiquinone oxidoreductase 20 kDa subunit, mitochondrial | chr5:3791148-3792929 REVERSE LENGTH=218
Locus_159_Transcript_9/10_Confidence_0.219_Length_791	AT5G11770.1	96.3	162	6	0	293	778	57	218	4e-82	300	>AT5G11770.1 | Symbols: | NADH-ubiquinone oxidoreductase 20 kDa subunit, mitochondrial | chr5:3791148-3792929 REVERSE LENGTH=218
Locus_159_Transcript_10/10_Confidence_0.312_Length_1182	AT5G11770.1	96.3	162	6	0	890	405	57	218	7e-82	300	>AT5G11770.1 | Symbols: | NADH-ubiquinone oxidoreductase 20 kDa subunit, mitochondrial | chr5:3791148-3792929 REVERSE LENGTH=218
Locus_160_Transcript_1/7_Confidence_0.333_Length_449	AT1G71310.2	83.15	89	15	0	114	380	86	174	3e-40	160	>AT1G71310.2 | Symbols: | cobalt ion binding | chr1:26878717-26879844 REVERSE LENGTH=176
Locus_160_Transcript_2/7_Confidence_0.333_Length_447	AT1G71310.2	83.15	89	15	0	114	380	86	174	3e-40	160	>AT1G71310.2 | Symbols: | cobalt ion binding | chr1:26878717-26879844 REVERSE LENGTH=176
Locus_160_Transcript_3/7_Confidence_0.400_Length_523	AT1G71310.2	83.15	89	15	0	114	380	86	174	5e-40	160	>AT1G71310.2 | Symbols: | cobalt ion binding | chr1:26878717-26879844 REVERSE LENGTH=176
Locus_160_Transcript_4/7_Confidence_0.333_Length_639	AT1G71310.2	74	50	13	0	490	639	45	94	8e-17	83.6	>AT1G71310.2 | Symbols: | cobalt ion binding | chr1:26878717-26879844 REVERSE LENGTH=176
Locus_160_Transcript_5/7_Confidence_0.200_Length_330	AT3G56590.2	39.34	61	28	2	121	285	266	323	1.4	27.7	>AT3G56590.2 | Symbols: | hydroxyproline-rich glycoprotein family protein | chr3:20965105-20967784 FORWARD LENGTH=489
Locus_160_Transcript_6/7_Confidence_0.200_Length_555	AT1G71310.2	74	50	13	0	406	555	45	94	6e-17	83.6	>AT1G71310.2 | Symbols: | cobalt ion binding | chr1:26878717-26879844 REVERSE LENGTH=176
Locus_160_Transcript_7/7_Confidence_0.333_Length_762	AT1G71310.2	83.15	89	15	0	114	380	86	174	9e-40	160	>AT1G71310.2 | Symbols: | cobalt ion binding | chr1:26878717-26879844 REVERSE LENGTH=176
Locus_161_Transcript_2/11_Confidence_0.171_Length_701	AT5G17330.1	91.49	141	12	0	207	629	25	165	6e-72	266	>AT5G17330.1 | Symbols: GAD, GAD1 | glutamate decarboxylase | chr5:5711141-5714839 FORWARD LENGTH=502
Locus_161_Transcript_3/11_Confidence_0.171_Length_259	AT5G45200.1	38.24	34	21	0	170	69	919	952	5.3	25.8	>AT5G45200.1 | Symbols: | Disease resistance protein (TIR-NBS-LRR class) family | chr5:18283967-18290332 REVERSE LENGTH=1261
Locus_161_Transcript_4/11_Confidence_0.443_Length_2195	AT3G17760.1	85.45	220	32	0	736	1395	161	380	0	357	>AT3G17760.1 | Symbols: GAD5 | glutamate decarboxylase 5 | chr3:6078893-6080838 REVERSE LENGTH=494
Locus_161_Transcript_5/11_Confidence_0.371_Length_1974	AT3G17760.1	84.7	353	54	0	116	1174	28	380	0	591	>AT3G17760.1 | Symbols: GAD5 | glutamate decarboxylase 5 | chr3:6078893-6080838 REVERSE LENGTH=494
Locus_161_Transcript_6/11_Confidence_0.300_Length_1263	AT5G17330.1	90.76	314	29	0	207	1148	25	338	6e-157	550	>AT5G17330.1 | Symbols: GAD, GAD1 | glutamate decarboxylase | chr5:5711141-5714839 FORWARD LENGTH=502
Locus_161_Transcript_7/11_Confidence_0.029_Length_501	AT4G29130.1	60.16	128	51	0	35	418	81	208	2e-38	154	>AT4G29130.1 | Symbols: ATHXK1, GIN2, HXK1 | hexokinase 1 | chr4:14352338-14354865 REVERSE LENGTH=496
Locus_161_Transcript_9/11_Confidence_0.343_Length_2706	AT3G17760.1	80.94	299	54	1	1010	1906	85	380	4e-162	465	>AT3G17760.1 | Symbols: GAD5 | glutamate decarboxylase 5 | chr3:6078893-6080838 REVERSE LENGTH=494
Locus_161_Transcript_10/11_Confidence_0.414_Length_1625	AT3G17760.1	84.51	355	55	0	213	1277	26	380	0	594	>AT3G17760.1 | Symbols: GAD5 | glutamate decarboxylase 5 | chr3:6078893-6080838 REVERSE LENGTH=494
Locus_161_Transcript_11/11_Confidence_0.414_Length_2077	AT3G17760.1	84.51	355	55	0	213	1277	26	380	0	594	>AT3G17760.1 | Symbols: GAD5 | glutamate decarboxylase 5 | chr3:6078893-6080838 REVERSE LENGTH=494
Locus_162_Transcript_1/9_Confidence_0.208_Length_939	AT4G09430.1	39.47	38	19	1	44	145	527	564	6.9	28.1	>AT4G09430.1 | Symbols: | Disease resistance protein (TIR-NBS-LRR class) family | chr4:5970932-5975375 FORWARD LENGTH=1039
Locus_162_Transcript_3/9_Confidence_0.292_Length_490	AT1G65960.2	100	25	0	0	76	2	320	344	5e-08	53.5	>AT1G65960.2 | Symbols: GAD2 | glutamate decarboxylase 2 | chr1:24552094-24557253 FORWARD LENGTH=494
Locus_162_Transcript_4/9_Confidence_0.083_Length_211	AT4G09430.1	41.67	36	17	1	168	73	527	562	1.4	27.7	>AT4G09430.1 | Symbols: | Disease resistance protein (TIR-NBS-LRR class) family | chr4:5970932-5975375 FORWARD LENGTH=1039
Locus_162_Transcript_5/9_Confidence_0.083_Length_211	AT4G09430.1	41.67	36	17	1	44	139	527	562	1.4	27.7	>AT4G09430.1 | Symbols: | Disease resistance protein (TIR-NBS-LRR class) family | chr4:5970932-5975375 FORWARD LENGTH=1039
Locus_162_Transcript_6/9_Confidence_0.292_Length_505	AT1G65960.2	100	25	0	0	76	2	320	344	6e-08	53.5	>AT1G65960.2 | Symbols: GAD2 | glutamate decarboxylase 2 | chr1:24552094-24557253 FORWARD LENGTH=494
Locus_162_Transcript_7/9_Confidence_0.167_Length_483	AT1G65960.2	100	18	0	0	430	483	320	337	0.001	38.9	>AT1G65960.2 | Symbols: GAD2 | glutamate decarboxylase 2 | chr1:24552094-24557253 FORWARD LENGTH=494
Locus_162_Transcript_8/9_Confidence_0.375_Length_1180	AT3G17760.1	82.35	34	6	0	1077	1178	320	353	3e-10	62.8	>AT3G17760.1 | Symbols: GAD5 | glutamate decarboxylase 5 | chr3:6078893-6080838 REVERSE LENGTH=494
Locus_162_Transcript_9/9_Confidence_0.375_Length_1152	AT1G65960.2	100	25	0	0	76	2	320	344	2e-07	53.5	>AT1G65960.2 | Symbols: GAD2 | glutamate decarboxylase 2 | chr1:24552094-24557253 FORWARD LENGTH=494
Locus_163_Transcript_1/4_Confidence_0.750_Length_1020	AT1G63940.2	69.29	254	57	2	228	965	4	244	3e-88	321	>AT1G63940.2 | Symbols: MDAR6 | monodehydroascorbate reductase 6 | chr1:23730095-23733534 FORWARD LENGTH=493
Locus_163_Transcript_2/4_Confidence_0.500_Length_416	AT1G63940.2	79	100	21	0	62	361	145	244	3e-35	143	>AT1G63940.2 | Symbols: MDAR6 | monodehydroascorbate reductase 6 | chr1:23730095-23733534 FORWARD LENGTH=493
Locus_163_Transcript_3/4_Confidence_0.300_Length_566	AT5G17330.1	96	25	1	0	566	492	230	254	8e-09	56.6	>AT5G17330.1 | Symbols: GAD, GAD1 | glutamate decarboxylase | chr5:5711141-5714839 FORWARD LENGTH=502
Locus_163_Transcript_4/4_Confidence_0.750_Length_1101	AT1G63940.2	69.02	255	58	2	306	1046	3	244	3e-88	322	>AT1G63940.2 | Symbols: MDAR6 | monodehydroascorbate reductase 6 | chr1:23730095-23733534 FORWARD LENGTH=493
Locus_165_Transcript_1/1_Confidence_1.000_Length_1620	AT1G03970.1	41.03	195	82	2	1078	494	85	246	5e-19	92.8	>AT1G03970.1 | Symbols: GBF4 | G-box binding factor 4 | chr1:1018237-1019049 FORWARD LENGTH=270
Locus_166_Transcript_1/10_Confidence_0.294_Length_538	AT5G08420.1	69.64	168	49	1	1	498	185	352	1e-48	189	>AT5G08420.1 | Symbols: | RNA-binding KH domain-containing protein | chr5:2713555-2716064 FORWARD LENGTH=391
Locus_166_Transcript_2/10_Confidence_0.471_Length_1008	AT5G08420.1	76.98	139	32	0	1	417	185	323	1e-47	174	>AT5G08420.1 | Symbols: | RNA-binding KH domain-containing protein | chr5:2713555-2716064 FORWARD LENGTH=391
Locus_166_Transcript_3/10_Confidence_0.382_Length_814	AT5G08420.1	54.55	99	42	2	169	456	276	374	1e-24	109	>AT5G08420.1 | Symbols: | RNA-binding KH domain-containing protein | chr5:2713555-2716064 FORWARD LENGTH=391
Locus_166_Transcript_4/10_Confidence_0.500_Length_1005	AT5G08420.1	66.32	190	61	2	1	561	185	374	1e-52	203	>AT5G08420.1 | Symbols: | RNA-binding KH domain-containing protein | chr5:2713555-2716064 FORWARD LENGTH=391
Locus_166_Transcript_5/10_Confidence_0.412_Length_1009	AT5G08420.1	61.11	162	60	2	175	651	213	374	1e-34	143	>AT5G08420.1 | Symbols: | RNA-binding KH domain-containing protein | chr5:2713555-2716064 FORWARD LENGTH=391
Locus_166_Transcript_6/10_Confidence_0.265_Length_539	AT5G08420.1	69.64	168	49	1	1	498	185	352	1e-48	189	>AT5G08420.1 | Symbols: | RNA-binding KH domain-containing protein | chr5:2713555-2716064 FORWARD LENGTH=391
Locus_166_Transcript_7/10_Confidence_0.324_Length_582	AT5G08420.1	68.57	175	53	1	1	519	185	359	2e-50	195	>AT5G08420.1 | Symbols: | RNA-binding KH domain-containing protein | chr5:2713555-2716064 FORWARD LENGTH=391
Locus_166_Transcript_8/10_Confidence_0.353_Length_689	AT5G08420.1	65.17	201	65	3	1	588	185	385	1e-53	206	>AT5G08420.1 | Symbols: | RNA-binding KH domain-containing protein | chr5:2713555-2716064 FORWARD LENGTH=391
Locus_166_Transcript_9/10_Confidence_0.265_Length_499	AT5G08420.1	69.64	168	49	1	1	498	185	352	8e-49	189	>AT5G08420.1 | Symbols: | RNA-binding KH domain-containing protein | chr5:2713555-2716064 FORWARD LENGTH=391
Locus_166_Transcript_10/10_Confidence_0.471_Length_919	AT5G08420.1	66.32	190	61	2	1	561	185	374	1e-52	203	>AT5G08420.1 | Symbols: | RNA-binding KH domain-containing protein | chr5:2713555-2716064 FORWARD LENGTH=391
Locus_167_Transcript_1/10_Confidence_0.457_Length_2885	AT1G14650.1	65.52	815	241	12	2714	300	1	785	0	818	>AT1G14650.1 | Symbols: | SWAP (Suppressor-of-White-APricot)/surp domain-containing protein / ubiquitin family protein | chr1:5028077-5030520 FORWARD LENGTH=785
Locus_167_Transcript_2/10_Confidence_0.413_Length_438	AT1G14650.1	46.48	71	32	2	144	338	1	71	1e-10	62	>AT1G14650.1 | Symbols: | SWAP (Suppressor-of-White-APricot)/surp domain-containing protein / ubiquitin family protein | chr1:5028077-5030520 FORWARD LENGTH=785
Locus_167_Transcript_3/10_Confidence_0.424_Length_769	AT1G14650.1	64	125	40	2	144	503	1	125	6e-41	164	>AT1G14650.1 | Symbols: | SWAP (Suppressor-of-White-APricot)/surp domain-containing protein / ubiquitin family protein | chr1:5028077-5030520 FORWARD LENGTH=785
Locus_167_Transcript_4/10_Confidence_0.087_Length_2483	AT1G14650.1	65.66	725	214	10	2459	300	91	785	0	711	>AT1G14650.1 | Symbols: | SWAP (Suppressor-of-White-APricot)/surp domain-containing protein / ubiquitin family protein | chr1:5028077-5030520 FORWARD LENGTH=785
Locus_167_Transcript_5/10_Confidence_0.457_Length_2851	AT1G14650.1	65.81	813	240	12	144	2552	1	785	0	821	>AT1G14650.1 | Symbols: | SWAP (Suppressor-of-White-APricot)/surp domain-containing protein / ubiquitin family protein | chr1:5028077-5030520 FORWARD LENGTH=785
Locus_167_Transcript_6/10_Confidence_0.076_Length_2409	AT1G14650.1	68.8	657	173	9	2255	300	156	785	0	681	>AT1G14650.1 | Symbols: | SWAP (Suppressor-of-White-APricot)/surp domain-containing protein / ubiquitin family protein | chr1:5028077-5030520 FORWARD LENGTH=785
Locus_167_Transcript_7/10_Confidence_0.457_Length_2885	AT1G14650.1	65.52	815	241	12	2714	300	1	785	0	818	>AT1G14650.1 | Symbols: | SWAP (Suppressor-of-White-APricot)/surp domain-containing protein / ubiquitin family protein | chr1:5028077-5030520 FORWARD LENGTH=785
Locus_167_Transcript_8/10_Confidence_0.098_Length_2814	AT1G14650.1	65.52	815	241	12	2714	300	1	785	0	818	>AT1G14650.1 | Symbols: | SWAP (Suppressor-of-White-APricot)/surp domain-containing protein / ubiquitin family protein | chr1:5028077-5030520 FORWARD LENGTH=785
Locus_167_Transcript_9/10_Confidence_0.054_Length_2381	AT1G14650.1	68.44	659	174	9	2261	300	156	785	0	678	>AT1G14650.1 | Symbols: | SWAP (Suppressor-of-White-APricot)/surp domain-containing protein / ubiquitin family protein | chr1:5028077-5030520 FORWARD LENGTH=785
Locus_167_Transcript_10/10_Confidence_0.457_Length_2857	AT1G14650.1	65.52	815	241	12	144	2558	1	785	0	818	>AT1G14650.1 | Symbols: | SWAP (Suppressor-of-White-APricot)/surp domain-containing protein / ubiquitin family protein | chr1:5028077-5030520 FORWARD LENGTH=785
Locus_168_Transcript_1/8_Confidence_0.118_Length_329	AT5G52560.1	73.85	65	17	0	8	202	19	83	3e-24	106	>AT5G52560.1 | Symbols: ATUSP, USP | UDP-sugar pyrophosphorylase | chr5:21331230-21334573 FORWARD LENGTH=614
Locus_168_Transcript_2/8_Confidence_0.206_Length_2100	AT5G52560.1	77.82	595	132	0	8	1792	19	613	0	936	>AT5G52560.1 | Symbols: ATUSP, USP | UDP-sugar pyrophosphorylase | chr5:21331230-21334573 FORWARD LENGTH=614
Locus_168_Transcript_3/8_Confidence_0.118_Length_782	AT5G52560.1	74.78	230	58	0	775	86	19	248	3e-96	347	>AT5G52560.1 | Symbols: ATUSP, USP | UDP-sugar pyrophosphorylase | chr5:21331230-21334573 FORWARD LENGTH=614
Locus_168_Transcript_4/8_Confidence_0.118_Length_782	AT5G52560.1	74.78	230	58	0	8	697	19	248	3e-96	347	>AT5G52560.1 | Symbols: ATUSP, USP | UDP-sugar pyrophosphorylase | chr5:21331230-21334573 FORWARD LENGTH=614
Locus_168_Transcript_5/8_Confidence_0.206_Length_2163	AT5G52560.1	77.82	595	132	0	2156	372	19	613	0	936	>AT5G52560.1 | Symbols: ATUSP, USP | UDP-sugar pyrophosphorylase | chr5:21331230-21334573 FORWARD LENGTH=614
Locus_168_Transcript_6/8_Confidence_0.206_Length_2163	AT5G52560.1	77.82	595	132	0	8	1792	19	613	0	936	>AT5G52560.1 | Symbols: ATUSP, USP | UDP-sugar pyrophosphorylase | chr5:21331230-21334573 FORWARD LENGTH=614
Locus_168_Transcript_7/8_Confidence_0.147_Length_1989	AT5G52560.1	78.21	537	117	0	1982	372	77	613	0	844	>AT5G52560.1 | Symbols: ATUSP, USP | UDP-sugar pyrophosphorylase | chr5:21331230-21334573 FORWARD LENGTH=614
Locus_168_Transcript_8/8_Confidence_0.324_Length_1861	AT5G52560.1	77.82	595	132	0	8	1792	19	613	0	936	>AT5G52560.1 | Symbols: ATUSP, USP | UDP-sugar pyrophosphorylase | chr5:21331230-21334573 FORWARD LENGTH=614
Locus_169_Transcript_1/10_Confidence_0.200_Length_497	AT1G63360.1	27.35	117	75	3	3	353	169	275	0.0001	42.4	>AT1G63360.1 | Symbols: | Disease resistance protein (CC-NBS-LRR class) family | chr1:23499515-23502169 REVERSE LENGTH=884
Locus_169_Transcript_2/10_Confidence_0.200_Length_678	AT1G12280.1	29.33	225	138	7	3	677	173	376	1e-13	73.2	>AT1G12280.1 | Symbols: | LRR and NB-ARC domains-containing disease resistance protein | chr1:4174875-4177559 REVERSE LENGTH=894
Locus_169_Transcript_3/10_Confidence_0.100_Length_348	AT1G12280.1	32.46	114	66	3	343	2	274	376	8e-07	48.5	>AT1G12280.1 | Symbols: | LRR and NB-ARC domains-containing disease resistance protein | chr1:4174875-4177559 REVERSE LENGTH=894
Locus_169_Transcript_4/10_Confidence_0.150_Length_820	AT5G63020.1	27.69	65	44	2	21	215	418	479	1.1	30.4	>AT5G63020.1 | Symbols: | Disease resistance protein (CC-NBS-LRR class) family | chr5:25283252-25286002 REVERSE LENGTH=888
Locus_169_Transcript_5/10_Confidence_0.300_Length_1170	AT1G15890.1	26.06	330	221	6	15	1004	175	481	2e-24	109	>AT1G15890.1 | Symbols: | Disease resistance protein (CC-NBS-LRR class) family | chr1:5461406-5463961 FORWARD LENGTH=851
Locus_169_Transcript_6/10_Confidence_0.150_Length_381	AT5G63020.1	30.77	65	42	2	361	167	418	479	0.041	33.1	>AT5G63020.1 | Symbols: | Disease resistance protein (CC-NBS-LRR class) family | chr5:25283252-25286002 REVERSE LENGTH=888
Locus_169_Transcript_7/10_Confidence_0.300_Length_1609	AT1G15890.1	25.45	330	223	6	1595	606	175	481	2e-23	107	>AT1G15890.1 | Symbols: | Disease resistance protein (CC-NBS-LRR class) family | chr1:5461406-5463961 FORWARD LENGTH=851
Locus_169_Transcript_8/10_Confidence_0.300_Length_1609	AT1G15890.1	25.45	330	223	6	15	1004	175	481	2e-23	107	>AT1G15890.1 | Symbols: | Disease resistance protein (CC-NBS-LRR class) family | chr1:5461406-5463961 FORWARD LENGTH=851
Locus_169_Transcript_9/10_Confidence_0.150_Length_1033	AT1G61190.1	33.33	123	81	1	1031	663	341	462	1e-14	77	>AT1G61190.1 | Symbols: | LRR and NB-ARC domains-containing disease resistance protein | chr1:22557602-22560687 FORWARD LENGTH=967
Locus_169_Transcript_10/10_Confidence_0.300_Length_1609	AT1G15890.1	25.45	330	223	6	15	1004	175	481	2e-23	107	>AT1G15890.1 | Symbols: | Disease resistance protein (CC-NBS-LRR class) family | chr1:5461406-5463961 FORWARD LENGTH=851
Locus_170_Transcript_1/32_Confidence_1.000_Length_324	AT3G22480.2	75.51	98	24	0	295	2	11	108	1e-38	154	>AT3G22480.2 | Symbols: PDF2 | prefoldin 2 | chr3:7969080-7969526 FORWARD LENGTH=148
Locus_170_Transcript_2/32_Confidence_1.000_Length_128	AT3G58550.1	40	30	18	0	117	28	47	76	9	25	>AT3G58550.1 | Symbols: | Bifunctional inhibitor/lipid-transfer protein/seed storage 2S albumin superfamily protein | chr3:21649506-21650233 REVERSE LENGTH=177
Locus_170_Transcript_3/32_Confidence_1.000_Length_105	AT3G22480.2	65.22	23	8	0	92	24	124	146	0.042	32.7	>AT3G22480.2 | Symbols: PDF2 | prefoldin 2 | chr3:7969080-7969526 FORWARD LENGTH=148
Locus_170_Transcript_5/32_Confidence_1.000_Length_255	AT1G31150.1	44	25	14	0	145	219	61	85	0.63	28.9	>AT1G31150.1 | Symbols: | Domain of unknown function (DUF1985) | chr1:11120097-11122412 FORWARD LENGTH=673
Locus_170_Transcript_6/32_Confidence_1.000_Length_126	AT5G57000.1	59.09	22	9	0	3	68	35	56	0.003	36.6	>AT5G57000.1 | Symbols: | unknown protein; FUNCTIONS IN: molecular_function unknown; INVOLVED IN: biological_process unknown; LOCATED IN: cellular_component unknown; EXPRESSED IN: 24 plant structures; EXPRESSED DURING: 15 growth stages; BEST Arabidopsis thaliana protein match is: unknown protein (TAIR:AT1G72690.1); Has 153 Blast hits to 116 proteins in 29 species: Archae - 0; Bacteria - 6; Metazo…
Locus_170_Transcript_7/32_Confidence_1.000_Length_360	AT3G46770.1	27.66	47	34	0	93	233	202	248	1.1	28.1	>AT3G46770.1 | Symbols: | AP2/B3-like transcriptional factor family protein | chr3:17224064-17225316 FORWARD LENGTH=276
Locus_170_Transcript_8/32_Confidence_1.000_Length_126	AT5G57000.1	59.09	22	9	0	124	59	35	56	0.003	36.6	>AT5G57000.1 | Symbols: | unknown protein; FUNCTIONS IN: molecular_function unknown; INVOLVED IN: biological_process unknown; LOCATED IN: cellular_component unknown; EXPRESSED IN: 24 plant structures; EXPRESSED DURING: 15 growth stages; BEST Arabidopsis thaliana protein match is: unknown protein (TAIR:AT1G72690.1); Has 153 Blast hits to 116 proteins in 29 species: Archae - 0; Bacteria - 6; Metazo…
Locus_170_Transcript_9/32_Confidence_1.000_Length_360	AT3G46770.1	27.66	47	34	0	268	128	202	248	1.1	28.1	>AT3G46770.1 | Symbols: | AP2/B3-like transcriptional factor family protein | chr3:17224064-17225316 FORWARD LENGTH=276
Locus_170_Transcript_10/32_Confidence_1.000_Length_149	AT5G43240.1	47.83	23	12	0	79	147	355	377	1.4	27.7	>AT5G43240.1 | Symbols: | Protein of unknown function (DUF674) | chr5:17353077-17354765 REVERSE LENGTH=512
Locus_170_Transcript_12/32_Confidence_1.000_Length_111	ATCG00430.1	58.82	17	7	0	102	52	27	43	1.4	27.7	>ATCG00430.1 | Symbols: PSBG | photosystem II reaction center protein G | chrC:49257-49934 REVERSE LENGTH=225
Locus_170_Transcript_13/32_Confidence_1.000_Length_412	AT5G61190.1	44.12	34	19	0	182	283	610	643	3.7	26.9	>AT5G61190.1 | Symbols: | putative endonuclease or glycosyl hydrolase with C2H2-type zinc finger domain | chr5:24615480-24619886 FORWARD LENGTH=995
Locus_170_Transcript_14/32_Confidence_1.000_Length_368	AT3G22070.1	42.42	33	19	0	338	240	73	105	0.24	30.4	>AT3G22070.1 | Symbols: | proline-rich family protein | chr3:7775530-7776066 REVERSE LENGTH=178
Locus_170_Transcript_15/32_Confidence_1.000_Length_117	AT4G33905.1	64.29	14	5	0	64	23	238	251	7	25.4	>AT4G33905.1 | Symbols: | Peroxisomal membrane 22 kDa (Mpv17/PMP22) family protein | chr4:16254065-16255592 REVERSE LENGTH=261
Locus_170_Transcript_16/32_Confidence_1.000_Length_355	AT4G06744.1	39.13	23	14	0	149	217	360	382	5.5	25.8	>AT4G06744.1 | Symbols: | Leucine-rich repeat (LRR) family protein | chr4:4070870-4072084 REVERSE LENGTH=404
Locus_170_Transcript_17/32_Confidence_1.000_Length_219	AT3G27490.1	55	20	9	0	74	133	49	68	0.63	28.9	>AT3G27490.1 | Symbols: | Cysteine/Histidine-rich C1 domain family protein | chr3:10178100-10180148 REVERSE LENGTH=682
Locus_170_Transcript_18/32_Confidence_1.000_Length_183	AT3G07840.1	27.78	54	39	0	182	21	195	248	1.4	27.7	>AT3G07840.1 | Symbols: | Pectin lyase-like superfamily protein | chr3:2501893-2503475 REVERSE LENGTH=401
Locus_170_Transcript_19/32_Confidence_1.000_Length_368	AT3G22070.1	42.42	33	19	0	31	129	73	105	0.24	30.4	>AT3G22070.1 | Symbols: | proline-rich family protein | chr3:7775530-7776066 REVERSE LENGTH=178
Locus_170_Transcript_20/32_Confidence_1.000_Length_412	AT5G52630.1	28.57	91	64	1	332	63	57	147	3.6	26.9	>AT5G52630.1 | Symbols: MEF1 | mitochondrial RNAediting factor 1 | chr5:21350375-21352141 FORWARD LENGTH=588
Locus_170_Transcript_21/32_Confidence_1.000_Length_117	AT4G33905.1	64.29	14	5	0	54	95	238	251	7	25.4	>AT4G33905.1 | Symbols: | Peroxisomal membrane 22 kDa (Mpv17/PMP22) family protein | chr4:16254065-16255592 REVERSE LENGTH=261
Locus_170_Transcript_22/32_Confidence_1.000_Length_255	AT1G31150.1	44	25	14	0	111	37	61	85	0.63	28.9	>AT1G31150.1 | Symbols: | Domain of unknown function (DUF1985) | chr1:11120097-11122412 FORWARD LENGTH=673
Locus_170_Transcript_23/32_Confidence_0.024_Length_658	AT1G72690.1	60.71	56	19	1	308	150	10	65	4e-12	68.2	>AT1G72690.1 | Symbols: | unknown protein; BEST Arabidopsis thaliana protein match is: unknown protein (TAIR:AT1G17490.1); Has 59 Blast hits to 45 proteins in 9 species: Archae - 0; Bacteria - 0; Metazoa - 0; Fungi - 0; Plants - 59; Viruses - 0; Other Eukaryotes - 0 (source: NCBI BLink). | chr1:27361223-27361745 FORWARD LENGTH=87
Locus_170_Transcript_24/32_Confidence_0.024_Length_658	AT1G72690.1	60.71	56	19	1	351	509	10	65	4e-12	68.2	>AT1G72690.1 | Symbols: | unknown protein; BEST Arabidopsis thaliana protein match is: unknown protein (TAIR:AT1G17490.1); Has 59 Blast hits to 45 proteins in 9 species: Archae - 0; Bacteria - 0; Metazoa - 0; Fungi - 0; Plants - 59; Viruses - 0; Other Eukaryotes - 0 (source: NCBI BLink). | chr1:27361223-27361745 FORWARD LENGTH=87
Locus_170_Transcript_25/32_Confidence_0.020_Length_1035	AT3G17300.1	83.15	89	15	0	259	525	1	89	1e-38	156	>AT3G17300.1 | Symbols: | unknown protein; Has 48 Blast hits to 48 proteins in 21 species: Archae - 0; Bacteria - 0; Metazoa - 0; Fungi - 0; Plants - 40; Viruses - 0; Other Eukaryotes - 8 (source: NCBI BLink). | chr3:5907616-5908695 FORWARD LENGTH=91
Locus_170_Transcript_26/32_Confidence_0.020_Length_1042	AT3G17300.1	83.15	89	15	0	777	511	1	89	1e-38	156	>AT3G17300.1 | Symbols: | unknown protein; Has 48 Blast hits to 48 proteins in 21 species: Archae - 0; Bacteria - 0; Metazoa - 0; Fungi - 0; Plants - 40; Viruses - 0; Other Eukaryotes - 8 (source: NCBI BLink). | chr3:5907616-5908695 FORWARD LENGTH=91
Locus_170_Transcript_27/32_Confidence_0.030_Length_2640	AT3G19510.1	41.24	565	273	12	641	2230	172	712	1e-104	377	>AT3G19510.1 | Symbols: HAT3.1 | Homeodomain-like protein with RING/FYVE/PHD-type zinc finger domain | chr3:6763205-6766049 REVERSE LENGTH=723
Locus_170_Transcript_28/32_Confidence_0.024_Length_2611	AT3G19510.1	41.24	565	273	12	2327	738	172	712	1e-104	377	>AT3G19510.1 | Symbols: HAT3.1 | Homeodomain-like protein with RING/FYVE/PHD-type zinc finger domain | chr3:6763205-6766049 REVERSE LENGTH=723
Locus_170_Transcript_29/32_Confidence_0.054_Length_592	AT3G29385.1	28.7	115	60	5	430	143	101	212	0.081	33.5	>AT3G29385.1 | Symbols: | BEST Arabidopsis thaliana protein match is: dentin sialophosphoprotein-related (TAIR:AT5G07980.1); Has 74 Blast hits to 74 proteins in 11 species: Archae - 0; Bacteria - 0; Metazoa - 0; Fungi - 0; Plants - 74; Viruses - 0; Other Eukaryotes - 0 (source: NCBI BLink). | chr3:11284395-11285402 REVERSE LENGTH=218
Locus_170_Transcript_30/32_Confidence_0.122_Length_732	AT3G22480.2	70.14	144	42	1	195	626	4	146	2e-51	199	>AT3G22480.2 | Symbols: PDF2 | prefoldin 2 | chr3:7969080-7969526 FORWARD LENGTH=148
Locus_170_Transcript_31/32_Confidence_0.054_Length_618	AT3G29385.1	28.7	115	60	5	430	143	101	212	0.087	33.5	>AT3G29385.1 | Symbols: | BEST Arabidopsis thaliana protein match is: dentin sialophosphoprotein-related (TAIR:AT5G07980.1); Has 74 Blast hits to 74 proteins in 11 species: Archae - 0; Bacteria - 0; Metazoa - 0; Fungi - 0; Plants - 74; Viruses - 0; Other Eukaryotes - 0 (source: NCBI BLink). | chr3:11284395-11285402 REVERSE LENGTH=218
Locus_170_Transcript_32/32_Confidence_0.122_Length_732	AT3G22480.2	70.14	144	42	1	195	626	4	146	2e-51	199	>AT3G22480.2 | Symbols: PDF2 | prefoldin 2 | chr3:7969080-7969526 FORWARD LENGTH=148
Locus_171_Transcript_1/10_Confidence_0.173_Length_811	AT4G19640.1	79.5	200	41	0	139	738	1	200	5e-84	307	>AT4G19640.1 | Symbols: ARA7, ARA-7, ATRABF2B, ATRAB5B, RABF2B, ATRAB-F2B, RAB-F2B | Ras-related small GTP-binding family protein | chr4:10687441-10689449 REVERSE LENGTH=200
Locus_171_Transcript_2/10_Confidence_0.135_Length_862	AT4G19640.1	63.64	33	12	0	449	351	168	200	1e-05	47.4	>AT4G19640.1 | Symbols: ARA7, ARA-7, ATRABF2B, ATRAB5B, RABF2B, ATRAB-F2B, RAB-F2B | Ras-related small GTP-binding family protein | chr4:10687441-10689449 REVERSE LENGTH=200
Locus_171_Transcript_3/10_Confidence_0.077_Length_733	AT4G19640.1	82.63	167	29	0	684	184	1	167	3e-71	264	>AT4G19640.1 | Symbols: ARA7, ARA-7, ATRABF2B, ATRAB5B, RABF2B, ATRAB-F2B, RAB-F2B | Ras-related small GTP-binding family protein | chr4:10687441-10689449 REVERSE LENGTH=200
Locus_171_Transcript_4/10_Confidence_0.096_Length_822	AT4G19640.1	82.63	167	29	0	139	639	1	167	4e-71	264	>AT4G19640.1 | Symbols: ARA7, ARA-7, ATRABF2B, ATRAB5B, RABF2B, ATRAB-F2B, RAB-F2B | Ras-related small GTP-binding family protein | chr4:10687441-10689449 REVERSE LENGTH=200
Locus_171_Transcript_5/10_Confidence_0.192_Length_1078	AT4G19640.1	63.64	33	12	0	665	567	168	200	1e-05	47.4	>AT4G19640.1 | Symbols: ARA7, ARA-7, ATRABF2B, ATRAB5B, RABF2B, ATRAB-F2B, RAB-F2B | Ras-related small GTP-binding family protein | chr4:10687441-10689449 REVERSE LENGTH=200
Locus_171_Transcript_6/10_Confidence_0.192_Length_1078	AT4G19640.1	63.64	33	12	0	414	512	168	200	1e-05	47.4	>AT4G19640.1 | Symbols: ARA7, ARA-7, ATRABF2B, ATRAB5B, RABF2B, ATRAB-F2B, RAB-F2B | Ras-related small GTP-binding family protein | chr4:10687441-10689449 REVERSE LENGTH=200
Locus_171_Transcript_7/10_Confidence_0.269_Length_1304	AT4G19640.1	79.5	200	41	0	1166	567	1	200	9e-84	307	>AT4G19640.1 | Symbols: ARA7, ARA-7, ATRABF2B, ATRAB5B, RABF2B, ATRAB-F2B, RAB-F2B | Ras-related small GTP-binding family protein | chr4:10687441-10689449 REVERSE LENGTH=200
Locus_171_Transcript_8/10_Confidence_0.096_Length_116	AT4G16940.1	48	25	13	0	82	8	942	966	3.1	26.6	>AT4G16940.1 | Symbols: | Disease resistance protein (TIR-NBS-LRR class) family | chr4:9533149-9537510 REVERSE LENGTH=1147
Locus_171_Transcript_9/10_Confidence_0.154_Length_603	AT5G45130.1	84.09	132	21	0	139	534	1	132	5e-58	220	>AT5G45130.1 | Symbols: ATRAB5A, ATRABF2A, RABF2A, RAB5A, RHA1, ATRAB-F2A, RAB-F2A | RAB homolog 1 | chr5:18244495-18246060 FORWARD LENGTH=200
Locus_171_Transcript_10/10_Confidence_0.269_Length_1304	AT4G19640.1	79.5	200	41	0	139	738	1	200	9e-84	307	>AT4G19640.1 | Symbols: ARA7, ARA-7, ATRABF2B, ATRAB5B, RABF2B, ATRAB-F2B, RAB-F2B | Ras-related small GTP-binding family protein | chr4:10687441-10689449 REVERSE LENGTH=200
Locus_172_Transcript_1/9_Confidence_0.081_Length_592	AT1G68730.1	46.53	144	56	3	369	1	14	157	6e-27	117	>AT1G68730.1 | Symbols: | Zim17-type zinc finger protein | chr1:25810321-25811128 REVERSE LENGTH=170
Locus_172_Transcript_2/9_Confidence_0.081_Length_592	AT1G68730.1	46.53	144	56	3	224	592	14	157	6e-27	117	>AT1G68730.1 | Symbols: | Zim17-type zinc finger protein | chr1:25810321-25811128 REVERSE LENGTH=170
Locus_172_Transcript_3/9_Confidence_0.081_Length_588	AT1G68730.1	46.53	144	56	3	220	588	14	157	6e-27	117	>AT1G68730.1 | Symbols: | Zim17-type zinc finger protein | chr1:25810321-25811128 REVERSE LENGTH=170
Locus_172_Transcript_4/9_Confidence_0.081_Length_588	AT1G68730.1	46.53	144	56	3	369	1	14	157	6e-27	117	>AT1G68730.1 | Symbols: | Zim17-type zinc finger protein | chr1:25810321-25811128 REVERSE LENGTH=170
Locus_172_Transcript_5/9_Confidence_0.081_Length_585	AT1G68730.1	46.53	144	56	3	217	585	14	157	5e-27	117	>AT1G68730.1 | Symbols: | Zim17-type zinc finger protein | chr1:25810321-25811128 REVERSE LENGTH=170
Locus_172_Transcript_6/9_Confidence_0.081_Length_585	AT1G68730.1	46.53	144	56	3	369	1	14	157	5e-27	117	>AT1G68730.1 | Symbols: | Zim17-type zinc finger protein | chr1:25810321-25811128 REVERSE LENGTH=170
Locus_172_Transcript_7/9_Confidence_0.339_Length_1883	AT3G62720.1	71.77	333	91	2	1645	656	1	333	0	491	>AT3G62720.1 | Symbols: ATXT1, XT1, XXT1 | xylosyltransferase 1 | chr3:23201326-23202708 FORWARD LENGTH=460
Locus_172_Transcript_8/9_Confidence_0.339_Length_1911	AT4G02500.1	72.83	346	86	2	239	1258	1	344	4e-148	521	>AT4G02500.1 | Symbols: ATXT2, XXT2, XT2 | UDP-xylosyltransferase 2 | chr4:1101638-1103345 FORWARD LENGTH=461
Locus_172_Transcript_9/9_Confidence_0.210_Length_1594	AT4G02500.1	72.83	346	86	2	239	1258	1	344	3e-148	521	>AT4G02500.1 | Symbols: ATXT2, XXT2, XT2 | UDP-xylosyltransferase 2 | chr4:1101638-1103345 FORWARD LENGTH=461
Locus_173_Transcript_1/49_Confidence_1.000_Length_121	AT5G15620.1	45.45	22	12	0	19	84	355	376	9.1	25	>AT5G15620.1 | Symbols: | F-box/RNI-like superfamily protein | chr5:5082465-5083991 FORWARD LENGTH=440
Locus_173_Transcript_2/49_Confidence_1.000_Length_147	AT1G31540.2	33.33	33	22	0	144	46	978	1010	8.9	25	>AT1G31540.2 | Symbols: | Disease resistance protein (TIR-NBS-LRR class) family | chr1:11289244-11293697 REVERSE LENGTH=1161
Locus_173_Transcript_3/49_Confidence_1.000_Length_114	AT2G25565.1	39.13	23	14	0	19	87	147	169	9.1	25	>AT2G25565.1 | Symbols: | BEST Arabidopsis thaliana protein match is: Zinc finger, C3HC4 type (RING finger) family protein (TAIR:AT2G24480.1); Has 27 Blast hits to 27 proteins in 3 species: Archae - 0; Bacteria - 0; Metazoa - 0; Fungi - 0; Plants - 27; Viruses - 0; Other Eukaryotes - 0 (source: NCBI BLink). | chr2:10884062-10885295 REVERSE LENGTH=206
Locus_173_Transcript_6/49_Confidence_1.000_Length_223	AT1G50200.1	45.83	24	13	0	74	3	533	556	1.1	28.1	>AT1G50200.1 | Symbols: ALATS, ACD | Alanyl-tRNA synthetase | chr1:18591429-18598311 REVERSE LENGTH=1003
Locus_173_Transcript_7/49_Confidence_1.000_Length_469	AT5G55850.2	33.33	54	35	1	4	162	19	72	0.0003	41.2	>AT5G55850.2 | Symbols: NOI | RPM1-interacting protein 4 (RIN4) family protein | chr5:22603617-22604951 FORWARD LENGTH=130
Locus_173_Transcript_8/49_Confidence_1.000_Length_225	AT1G66340.1	33.33	42	25	1	35	151	23	64	5.3	25.8	>AT1G66340.1 | Symbols: ETR1, EIN1, ETR, AtETR1 | Signal transduction histidine kinase, hybrid-type, ethylene sensor | chr1:24734698-24737366 FORWARD LENGTH=738
Locus_173_Transcript_10/49_Confidence_1.000_Length_140	AT1G13300.1	47.62	21	11	0	72	10	111	131	4	26.2	>AT1G13300.1 | Symbols: HRS1 | myb-like transcription factor family protein | chr1:4556977-4558591 FORWARD LENGTH=344
Locus_173_Transcript_11/49_Confidence_1.000_Length_507	AT2G42640.1	26.92	78	51	2	382	167	667	744	0.14	32.3	>AT2G42640.1 | Symbols: | Mitogen activated protein kinase kinase kinase-related | chr2:17758532-17763708 REVERSE LENGTH=781
Locus_173_Transcript_13/49_Confidence_1.000_Length_140	AT1G13300.1	47.62	21	11	0	69	131	111	131	4	26.2	>AT1G13300.1 | Symbols: HRS1 | myb-like transcription factor family protein | chr1:4556977-4558591 FORWARD LENGTH=344
Locus_173_Transcript_14/49_Confidence_1.000_Length_391	AT3G25070.1	47.69	65	31	2	277	92	1	65	4e-09	56.6	>AT3G25070.1 | Symbols: RIN4 | RPM1 interacting protein 4 | chr3:9132458-9133747 FORWARD LENGTH=211
Locus_173_Transcript_15/49_Confidence_1.000_Length_114	AT2G25565.1	39.13	23	14	0	96	28	147	169	9.1	25	>AT2G25565.1 | Symbols: | BEST Arabidopsis thaliana protein match is: Zinc finger, C3HC4 type (RING finger) family protein (TAIR:AT2G24480.1); Has 27 Blast hits to 27 proteins in 3 species: Archae - 0; Bacteria - 0; Metazoa - 0; Fungi - 0; Plants - 27; Viruses - 0; Other Eukaryotes - 0 (source: NCBI BLink). | chr2:10884062-10885295 REVERSE LENGTH=206
Locus_173_Transcript_19/49_Confidence_1.000_Length_120	AT1G20840.1	36.84	38	24	0	116	3	95	132	3.1	26.6	>AT1G20840.1 | Symbols: TMT1 | tonoplast monosaccharide transporter1 | chr1:7245107-7247674 REVERSE LENGTH=734
Locus_173_Transcript_20/49_Confidence_1.000_Length_121	AT5G15620.1	45.45	22	12	0	103	38	355	376	9.1	25	>AT5G15620.1 | Symbols: | F-box/RNI-like superfamily protein | chr5:5082465-5083991 FORWARD LENGTH=440
Locus_173_Transcript_21/49_Confidence_1.000_Length_147	AT1G31540.2	33.33	33	22	0	4	102	978	1010	8.9	25	>AT1G31540.2 | Symbols: | Disease resistance protein (TIR-NBS-LRR class) family | chr1:11289244-11293697 REVERSE LENGTH=1161
Locus_173_Transcript_24/49_Confidence_1.000_Length_277	AT1G77870.1	35.29	34	20	1	274	173	82	113	1	28.1	>AT1G77870.1 | Symbols: MUB5 | membrane-anchored ubiquitin-fold protein 5 precursor | chr1:29285177-29285714 FORWARD LENGTH=120
Locus_173_Transcript_29/49_Confidence_1.000_Length_331	AT3G10300.3	52.63	57	22	1	160	5	146	202	1e-09	58.2	>AT3G10300.3 | Symbols: | Calcium-binding EF-hand family protein | chr3:3186436-3188071 FORWARD LENGTH=335
Locus_173_Transcript_31/49_Confidence_1.000_Length_284	AT2G23380.1	38.24	34	21	0	188	87	528	561	0.63	28.9	>AT2G23380.1 | Symbols: CLF, ICU1, SDG1, SET1 | SET domain-containing protein | chr2:9955570-9960117 FORWARD LENGTH=902
Locus_173_Transcript_32/49_Confidence_1.000_Length_416	AT5G19620.1	40.91	44	24	1	392	267	20	63	0.089	32.3	>AT5G19620.1 | Symbols: EMB213, OEP80, ATOEP80, TOC75 | outer envelope protein of 80 kDa | chr5:6623323-6627641 FORWARD LENGTH=732
Locus_173_Transcript_33/49_Confidence_1.000_Length_284	AT2G23380.1	38.24	34	21	0	97	198	528	561	0.63	28.9	>AT2G23380.1 | Symbols: CLF, ICU1, SDG1, SET1 | SET domain-containing protein | chr2:9955570-9960117 FORWARD LENGTH=902
Locus_173_Transcript_35/49_Confidence_1.000_Length_416	AT5G19620.1	40.91	44	24	1	25	150	20	63	0.089	32.3	>AT5G19620.1 | Symbols: EMB213, OEP80, ATOEP80, TOC75 | outer envelope protein of 80 kDa | chr5:6623323-6627641 FORWARD LENGTH=732
Locus_173_Transcript_38/49_Confidence_1.000_Length_507	AT2G42640.1	26.92	78	51	2	126	341	667	744	0.14	32.3	>AT2G42640.1 | Symbols: | Mitogen activated protein kinase kinase kinase-related | chr2:17758532-17763708 REVERSE LENGTH=781
Locus_173_Transcript_40/49_Confidence_1.000_Length_120	AT1G20840.1	36.84	38	24	0	5	118	95	132	3.1	26.6	>AT1G20840.1 | Symbols: TMT1 | tonoplast monosaccharide transporter1 | chr1:7245107-7247674 REVERSE LENGTH=734
Locus_173_Transcript_41/49_Confidence_0.040_Length_1359	AT3G25070.1	29.47	207	117	9	1072	536	3	208	2e-15	80.5	>AT3G25070.1 | Symbols: RIN4 | RPM1 interacting protein 4 | chr3:9132458-9133747 FORWARD LENGTH=211
Locus_173_Transcript_42/49_Confidence_0.031_Length_581	AT2G27480.1	57.43	101	43	0	581	279	128	228	1e-30	129	>AT2G27480.1 | Symbols: | Calcium-binding EF-hand family protein | chr2:11746811-11747885 FORWARD LENGTH=228
Locus_173_Transcript_43/49_Confidence_0.106_Length_1633	AT2G27480.1	53.89	180	82	1	819	1355	49	228	3e-54	209	>AT2G27480.1 | Symbols: | Calcium-binding EF-hand family protein | chr2:11746811-11747885 FORWARD LENGTH=228
Locus_173_Transcript_44/49_Confidence_0.035_Length_822	AT2G31970.1	35.56	45	26	1	782	648	970	1011	4.4	28.5	>AT2G31970.1 | Symbols: RAD50, ATRAD50 | DNA repair-recombination protein (RAD50) | chr2:13600657-13608815 FORWARD LENGTH=1316
Locus_173_Transcript_45/49_Confidence_0.013_Length_2143	AT5G07120.1	59.97	582	209	9	2037	334	1	572	2e-165	579	>AT5G07120.1 | Symbols: SNX2b | sorting nexin 2B | chr5:2207065-2209355 REVERSE LENGTH=572
Locus_173_Transcript_46/49_Confidence_0.053_Length_2835	AT5G07120.1	59.97	582	209	9	799	2502	1	572	3e-165	579	>AT5G07120.1 | Symbols: SNX2b | sorting nexin 2B | chr5:2207065-2209355 REVERSE LENGTH=572
Locus_173_Transcript_47/49_Confidence_0.040_Length_815	AT3G15095.1	41.07	168	68	5	771	316	522	674	6e-21	97.8	>AT3G15095.1 | Symbols: | unknown protein; FUNCTIONS IN: molecular_function unknown; INVOLVED IN: biological_process unknown; LOCATED IN: chloroplast; EXPRESSED IN: 22 plant structures; EXPRESSED DURING: 13 growth stages; Has 9762 Blast hits to 6439 proteins in 764 species: Archae - 77; Bacteria - 1339; Metazoa - 3211; Fungi - 718; Plants - 437; Viruses - 131; Other Eukaryotes - 3849 (source: NCB…
Locus_173_Transcript_48/49_Confidence_0.044_Length_742	AT3G15095.1	41.07	168	68	5	115	570	522	674	5e-21	97.8	>AT3G15095.1 | Symbols: | unknown protein; FUNCTIONS IN: molecular_function unknown; INVOLVED IN: biological_process unknown; LOCATED IN: chloroplast; EXPRESSED IN: 22 plant structures; EXPRESSED DURING: 13 growth stages; Has 9762 Blast hits to 6439 proteins in 764 species: Archae - 77; Bacteria - 1339; Metazoa - 3211; Fungi - 718; Plants - 437; Viruses - 131; Other Eukaryotes - 3849 (source: NCB…
Locus_173_Transcript_49/49_Confidence_0.058_Length_1631	AT3G25070.1	27.4	208	123	7	115	672	1	202	5e-11	66.2	>AT3G25070.1 | Symbols: RIN4 | RPM1 interacting protein 4 | chr3:9132458-9133747 FORWARD LENGTH=211
Locus_174_Transcript_1/10_Confidence_0.400_Length_724	AT3G09500.1	84.43	122	19	0	620	255	2	123	4e-44	174	>AT3G09500.1 | Symbols: | Ribosomal L29 family protein | chr3:2917047-2917895 FORWARD LENGTH=123
Locus_174_Transcript_2/10_Confidence_0.343_Length_658	AT3G09500.1	84.43	122	19	0	620	255	2	123	3e-44	174	>AT3G09500.1 | Symbols: | Ribosomal L29 family protein | chr3:2917047-2917895 FORWARD LENGTH=123
Locus_174_Transcript_3/10_Confidence_0.314_Length_637	AT3G09500.1	84.43	122	19	0	620	255	2	123	3e-44	174	>AT3G09500.1 | Symbols: | Ribosomal L29 family protein | chr3:2917047-2917895 FORWARD LENGTH=123
Locus_174_Transcript_4/10_Confidence_0.457_Length_591	AT3G09500.1	84.43	122	19	0	504	139	2	123	3e-44	174	>AT3G09500.1 | Symbols: | Ribosomal L29 family protein | chr3:2917047-2917895 FORWARD LENGTH=123
Locus_174_Transcript_5/10_Confidence_0.371_Length_564	AT3G09500.1	84.43	122	19	0	477	112	2	123	3e-44	174	>AT3G09500.1 | Symbols: | Ribosomal L29 family protein | chr3:2917047-2917895 FORWARD LENGTH=123
Locus_174_Transcript_6/10_Confidence_0.400_Length_578	AT3G09500.1	84.43	122	19	0	491	126	2	123	3e-44	174	>AT3G09500.1 | Symbols: | Ribosomal L29 family protein | chr3:2917047-2917895 FORWARD LENGTH=123
Locus_174_Transcript_7/10_Confidence_0.314_Length_357	AT5G02610.2	88.46	26	3	0	332	255	121	146	2e-07	50.4	>AT5G02610.2 | Symbols: | Ribosomal L29 family protein | chr5:587611-588547 FORWARD LENGTH=146
Locus_174_Transcript_8/10_Confidence_0.200_Length_358	AT5G02610.2	88.89	27	3	0	335	255	120	146	6e-08	52.4	>AT5G02610.2 | Symbols: | Ribosomal L29 family protein | chr5:587611-588547 FORWARD LENGTH=146
Locus_174_Transcript_9/10_Confidence_0.200_Length_336	AT5G02610.2	88.89	27	3	0	335	255	120	146	5e-08	52.4	>AT5G02610.2 | Symbols: | Ribosomal L29 family protein | chr5:587611-588547 FORWARD LENGTH=146
Locus_174_Transcript_10/10_Confidence_0.457_Length_707	AT3G09500.1	84.43	122	19	0	620	255	2	123	4e-44	174	>AT3G09500.1 | Symbols: | Ribosomal L29 family protein | chr3:2917047-2917895 FORWARD LENGTH=123
Locus_175_Transcript_1/7_Confidence_0.389_Length_473	AT5G64560.1	38	50	31	0	67	216	207	256	0.59	30	>AT5G64560.1 | Symbols: MGT9, MRS2-2, ATMGT9 | magnesium transporter 9 | chr5:25807025-25809395 REVERSE LENGTH=394
Locus_175_Transcript_2/7_Confidence_0.306_Length_334	AT5G64560.1	35.82	67	39	1	67	255	207	273	0.096	31.6	>AT5G64560.1 | Symbols: MGT9, MRS2-2, ATMGT9 | magnesium transporter 9 | chr5:25807025-25809395 REVERSE LENGTH=394
Locus_175_Transcript_3/7_Confidence_0.139_Length_328	AT5G64560.1	40	45	27	0	328	194	212	256	1.1	28.1	>AT5G64560.1 | Symbols: MGT9, MRS2-2, ATMGT9 | magnesium transporter 9 | chr5:25807025-25809395 REVERSE LENGTH=394
Locus_175_Transcript_4/7_Confidence_0.139_Length_300	AT3G06030.1	35.71	42	27	0	214	89	110	151	1.4	27.7	>AT3G06030.1 | Symbols: ANP3, MAPKKK12, NP3 | NPK1-related protein kinase 3 | chr3:1818895-1822705 REVERSE LENGTH=651
Locus_175_Transcript_5/7_Confidence_0.333_Length_489	AT5G64560.1	38	50	31	0	343	194	207	256	0.62	30	>AT5G64560.1 | Symbols: MGT9, MRS2-2, ATMGT9 | magnesium transporter 9 | chr5:25807025-25809395 REVERSE LENGTH=394
Locus_175_Transcript_6/7_Confidence_0.306_Length_437	AT5G64560.1	38	50	31	0	343	194	207	256	0.49	30	>AT5G64560.1 | Symbols: MGT9, MRS2-2, ATMGT9 | magnesium transporter 9 | chr5:25807025-25809395 REVERSE LENGTH=394
Locus_175_Transcript_7/7_Confidence_0.306_Length_409	AT5G64560.1	38	50	31	0	67	216	207	256	0.42	30	>AT5G64560.1 | Symbols: MGT9, MRS2-2, ATMGT9 | magnesium transporter 9 | chr5:25807025-25809395 REVERSE LENGTH=394
Locus_176_Transcript_1/13_Confidence_1.000_Length_103	AT2G40950.1	42.86	21	12	0	18	80	386	406	8.9	25	>AT2G40950.1 | Symbols: BZIP17 | Basic-leucine zipper (bZIP) transcription factor family protein | chr2:17087823-17090326 REVERSE LENGTH=721
Locus_176_Transcript_2/13_Confidence_1.000_Length_111	AT1G27570.1	33.33	36	20	1	5	100	611	646	7	25.4	>AT1G27570.1 | Symbols: | phosphatidylinositol 3- and 4-kinase family protein | chr1:9575538-9582376 FORWARD LENGTH=649
Locus_176_Transcript_3/13_Confidence_1.000_Length_111	AT1G27570.1	33.33	36	20	1	107	12	611	646	7	25.4	>AT1G27570.1 | Symbols: | phosphatidylinositol 3- and 4-kinase family protein | chr1:9575538-9582376 FORWARD LENGTH=649
Locus_176_Transcript_4/13_Confidence_0.167_Length_878	AT2G43900.1	21.74	92	71	1	332	60	1211	1302	0.067	34.7	>AT2G43900.1 | Symbols: | Endonuclease/exonuclease/phosphatase family protein | chr2:18178801-18183823 REVERSE LENGTH=1316
Locus_176_Transcript_5/13_Confidence_0.024_Length_103	AT2G40950.1	42.86	21	12	0	86	24	386	406	8.9	25	>AT2G40950.1 | Symbols: BZIP17 | Basic-leucine zipper (bZIP) transcription factor family protein | chr2:17087823-17090326 REVERSE LENGTH=721
Locus_176_Transcript_6/13_Confidence_0.262_Length_1086	AT2G43900.1	21.74	92	71	1	332	60	1211	1302	0.09	34.7	>AT2G43900.1 | Symbols: | Endonuclease/exonuclease/phosphatase family protein | chr2:18178801-18183823 REVERSE LENGTH=1316
Locus_176_Transcript_7/13_Confidence_0.190_Length_927	AT5G58140.2	34.62	52	28	1	345	482	531	582	0.8	31.2	>AT5G58140.2 | Symbols: PHOT2, NPL1 | phototropin 2 | chr5:23524771-23529993 FORWARD LENGTH=915
Locus_176_Transcript_8/13_Confidence_0.167_Length_885	AT2G43900.1	21.74	92	71	1	332	60	1211	1302	0.068	34.7	>AT2G43900.1 | Symbols: | Endonuclease/exonuclease/phosphatase family protein | chr2:18178801-18183823 REVERSE LENGTH=1316
Locus_176_Transcript_9/13_Confidence_0.143_Length_889	AT2G43900.1	21.74	92	71	1	558	830	1211	1302	0.068	34.7	>AT2G43900.1 | Symbols: | Endonuclease/exonuclease/phosphatase family protein | chr2:18178801-18183823 REVERSE LENGTH=1316
Locus_176_Transcript_10/13_Confidence_0.095_Length_252	AT4G31340.1	31.82	44	30	0	7	138	122	165	0.48	29.3	>AT4G31340.1 | Symbols: | myosin heavy chain-related | chr4:15205662-15208950 FORWARD LENGTH=437
Locus_176_Transcript_11/13_Confidence_0.095_Length_266	AT4G31340.1	31.82	44	30	0	246	115	122	165	0.48	29.3	>AT4G31340.1 | Symbols: | myosin heavy chain-related | chr4:15205662-15208950 FORWARD LENGTH=437
Locus_176_Transcript_12/13_Confidence_0.095_Length_804	AT2G43900.1	23.68	76	57	1	558	782	1211	1286	0.1	33.9	>AT2G43900.1 | Symbols: | Endonuclease/exonuclease/phosphatase family protein | chr2:18178801-18183823 REVERSE LENGTH=1316
Locus_176_Transcript_13/13_Confidence_0.143_Length_889	AT2G43900.1	21.74	92	71	1	332	60	1211	1302	0.068	34.7	>AT2G43900.1 | Symbols: | Endonuclease/exonuclease/phosphatase family protein | chr2:18178801-18183823 REVERSE LENGTH=1316
Locus_177_Transcript_1/9_Confidence_0.214_Length_1063	AT1G04850.1	72.47	287	70	3	846	1	1	283	2e-93	338	>AT1G04850.1 | Symbols: | ubiquitin-associated (UBA)/TS-N domain-containing protein | chr1:1365311-1368706 REVERSE LENGTH=413
Locus_177_Transcript_2/9_Confidence_0.214_Length_1091	AT1G04850.1	72.11	294	73	3	218	1084	1	290	1e-95	346	>AT1G04850.1 | Symbols: | ubiquitin-associated (UBA)/TS-N domain-containing protein | chr1:1365311-1368706 REVERSE LENGTH=413
Locus_177_Transcript_3/9_Confidence_0.381_Length_1528	AT1G04850.1	72.77	415	108	3	218	1453	1	413	5e-154	541	>AT1G04850.1 | Symbols: | ubiquitin-associated (UBA)/TS-N domain-containing protein | chr1:1365311-1368706 REVERSE LENGTH=413
Locus_177_Transcript_4/9_Confidence_0.310_Length_1711	AT1G04850.1	72.77	415	108	3	218	1453	1	413	5e-154	541	>AT1G04850.1 | Symbols: | ubiquitin-associated (UBA)/TS-N domain-containing protein | chr1:1365311-1368706 REVERSE LENGTH=413
Locus_177_Transcript_5/9_Confidence_0.095_Length_711	AT1G04850.1	71.65	127	36	0	73	453	287	413	3e-51	197	>AT1G04850.1 | Symbols: | ubiquitin-associated (UBA)/TS-N domain-containing protein | chr1:1365311-1368706 REVERSE LENGTH=413
Locus_177_Transcript_6/9_Confidence_0.095_Length_711	AT1G04850.1	71.65	127	36	0	639	259	287	413	3e-51	197	>AT1G04850.1 | Symbols: | ubiquitin-associated (UBA)/TS-N domain-containing protein | chr1:1365311-1368706 REVERSE LENGTH=413
Locus_177_Transcript_7/9_Confidence_0.310_Length_1711	AT1G04850.1	72.77	415	108	3	218	1453	1	413	5e-154	541	>AT1G04850.1 | Symbols: | ubiquitin-associated (UBA)/TS-N domain-containing protein | chr1:1365311-1368706 REVERSE LENGTH=413
Locus_177_Transcript_8/9_Confidence_0.310_Length_1711	AT1G04850.1	72.77	415	108	3	1494	259	1	413	5e-154	541	>AT1G04850.1 | Symbols: | ubiquitin-associated (UBA)/TS-N domain-containing protein | chr1:1365311-1368706 REVERSE LENGTH=413
Locus_177_Transcript_9/9_Confidence_0.310_Length_1711	AT1G04850.1	72.77	415	108	3	218	1453	1	413	5e-154	541	>AT1G04850.1 | Symbols: | ubiquitin-associated (UBA)/TS-N domain-containing protein | chr1:1365311-1368706 REVERSE LENGTH=413
Locus_178_Transcript_1/1_Confidence_1.000_Length_1582	AT4G29720.1	59.69	392	132	7	1535	378	158	529	1e-113	407	>AT4G29720.1 | Symbols: ATPAO5, PAO5 | polyamine oxidase 5 | chr4:14553456-14555057 REVERSE LENGTH=533
Locus_179_Transcript_1/2_Confidence_1.000_Length_457	AT5G14530.1	72.95	122	33	0	85	450	1	122	6e-50	192	>AT5G14530.1 | Symbols: | Transducin/WD40 repeat-like superfamily protein | chr5:4684782-4686865 REVERSE LENGTH=330
Locus_179_Transcript_2/2_Confidence_1.000_Length_1441	AT5G14530.1	81.85	314	57	0	85	1026	1	314	4e-154	541	>AT5G14530.1 | Symbols: | Transducin/WD40 repeat-like superfamily protein | chr5:4684782-4686865 REVERSE LENGTH=330
Locus_180_Transcript_2/10_Confidence_0.030_Length_556	AT5G20890.1	81.71	82	15	0	196	441	1	82	5e-34	140	>AT5G20890.1 | Symbols: | TCP-1/cpn60 chaperonin family protein | chr5:7087020-7089906 REVERSE LENGTH=527
Locus_180_Transcript_3/10_Confidence_0.197_Length_1518	AT5G20890.1	88.1	378	45	0	85	1218	150	527	0	655	>AT5G20890.1 | Symbols: | TCP-1/cpn60 chaperonin family protein | chr5:7087020-7089906 REVERSE LENGTH=527
Locus_180_Transcript_4/10_Confidence_0.015_Length_106	AT1G79090.1	40	20	12	0	9	68	184	203	4	26.2	>AT1G79090.1 | Symbols: | FUNCTIONS IN: molecular_function unknown; INVOLVED IN: biological_process unknown; LOCATED IN: cellular_component unknown; EXPRESSED IN: 25 plant structures; EXPRESSED DURING: 15 growth stages; CONTAINS InterPro DOMAIN/s: Topoisomerase II-associated protein PAT1 (InterPro:IPR019167); BEST Arabidopsis thaliana protein match is: Topoisomerase II-associated protein PAT1 (TA…
Locus_180_Transcript_5/10_Confidence_0.076_Length_669	AT5G20890.1	81.01	158	30	0	196	669	1	158	2e-69	258	>AT5G20890.1 | Symbols: | TCP-1/cpn60 chaperonin family protein | chr5:7087020-7089906 REVERSE LENGTH=527
Locus_180_Transcript_6/10_Confidence_0.076_Length_669	AT5G20890.1	81.01	158	30	0	474	1	1	158	2e-69	258	>AT5G20890.1 | Symbols: | TCP-1/cpn60 chaperonin family protein | chr5:7087020-7089906 REVERSE LENGTH=527
Locus_180_Transcript_7/10_Confidence_0.030_Length_493	AT5G20890.1	84.85	99	15	0	196	492	1	99	5e-44	173	>AT5G20890.1 | Symbols: | TCP-1/cpn60 chaperonin family protein | chr5:7087020-7089906 REVERSE LENGTH=527
Locus_180_Transcript_8/10_Confidence_0.212_Length_1720	AT5G20890.1	88.1	378	45	0	1697	564	150	527	0	655	>AT5G20890.1 | Symbols: | TCP-1/cpn60 chaperonin family protein | chr5:7087020-7089906 REVERSE LENGTH=527
Locus_180_Transcript_9/10_Confidence_0.197_Length_1431	AT5G20890.1	88.1	378	45	0	85	1218	150	527	0	655	>AT5G20890.1 | Symbols: | TCP-1/cpn60 chaperonin family protein | chr5:7087020-7089906 REVERSE LENGTH=527
Locus_180_Transcript_10/10_Confidence_0.227_Length_1781	AT5G20890.1	88.1	378	45	0	85	1218	150	527	0	655	>AT5G20890.1 | Symbols: | TCP-1/cpn60 chaperonin family protein | chr5:7087020-7089906 REVERSE LENGTH=527
Locus_182_Transcript_1/6_Confidence_0.708_Length_3015	AT2G37050.3	45.82	502	247	9	1658	183	433	919	0	400	>AT2G37050.3 | Symbols: | Leucine-rich repeat protein kinase family protein | chr2:15569290-15573477 FORWARD LENGTH=934
Locus_182_Transcript_2/6_Confidence_0.208_Length_1035	AT1G67720.1	75.79	285	69	0	923	69	90	374	3e-126	447	>AT1G67720.1 | Symbols: | Leucine-rich repeat protein kinase family protein | chr1:25386494-25390856 FORWARD LENGTH=929
Locus_182_Transcript_3/6_Confidence_0.167_Length_521	AT1G67720.1	73.91	115	30	0	409	65	90	204	6e-47	182	>AT1G67720.1 | Symbols: | Leucine-rich repeat protein kinase family protein | chr1:25386494-25390856 FORWARD LENGTH=929
Locus_182_Transcript_4/6_Confidence_0.375_Length_1486	AT1G67720.1	69.59	365	109	2	1253	165	565	929	2e-145	512	>AT1G67720.1 | Symbols: | Leucine-rich repeat protein kinase family protein | chr1:25386494-25390856 FORWARD LENGTH=929
Locus_182_Transcript_5/6_Confidence_0.667_Length_2799	AT1G67720.1	66.79	843	275	3	2687	165	90	929	0	1090	>AT1G67720.1 | Symbols: | Leucine-rich repeat protein kinase family protein | chr1:25386494-25390856 FORWARD LENGTH=929
Locus_182_Transcript_6/6_Confidence_0.708_Length_3086	AT1G67720.1	66.45	912	301	3	2894	165	21	929	0	1181	>AT1G67720.1 | Symbols: | Leucine-rich repeat protein kinase family protein | chr1:25386494-25390856 FORWARD LENGTH=929
Locus_183_Transcript_1/4_Confidence_0.643_Length_2148	AT3G15355.1	67.43	175	57	0	1479	955	292	466	1e-69	261	>AT3G15355.1 | Symbols: UBC25, PFU1 | ubiquitin-conjugating enzyme 25 | chr3:5183858-5186669 FORWARD LENGTH=609
Locus_183_Transcript_2/4_Confidence_0.429_Length_1232	AT3G15355.1	67.43	175	57	0	670	1194	292	466	5e-70	261	>AT3G15355.1 | Symbols: UBC25, PFU1 | ubiquitin-conjugating enzyme 25 | chr3:5183858-5186669 FORWARD LENGTH=609
Locus_183_Transcript_3/4_Confidence_0.429_Length_1387	AT3G15355.1	63.04	230	85	0	718	29	292	521	1e-86	317	>AT3G15355.1 | Symbols: UBC25, PFU1 | ubiquitin-conjugating enzyme 25 | chr3:5183858-5186669 FORWARD LENGTH=609
Locus_183_Transcript_4/4_Confidence_0.429_Length_1387	AT3G15355.1	63.04	230	85	0	670	1359	292	521	1e-86	317	>AT3G15355.1 | Symbols: UBC25, PFU1 | ubiquitin-conjugating enzyme 25 | chr3:5183858-5186669 FORWARD LENGTH=609
Locus_184_Transcript_2/15_Confidence_1.000_Length_151	AT4G13992.1	57.14	21	7	1	147	85	381	399	1.8	27.3	>AT4G13992.1 | Symbols: | Cysteine/Histidine-rich C1 domain family protein | chr4:8087340-8089268 FORWARD LENGTH=642
Locus_184_Transcript_3/15_Confidence_1.000_Length_143	AT5G23110.1	45.45	22	12	0	68	3	1922	1943	8.9	25	>AT5G23110.1 | Symbols: | Zinc finger, C3HC4 type (RING finger) family protein | chr5:7758307-7775509 FORWARD LENGTH=4706
Locus_184_Transcript_5/15_Confidence_1.000_Length_143	AT5G23110.1	45.45	22	12	0	76	141	1922	1943	8.9	25	>AT5G23110.1 | Symbols: | Zinc finger, C3HC4 type (RING finger) family protein | chr5:7758307-7775509 FORWARD LENGTH=4706
Locus_184_Transcript_6/15_Confidence_0.242_Length_1370	AT5G14180.1	50.9	222	106	2	1358	699	60	280	7e-103	234	>AT5G14180.1 | Symbols: MPL1 | Myzus persicae-induced lipase 1 | chr5:4571442-4574413 REVERSE LENGTH=418
Locus_184_Transcript_7/15_Confidence_0.161_Length_1117	AT5G14180.1	48.48	264	135	1	137	928	155	417	4e-74	275	>AT5G14180.1 | Symbols: MPL1 | Myzus persicae-induced lipase 1 | chr5:4571442-4574413 REVERSE LENGTH=418
Locus_184_Transcript_8/15_Confidence_0.161_Length_1117	AT5G14180.1	48.48	264	135	1	981	190	155	417	4e-74	275	>AT5G14180.1 | Symbols: MPL1 | Myzus persicae-induced lipase 1 | chr5:4571442-4574413 REVERSE LENGTH=418
Locus_184_Transcript_9/15_Confidence_0.242_Length_1272	AT5G14180.1	50.7	359	174	2	13	1083	60	417	1e-107	386	>AT5G14180.1 | Symbols: MPL1 | Myzus persicae-induced lipase 1 | chr5:4571442-4574413 REVERSE LENGTH=418
Locus_184_Transcript_10/15_Confidence_0.242_Length_1272	AT5G14180.1	50.7	359	174	2	1260	190	60	417	1e-107	386	>AT5G14180.1 | Symbols: MPL1 | Myzus persicae-induced lipase 1 | chr5:4571442-4574413 REVERSE LENGTH=418
Locus_184_Transcript_11/15_Confidence_0.242_Length_1272	AT5G14180.1	50.7	359	174	2	13	1083	60	417	1e-107	386	>AT5G14180.1 | Symbols: MPL1 | Myzus persicae-induced lipase 1 | chr5:4571442-4574413 REVERSE LENGTH=418
Locus_184_Transcript_12/15_Confidence_0.048_Length_603	AT5G14180.1	50.72	138	68	0	603	190	280	417	2e-39	158	>AT5G14180.1 | Symbols: MPL1 | Myzus persicae-induced lipase 1 | chr5:4571442-4574413 REVERSE LENGTH=418
Locus_184_Transcript_13/15_Confidence_0.097_Length_1768	AT5G41880.1	67.61	457	141	2	1614	247	1	451	0	665	>AT5G41880.1 | Symbols: POLA3, POLA4 | DNA primases;DNA primases | chr5:16761071-16764074 FORWARD LENGTH=451
Locus_184_Transcript_14/15_Confidence_0.081_Length_1666	AT5G41880.1	67.61	457	141	2	155	1522	1	451	0	665	>AT5G41880.1 | Symbols: POLA3, POLA4 | DNA primases;DNA primases | chr5:16761071-16764074 FORWARD LENGTH=451
Locus_184_Transcript_15/15_Confidence_0.242_Length_1272	AT5G14180.1	50.7	359	174	2	13	1083	60	417	1e-107	386	>AT5G14180.1 | Symbols: MPL1 | Myzus persicae-induced lipase 1 | chr5:4571442-4574413 REVERSE LENGTH=418
Locus_185_Transcript_1/16_Confidence_1.000_Length_153	AT3G28770.1	46.67	30	16	0	116	27	252	281	0.032	33.1	>AT3G28770.1 | Symbols: | Protein of unknown function (DUF1216) | chr3:10796716-10803237 FORWARD LENGTH=2081
Locus_185_Transcript_2/16_Confidence_1.000_Length_152	AT4G32100.1	47.37	19	10	0	125	69	96	114	8.8	25	>AT4G32100.1 | Symbols: | Beta-1,3-N-Acetylglucosaminyltransferase family protein | chr4:15511757-15512218 REVERSE LENGTH=122
Locus_185_Transcript_3/16_Confidence_1.000_Length_153	AT3G28770.1	46.67	30	16	0	38	127	252	281	0.032	33.1	>AT3G28770.1 | Symbols: | Protein of unknown function (DUF1216) | chr3:10796716-10803237 FORWARD LENGTH=2081
Locus_185_Transcript_4/16_Confidence_1.000_Length_291	AT4G20910.1	47.06	17	9	0	276	226	3	19	9.1	25	>AT4G20910.1 | Symbols: HEN1, CRM2 | double-stranded RNA binding protein-related / DsRBD protein-related | chr4:11186264-11190575 REVERSE LENGTH=942
Locus_185_Transcript_7/16_Confidence_0.058_Length_1714	AT2G26260.1	76	375	90	0	326	1450	9	383	2e-170	595	>AT2G26260.1 | Symbols: AT3BETAHSD/D2, 3BETAHSD/D2 | 3beta-hydroxysteroid-dehydrogenase/decarboxylase isoform 2 | chr2:11178237-11182872 FORWARD LENGTH=564
Locus_185_Transcript_8/16_Confidence_0.128_Length_904	AT1G14460.1	36.59	41	26	0	663	785	218	258	2.9	29.3	>AT1G14460.1 | Symbols: | AAA-type ATPase family protein | chr1:4948962-4952750 REVERSE LENGTH=1116
Locus_185_Transcript_9/16_Confidence_0.128_Length_876	AT5G42580.1	25.76	66	47	1	467	276	173	238	2.1	29.6	>AT5G42580.1 | Symbols: CYP705A12 | cytochrome P450, family 705, subfamily A, polypeptide 12 | chr5:17023646-17025229 REVERSE LENGTH=499
Locus_185_Transcript_10/16_Confidence_0.163_Length_866	AT1G14460.1	36.59	41	26	0	214	92	218	258	2.8	29.3	>AT1G14460.1 | Symbols: | AAA-type ATPase family protein | chr1:4948962-4952750 REVERSE LENGTH=1116
Locus_185_Transcript_11/16_Confidence_0.035_Length_2410	AT1G54490.1	60.99	669	212	10	2402	486	290	939	0	795	>AT1G54490.1 | Symbols: AIN1, EIN5, XRN4, ATXRN4 | exoribonuclease 4 | chr1:20350300-20356650 FORWARD LENGTH=947
Locus_185_Transcript_12/16_Confidence_0.023_Length_2078	AT1G54490.1	60.99	669	212	10	9	1925	290	939	0	795	>AT1G54490.1 | Symbols: AIN1, EIN5, XRN4, ATXRN4 | exoribonuclease 4 | chr1:20350300-20356650 FORWARD LENGTH=947
Locus_185_Transcript_13/16_Confidence_0.058_Length_2110	AT2G26260.1	68.16	537	171	0	1785	175	9	545	0	770	>AT2G26260.1 | Symbols: AT3BETAHSD/D2, 3BETAHSD/D2 | 3beta-hydroxysteroid-dehydrogenase/decarboxylase isoform 2 | chr2:11178237-11182872 FORWARD LENGTH=564
Locus_185_Transcript_14/16_Confidence_0.058_Length_2110	AT2G26260.1	68.16	537	171	0	326	1936	9	545	0	770	>AT2G26260.1 | Symbols: AT3BETAHSD/D2, 3BETAHSD/D2 | 3beta-hydroxysteroid-dehydrogenase/decarboxylase isoform 2 | chr2:11178237-11182872 FORWARD LENGTH=564
Locus_185_Transcript_15/16_Confidence_0.093_Length_1352	AT4G25700.1	73.45	275	60	1	1182	358	36	297	5e-96	348	>AT4G25700.1 | Symbols: BETA-OHASE 1, B1, chy1, BCH1 | beta-hydroxylase 1 | chr4:13094142-13095866 REVERSE LENGTH=310
Locus_185_Transcript_16/16_Confidence_0.140_Length_1736	AT4G25700.1	73.45	275	60	1	545	1369	36	297	7e-96	348	>AT4G25700.1 | Symbols: BETA-OHASE 1, B1, chy1, BCH1 | beta-hydroxylase 1 | chr4:13094142-13095866 REVERSE LENGTH=310
Locus_186_Transcript_2/9_Confidence_0.387_Length_775	AT4G32720.1	66	50	17	0	621	472	304	353	6e-15	77.8	>AT4G32720.1 | Symbols: AtLa1, La1 | La protein 1 | chr4:15787313-15789683 FORWARD LENGTH=433
Locus_186_Transcript_3/9_Confidence_0.548_Length_838	AT4G32720.1	66	50	17	0	621	472	304	353	7e-15	77.8	>AT4G32720.1 | Symbols: AtLa1, La1 | La protein 1 | chr4:15787313-15789683 FORWARD LENGTH=433
Locus_186_Transcript_5/9_Confidence_0.419_Length_453	AT4G32720.1	50.56	89	32	1	452	186	355	431	9e-12	65.9	>AT4G32720.1 | Symbols: AtLa1, La1 | La protein 1 | chr4:15787313-15789683 FORWARD LENGTH=433
Locus_186_Transcript_6/9_Confidence_0.516_Length_1674	AT4G32720.1	56.83	139	60	0	1576	1160	6	144	2e-80	164	>AT4G32720.1 | Symbols: AtLa1, La1 | La protein 1 | chr4:15787313-15789683 FORWARD LENGTH=433
Locus_186_Transcript_7/9_Confidence_0.419_Length_580	AT4G32720.1	70.37	27	8	0	439	359	304	330	8e-05	43.5	>AT4G32720.1 | Symbols: AtLa1, La1 | La protein 1 | chr4:15787313-15789683 FORWARD LENGTH=433
Locus_186_Transcript_8/9_Confidence_0.516_Length_1682	AT4G32720.1	44.97	398	142	5	1584	472	6	353	2e-86	317	>AT4G32720.1 | Symbols: AtLa1, La1 | La protein 1 | chr4:15787313-15789683 FORWARD LENGTH=433
Locus_186_Transcript_9/9_Confidence_0.419_Length_435	AT4G32720.1	69.05	42	12	1	434	309	355	395	6e-09	56.2	>AT4G32720.1 | Symbols: AtLa1, La1 | La protein 1 | chr4:15787313-15789683 FORWARD LENGTH=433
Locus_187_Transcript_1/1_Confidence_1.000_Length_171	AT5G22160.1	28.57	28	20	0	45	128	22	49	1.8	27.3	>AT5G22160.1 | Symbols: | unknown protein; BEST Arabidopsis thaliana protein match is: unknown protein (TAIR:AT5G22150.1); Has 30201 Blast hits to 17322 proteins in 780 species: Archae - 12; Bacteria - 1396; Metazoa - 17338; Fungi - 3422; Plants - 5037; Viruses - 0; Other Eukaryotes - 2996 (source: NCBI BLink). | chr5:7346944-7349255 FORWARD LENGTH=353
Locus_188_Transcript_1/150_Confidence_1.000_Length_111	AT4G29860.1	50	20	10	0	5	64	111	130	4.1	26.2	>AT4G29860.1 | Symbols: EMB2757, TAN | Transducin/WD40 repeat-like superfamily protein | chr4:14603296-14605704 REVERSE LENGTH=386
Locus_188_Transcript_2/150_Confidence_1.000_Length_124	AT5G64270.1	57.14	21	8	1	5	67	410	429	4.1	26.2	>AT5G64270.1 | Symbols: | splicing factor, putative | chr5:25706909-25710718 FORWARD LENGTH=1269
Locus_188_Transcript_3/150_Confidence_1.000_Length_154	AT1G29480.1	42.11	38	21	1	4	114	64	101	5.2	25.8	>AT1G29480.1 | Symbols: | unknown protein; Has 20 Blast hits to 20 proteins in 8 species: Archae - 0; Bacteria - 7; Metazoa - 0; Fungi - 0; Plants - 7; Viruses - 0; Other Eukaryotes - 6 (source: NCBI BLink). | chr1:10317936-10318711 FORWARD LENGTH=225
Locus_188_Transcript_4/150_Confidence_1.000_Length_149	AT3G07730.1	36.36	33	21	0	26	124	429	461	4	26.2	>AT3G07730.1 | Symbols: | unknown protein; BEST Arabidopsis thaliana protein match is: unknown protein (TAIR:AT4G01170.1); Has 1299 Blast hits to 1149 proteins in 206 species: Archae - 3; Bacteria - 100; Metazoa - 453; Fungi - 114; Plants - 108; Viruses - 2; Other Eukaryotes - 519 (source: NCBI BLink). | chr3:2468185-2469606 FORWARD LENGTH=473
Locus_188_Transcript_5/150_Confidence_1.000_Length_175	AT3G03960.1	87.93	58	7	0	1	174	61	118	3e-23	102	>AT3G03960.1 | Symbols: | TCP-1/cpn60 chaperonin family protein | chr3:1024432-1027604 FORWARD LENGTH=549
Locus_188_Transcript_6/150_Confidence_1.000_Length_157	AT3G03960.1	78.43	51	11	0	3	155	121	171	2e-17	84	>AT3G03960.1 | Symbols: | TCP-1/cpn60 chaperonin family protein | chr3:1024432-1027604 FORWARD LENGTH=549
Locus_188_Transcript_7/150_Confidence_1.000_Length_183	AT5G11110.1	38.71	31	19	0	147	55	826	856	5.2	25.8	>AT5G11110.1 | Symbols: SPS1, ATSPS2F, KNS2, SPS2F | sucrose phosphate synthase 2F | chr5:3536426-3540901 FORWARD LENGTH=1047
Locus_188_Transcript_8/150_Confidence_1.000_Length_175	AT3G03960.1	87.93	58	7	0	175	2	61	118	3e-23	102	>AT3G03960.1 | Symbols: | TCP-1/cpn60 chaperonin family protein | chr3:1024432-1027604 FORWARD LENGTH=549
Locus_188_Transcript_9/150_Confidence_1.000_Length_149	AT3G07730.1	36.36	33	21	0	124	26	429	461	4	26.2	>AT3G07730.1 | Symbols: | unknown protein; BEST Arabidopsis thaliana protein match is: unknown protein (TAIR:AT4G01170.1); Has 1299 Blast hits to 1149 proteins in 206 species: Archae - 3; Bacteria - 100; Metazoa - 453; Fungi - 114; Plants - 108; Viruses - 2; Other Eukaryotes - 519 (source: NCBI BLink). | chr3:2468185-2469606 FORWARD LENGTH=473
Locus_188_Transcript_10/150_Confidence_1.000_Length_137	AT5G64270.1	40	35	18	1	133	38	410	444	1.1	28.1	>AT5G64270.1 | Symbols: | splicing factor, putative | chr5:25706909-25710718 FORWARD LENGTH=1269
Locus_188_Transcript_11/150_Confidence_1.000_Length_137	AT1G79830.4	56	25	11	0	99	25	28	52	0.21	30.4	>AT1G79830.4 | Symbols: GC5 | golgin candidate 5 | chr1:30028110-30033508 REVERSE LENGTH=976
Locus_188_Transcript_12/150_Confidence_1.000_Length_137	AT1G55290.1	40.62	32	17	1	93	4	304	335	9	25	>AT1G55290.1 | Symbols: | 2-oxoglutarate (2OG) and Fe(II)-dependent oxygenase superfamily protein | chr1:20626208-20627397 REVERSE LENGTH=361
Locus_188_Transcript_13/150_Confidence_1.000_Length_115	AT3G13990.1	47.62	21	11	0	109	47	445	465	9.1	25	>AT3G13990.1 | Symbols: | Kinase-related protein of unknown function (DUF1296) | chr3:4625708-4630383 REVERSE LENGTH=848
Locus_188_Transcript_15/150_Confidence_1.000_Length_267	AT3G44630.3	45.45	22	12	0	132	67	568	589	4	26.2	>AT3G44630.3 | Symbols: | Disease resistance protein (TIR-NBS-LRR class) family | chr3:16196292-16200410 FORWARD LENGTH=1240
Locus_188_Transcript_16/150_Confidence_1.000_Length_105	AT5G51180.1	61.76	34	13	0	103	2	140	173	6e-06	45.4	>AT5G51180.1 | Symbols: | alpha/beta-Hydrolases superfamily protein | chr5:20797360-20799929 FORWARD LENGTH=357
Locus_188_Transcript_19/150_Confidence_1.000_Length_434	AT2G24480.1	30.56	36	25	0	323	430	162	197	3.1	27.3	>AT2G24480.1 | Symbols: | Zinc finger, C3HC4 type (RING finger) family protein | chr2:10397588-10398184 FORWARD LENGTH=198
Locus_188_Transcript_20/150_Confidence_1.000_Length_199	AT1G21630.2	35.9	39	25	0	137	21	1183	1221	3	26.6	>AT1G21630.2 | Symbols: | Calcium-binding EF hand family protein | chr1:7581457-7587796 FORWARD LENGTH=1247
Locus_188_Transcript_21/150_Confidence_1.000_Length_145	AT1G08680.4	81.25	48	9	0	144	1	17	64	1e-12	67.8	>AT1G08680.4 | Symbols: ZIGA4 | ARF GAP-like zinc finger-containing protein ZIGA4 | chr1:2762820-2768387 FORWARD LENGTH=651
Locus_188_Transcript_22/150_Confidence_1.000_Length_126	AT1G58250.2	48.39	31	16	0	125	33	67	97	2.4	26.9	>AT1G58250.2 | Symbols: SAB | Golgi-body localisation protein domain ;RNA pol II promoter Fmp27 protein domain | chr1:21587317-21601373 REVERSE LENGTH=2655
Locus_188_Transcript_23/150_Confidence_1.000_Length_247	AT3G21500.2	43.33	30	17	0	118	29	4	33	5.3	25.8	>AT3G21500.2 | Symbols: DXPS1 | 1-deoxy-D-xylulose 5-phosphate synthase 1 | chr3:7573907-7576594 REVERSE LENGTH=641
Locus_188_Transcript_24/150_Confidence_1.000_Length_145	AT1G08680.4	81.25	48	9	0	2	145	17	64	1e-12	67.8	>AT1G08680.4 | Symbols: ZIGA4 | ARF GAP-like zinc finger-containing protein ZIGA4 | chr1:2762820-2768387 FORWARD LENGTH=651
Locus_188_Transcript_25/150_Confidence_1.000_Length_132	AT4G09630.1	45.45	22	12	0	28	93	250	271	5.3	25.8	>AT4G09630.1 | Symbols: | Protein of unknown function (DUF616) | chr4:6083860-6087802 FORWARD LENGTH=711
Locus_188_Transcript_26/150_Confidence_1.000_Length_137	AT4G13350.1	50	36	18	0	18	125	219	254	0.001	38.1	>AT4G13350.1 | Symbols: NIG | NSP (nuclear shuttle protein)-interacting GTPase | chr4:7770170-7773321 REVERSE LENGTH=602
Locus_188_Transcript_27/150_Confidence_1.000_Length_218	AT4G38240.1	46.67	45	24	0	8	142	343	387	8e-11	48.1	>AT4G38240.1 | Symbols: CGL1, CGL, GNTI | alpha-1,3-mannosyl-glycoprotein beta-1,2-N-acetylglucosaminyltransferase, putative | chr4:17932006-17935209 REVERSE LENGTH=444
Locus_188_Transcript_28/150_Confidence_1.000_Length_146	AT2G47150.1	42.11	19	11	0	108	52	68	86	6.8	25.4	>AT2G47150.1 | Symbols: | NAD(P)-binding Rossmann-fold superfamily protein | chr2:19352324-19353114 REVERSE LENGTH=200
Locus_188_Transcript_29/150_Confidence_1.000_Length_221	AT5G35210.1	37.14	35	22	0	214	110	987	1021	4	26.2	>AT5G35210.1 | Symbols: | metalloendopeptidases;zinc ion binding;DNA binding | chr5:13474499-13482238 REVERSE LENGTH=1706
Locus_188_Transcript_31/150_Confidence_1.000_Length_183	AT2G34410.1	77.5	40	9	0	64	183	12	51	9e-13	68.2	>AT2G34410.1 | Symbols: | O-acetyltransferase family protein | chr2:14518719-14522053 FORWARD LENGTH=540
Locus_188_Transcript_32/150_Confidence_1.000_Length_116	AT5G46340.1	52.63	38	18	0	3	116	48	85	0.001	38.1	>AT5G46340.1 | Symbols: | O-acetyltransferase family protein | chr5:18796361-18799725 REVERSE LENGTH=540
Locus_188_Transcript_33/150_Confidence_1.000_Length_114	AT1G03150.1	68.97	29	9	0	28	114	145	173	2e-05	43.5	>AT1G03150.1 | Symbols: | Acyl-CoA N-acyltransferases (NAT) superfamily protein | chr1:756461-758441 FORWARD LENGTH=174
Locus_188_Transcript_36/150_Confidence_1.000_Length_114	AT1G03150.1	68.97	29	9	0	87	1	145	173	2e-05	43.5	>AT1G03150.1 | Symbols: | Acyl-CoA N-acyltransferases (NAT) superfamily protein | chr1:756461-758441 FORWARD LENGTH=174
Locus_188_Transcript_37/150_Confidence_1.000_Length_117	AT2G15290.1	82.05	39	7	0	117	1	115	153	5e-12	65.9	>AT2G15290.1 | Symbols: ATTIC21, TIC21, CIA5, PIC1 | translocon at inner membrane of chloroplasts 21 | chr2:6642512-6644011 REVERSE LENGTH=296
Locus_188_Transcript_38/150_Confidence_1.000_Length_308	AT2G15290.1	75	32	7	1	97	5	91	122	5e-06	45.8	>AT2G15290.1 | Symbols: ATTIC21, TIC21, CIA5, PIC1 | translocon at inner membrane of chloroplasts 21 | chr2:6642512-6644011 REVERSE LENGTH=296
Locus_188_Transcript_40/150_Confidence_1.000_Length_116	AT5G46340.1	52.63	38	18	0	114	1	48	85	0.001	38.1	>AT5G46340.1 | Symbols: | O-acetyltransferase family protein | chr5:18796361-18799725 REVERSE LENGTH=540
Locus_188_Transcript_42/150_Confidence_1.000_Length_183	AT2G34410.1	77.5	40	9	0	120	1	12	51	9e-13	68.2	>AT2G34410.1 | Symbols: | O-acetyltransferase family protein | chr2:14518719-14522053 FORWARD LENGTH=540
Locus_188_Transcript_43/150_Confidence_1.000_Length_252	AT3G15380.1	29.17	48	26	1	233	90	519	558	1.4	27.7	>AT3G15380.1 | Symbols: | Plasma-membrane choline transporter family protein | chr3:5193319-5196435 FORWARD LENGTH=700
Locus_188_Transcript_44/150_Confidence_1.000_Length_109	AT4G13350.1	50	36	13	2	106	2	128	159	0.075	32	>AT4G13350.1 | Symbols: NIG | NSP (nuclear shuttle protein)-interacting GTPase | chr4:7770170-7773321 REVERSE LENGTH=602
Locus_188_Transcript_45/150_Confidence_1.000_Length_128	AT4G13350.1	42.86	42	21	1	126	1	153	191	0.001	37.7	>AT4G13350.1 | Symbols: NIG | NSP (nuclear shuttle protein)-interacting GTPase | chr4:7770170-7773321 REVERSE LENGTH=602
Locus_188_Transcript_46/150_Confidence_1.000_Length_151	AT4G13350.1	34.78	46	24	1	151	32	183	228	0.28	30	>AT4G13350.1 | Symbols: NIG | NSP (nuclear shuttle protein)-interacting GTPase | chr4:7770170-7773321 REVERSE LENGTH=602
Locus_188_Transcript_47/150_Confidence_1.000_Length_129	AT4G13350.1	42.86	42	21	1	127	2	153	191	0.13	31.2	>AT4G13350.1 | Symbols: NIG | NSP (nuclear shuttle protein)-interacting GTPase | chr4:7770170-7773321 REVERSE LENGTH=602
Locus_188_Transcript_48/150_Confidence_1.000_Length_132	AT4G09630.1	45.45	22	12	0	105	40	250	271	5.3	25.8	>AT4G09630.1 | Symbols: | Protein of unknown function (DUF616) | chr4:6083860-6087802 FORWARD LENGTH=711
Locus_188_Transcript_49/150_Confidence_1.000_Length_137	AT4G13350.1	50	36	18	0	120	13	219	254	0.001	38.1	>AT4G13350.1 | Symbols: NIG | NSP (nuclear shuttle protein)-interacting GTPase | chr4:7770170-7773321 REVERSE LENGTH=602
Locus_188_Transcript_50/150_Confidence_1.000_Length_218	AT4G38240.1	46.67	45	24	0	211	77	343	387	8e-11	48.1	>AT4G38240.1 | Symbols: CGL1, CGL, GNTI | alpha-1,3-mannosyl-glycoprotein beta-1,2-N-acetylglucosaminyltransferase, putative | chr4:17932006-17935209 REVERSE LENGTH=444
Locus_188_Transcript_51/150_Confidence_1.000_Length_146	AT2G47150.1	42.11	19	11	0	39	95	68	86	6.8	25.4	>AT2G47150.1 | Symbols: | NAD(P)-binding Rossmann-fold superfamily protein | chr2:19352324-19353114 REVERSE LENGTH=200
Locus_188_Transcript_52/150_Confidence_1.000_Length_938	AT4G13350.1	37.33	150	90	2	922	485	219	368	2e-11	66.2	>AT4G13350.1 | Symbols: NIG | NSP (nuclear shuttle protein)-interacting GTPase | chr4:7770170-7773321 REVERSE LENGTH=602
Locus_188_Transcript_55/150_Confidence_1.000_Length_192	AT5G15230.1	40	20	12	0	173	114	76	95	1.8	27.3	>AT5G15230.1 | Symbols: GASA4 | GAST1 protein homolog 4 | chr5:4945017-4946025 FORWARD LENGTH=106
Locus_188_Transcript_56/150_Confidence_1.000_Length_350	AT3G23020.1	35.14	37	24	0	219	329	529	565	0.61	28.9	>AT3G23020.1 | Symbols: | Tetratricopeptide repeat (TPR)-like superfamily protein | chr3:8177215-8179743 REVERSE LENGTH=842
Locus_188_Transcript_57/150_Confidence_1.000_Length_469	AT2G43160.3	40.91	44	23	2	462	340	760	803	1.3	28.9	>AT2G43160.3 | Symbols: | ENTH/VHS family protein | chr2:17948884-17953267 FORWARD LENGTH=895
Locus_188_Transcript_58/150_Confidence_1.000_Length_221	AT5G35210.1	37.14	35	22	0	8	112	987	1021	4	26.2	>AT5G35210.1 | Symbols: | metalloendopeptidases;zinc ion binding;DNA binding | chr5:13474499-13482238 REVERSE LENGTH=1706
Locus_188_Transcript_60/150_Confidence_1.000_Length_149	AT1G29890.2	77.55	49	11	0	148	2	82	130	4e-16	79.3	>AT1G29890.2 | Symbols: | O-acetyltransferase family protein | chr1:10463532-10467153 FORWARD LENGTH=584
Locus_188_Transcript_61/150_Confidence_1.000_Length_173	AT3G54460.1	34.15	41	23	1	28	150	434	470	9	25	>AT3G54460.1 | Symbols: | SNF2 domain-containing protein / helicase domain-containing protein / F-box family protein | chr3:20162050-20167186 REVERSE LENGTH=1378
Locus_188_Transcript_62/150_Confidence_1.000_Length_433	AT5G55340.1	33.66	101	54	4	394	95	15	103	1.1	28.9	>AT5G55340.1 | Symbols: | MBOAT (membrane bound O-acyl transferase) family protein | chr5:22439985-22440986 REVERSE LENGTH=333
Locus_188_Transcript_63/150_Confidence_1.000_Length_233	AT3G56950.2	52	25	12	0	166	92	78	102	4	26.2	>AT3G56950.2 | Symbols: SIP2;1 | small and basic intrinsic protein 2;1 | chr3:21078411-21079644 REVERSE LENGTH=260
Locus_188_Transcript_64/150_Confidence_1.000_Length_993	AT5G46340.1	82.78	331	57	0	993	1	117	447	8e-169	589	>AT5G46340.1 | Symbols: | O-acetyltransferase family protein | chr5:18796361-18799725 REVERSE LENGTH=540
Locus_188_Transcript_65/150_Confidence_1.000_Length_376	AT5G46340.1	83.33	84	14	0	375	124	442	525	2e-38	153	>AT5G46340.1 | Symbols: | O-acetyltransferase family protein | chr5:18796361-18799725 REVERSE LENGTH=540
Locus_188_Transcript_66/150_Confidence_1.000_Length_302	AT4G30850.1	40	25	15	0	206	132	211	235	2.4	26.9	>AT4G30850.1 | Symbols: HHP2 | heptahelical transmembrane protein2 | chr4:15020540-15022278 REVERSE LENGTH=358
Locus_188_Transcript_68/150_Confidence_1.000_Length_572	AT2G15290.1	69.3	114	35	0	571	230	183	296	5e-40	160	>AT2G15290.1 | Symbols: ATTIC21, TIC21, CIA5, PIC1 | translocon at inner membrane of chloroplasts 21 | chr2:6642512-6644011 REVERSE LENGTH=296
Locus_188_Transcript_70/150_Confidence_1.000_Length_117	AT2G15290.1	82.05	39	7	0	1	117	115	153	5e-12	65.9	>AT2G15290.1 | Symbols: ATTIC21, TIC21, CIA5, PIC1 | translocon at inner membrane of chloroplasts 21 | chr2:6642512-6644011 REVERSE LENGTH=296
Locus_188_Transcript_71/150_Confidence_1.000_Length_308	AT2G15290.1	75	32	7	1	212	304	91	122	5e-06	45.8	>AT2G15290.1 | Symbols: ATTIC21, TIC21, CIA5, PIC1 | translocon at inner membrane of chloroplasts 21 | chr2:6642512-6644011 REVERSE LENGTH=296
Locus_188_Transcript_72/150_Confidence_1.000_Length_572	AT2G15290.1	69.3	114	35	0	2	343	183	296	5e-40	160	>AT2G15290.1 | Symbols: ATTIC21, TIC21, CIA5, PIC1 | translocon at inner membrane of chloroplasts 21 | chr2:6642512-6644011 REVERSE LENGTH=296
Locus_188_Transcript_73/150_Confidence_1.000_Length_149	AT1G29890.2	77.55	49	11	0	2	148	82	130	4e-16	79.3	>AT1G29890.2 | Symbols: | O-acetyltransferase family protein | chr1:10463532-10467153 FORWARD LENGTH=584
Locus_188_Transcript_74/150_Confidence_1.000_Length_173	AT3G54460.1	34.15	41	23	1	146	24	434	470	9	25	>AT3G54460.1 | Symbols: | SNF2 domain-containing protein / helicase domain-containing protein / F-box family protein | chr3:20162050-20167186 REVERSE LENGTH=1378
Locus_188_Transcript_75/150_Confidence_1.000_Length_433	AT5G55340.1	33.66	101	54	4	40	339	15	103	1.1	28.9	>AT5G55340.1 | Symbols: | MBOAT (membrane bound O-acyl transferase) family protein | chr5:22439985-22440986 REVERSE LENGTH=333
Locus_188_Transcript_76/150_Confidence_1.000_Length_233	AT3G56950.2	52	25	12	0	68	142	78	102	4	26.2	>AT3G56950.2 | Symbols: SIP2;1 | small and basic intrinsic protein 2;1 | chr3:21078411-21079644 REVERSE LENGTH=260
Locus_188_Transcript_77/150_Confidence_1.000_Length_993	AT5G46340.1	82.78	331	57	0	1	993	117	447	8e-169	589	>AT5G46340.1 | Symbols: | O-acetyltransferase family protein | chr5:18796361-18799725 REVERSE LENGTH=540
Locus_188_Transcript_78/150_Confidence_1.000_Length_376	AT5G46340.1	83.33	84	14	0	2	253	442	525	2e-38	153	>AT5G46340.1 | Symbols: | O-acetyltransferase family protein | chr5:18796361-18799725 REVERSE LENGTH=540
Locus_188_Transcript_79/150_Confidence_1.000_Length_302	AT4G30850.1	40	25	15	0	97	171	211	235	2.4	26.9	>AT4G30850.1 | Symbols: HHP2 | heptahelical transmembrane protein2 | chr4:15020540-15022278 REVERSE LENGTH=358
Locus_188_Transcript_82/150_Confidence_1.000_Length_350	AT3G23020.1	35.14	37	24	0	132	22	529	565	0.61	28.9	>AT3G23020.1 | Symbols: | Tetratricopeptide repeat (TPR)-like superfamily protein | chr3:8177215-8179743 REVERSE LENGTH=842
Locus_188_Transcript_83/150_Confidence_1.000_Length_129	AT4G13350.1	42.86	42	21	1	3	128	153	191	0.13	31.2	>AT4G13350.1 | Symbols: NIG | NSP (nuclear shuttle protein)-interacting GTPase | chr4:7770170-7773321 REVERSE LENGTH=602
Locus_188_Transcript_84/150_Confidence_1.000_Length_147	AT1G05310.1	35.71	28	18	0	93	10	39	66	3	26.6	>AT1G05310.1 | Symbols: | Pectin lyase-like superfamily protein | chr1:1550615-1552434 REVERSE LENGTH=393
Locus_188_Transcript_87/150_Confidence_1.000_Length_155	AT5G35980.1	56.52	46	20	0	1	138	55	100	1e-10	60.8	>AT5G35980.1 | Symbols: YAK1 | yeast YAK1-related gene 1 | chr5:14128551-14135984 FORWARD LENGTH=956
Locus_188_Transcript_88/150_Confidence_1.000_Length_151	AT1G26780.2	42.86	28	16	0	91	8	190	217	1	28.1	>AT1G26780.2 | Symbols: MYB117, AtMYB117, LOF1 | myb domain protein 117 | chr1:9271033-9272463 FORWARD LENGTH=359
Locus_188_Transcript_90/150_Confidence_1.000_Length_175	AT3G59080.1	38.46	39	20	1	111	7	111	149	6.9	25.4	>AT3G59080.1 | Symbols: | Eukaryotic aspartyl protease family protein | chr3:21836812-21838419 FORWARD LENGTH=535
Locus_188_Transcript_91/150_Confidence_1.000_Length_910	AT4G24020.1	50	24	12	0	734	805	119	142	8.7	27.7	>AT4G24020.1 | Symbols: NLP7 | NIN like protein 7 | chr4:12479904-12483822 FORWARD LENGTH=959
Locus_188_Transcript_92/150_Confidence_1.000_Length_163	AT1G18860.1	58.82	17	7	0	124	74	24	40	5.3	25.8	>AT1G18860.1 | Symbols: WRKY61, ATWRKY61 | WRKY DNA-binding protein 61 | chr1:6509494-6511209 FORWARD LENGTH=480
Locus_188_Transcript_93/150_Confidence_1.000_Length_203	AT1G08370.1	36.59	41	26	0	66	188	99	139	2.4	26.9	>AT1G08370.1 | Symbols: DCP1, ATDCP1 | decapping 1 | chr1:2638355-2640367 FORWARD LENGTH=367
Locus_188_Transcript_94/150_Confidence_1.000_Length_136	AT3G19420.1	75	28	7	0	23	106	171	198	7e-06	44.3	>AT3G19420.1 | Symbols: ATPEN2, PEN2 | PTEN 2 | chr3:6731824-6735354 FORWARD LENGTH=611
Locus_188_Transcript_95/150_Confidence_1.000_Length_135	AT4G33090.1	63.16	19	7	0	95	39	806	824	2.4	26.9	>AT4G33090.1 | Symbols: APM1, ATAPM1 | aminopeptidase M1 | chr4:15965915-15970418 REVERSE LENGTH=879
Locus_188_Transcript_96/150_Confidence_1.000_Length_232	AT1G16900.1	44.44	27	15	0	150	230	400	426	5.2	25.8	>AT1G16900.1 | Symbols: | Alg9-like mannosyltransferase family | chr1:5779262-5782303 REVERSE LENGTH=570
Locus_188_Transcript_97/150_Confidence_1.000_Length_377	AT4G38320.1	31.48	54	34	2	263	102	89	139	5	26.2	>AT4G38320.1 | Symbols: HHP5 | heptahelical protein 5 | chr4:17949078-17950383 FORWARD LENGTH=374
Locus_188_Transcript_98/150_Confidence_1.000_Length_257	AT3G21465.1	55	20	9	0	171	112	242	261	1.8	27.3	>AT3G21465.1 | Symbols: | unknown protein; BEST Arabidopsis thaliana protein match is: unknown protein (TAIR:AT4G15640.1); Has 38 Blast hits to 38 proteins in 14 species: Archae - 0; Bacteria - 0; Metazoa - 0; Fungi - 0; Plants - 38; Viruses - 0; Other Eukaryotes - 0 (source: NCBI BLink). | chr3:7560750-7563202 FORWARD LENGTH=388
Locus_188_Transcript_99/150_Confidence_1.000_Length_196	AT1G22030.1	33.33	27	18	0	112	192	11	37	1.4	27.7	>AT1G22030.1 | Symbols: | CONTAINS InterPro DOMAIN/s: Protein BYPASS related (InterPro:IPR008511); BEST Arabidopsis thaliana protein match is: unknown protein (TAIR:AT1G77855.1); Has 99 Blast hits to 99 proteins in 17 species: Archae - 0; Bacteria - 0; Metazoa - 3; Fungi - 0; Plants - 96; Viruses - 0; Other Eukaryotes - 0 (source: NCBI BLink). | chr1:7759337-7760415 REVERSE LENGTH=333
Locus_188_Transcript_100/150_Confidence_1.000_Length_137	AT1G55290.1	40.62	32	17	1	45	134	304	335	9	25	>AT1G55290.1 | Symbols: | 2-oxoglutarate (2OG) and Fe(II)-dependent oxygenase superfamily protein | chr1:20626208-20627397 REVERSE LENGTH=361
Locus_188_Transcript_101/150_Confidence_1.000_Length_115	AT3G13990.1	47.62	21	11	0	7	69	445	465	9.1	25	>AT3G13990.1 | Symbols: | Kinase-related protein of unknown function (DUF1296) | chr3:4625708-4630383 REVERSE LENGTH=848
Locus_188_Transcript_102/150_Confidence_1.000_Length_105	AT5G51180.1	61.76	34	13	0	3	104	140	173	6e-06	45.4	>AT5G51180.1 | Symbols: | alpha/beta-Hydrolases superfamily protein | chr5:20797360-20799929 FORWARD LENGTH=357
Locus_188_Transcript_105/150_Confidence_1.000_Length_434	AT2G24480.1	30.56	36	25	0	112	5	162	197	3.1	27.3	>AT2G24480.1 | Symbols: | Zinc finger, C3HC4 type (RING finger) family protein | chr2:10397588-10398184 FORWARD LENGTH=198
Locus_188_Transcript_106/150_Confidence_1.000_Length_267	AT3G44630.3	45.45	22	12	0	136	201	568	589	4	26.2	>AT3G44630.3 | Symbols: | Disease resistance protein (TIR-NBS-LRR class) family | chr3:16196292-16200410 FORWARD LENGTH=1240
Locus_188_Transcript_107/150_Confidence_1.000_Length_199	AT1G21630.2	35.9	39	25	0	63	179	1183	1221	3	26.6	>AT1G21630.2 | Symbols: | Calcium-binding EF hand family protein | chr1:7581457-7587796 FORWARD LENGTH=1247
Locus_188_Transcript_108/150_Confidence_1.000_Length_126	AT1G58250.2	48.39	31	16	0	2	94	67	97	2.4	26.9	>AT1G58250.2 | Symbols: SAB | Golgi-body localisation protein domain ;RNA pol II promoter Fmp27 protein domain | chr1:21587317-21601373 REVERSE LENGTH=2655
Locus_188_Transcript_109/150_Confidence_1.000_Length_247	AT3G21500.2	43.33	30	17	0	130	219	4	33	5.3	25.8	>AT3G21500.2 | Symbols: DXPS1 | 1-deoxy-D-xylulose 5-phosphate synthase 1 | chr3:7573907-7576594 REVERSE LENGTH=641
Locus_188_Transcript_110/150_Confidence_1.000_Length_257	AT3G21465.1	55	20	9	0	87	146	242	261	1.8	27.3	>AT3G21465.1 | Symbols: | unknown protein; BEST Arabidopsis thaliana protein match is: unknown protein (TAIR:AT4G15640.1); Has 38 Blast hits to 38 proteins in 14 species: Archae - 0; Bacteria - 0; Metazoa - 0; Fungi - 0; Plants - 38; Viruses - 0; Other Eukaryotes - 0 (source: NCBI BLink). | chr3:7560750-7563202 FORWARD LENGTH=388
Locus_188_Transcript_111/150_Confidence_1.000_Length_196	AT1G22030.1	33.33	27	18	0	85	5	11	37	1.4	27.7	>AT1G22030.1 | Symbols: | CONTAINS InterPro DOMAIN/s: Protein BYPASS related (InterPro:IPR008511); BEST Arabidopsis thaliana protein match is: unknown protein (TAIR:AT1G77855.1); Has 99 Blast hits to 99 proteins in 17 species: Archae - 0; Bacteria - 0; Metazoa - 3; Fungi - 0; Plants - 96; Viruses - 0; Other Eukaryotes - 0 (source: NCBI BLink). | chr1:7759337-7760415 REVERSE LENGTH=333
Locus_188_Transcript_112/150_Confidence_1.000_Length_147	AT1G05310.1	35.71	28	18	0	55	138	39	66	3	26.6	>AT1G05310.1 | Symbols: | Pectin lyase-like superfamily protein | chr1:1550615-1552434 REVERSE LENGTH=393
Locus_188_Transcript_114/150_Confidence_1.000_Length_232	AT1G16900.1	44.44	27	15	0	83	3	400	426	5.2	25.8	>AT1G16900.1 | Symbols: | Alg9-like mannosyltransferase family | chr1:5779262-5782303 REVERSE LENGTH=570
Locus_188_Transcript_115/150_Confidence_1.000_Length_377	AT4G38320.1	31.48	54	34	2	115	276	89	139	5	26.2	>AT4G38320.1 | Symbols: HHP5 | heptahelical protein 5 | chr4:17949078-17950383 FORWARD LENGTH=374
Locus_188_Transcript_117/150_Confidence_1.000_Length_155	AT5G35980.1	56.52	46	20	0	155	18	55	100	1e-10	60.8	>AT5G35980.1 | Symbols: YAK1 | yeast YAK1-related gene 1 | chr5:14128551-14135984 FORWARD LENGTH=956
Locus_188_Transcript_118/150_Confidence_1.000_Length_163	AT1G18860.1	58.82	17	7	0	40	90	24	40	5.3	25.8	>AT1G18860.1 | Symbols: WRKY61, ATWRKY61 | WRKY DNA-binding protein 61 | chr1:6509494-6511209 FORWARD LENGTH=480
Locus_188_Transcript_119/150_Confidence_1.000_Length_910	AT4G24020.1	50	24	12	0	177	106	119	142	8.7	27.7	>AT4G24020.1 | Symbols: NLP7 | NIN like protein 7 | chr4:12479904-12483822 FORWARD LENGTH=959
Locus_188_Transcript_120/150_Confidence_1.000_Length_203	AT1G08370.1	36.59	41	26	0	138	16	99	139	2.4	26.9	>AT1G08370.1 | Symbols: DCP1, ATDCP1 | decapping 1 | chr1:2638355-2640367 FORWARD LENGTH=367
Locus_188_Transcript_121/150_Confidence_1.000_Length_136	AT3G19420.1	75	28	7	0	114	31	171	198	7e-06	44.3	>AT3G19420.1 | Symbols: ATPEN2, PEN2 | PTEN 2 | chr3:6731824-6735354 FORWARD LENGTH=611
Locus_188_Transcript_122/150_Confidence_1.000_Length_135	AT4G33090.1	63.16	19	7	0	41	97	806	824	2.4	26.9	>AT4G33090.1 | Symbols: APM1, ATAPM1 | aminopeptidase M1 | chr4:15965915-15970418 REVERSE LENGTH=879
Locus_188_Transcript_123/150_Confidence_1.000_Length_151	AT1G26780.2	42.86	28	16	0	61	144	190	217	1	28.1	>AT1G26780.2 | Symbols: MYB117, AtMYB117, LOF1 | myb domain protein 117 | chr1:9271033-9272463 FORWARD LENGTH=359
Locus_188_Transcript_125/150_Confidence_1.000_Length_175	AT3G59080.1	38.46	39	20	1	65	169	111	149	6.9	25.4	>AT3G59080.1 | Symbols: | Eukaryotic aspartyl protease family protein | chr3:21836812-21838419 FORWARD LENGTH=535
Locus_188_Transcript_126/150_Confidence_1.000_Length_124	AT5G64270.1	57.14	21	8	1	120	58	410	429	4.1	26.2	>AT5G64270.1 | Symbols: | splicing factor, putative | chr5:25706909-25710718 FORWARD LENGTH=1269
Locus_188_Transcript_127/150_Confidence_1.000_Length_154	AT1G29480.1	42.11	38	21	1	151	41	64	101	5.2	25.8	>AT1G29480.1 | Symbols: | unknown protein; Has 20 Blast hits to 20 proteins in 8 species: Archae - 0; Bacteria - 7; Metazoa - 0; Fungi - 0; Plants - 7; Viruses - 0; Other Eukaryotes - 6 (source: NCBI BLink). | chr1:10317936-10318711 FORWARD LENGTH=225
Locus_188_Transcript_128/150_Confidence_1.000_Length_166	AT4G36060.1	55.56	27	11	1	47	127	155	180	0.82	28.5	>AT4G36060.1 | Symbols: bHLH11 | basic helix-loop-helix (bHLH) DNA-binding superfamily protein | chr4:17055397-17056567 FORWARD LENGTH=286
Locus_188_Transcript_129/150_Confidence_1.000_Length_278	AT3G03960.1	75	28	7	0	85	2	2	29	3e-07	50.1	>AT3G03960.1 | Symbols: | TCP-1/cpn60 chaperonin family protein | chr3:1024432-1027604 FORWARD LENGTH=549
Locus_188_Transcript_130/150_Confidence_1.000_Length_157	AT3G03960.1	78.43	51	11	0	155	3	121	171	2e-17	84	>AT3G03960.1 | Symbols: | TCP-1/cpn60 chaperonin family protein | chr3:1024432-1027604 FORWARD LENGTH=549
Locus_188_Transcript_131/150_Confidence_1.000_Length_146	AT1G73920.1	44.44	18	10	0	128	75	136	153	2.3	26.9	>AT1G73920.1 | Symbols: | alpha/beta-Hydrolases superfamily protein | chr1:27791194-27794698 FORWARD LENGTH=704
Locus_188_Transcript_133/150_Confidence_1.000_Length_183	AT5G11110.1	38.71	31	19	0	37	129	826	856	5.2	25.8	>AT5G11110.1 | Symbols: SPS1, ATSPS2F, KNS2, SPS2F | sucrose phosphate synthase 2F | chr5:3536426-3540901 FORWARD LENGTH=1047
Locus_188_Transcript_134/150_Confidence_1.000_Length_278	AT3G03960.1	75	28	7	0	194	277	2	29	3e-07	50.1	>AT3G03960.1 | Symbols: | TCP-1/cpn60 chaperonin family protein | chr3:1024432-1027604 FORWARD LENGTH=549
Locus_188_Transcript_135/150_Confidence_1.000_Length_166	AT4G36060.1	55.56	27	11	1	120	40	155	180	0.82	28.5	>AT4G36060.1 | Symbols: bHLH11 | basic helix-loop-helix (bHLH) DNA-binding superfamily protein | chr4:17055397-17056567 FORWARD LENGTH=286
Locus_188_Transcript_136/150_Confidence_1.000_Length_137	AT1G79830.4	56	25	11	0	39	113	28	52	0.21	30.4	>AT1G79830.4 | Symbols: GC5 | golgin candidate 5 | chr1:30028110-30033508 REVERSE LENGTH=976
Locus_188_Transcript_137/150_Confidence_1.000_Length_137	AT5G64270.1	40	35	18	1	5	100	410	444	1.1	28.1	>AT5G64270.1 | Symbols: | splicing factor, putative | chr5:25706909-25710718 FORWARD LENGTH=1269
Locus_188_Transcript_141/150_Confidence_0.035_Length_2473	AT4G13350.1	39.09	110	53	4	397	705	126	228	3e-24	69.7	>AT4G13350.1 | Symbols: NIG | NSP (nuclear shuttle protein)-interacting GTPase | chr4:7770170-7773321 REVERSE LENGTH=602
Locus_188_Transcript_142/150_Confidence_0.058_Length_3890	AT1G79830.4	58.55	977	341	11	693	3515	28	976	0	806	>AT1G79830.4 | Symbols: GC5 | golgin candidate 5 | chr1:30028110-30033508 REVERSE LENGTH=976
Locus_188_Transcript_143/150_Confidence_0.060_Length_4013	AT3G03960.1	79.92	528	106	0	3759	2176	2	529	0	828	>AT3G03960.1 | Symbols: | TCP-1/cpn60 chaperonin family protein | chr3:1024432-1027604 FORWARD LENGTH=549
Locus_188_Transcript_144/150_Confidence_0.050_Length_2953	AT1G79830.4	54.49	780	292	10	693	2927	28	779	3e-168	580	>AT1G79830.4 | Symbols: GC5 | golgin candidate 5 | chr1:30028110-30033508 REVERSE LENGTH=976
Locus_188_Transcript_145/150_Confidence_0.060_Length_4013	AT3G03960.1	79.92	528	106	0	3759	2176	2	529	0	828	>AT3G03960.1 | Symbols: | TCP-1/cpn60 chaperonin family protein | chr3:1024432-1027604 FORWARD LENGTH=549
Locus_188_Transcript_146/150_Confidence_0.026_Length_3603	AT1G79830.4	58.55	977	341	11	3256	434	28	976	0	806	>AT1G79830.4 | Symbols: GC5 | golgin candidate 5 | chr1:30028110-30033508 REVERSE LENGTH=976
Locus_188_Transcript_147/150_Confidence_0.044_Length_2092	AT1G79830.4	42.83	481	232	9	693	2090	28	480	8e-74	265	>AT1G79830.4 | Symbols: GC5 | golgin candidate 5 | chr1:30028110-30033508 REVERSE LENGTH=976
Locus_188_Transcript_148/150_Confidence_0.032_Length_2142	AT3G03960.1	80.3	528	104	0	255	1838	2	529	0	830	>AT3G03960.1 | Symbols: | TCP-1/cpn60 chaperonin family protein | chr3:1024432-1027604 FORWARD LENGTH=549
Locus_188_Transcript_149/150_Confidence_0.003_Length_269	AT5G48350.1	33.33	30	20	0	9	98	151	180	3.1	26.6	>AT5G48350.1 | Symbols: | Polynucleotidyl transferase, ribonuclease H-like superfamily protein | chr5:19593566-19594165 FORWARD LENGTH=199
Locus_188_Transcript_150/150_Confidence_0.035_Length_2428	AT3G03960.1	81.97	244	44	0	255	986	2	245	9e-115	411	>AT3G03960.1 | Symbols: | TCP-1/cpn60 chaperonin family protein | chr3:1024432-1027604 FORWARD LENGTH=549
Locus_189_Transcript_1/1_Confidence_1.000_Length_311	AT2G24800.1	40.62	32	19	0	71	166	141	172	1.8	27.3	>AT2G24800.1 | Symbols: | Peroxidase superfamily protein | chr2:10571255-10572570 REVERSE LENGTH=329
Locus_190_Transcript_1/2_Confidence_1.000_Length_1186	AT3G57120.1	52.96	338	126	5	1186	212	139	456	1e-93	339	>AT3G57120.1 | Symbols: | Protein kinase superfamily protein | chr3:21139099-21140469 FORWARD LENGTH=456
Locus_190_Transcript_2/2_Confidence_1.000_Length_610	AT3G57120.1	47.21	197	71	5	610	59	139	315	2e-45	178	>AT3G57120.1 | Symbols: | Protein kinase superfamily protein | chr3:21139099-21140469 FORWARD LENGTH=456
Locus_191_Transcript_1/1_Confidence_1.000_Length_1164	AT3G19720.1	73	337	83	3	2	988	425	761	3e-136	481	>AT3G19720.1 | Symbols: ARC5, DRP5B | P-loop containing nucleoside triphosphate hydrolases superfamily protein | chr3:6850591-6855389 REVERSE LENGTH=777
Locus_192_Transcript_1/15_Confidence_1.000_Length_192	AT3G17690.1	40	35	17	1	99	191	435	469	5.2	25.8	>AT3G17690.1 | Symbols: ATCNGC19, CNGC19 | cyclic nucleotide gated channel 19 | chr3:6045382-6048339 FORWARD LENGTH=729
Locus_192_Transcript_2/15_Confidence_1.000_Length_185	AT5G51640.1	37.14	35	22	0	185	81	302	336	3.1	26.6	>AT5G51640.1 | Symbols: YLS7, TBL17 | Plant protein of unknown function (DUF828) | chr5:20975401-20977378 REVERSE LENGTH=501
Locus_192_Transcript_3/15_Confidence_1.000_Length_185	AT5G51640.1	37.14	35	22	0	1	105	302	336	3.1	26.6	>AT5G51640.1 | Symbols: YLS7, TBL17 | Plant protein of unknown function (DUF828) | chr5:20975401-20977378 REVERSE LENGTH=501
Locus_192_Transcript_4/15_Confidence_1.000_Length_175	AT1G75790.1	90.91	11	1	0	173	141	442	452	9	25	>AT1G75790.1 | Symbols: sks18 | SKU5 similar 18 | chr1:28454980-28457388 REVERSE LENGTH=545
Locus_192_Transcript_5/15_Confidence_1.000_Length_175	AT1G75790.1	90.91	11	1	0	3	35	442	452	9	25	>AT1G75790.1 | Symbols: sks18 | SKU5 similar 18 | chr1:28454980-28457388 REVERSE LENGTH=545
Locus_192_Transcript_6/15_Confidence_0.175_Length_776	AT4G12420.1	60.2	98	33	1	610	317	489	580	2e-28	122	>AT4G12420.1 | Symbols: SKU5 | Cupredoxin superfamily protein | chr4:7349941-7352868 REVERSE LENGTH=587
Locus_192_Transcript_7/15_Confidence_0.287_Length_2256	AT4G12420.1	73.75	579	144	2	210	1940	8	580	0	859	>AT4G12420.1 | Symbols: SKU5 | Cupredoxin superfamily protein | chr4:7349941-7352868 REVERSE LENGTH=587
Locus_192_Transcript_8/15_Confidence_0.287_Length_2256	AT4G12420.1	73.75	579	144	2	2047	317	8	580	0	859	>AT4G12420.1 | Symbols: SKU5 | Cupredoxin superfamily protein | chr4:7349941-7352868 REVERSE LENGTH=587
Locus_192_Transcript_9/15_Confidence_0.287_Length_2256	AT4G12420.1	73.75	579	144	2	210	1940	8	580	0	859	>AT4G12420.1 | Symbols: SKU5 | Cupredoxin superfamily protein | chr4:7349941-7352868 REVERSE LENGTH=587
Locus_192_Transcript_11/15_Confidence_0.200_Length_2174	AT4G12420.1	73.75	579	144	2	1965	235	8	580	0	859	>AT4G12420.1 | Symbols: SKU5 | Cupredoxin superfamily protein | chr4:7349941-7352868 REVERSE LENGTH=587
Locus_192_Transcript_12/15_Confidence_0.200_Length_2202	AT4G12420.1	73.75	579	144	2	210	1940	8	580	0	859	>AT4G12420.1 | Symbols: SKU5 | Cupredoxin superfamily protein | chr4:7349941-7352868 REVERSE LENGTH=587
Locus_192_Transcript_13/15_Confidence_0.200_Length_2158	AT4G12420.1	73.75	579	144	2	1949	219	8	580	0	859	>AT4G12420.1 | Symbols: SKU5 | Cupredoxin superfamily protein | chr4:7349941-7352868 REVERSE LENGTH=587
Locus_192_Transcript_14/15_Confidence_0.200_Length_2159	AT4G12420.1	73.75	579	144	2	210	1940	8	580	0	859	>AT4G12420.1 | Symbols: SKU5 | Cupredoxin superfamily protein | chr4:7349941-7352868 REVERSE LENGTH=587
Locus_192_Transcript_15/15_Confidence_0.287_Length_2256	AT4G12420.1	73.75	579	144	2	210	1940	8	580	0	859	>AT4G12420.1 | Symbols: SKU5 | Cupredoxin superfamily protein | chr4:7349941-7352868 REVERSE LENGTH=587
Locus_193_Transcript_1/4_Confidence_0.214_Length_556	AT5G57580.1	45.61	57	26	2	334	495	15	69	2e-06	48.5	>AT5G57580.1 | Symbols: | Calmodulin-binding protein | chr5:23314994-23317683 REVERSE LENGTH=647
Locus_193_Transcript_2/4_Confidence_0.500_Length_1309	AT5G62570.2	51.78	309	105	4	394	1308	13	281	6e-80	294	>AT5G62570.2 | Symbols: | Calmodulin binding protein-like | chr5:25114934-25116967 FORWARD LENGTH=494
Locus_193_Transcript_3/4_Confidence_0.357_Length_1130	AT5G57580.1	53.02	232	99	4	334	1005	15	244	1e-60	230	>AT5G57580.1 | Symbols: | Calmodulin-binding protein | chr5:23314994-23317683 REVERSE LENGTH=647
Locus_193_Transcript_4/4_Confidence_0.571_Length_2446	AT5G62570.2	46.36	522	225	10	394	1926	13	490	3e-118	422	>AT5G62570.2 | Symbols: | Calmodulin binding protein-like | chr5:25114934-25116967 FORWARD LENGTH=494
Locus_194_Transcript_1/22_Confidence_1.000_Length_143	AT2G34357.1	40.62	32	19	0	128	33	907	938	8.9	25	>AT2G34357.1 | Symbols: | ARM repeat superfamily protein | chr2:14499236-14505555 FORWARD LENGTH=1280
Locus_194_Transcript_2/22_Confidence_1.000_Length_171	AT4G28630.1	30	50	35	0	170	21	233	282	3.1	26.6	>AT4G28630.1 | Symbols: ATM1, ATATM1 | ABC transporter of the mitochondrion 1 | chr4:14138535-14140895 REVERSE LENGTH=678
Locus_194_Transcript_3/22_Confidence_1.000_Length_126	AT4G00450.1	40	25	15	0	17	91	1893	1917	5.3	25.8	>AT4G00450.1 | Symbols: CRP, CCT | RNA polymerase II transcription mediators | chr4:202425-210666 FORWARD LENGTH=2253
Locus_194_Transcript_4/22_Confidence_1.000_Length_106	AT1G16630.1	40.74	27	16	0	86	6	424	450	2.3	26.9	>AT1G16630.1 | Symbols: | unknown protein; LOCATED IN: chloroplast; BEST Arabidopsis thaliana protein match is: unknown protein (TAIR:AT2G16270.1); Has 10587 Blast hits to 5736 proteins in 617 species: Archae - 88; Bacteria - 963; Metazoa - 3686; Fungi - 820; Plants - 541; Viruses - 438; Other Eukaryotes - 4051 (source: NCBI BLink). | chr1:5682212-5684749 REVERSE LENGTH=845
Locus_194_Transcript_6/22_Confidence_1.000_Length_136	AT5G01450.1	47.62	21	11	0	42	104	305	325	9	25	>AT5G01450.1 | Symbols: | RING/U-box superfamily protein | chr5:183693-186244 REVERSE LENGTH=444
Locus_194_Transcript_8/22_Confidence_1.000_Length_148	AT5G63200.1	46.15	26	14	0	118	41	615	640	6.8	25.4	>AT5G63200.1 | Symbols: | tetratricopeptide repeat (TPR)-containing protein | chr5:25349043-25352899 FORWARD LENGTH=649
Locus_194_Transcript_9/22_Confidence_1.000_Length_155	AT4G11000.1	47.06	17	9	0	143	93	357	373	6.8	25.4	>AT4G11000.1 | Symbols: | Ankyrin repeat family protein | chr4:6731020-6732464 FORWARD LENGTH=406
Locus_194_Transcript_10/22_Confidence_1.000_Length_126	AT4G00450.1	40	25	15	0	110	36	1893	1917	5.3	25.8	>AT4G00450.1 | Symbols: CRP, CCT | RNA polymerase II transcription mediators | chr4:202425-210666 FORWARD LENGTH=2253
Locus_194_Transcript_11/22_Confidence_1.000_Length_155	AT4G11000.1	47.06	17	9	0	13	63	357	373	6.8	25.4	>AT4G11000.1 | Symbols: | Ankyrin repeat family protein | chr4:6731020-6732464 FORWARD LENGTH=406
Locus_194_Transcript_13/22_Confidence_0.161_Length_518	AT2G02130.1	63.64	44	16	0	340	471	23	66	5e-13	70.5	>AT2G02130.1 | Symbols: PDF2.3, LCR68 | low-molecular-weight cysteine-rich 68 | chr2:540071-540407 FORWARD LENGTH=77
Locus_194_Transcript_14/22_Confidence_0.062_Length_568	AT3G25250.1	25.42	59	33	2	273	97	360	407	7	26.9	>AT3G25250.1 | Symbols: AGC2-1, AGC2, OXI1, AtOXI1 | AGC (cAMP-dependent, cGMP-dependent and protein kinase C) kinase family protein | chr3:9195566-9196949 FORWARD LENGTH=421
Locus_194_Transcript_15/22_Confidence_0.116_Length_961	AT1G69990.1	40.62	32	19	0	49	144	554	585	9.3	27.7	>AT1G69990.1 | Symbols: | Leucine-rich repeat protein kinase family protein | chr1:26360235-26362010 REVERSE LENGTH=591
Locus_194_Transcript_16/22_Confidence_0.045_Length_252	AT1G06650.2	50	28	10	1	233	150	23	46	1.8	27.3	>AT1G06650.2 | Symbols: | 2-oxoglutarate (2OG) and Fe(II)-dependent oxygenase superfamily protein | chr1:2035909-2037186 FORWARD LENGTH=369
Locus_194_Transcript_17/22_Confidence_0.134_Length_404	AT2G02120.1	50.79	63	31	0	236	48	4	66	5e-14	72.8	>AT2G02120.1 | Symbols: PDF2.1, LCR70 | Scorpion toxin-like knottin superfamily protein | chr2:538319-538842 FORWARD LENGTH=77
Locus_194_Transcript_18/22_Confidence_0.071_Length_1053	AT1G10200.1	70.52	173	49	2	858	346	3	175	9e-73	270	>AT1G10200.1 | Symbols: WLIM1 | GATA type zinc finger transcription factor family protein | chr1:3346677-3347763 REVERSE LENGTH=190
Locus_194_Transcript_19/22_Confidence_0.036_Length_861	AT1G10200.1	73.42	79	21	0	582	346	97	175	2e-33	139	>AT1G10200.1 | Symbols: WLIM1 | GATA type zinc finger transcription factor family protein | chr1:3346677-3347763 REVERSE LENGTH=190
Locus_194_Transcript_20/22_Confidence_0.071_Length_1053	AT1G10200.1	70.52	173	49	2	196	708	3	175	9e-73	270	>AT1G10200.1 | Symbols: WLIM1 | GATA type zinc finger transcription factor family protein | chr1:3346677-3347763 REVERSE LENGTH=190
Locus_194_Transcript_21/22_Confidence_0.116_Length_290	AT2G02120.1	50.79	63	31	0	236	48	4	66	4e-14	72.8	>AT2G02120.1 | Symbols: PDF2.1, LCR70 | Scorpion toxin-like knottin superfamily protein | chr2:538319-538842 FORWARD LENGTH=77
Locus_194_Transcript_22/22_Confidence_0.134_Length_404	AT2G02120.1	52.38	63	30	0	169	357	4	66	1e-14	75.1	>AT2G02120.1 | Symbols: PDF2.1, LCR70 | Scorpion toxin-like knottin superfamily protein | chr2:538319-538842 FORWARD LENGTH=77
Locus_195_Transcript_1/1_Confidence_1.000_Length_1131	AT1G67410.1	68.38	351	103	2	5	1048	84	429	3e-137	484	>AT1G67410.1 | Symbols: | Exostosin family protein | chr1:25251606-25253568 REVERSE LENGTH=430
Locus_196_Transcript_1/8_Confidence_0.214_Length_319	AT3G25500.1	36.17	47	25	1	52	192	231	272	1.8	27.3	>AT3G25500.1 | Symbols: AFH1, FH1, AHF1, ATFH1 | formin homology 1 | chr3:9251320-9254826 REVERSE LENGTH=1051
Locus_196_Transcript_2/8_Confidence_0.536_Length_1621	AT4G37740.1	36	75	34	4	220	426	228	294	0.002	40.8	>AT4G37740.1 | Symbols: AtGRF2, GRF2 | growth-regulating factor 2 | chr4:17725533-17727609 REVERSE LENGTH=535
Locus_196_Transcript_3/8_Confidence_0.143_Length_514	AT4G37740.1	36	75	34	4	226	432	228	294	0.0004	40.8	>AT4G37740.1 | Symbols: AtGRF2, GRF2 | growth-regulating factor 2 | chr4:17725533-17727609 REVERSE LENGTH=535
Locus_196_Transcript_4/8_Confidence_0.429_Length_1621	AT4G37740.1	36	75	34	4	226	432	228	294	0.002	40.8	>AT4G37740.1 | Symbols: AtGRF2, GRF2 | growth-regulating factor 2 | chr4:17725533-17727609 REVERSE LENGTH=535
Locus_196_Transcript_5/8_Confidence_0.571_Length_2082	AT4G37740.1	36	75	34	4	226	432	228	294	0.003	40.8	>AT4G37740.1 | Symbols: AtGRF2, GRF2 | growth-regulating factor 2 | chr4:17725533-17727609 REVERSE LENGTH=535
Locus_196_Transcript_7/8_Confidence_0.571_Length_2105	AT1G62310.1	30.99	71	46	1	1882	2085	171	241	7e-07	52.8	>AT1G62310.1 | Symbols: | transcription factor jumonji (jmjC) domain-containing protein | chr1:23036039-23039301 REVERSE LENGTH=883
Locus_196_Transcript_8/8_Confidence_0.536_Length_1627	AT4G37740.1	36	75	34	4	226	432	228	294	0.002	40.8	>AT4G37740.1 | Symbols: AtGRF2, GRF2 | growth-regulating factor 2 | chr4:17725533-17727609 REVERSE LENGTH=535
Locus_197_Transcript_1/7_Confidence_0.214_Length_638	AT3G02470.1	65.12	43	15	0	476	604	3	45	2e-10	62.4	>AT3G02470.1 | Symbols: SAMDC | S-adenosylmethionine decarboxylase | chr3:510223-511323 FORWARD LENGTH=366
Locus_197_Transcript_2/7_Confidence_0.214_Length_379	AT3G10720.2	57.89	19	8	0	6	62	7	25	2.2	27.3	>AT3G10720.2 | Symbols: | Plant invertase/pectin methylesterase inhibitor superfamily | chr3:3354639-3357581 REVERSE LENGTH=619
Locus_197_Transcript_3/7_Confidence_0.071_Length_828	AT3G25570.1	46.72	137	67	2	2	406	208	340	2e-28	122	>AT3G25570.1 | Symbols: | Adenosylmethionine decarboxylase family protein | chr3:9287413-9288462 REVERSE LENGTH=349
Locus_197_Transcript_4/7_Confidence_0.179_Length_698	AT3G02470.1	68.06	72	23	0	476	691	3	74	4e-22	101	>AT3G02470.1 | Symbols: SAMDC | S-adenosylmethionine decarboxylase | chr3:510223-511323 FORWARD LENGTH=366
Locus_197_Transcript_5/7_Confidence_0.107_Length_383	AT3G25572.1	77.42	31	7	0	237	329	19	49	2e-08	54.3	>AT3G25572.1 | Symbols: CPuORF11 | conserved peptide upstream open reading frame 11 | chr3:9288595-9288871 REVERSE LENGTH=54
Locus_197_Transcript_6/7_Confidence_0.107_Length_1307	AT3G25570.1	55.56	297	125	3	4	885	48	340	5e-80	295	>AT3G25570.1 | Symbols: | Adenosylmethionine decarboxylase family protein | chr3:9287413-9288462 REVERSE LENGTH=349
Locus_197_Transcript_7/7_Confidence_0.393_Length_176	AT3G10720.2	57.89	19	8	0	6	62	7	25	1.8	27.3	>AT3G10720.2 | Symbols: | Plant invertase/pectin methylesterase inhibitor superfamily | chr3:3354639-3357581 REVERSE LENGTH=619
Locus_198_Transcript_1/5_Confidence_0.600_Length_718	AT4G21620.1	83.93	56	9	0	430	263	76	131	2e-16	82.4	>AT4G21620.1 | Symbols: | glycine-rich protein | chr4:11491519-11491914 FORWARD LENGTH=131
Locus_198_Transcript_2/5_Confidence_0.750_Length_842	AT4G21620.1	83.93	56	9	0	435	268	76	131	3e-16	82.4	>AT4G21620.1 | Symbols: | glycine-rich protein | chr4:11491519-11491914 FORWARD LENGTH=131
Locus_198_Transcript_3/5_Confidence_0.600_Length_723	AT4G21620.1	83.93	56	9	0	435	268	76	131	2e-16	82.4	>AT4G21620.1 | Symbols: | glycine-rich protein | chr4:11491519-11491914 FORWARD LENGTH=131
Locus_198_Transcript_4/5_Confidence_0.750_Length_853	AT4G21620.1	83.93	56	9	0	442	275	76	131	3e-16	82.4	>AT4G21620.1 | Symbols: | glycine-rich protein | chr4:11491519-11491914 FORWARD LENGTH=131
Locus_198_Transcript_5/5_Confidence_0.750_Length_846	AT4G21620.1	83.93	56	9	0	435	268	76	131	3e-16	82.4	>AT4G21620.1 | Symbols: | glycine-rich protein | chr4:11491519-11491914 FORWARD LENGTH=131
Locus_199_Transcript_1/1_Confidence_1.000_Length_117	AT1G19330.3	81.25	16	3	0	49	2	26	41	0.13	31.2	>AT1G19330.3 | Symbols: | unknown protein; FUNCTIONS IN: molecular_function unknown; INVOLVED IN: biological_process unknown; LOCATED IN: cellular_component unknown; EXPRESSED IN: 22 plant structures; EXPRESSED DURING: 13 growth stages; BEST Arabidopsis thaliana protein match is: unknown protein (TAIR:AT1G75060.1). | chr1:6680824-6683290 REVERSE LENGTH=248
Locus_200_Transcript_1/8_Confidence_0.191_Length_887	AT5G50250.1	48.79	207	88	3	167	772	3	196	2e-37	152	>AT5G50250.1 | Symbols: CP31B | chloroplast RNA-binding protein 31B | chr5:20452677-20453965 REVERSE LENGTH=289
Locus_200_Transcript_2/8_Confidence_0.265_Length_1402	AT5G50250.1	53.16	237	93	3	167	862	3	226	3e-45	179	>AT5G50250.1 | Symbols: CP31B | chloroplast RNA-binding protein 31B | chr5:20452677-20453965 REVERSE LENGTH=289
Locus_200_Transcript_4/8_Confidence_0.221_Length_1446	AT5G50250.1	59	300	105	3	1280	396	3	289	7e-75	278	>AT5G50250.1 | Symbols: CP31B | chloroplast RNA-binding protein 31B | chr5:20452677-20453965 REVERSE LENGTH=289
Locus_200_Transcript_6/8_Confidence_0.088_Length_1143	AT5G50250.1	65.48	252	70	3	1139	396	51	289	4e-70	261	>AT5G50250.1 | Symbols: CP31B | chloroplast RNA-binding protein 31B | chr5:20452677-20453965 REVERSE LENGTH=289
Locus_200_Transcript_7/8_Confidence_0.221_Length_1446	AT5G50250.1	59	300	105	3	167	1051	3	289	7e-75	278	>AT5G50250.1 | Symbols: CP31B | chloroplast RNA-binding protein 31B | chr5:20452677-20453965 REVERSE LENGTH=289
Locus_201_Transcript_1/6_Confidence_0.286_Length_843	AT1G56220.3	60	35	14	0	529	633	5	39	1e-07	51.6	>AT1G56220.3 | Symbols: | Dormancy/auxin associated family protein | chr1:21043414-21044469 FORWARD LENGTH=140
Locus_201_Transcript_2/6_Confidence_0.095_Length_160	AT5G28235.1	30.56	36	25	0	125	18	50	85	9.2	25	>AT5G28235.1 | Symbols: | Ulp1 protease family protein | chr5:10201271-10203335 REVERSE LENGTH=568
Locus_201_Transcript_3/6_Confidence_0.524_Length_635	AT1G56220.3	60	35	14	0	196	300	5	39	9e-08	51.6	>AT1G56220.3 | Symbols: | Dormancy/auxin associated family protein | chr1:21043414-21044469 FORWARD LENGTH=140
Locus_201_Transcript_4/6_Confidence_0.238_Length_282	AT1G56220.3	66.67	18	6	0	226	279	56	73	0.075	32	>AT1G56220.3 | Symbols: | Dormancy/auxin associated family protein | chr1:21043414-21044469 FORWARD LENGTH=140
Locus_201_Transcript_5/6_Confidence_0.286_Length_750	AT1G56220.3	52.05	73	31	1	529	747	5	73	3e-12	68.9	>AT1G56220.3 | Symbols: | Dormancy/auxin associated family protein | chr1:21043414-21044469 FORWARD LENGTH=140
Locus_201_Transcript_6/6_Confidence_0.524_Length_968	AT1G56220.3	60	35	14	0	529	633	5	39	2e-07	51.6	>AT1G56220.3 | Symbols: | Dormancy/auxin associated family protein | chr1:21043414-21044469 FORWARD LENGTH=140
Locus_202_Transcript_1/9_Confidence_0.176_Length_120	AT1G18730.1	40.91	22	13	0	118	53	88	109	9.1	25	>AT1G18730.1 | Symbols: NDF6 | NDH dependent flow 6 | chr1:6460625-6462107 FORWARD LENGTH=175
Locus_202_Transcript_2/9_Confidence_0.294_Length_460	AT5G28220.1	72.34	47	13	0	191	331	13	59	4e-15	77	>AT5G28220.1 | Symbols: | Protein prenylyltransferase superfamily protein | chr5:10190626-10193054 REVERSE LENGTH=316
Locus_202_Transcript_3/9_Confidence_0.088_Length_544	AT3G04830.1	57.69	104	30	2	2	271	200	303	6e-27	116	>AT3G04830.1 | Symbols: | Protein prenylyltransferase superfamily protein | chr3:1326289-1329132 FORWARD LENGTH=303
Locus_202_Transcript_4/9_Confidence_0.088_Length_540	AT3G04830.1	57.69	104	30	2	539	270	200	303	6e-27	116	>AT3G04830.1 | Symbols: | Protein prenylyltransferase superfamily protein | chr3:1326289-1329132 FORWARD LENGTH=303
Locus_202_Transcript_5/9_Confidence_0.147_Length_896	AT3G04830.1	76.08	209	48	1	3	623	95	303	2e-88	322	>AT3G04830.1 | Symbols: | Protein prenylyltransferase superfamily protein | chr3:1326289-1329132 FORWARD LENGTH=303
Locus_202_Transcript_6/9_Confidence_0.147_Length_920	AT3G04830.1	76.19	210	48	1	893	270	94	303	5e-89	324	>AT3G04830.1 | Symbols: | Protein prenylyltransferase superfamily protein | chr3:1326289-1329132 FORWARD LENGTH=303
Locus_202_Transcript_7/9_Confidence_0.353_Length_1393	AT3G04830.1	75.25	303	73	1	1172	270	1	303	1e-130	463	>AT3G04830.1 | Symbols: | Protein prenylyltransferase superfamily protein | chr3:1326289-1329132 FORWARD LENGTH=303
Locus_202_Transcript_8/9_Confidence_0.294_Length_1400	AT3G04830.1	75.25	303	73	1	1172	270	1	303	1e-130	463	>AT3G04830.1 | Symbols: | Protein prenylyltransferase superfamily protein | chr3:1326289-1329132 FORWARD LENGTH=303
Locus_202_Transcript_9/9_Confidence_0.353_Length_1369	AT3G04830.1	75.25	303	73	1	194	1096	1	303	1e-130	463	>AT3G04830.1 | Symbols: | Protein prenylyltransferase superfamily protein | chr3:1326289-1329132 FORWARD LENGTH=303
Locus_203_Transcript_1/1_Confidence_1.000_Length_1429	AT1G07750.1	38.51	348	209	4	125	1162	10	354	1e-65	247	>AT1G07750.1 | Symbols: | RmlC-like cupins superfamily protein | chr1:2404300-2405863 REVERSE LENGTH=356
Locus_204_Transcript_1/4_Confidence_0.364_Length_347	AT2G31200.1	58.14	43	15	1	226	345	1	43	3e-06	46.6	>AT2G31200.1 | Symbols: ADF6, ATADF6 | actin depolymerizing factor 6 | chr2:13294171-13294948 FORWARD LENGTH=146
Locus_204_Transcript_2/4_Confidence_0.545_Length_442	AT2G31200.1	79.55	88	18	0	179	442	10	97	3e-37	150	>AT2G31200.1 | Symbols: ADF6, ATADF6 | actin depolymerizing factor 6 | chr2:13294171-13294948 FORWARD LENGTH=146
Locus_204_Transcript_3/4_Confidence_0.545_Length_461	AT2G31200.1	73.13	67	15	1	226	417	1	67	1e-20	95.5	>AT2G31200.1 | Symbols: ADF6, ATADF6 | actin depolymerizing factor 6 | chr2:13294171-13294948 FORWARD LENGTH=146
Locus_204_Transcript_4/4_Confidence_0.636_Length_507	AT2G31200.1	76.29	97	20	1	226	507	1	97	5e-38	153	>AT2G31200.1 | Symbols: ADF6, ATADF6 | actin depolymerizing factor 6 | chr2:13294171-13294948 FORWARD LENGTH=146
Locus_205_Transcript_1/9_Confidence_0.357_Length_3340	AT2G18960.1	85.96	947	132	1	55	2895	4	949	0	1526	>AT2G18960.1 | Symbols: AHA1, PMA, OST2, HA1 | H(+)-ATPase 1 | chr2:8221858-8227268 FORWARD LENGTH=949
Locus_205_Transcript_2/9_Confidence_0.214_Length_396	AT5G37710.1	41.38	29	17	0	150	64	5	33	4.4	26.6	>AT5G37710.1 | Symbols: | alpha/beta-Hydrolases superfamily protein | chr5:14979159-14981400 FORWARD LENGTH=436
Locus_205_Transcript_3/9_Confidence_0.143_Length_5366	AT2G18960.1	86.57	886	119	0	55	2712	4	889	0	1438	>AT2G18960.1 | Symbols: AHA1, PMA, OST2, HA1 | H(+)-ATPase 1 | chr2:8221858-8227268 FORWARD LENGTH=949
Locus_205_Transcript_4/9_Confidence_0.143_Length_5366	AT2G18960.1	86.57	886	119	0	5312	2655	4	889	0	1438	>AT2G18960.1 | Symbols: AHA1, PMA, OST2, HA1 | H(+)-ATPase 1 | chr2:8221858-8227268 FORWARD LENGTH=949
Locus_205_Transcript_5/9_Confidence_0.393_Length_3471	AT2G18960.1	85.96	947	132	1	55	2895	4	949	0	1526	>AT2G18960.1 | Symbols: AHA1, PMA, OST2, HA1 | H(+)-ATPase 1 | chr2:8221858-8227268 FORWARD LENGTH=949
Locus_205_Transcript_6/9_Confidence_0.357_Length_6031	AT2G18960.1	85.96	947	132	1	55	2895	4	949	0	1526	>AT2G18960.1 | Symbols: AHA1, PMA, OST2, HA1 | H(+)-ATPase 1 | chr2:8221858-8227268 FORWARD LENGTH=949
Locus_205_Transcript_7/9_Confidence_0.214_Length_3087	AT2G18960.1	85.96	947	132	1	55	2895	4	949	0	1526	>AT2G18960.1 | Symbols: AHA1, PMA, OST2, HA1 | H(+)-ATPase 1 | chr2:8221858-8227268 FORWARD LENGTH=949
Locus_205_Transcript_8/9_Confidence_0.393_Length_3471	AT2G18960.1	85.96	947	132	1	3417	577	4	949	0	1526	>AT2G18960.1 | Symbols: AHA1, PMA, OST2, HA1 | H(+)-ATPase 1 | chr2:8221858-8227268 FORWARD LENGTH=949
Locus_205_Transcript_9/9_Confidence_0.393_Length_3471	AT2G18960.1	85.96	947	132	1	55	2895	4	949	0	1526	>AT2G18960.1 | Symbols: AHA1, PMA, OST2, HA1 | H(+)-ATPase 1 | chr2:8221858-8227268 FORWARD LENGTH=949
Locus_206_Transcript_1/4_Confidence_0.300_Length_451	AT1G52230.1	89.47	95	10	0	1	285	51	145	8e-37	149	>AT1G52230.1 | Symbols: PSAH2, PSAH-2, PSI-H | photosystem I subunit H2 | chr1:19454902-19455508 FORWARD LENGTH=145
Locus_206_Transcript_2/4_Confidence_0.500_Length_683	AT1G52230.1	80	145	28	1	86	517	1	145	2e-53	205	>AT1G52230.1 | Symbols: PSAH2, PSAH-2, PSI-H | photosystem I subunit H2 | chr1:19454902-19455508 FORWARD LENGTH=145
Locus_206_Transcript_3/4_Confidence_0.700_Length_615	AT1G52230.1	80	145	28	1	86	517	1	145	2e-53	205	>AT1G52230.1 | Symbols: PSAH2, PSAH-2, PSI-H | photosystem I subunit H2 | chr1:19454902-19455508 FORWARD LENGTH=145
Locus_206_Transcript_4/4_Confidence_0.500_Length_683	AT1G52230.1	80	145	28	1	86	517	1	145	2e-53	205	>AT1G52230.1 | Symbols: PSAH2, PSAH-2, PSI-H | photosystem I subunit H2 | chr1:19454902-19455508 FORWARD LENGTH=145
Locus_207_Transcript_1/5_Confidence_0.615_Length_1551	AT4G05150.1	53.42	146	46	5	414	788	124	268	1e-39	122	>AT4G05150.1 | Symbols: | Octicosapeptide/Phox/Bem1p family protein | chr4:2660339-2662675 FORWARD LENGTH=477
Locus_207_Transcript_2/5_Confidence_0.615_Length_1635	AT4G05150.1	54.36	241	78	8	213	872	39	268	1e-50	197	>AT4G05150.1 | Symbols: | Octicosapeptide/Phox/Bem1p family protein | chr4:2660339-2662675 FORWARD LENGTH=477
Locus_207_Transcript_3/5_Confidence_0.615_Length_1630	AT4G05150.1	54.36	241	78	8	202	861	39	268	1e-50	197	>AT4G05150.1 | Symbols: | Octicosapeptide/Phox/Bem1p family protein | chr4:2660339-2662675 FORWARD LENGTH=477
Locus_207_Transcript_4/5_Confidence_0.385_Length_293	AT4G05150.1	93.33	15	1	0	291	247	126	140	0.097	31.6	>AT4G05150.1 | Symbols: | Octicosapeptide/Phox/Bem1p family protein | chr4:2660339-2662675 FORWARD LENGTH=477
Locus_207_Transcript_5/5_Confidence_0.615_Length_1624	AT4G05150.1	54.36	241	78	8	202	861	39	268	1e-50	197	>AT4G05150.1 | Symbols: | Octicosapeptide/Phox/Bem1p family protein | chr4:2660339-2662675 FORWARD LENGTH=477
Locus_208_Transcript_1/10_Confidence_0.250_Length_639	AT4G32040.1	38.1	21	13	0	275	213	180	200	5.1	27.7	>AT4G32040.1 | Symbols: KNAT5 | KNOTTED1-like homeobox gene 5 | chr4:15494127-15496009 FORWARD LENGTH=383
Locus_208_Transcript_2/10_Confidence_0.143_Length_451	AT5G40210.1	26.05	119	61	4	160	450	157	270	1.5	28.5	>AT5G40210.1 | Symbols: | nodulin MtN21 /EamA-like transporter family protein | chr5:16073725-16076088 REVERSE LENGTH=339
Locus_208_Transcript_3/10_Confidence_0.143_Length_479	AT4G32040.1	38.1	21	13	0	275	213	180	200	3	27.7	>AT4G32040.1 | Symbols: KNAT5 | KNOTTED1-like homeobox gene 5 | chr4:15494127-15496009 FORWARD LENGTH=383
Locus_208_Transcript_4/10_Confidence_0.214_Length_561	AT5G40210.1	26.05	119	61	4	270	560	157	270	2.3	28.5	>AT5G40210.1 | Symbols: | nodulin MtN21 /EamA-like transporter family protein | chr5:16073725-16076088 REVERSE LENGTH=339
Locus_208_Transcript_5/10_Confidence_0.214_Length_589	AT4G32040.1	38.1	21	13	0	275	213	180	200	4.4	27.7	>AT4G32040.1 | Symbols: KNAT5 | KNOTTED1-like homeobox gene 5 | chr4:15494127-15496009 FORWARD LENGTH=383
Locus_208_Transcript_6/10_Confidence_0.179_Length_194	AT5G23800.1	44.83	29	16	0	72	158	331	359	1.4	27.7	>AT5G23800.1 | Symbols: ATDUF10, DUF 10 | DOMAIN OF UNKNOWN FUNCTION 724 10 | chr5:8022216-8024689 REVERSE LENGTH=552
Locus_208_Transcript_7/10_Confidence_0.196_Length_636	AT4G32040.1	38.1	21	13	0	275	213	180	200	5	27.7	>AT4G32040.1 | Symbols: KNAT5 | KNOTTED1-like homeobox gene 5 | chr4:15494127-15496009 FORWARD LENGTH=383
Locus_208_Transcript_8/10_Confidence_0.232_Length_603	AT4G32040.1	38.1	21	13	0	275	213	180	200	4.5	27.7	>AT4G32040.1 | Symbols: KNAT5 | KNOTTED1-like homeobox gene 5 | chr4:15494127-15496009 FORWARD LENGTH=383
Locus_208_Transcript_10/10_Confidence_0.304_Length_605	AT5G40210.1	26.05	119	61	4	314	604	157	270	2.7	28.5	>AT5G40210.1 | Symbols: | nodulin MtN21 /EamA-like transporter family protein | chr5:16073725-16076088 REVERSE LENGTH=339
Locus_209_Transcript_1/9_Confidence_0.179_Length_751	AT2G18030.1	75.34	146	35	1	263	700	45	189	3e-62	234	>AT2G18030.1 | Symbols: | Peptide methionine sulfoxide reductase family protein | chr2:7840207-7841496 FORWARD LENGTH=254
Locus_209_Transcript_2/9_Confidence_0.321_Length_1217	AT2G18030.1	72.99	211	56	1	263	895	45	254	5e-91	331	>AT2G18030.1 | Symbols: | Peptide methionine sulfoxide reductase family protein | chr2:7840207-7841496 FORWARD LENGTH=254
Locus_209_Transcript_3/9_Confidence_0.143_Length_645	AT2G18030.1	74.24	66	16	1	263	460	45	109	4e-24	107	>AT2G18030.1 | Symbols: | Peptide methionine sulfoxide reductase family protein | chr2:7840207-7841496 FORWARD LENGTH=254
Locus_209_Transcript_4/9_Confidence_0.143_Length_645	AT2G18030.1	74.24	66	16	1	383	186	45	109	4e-24	107	>AT2G18030.1 | Symbols: | Peptide methionine sulfoxide reductase family protein | chr2:7840207-7841496 FORWARD LENGTH=254
Locus_209_Transcript_5/9_Confidence_0.393_Length_1325	AT2G18030.1	72.99	211	56	1	263	895	45	254	6e-91	331	>AT2G18030.1 | Symbols: | Peptide methionine sulfoxide reductase family protein | chr2:7840207-7841496 FORWARD LENGTH=254
Locus_209_Transcript_6/9_Confidence_0.393_Length_1295	AT2G18030.1	72.99	211	56	1	1033	401	45	254	6e-91	331	>AT2G18030.1 | Symbols: | Peptide methionine sulfoxide reductase family protein | chr2:7840207-7841496 FORWARD LENGTH=254
Locus_209_Transcript_7/9_Confidence_0.393_Length_1295	AT2G18030.1	72.99	211	56	1	263	895	45	254	6e-91	331	>AT2G18030.1 | Symbols: | Peptide methionine sulfoxide reductase family protein | chr2:7840207-7841496 FORWARD LENGTH=254
Locus_209_Transcript_8/9_Confidence_0.393_Length_1325	AT2G18030.1	72.99	211	56	1	1063	431	45	254	6e-91	331	>AT2G18030.1 | Symbols: | Peptide methionine sulfoxide reductase family protein | chr2:7840207-7841496 FORWARD LENGTH=254
Locus_209_Transcript_9/9_Confidence_0.393_Length_1325	AT2G18030.1	72.99	211	56	1	263	895	45	254	6e-91	331	>AT2G18030.1 | Symbols: | Peptide methionine sulfoxide reductase family protein | chr2:7840207-7841496 FORWARD LENGTH=254
Locus_210_Transcript_1/10_Confidence_0.061_Length_142	AT2G36850.1	42.11	19	11	0	100	44	311	329	6.8	25.4	>AT2G36850.1 | Symbols: ATGSL08, GSL8, GSL08, ATGSL8, CHOR | glucan synthase-like 8 | chr2:15454935-15469666 REVERSE LENGTH=1904
Locus_210_Transcript_2/10_Confidence_0.091_Length_275	AT1G48600.2	72.09	43	12	0	273	145	417	459	2e-07	50.4	>AT1G48600.2 | Symbols: PMEAMT, AtPMEAMT | S-adenosyl-L-methionine-dependent methyltransferases superfamily protein | chr1:17966074-17969077 FORWARD LENGTH=491
Locus_210_Transcript_3/10_Confidence_0.576_Length_1901	AT1G48600.2	81.03	485	92	0	1642	188	7	491	0	813	>AT1G48600.2 | Symbols: PMEAMT, AtPMEAMT | S-adenosyl-L-methionine-dependent methyltransferases superfamily protein | chr1:17966074-17969077 FORWARD LENGTH=491
Locus_210_Transcript_4/10_Confidence_0.273_Length_407	AT1G48600.2	73.33	75	20	0	405	181	417	491	4e-22	99.8	>AT1G48600.2 | Symbols: PMEAMT, AtPMEAMT | S-adenosyl-L-methionine-dependent methyltransferases superfamily protein | chr1:17966074-17969077 FORWARD LENGTH=491
Locus_210_Transcript_5/10_Confidence_0.273_Length_414	AT1G48600.2	73.33	75	20	0	412	188	417	491	4e-22	99.8	>AT1G48600.2 | Symbols: PMEAMT, AtPMEAMT | S-adenosyl-L-methionine-dependent methyltransferases superfamily protein | chr1:17966074-17969077 FORWARD LENGTH=491
Locus_210_Transcript_6/10_Confidence_0.576_Length_1995	AT1G48600.2	81.03	485	92	0	1642	188	7	491	0	813	>AT1G48600.2 | Symbols: PMEAMT, AtPMEAMT | S-adenosyl-L-methionine-dependent methyltransferases superfamily protein | chr1:17966074-17969077 FORWARD LENGTH=491
Locus_210_Transcript_7/10_Confidence_0.576_Length_1901	AT1G48600.2	81.44	485	90	0	1642	188	7	491	0	818	>AT1G48600.2 | Symbols: PMEAMT, AtPMEAMT | S-adenosyl-L-methionine-dependent methyltransferases superfamily protein | chr1:17966074-17969077 FORWARD LENGTH=491
Locus_210_Transcript_8/10_Confidence_0.515_Length_1922	AT1G48600.2	81.03	485	92	0	1642	188	7	491	0	813	>AT1G48600.2 | Symbols: PMEAMT, AtPMEAMT | S-adenosyl-L-methionine-dependent methyltransferases superfamily protein | chr1:17966074-17969077 FORWARD LENGTH=491
Locus_210_Transcript_9/10_Confidence_0.515_Length_1791	AT1G48600.2	80.82	485	93	0	1642	188	7	491	0	812	>AT1G48600.2 | Symbols: PMEAMT, AtPMEAMT | S-adenosyl-L-methionine-dependent methyltransferases superfamily protein | chr1:17966074-17969077 FORWARD LENGTH=491
Locus_210_Transcript_10/10_Confidence_0.576_Length_1901	AT1G48600.2	81.03	485	92	0	1642	188	7	491	0	813	>AT1G48600.2 | Symbols: PMEAMT, AtPMEAMT | S-adenosyl-L-methionine-dependent methyltransferases superfamily protein | chr1:17966074-17969077 FORWARD LENGTH=491
Locus_211_Transcript_1/5_Confidence_0.364_Length_356	AT3G62080.2	43.3	97	54	1	3	293	84	179	2e-19	90.1	>AT3G62080.2 | Symbols: | SNF7 family protein | chr3:22986191-22988517 FORWARD LENGTH=462
Locus_211_Transcript_2/5_Confidence_0.182_Length_683	AT5G16680.1	40.82	49	23	2	176	322	1136	1178	5.6	27.7	>AT5G16680.1 | Symbols: | RING/FYVE/PHD zinc finger superfamily protein | chr5:5467534-5472956 REVERSE LENGTH=1311
Locus_211_Transcript_3/5_Confidence_0.364_Length_336	AT3G62080.2	41.05	95	55	1	50	334	94	187	5e-16	79	>AT3G62080.2 | Symbols: | SNF7 family protein | chr3:22986191-22988517 FORWARD LENGTH=462
Locus_211_Transcript_4/5_Confidence_0.364_Length_319	AT3G62080.2	44.76	105	57	1	3	317	84	187	1e-22	100	>AT3G62080.2 | Symbols: | SNF7 family protein | chr3:22986191-22988517 FORWARD LENGTH=462
Locus_211_Transcript_5/5_Confidence_0.364_Length_1286	AT3G62080.2	50.85	236	116	0	68	775	180	415	4e-46	182	>AT3G62080.2 | Symbols: | SNF7 family protein | chr3:22986191-22988517 FORWARD LENGTH=462
Locus_213_Transcript_1/9_Confidence_0.147_Length_1407	AT5G18500.1	52.41	166	68	4	885	1376	44	200	2e-41	167	>AT5G18500.1 | Symbols: | Protein kinase superfamily protein | chr5:6139263-6141283 FORWARD LENGTH=484
Locus_213_Transcript_2/9_Confidence_0.324_Length_2573	AT1G56720.1	87.31	260	33	0	1193	414	214	473	2e-166	442	>AT1G56720.1 | Symbols: | Protein kinase superfamily protein | chr1:21263630-21265559 REVERSE LENGTH=492
Locus_213_Transcript_3/9_Confidence_0.176_Length_1724	AT1G56720.1	68.44	282	77	6	879	1700	44	321	2e-103	373	>AT1G56720.1 | Symbols: | Protein kinase superfamily protein | chr1:21263630-21265559 REVERSE LENGTH=492
Locus_213_Transcript_4/9_Confidence_0.176_Length_1696	AT1G56720.1	68.21	280	77	6	818	3	44	319	2e-102	369	>AT1G56720.1 | Symbols: | Protein kinase superfamily protein | chr1:21263630-21265559 REVERSE LENGTH=492
Locus_213_Transcript_5/9_Confidence_0.059_Length_484	AT1G02800.1	43.33	30	17	0	71	160	35	64	0.8	29.6	>AT1G02800.1 | Symbols: ATCEL2, CEL2 | cellulase 2 | chr1:613386-616103 REVERSE LENGTH=501
Locus_213_Transcript_6/9_Confidence_0.118_Length_1147	AT1G02800.1	43.33	30	17	0	71	160	35	64	3.1	29.6	>AT1G02800.1 | Symbols: ATCEL2, CEL2 | cellulase 2 | chr1:613386-616103 REVERSE LENGTH=501
Locus_213_Transcript_7/9_Confidence_0.235_Length_1257	AT1G56720.1	86.74	264	35	0	1205	414	210	473	5e-125	444	>AT1G56720.1 | Symbols: | Protein kinase superfamily protein | chr1:21263630-21265559 REVERSE LENGTH=492
Locus_213_Transcript_8/9_Confidence_0.294_Length_2569	AT1G56720.1	73.27	434	104	6	879	2156	44	473	4e-172	602	>AT1G56720.1 | Symbols: | Protein kinase superfamily protein | chr1:21263630-21265559 REVERSE LENGTH=492
Locus_213_Transcript_9/9_Confidence_0.294_Length_2569	AT1G56720.1	73.27	434	104	6	1691	414	44	473	4e-172	602	>AT1G56720.1 | Symbols: | Protein kinase superfamily protein | chr1:21263630-21265559 REVERSE LENGTH=492
Locus_214_Transcript_1/3_Confidence_0.500_Length_381	AT2G28140.1	37.5	32	20	0	242	337	172	203	5	26.2	>AT2G28140.1 | Symbols: | Protein of unknown function (DUF1635) | chr2:11995091-11995808 FORWARD LENGTH=211
Locus_214_Transcript_2/3_Confidence_0.500_Length_453	AT2G28140.1	37.5	32	20	0	314	409	172	203	7.6	26.2	>AT2G28140.1 | Symbols: | Protein of unknown function (DUF1635) | chr2:11995091-11995808 FORWARD LENGTH=211
Locus_214_Transcript_3/3_Confidence_0.375_Length_226	AT5G53370.1	36.67	30	19	0	161	72	221	250	9	25	>AT5G53370.1 | Symbols: ATPMEPCRF, PMEPCRF | pectin methylesterase PCR fragment F | chr5:21649683-21651530 REVERSE LENGTH=587
Locus_215_Transcript_1/11_Confidence_1.000_Length_254	AT4G14550.1	50	20	10	0	63	122	12	31	5.3	25.8	>AT4G14550.1 | Symbols: IAA14, SLR | indole-3-acetic acid inducible 14 | chr4:8348521-8349923 REVERSE LENGTH=228
Locus_215_Transcript_2/11_Confidence_1.000_Length_254	AT4G14550.1	50	20	10	0	192	133	12	31	5.3	25.8	>AT4G14550.1 | Symbols: IAA14, SLR | indole-3-acetic acid inducible 14 | chr4:8348521-8349923 REVERSE LENGTH=228
Locus_215_Transcript_3/11_Confidence_0.029_Length_608	AT4G39850.3	27.63	76	48	1	175	402	140	208	0.11	33.1	>AT4G39850.3 | Symbols: PXA1 | peroxisomal ABC transporter 1 | chr4:18489220-18496762 FORWARD LENGTH=1352
Locus_215_Transcript_4/11_Confidence_0.103_Length_1223	AT4G39850.3	27.63	76	48	1	1049	822	140	208	0.31	33.1	>AT4G39850.3 | Symbols: PXA1 | peroxisomal ABC transporter 1 | chr4:18489220-18496762 FORWARD LENGTH=1352
Locus_215_Transcript_6/11_Confidence_0.162_Length_1579	AT3G62000.2	74.31	218	56	0	706	1359	49	266	7e-76	281	>AT3G62000.2 | Symbols: | S-adenosyl-L-methionine-dependent methyltransferases superfamily protein | chr3:22959223-22961180 REVERSE LENGTH=352
Locus_215_Transcript_7/11_Confidence_0.074_Length_1430	AT3G62000.2	74.31	218	56	0	725	72	49	266	6e-76	281	>AT3G62000.2 | Symbols: | S-adenosyl-L-methionine-dependent methyltransferases superfamily protein | chr3:22959223-22961180 REVERSE LENGTH=352
Locus_215_Transcript_8/11_Confidence_0.176_Length_1974	AT3G62000.2	74.31	218	56	0	725	72	49	266	9e-76	281	>AT3G62000.2 | Symbols: | S-adenosyl-L-methionine-dependent methyltransferases superfamily protein | chr3:22959223-22961180 REVERSE LENGTH=352
Locus_215_Transcript_10/11_Confidence_0.103_Length_1068	AT3G62000.2	74.31	218	56	0	725	72	49	266	4e-76	281	>AT3G62000.2 | Symbols: | S-adenosyl-L-methionine-dependent methyltransferases superfamily protein | chr3:22959223-22961180 REVERSE LENGTH=352
Locus_215_Transcript_11/11_Confidence_0.162_Length_1590	AT3G62000.2	74.31	218	56	0	706	1359	49	266	7e-76	281	>AT3G62000.2 | Symbols: | S-adenosyl-L-methionine-dependent methyltransferases superfamily protein | chr3:22959223-22961180 REVERSE LENGTH=352
Locus_216_Transcript_1/5_Confidence_0.444_Length_432	AT5G45775.2	93.44	61	4	0	248	66	1	61	4e-26	113	>AT5G45775.2 | Symbols: | Ribosomal L5P family protein | chr5:18565281-18566496 REVERSE LENGTH=182
Locus_216_Transcript_2/5_Confidence_0.167_Length_144	AT1G24560.1	92.31	13	1	0	116	78	531	543	1.1	28.1	>AT1G24560.1 | Symbols: | unknown protein; BEST Arabidopsis thaliana protein match is: unknown protein (TAIR:AT3G49055.1); Has 71940 Blast hits to 38124 proteins in 2481 species: Archae - 1358; Bacteria - 12126; Metazoa - 32861; Fungi - 6786; Plants - 4024; Viruses - 195; Other Eukaryotes - 14590 (source: NCBI BLink). | chr1:8702644-8705640 FORWARD LENGTH=678
Locus_216_Transcript_3/5_Confidence_0.222_Length_146	AT1G24560.1	92.86	14	1	0	119	78	530	543	0.21	30.4	>AT1G24560.1 | Symbols: | unknown protein; BEST Arabidopsis thaliana protein match is: unknown protein (TAIR:AT3G49055.1); Has 71940 Blast hits to 38124 proteins in 2481 species: Archae - 1358; Bacteria - 12126; Metazoa - 32861; Fungi - 6786; Plants - 4024; Viruses - 195; Other Eukaryotes - 14590 (source: NCBI BLink). | chr1:8702644-8705640 FORWARD LENGTH=678
Locus_216_Transcript_4/5_Confidence_0.222_Length_130	AT5G45775.2	92.5	40	3	0	2	121	53	92	3e-15	76.6	>AT5G45775.2 | Symbols: | Ribosomal L5P family protein | chr5:18565281-18566496 REVERSE LENGTH=182
Locus_216_Transcript_5/5_Confidence_0.444_Length_407	AT5G45775.2	95.95	74	3	0	223	2	1	74	3e-34	140	>AT5G45775.2 | Symbols: | Ribosomal L5P family protein | chr5:18565281-18566496 REVERSE LENGTH=182
Locus_217_Transcript_1/10_Confidence_0.077_Length_572	AT5G24470.1	77.42	31	7	0	123	215	637	667	4e-07	51.2	>AT5G24470.1 | Symbols: APRR5, PRR5 | pseudo-response regulator 5 | chr5:8356204-8358873 REVERSE LENGTH=667
Locus_217_Transcript_2/10_Confidence_0.173_Length_1490	AT5G24470.1	31.32	380	201	14	1410	358	319	667	1e-28	124	>AT5G24470.1 | Symbols: APRR5, PRR5 | pseudo-response regulator 5 | chr5:8356204-8358873 REVERSE LENGTH=667
Locus_217_Transcript_3/10_Confidence_0.212_Length_1604	AT5G24470.1	30.92	414	221	16	93	1247	290	667	1e-29	128	>AT5G24470.1 | Symbols: APRR5, PRR5 | pseudo-response regulator 5 | chr5:8356204-8358873 REVERSE LENGTH=667
Locus_217_Transcript_4/10_Confidence_0.077_Length_577	AT5G24470.1	77.42	31	7	0	455	363	637	667	4e-07	51.2	>AT5G24470.1 | Symbols: APRR5, PRR5 | pseudo-response regulator 5 | chr5:8356204-8358873 REVERSE LENGTH=667
Locus_217_Transcript_5/10_Confidence_0.212_Length_1609	AT5G24470.1	30.92	414	221	16	93	1247	290	667	1e-29	128	>AT5G24470.1 | Symbols: APRR5, PRR5 | pseudo-response regulator 5 | chr5:8356204-8358873 REVERSE LENGTH=667
Locus_217_Transcript_6/10_Confidence_0.212_Length_1641	AT5G24470.1	33.23	322	165	10	406	1284	367	667	6e-28	122	>AT5G24470.1 | Symbols: APRR5, PRR5 | pseudo-response regulator 5 | chr5:8356204-8358873 REVERSE LENGTH=667
[truncated: 58,359 more rows]

## Sheet: Set01
qseqid	sseqid	pident	length	mismatch	gapopen	qstart	qend	sstart	send	evalue	bitscore	Annotation
[truncated: 60,000 more rows]

[truncated: 1 more sheets: Set02]
