# Supplementary material for: A new RNASeq-based reference transcriptome for sugar beet and its application in transcriptome-scale analysis of vernalization and gibberellin responses
Source: BMC Genomics. 2012 Mar 19;13:99. doi: 10.1186/1471-2164-13-99 (PMC3340327; doi:10.1186/1471-2164-13-99)
Supplement: Additional file 4 — DGE tag count matrix for all loci. Normalized DGE profile tag counts for all loci with a count of 10 in at least one of the test samples. [file 1471-2164-13-99-S4.XLS]

## Sheet: normalized
DGE normalised tag counts per 10 million reads
Locus ID	SAMPLE A	SAMPLE B	SAMPLE C	SAMPLE D	SAMPLE E	SAMPLE F
Locus_1	14.507	13.514	10.53	5.4028	14.572	19.497
Locus_10	1701	1528.9	1338.6	1031.4	1595.3	1882.4
Locus_100	1196.1	1144.6	1080.3	795.19	1299.7	1406.9
Locus_1000	948.79	736.24	688.8	633.1	848.66	925.16
Locus_10000	136.37	114.58	92.914	80.059	152.66	168.55
Locus_100034	201.65	250.9	60.084	68.762	249.81	340.25
Locus_100049	2.9015	13.514	4.336	4.4204	2.7757	8.805
Locus_100061	66.734	71.097	134.42	135.56	62.452	66.667
Locus_100063	15.958	13.514	4.9554	9.8232	11.103	22.642
Locus_10007	15.233	14.102	6.8137	7.3674	20.817	18.868
Locus_100087	108.81	120.45	0	0	188.05	150.94
Locus_10009	10.155	10.576	8.0525	6.8762	9.7148	4.4025
Locus_100098	16.684	27.616	37.166	26.523	23.593	25.786
Locus_1001	1086.6	1309.7	1290.3	961.2	1072.8	1062.9
Locus_10010	27.564	21.153	20.441	15.226	20.124	27.673
Locus_10011	68.91	65.809	81.764	36.346	58.289	42.138
Locus_100129	0	0	27.874	0	0	0
Locus_100132	22.487	17.627	0	0	26.369	23.27
Locus_10014	52.952	45.244	26.016	25.049	55.513	49.057
Locus_10015	1931.7	1875.6	2269	2086	2677.8	2956.6
Locus_10016	17.409	15.277	15.486	10.314	12.49	19.497
Locus_100171	0	0.58758	19.822	16.208	0.69391	0.62893
Locus_1002	13.782	20.565	22.919	33.89	10.409	5.0314
Locus_10021	312.64	336.09	245.91	235.76	345.57	456.6
Locus_100221	69.636	72.86	64.42	33.399	66.616	87.421
Locus_100241	5.803	6.4634	13.627	6.8762	14.572	16.981
Locus_100244	13.782	23.503	3.0971	1.9646	12.49	19.497
Locus_10025	3256.2	2278	4145.2	4732.3	3480	7373
Locus_10026	112.43	116.93	118.31	88.409	99.924	101.26
Locus_10029	215.44	152.18	135.65	162.08	126.29	135.22
Locus_1003	1950.5	1915.5	2186.6	2064.8	2257.3	2583
Locus_10030	356.88	282.04	270.69	320.73	215.81	270.44
Locus_100302	39.17	22.916	11.15	5.4028	20.817	26.415
Locus_10031	43.522	44.656	59.465	33.89	34.002	35.849
Locus_100317	26.113	25.266	6.8137	5.8939	14.572	29.56
Locus_100333	3.6269	4.1131	59.465	50.589	4.1635	11.321
Locus_100342	15.958	13.514	21.68	12.279	14.572	23.899
Locus_10035	2.1761	4.7006	32.83	33.89	2.7757	3.1447
Locus_100358	76.164	17.04	0.61943	2.947	45.104	71.698
Locus_10037	985.78	890.77	662.17	669.45	885.43	859.12
Locus_10038	325.69	351.96	298.56	234.77	367.77	386.16
Locus_100380	41.346	32.904	16.724	19.646	32.614	47.799
Locus_100393	18.86	17.04	20.441	9.332	16.654	15.094
Locus_10040	307.56	414.83	300.42	209.72	621.05	764.15
Locus_10042	94.299	84.611	19.822	14.244	69.391	89.308
Locus_10043	799.36	946	345.64	235.27	1519.7	2929.6
Locus_10044	339.47	316.12	295.47	290.77	344.88	341.51
Locus_100441	0	0	28.494	17.682	0	0
Locus_10045	290.87	398.38	353.07	237.23	535.01	669.81
Locus_10046	44.248	55.232	55.748	45.187	54.819	59.748
Locus_10049	90.672	77.56	163.53	93.811	152.66	159.75
Locus_1005	501.23	351.96	504.83	511.3	449.66	361.01
Locus_10050	7.2537	4.1131	10.53	7.8585	9.0209	9.434
Locus_100508	0.72537	1.7627	14.866	3.9293	2.7757	1.2579
Locus_100519	14.507	18.215	11.769	13.261	23.593	28.302
Locus_10052	359.79	237.38	332.63	272.1	323.36	355.97
Locus_10053	46.424	42.306	67.517	32.908	45.798	51.572
Locus_100534	34.818	21.153	14.866	11.297	33.308	28.302
Locus_10054	50.776	38.78	37.785	63.851	53.431	58.491
Locus_100546	13.782	14.689	9.9108	5.4028	10.409	17.61
Locus_10057	785.58	762.68	807.73	701.87	632.85	665.41
Locus_100578	10.155	8.8137	10.53	1.9646	13.184	9.434
Locus_10058	131.29	172.16	118.93	116.9	156.82	171.07
Locus_100581	81.967	110.46	348.12	147.84	90.209	129.56
Locus_100585	5.803	4.1131	3.7166	4.4204	10.409	9.434
Locus_1006	1759	1554.7	1932.6	1912.6	2000.6	2218.2
Locus_10060	14.507	8.8137	13.008	10.806	11.797	12.579
Locus_100612	3.6269	8.8137	8.672	2.4558	12.49	15.723
Locus_10062	41.346	46.419	14.866	17.682	79.8	71.698
Locus_10065	824.02	794.99	679.51	644.89	928.46	1056
Locus_100655	281.44	172.16	238.48	263.75	188.05	206.29
Locus_10067	290.15	446.56	255.2	258.84	283.12	293.71
Locus_10068	33.367	17.04	29.113	26.031	28.45	26.415
Locus_100689	10.881	6.4634	6.1943	4.4204	4.1635	5.6604
Locus_1007	277.82	340.8	216.8	174.85	365.69	355.35
Locus_10071	3.6269	3.5255	11.769	15.226	0.69391	10.692
Locus_100713	5.803	5.8758	22.919	12.77	15.266	11.95
Locus_100714	75.439	285.56	241.58	305.01	471.17	553.46
Locus_100726	31.916	43.481	58.226	52.063	40.247	36.478
Locus_10073	197.3	173.92	117.69	50.098	201.24	235.85
Locus_10074	5.0776	10.576	9.2914	3.4381	3.4696	8.805
Locus_100749	71.087	61.108	65.04	38.802	68.004	94.969
Locus_100759	85.594	43.481	76.809	76.13	49.962	28.302
Locus_10079	525.17	545.27	482.53	407.66	553.74	617.61
Locus_100792	5.803	8.2261	5.5748	1.4735	8.327	11.321
Locus_100794	67.46	88.724	115.21	93.32	70.779	100
Locus_1008	203.83	198.6	161.67	112.48	206.09	242.77
Locus_10080	565.07	383.1	632.43	727.9	419.82	624.53
Locus_100806	13.782	21.74	26.635	19.155	48.574	57.233
Locus_100823	226.32	245.02	196.98	140.47	267.16	222.64
Locus_100827	2356	2484.9	1975.3	1805	2392.6	2999.4
Locus_100830	13.057	15.865	14.247	7.8585	10.409	11.321
Locus_100835	10.881	16.452	12.389	7.8585	11.797	25.786
Locus_100837	52.227	68.747	215.56	156.19	72.167	83.648
Locus_100848	546.93	789.71	156.1	166.01	647.42	693.71
Locus_10085	28.29	16.452	22.299	24.067	31.92	28.302
Locus_100856	15.233	28.791	752.6	553.54	18.736	25.786
Locus_10087	10.881	7.0509	12.389	6.8762	12.49	14.465
Locus_10088	46.424	46.419	31.591	32.908	36.777	44.025
Locus_100881	17.409	7.0509	9.2914	4.9116	13.184	18.239
Locus_100886	641.96	710.38	782.33	611	766.78	913.21
Locus_100888	1.4507	0	8.672	11.788	0	0.62893
Locus_100898	116.79	107.53	115.21	90.373	131.84	144.03
Locus_1009	51.502	19.39	93.533	105.6	54.819	49.686
Locus_100904	45.699	62.283	52.032	35.363	48.574	52.201
Locus_100915	5.803	6.4634	4.9554	1.4735	12.49	6.2893
Locus_100917	13.057	12.927	19.202	14.244	13.184	8.1761
Locus_100927	52.227	32.904	52.651	53.536	106.17	84.277
Locus_10093	26.113	47.006	45.218	31.925	19.43	41.509
Locus_100953	13.057	8.2261	8.0525	12.77	7.6331	12.579
Locus_10096	123.31	152.18	133.8	79.077	153.36	219.5
Locus_100961	13.782	21.153	14.866	13.752	11.797	15.723
Locus_10097	9.4299	2.3503	22.299	14.735	6.9391	2.5157
Locus_10098	76.89	56.408	69.376	62.868	72.167	65.409
Locus_100983	0	4.1131	6.1943	6.3851	24.981	22.013
Locus_100984	157.41	158.06	344.4	167.98	199.15	181.13
Locus_101	261.86	307.89	307.85	227.41	309.49	296.23
Locus_1010	7689	6786.5	6247.5	5250	8443.6	10183
Locus_10100	9.4299	11.752	2.4777	6.8762	14.572	19.497
Locus_10101	184.24	144.54	125.74	140.96	221.36	241.51
Locus_101024	13.057	10.576	7.4331	7.3674	9.7148	11.321
Locus_101027	95.749	97.538	68.137	73.674	128.37	120.75
Locus_101032	4.3522	2.3503	13.008	9.8232	1.3878	1.8868
Locus_101035	155.23	132.79	115.21	88.409	170.7	152.83
Locus_10104	8.7045	5.8758	13.008	11.297	7.6331	6.9182
Locus_101048	13.057	29.967	51.412	39.784	21.511	33.333
Locus_101057	0.72537	0	25.396	8.8409	2.0817	1.2579
Locus_10106	5.0776	10.576	8.672	8.8409	4.1635	11.95
Locus_101064	7.9791	8.8137	13.008	8.3497	10.409	13.208
Locus_101067	58.755	29.967	55.748	26.031	47.186	45.283
Locus_101069	95.024	206.24	157.33	243.61	384.43	543.4
Locus_101076	22.487	22.916	14.247	11.788	11.103	23.27
Locus_101102	5.803	12.339	8.672	5.4028	9.0209	10.692
Locus_101120	89.221	120.45	133.8	55.501	283.81	240.88
Locus_101126	18.86	24.091	25.396	14.244	22.899	45.912
Locus_10113	30.466	48.769	17.963	17.682	65.228	57.862
Locus_101131	14.507	13.514	15.486	5.4028	14.572	16.352
Locus_101149	11.606	5.8758	2.4777	8.3497	10.409	11.321
Locus_101150	93.573	102.24	48.935	25.049	108.94	122.64
Locus_101168	478.02	575.24	368.56	394.89	582.89	647.8
Locus_10117	5.0776	9.9888	13.627	8.3497	13.878	8.805
Locus_101184	85.594	50.532	102.82	93.811	80.494	113.21
Locus_101190	7.2537	5.2882	3.0971	3.9293	6.2452	11.95
Locus_1012	359.79	240.91	284.94	212.18	308.79	426.42
Locus_101205	10.155	14.102	5.5748	5.4028	7.6331	15.094
Locus_101208	22.487	18.215	8.672	4.9116	38.165	37.107
Locus_101225	13.782	7.0509	22.299	25.049	9.0209	12.579
Locus_101236	5.0776	7.0509	21.68	6.8762	4.8574	4.4025
Locus_101238	203.83	200.36	271.93	214.15	237.32	249.69
Locus_1013	228.49	200.95	172.82	159.63	227.6	235.85
Locus_10130	296.68	317.88	275.02	189.59	240.79	264.78
Locus_101300	240.1	359.6	358.65	192.53	253.28	186.79
Locus_101305	87.77	91.662	90.436	86.935	54.819	81.761
Locus_101311	501.96	603.44	735.88	555.5	733.47	815.72
Locus_101353	33.367	28.204	32.83	42.24	27.757	26.415
Locus_101360	16.684	11.752	6.1943	4.9116	7.6331	6.9182
Locus_101361	23.212	11.164	11.15	16.208	15.266	15.723
Locus_101370	57.305	55.232	53.89	54.028	40.941	33.333
Locus_1014	763.09	743.29	645.44	663.56	840.33	879.87
Locus_101401	23.937	24.678	18.583	12.279	30.532	28.931
Locus_101413	7.9791	5.8758	1.8583	1.9646	9.0209	11.95
Locus_10142	15.233	14.102	13.627	12.77	12.49	16.352
Locus_101453	7.9791	5.8758	49.554	94.303	126.29	123.9
Locus_101457	91.397	76.973	56.987	56.483	76.331	106.92
Locus_10146	11.606	27.029	11.769	14.244	20.817	24.528
Locus_101465	9.4299	5.8758	10.53	7.3674	4.1635	3.7736
Locus_10147	24.663	54.057	42.74	46.169	38.859	72.327
Locus_1015	2935.6	3344.5	2465.9	1559.9	3037.3	4286.8
Locus_101511	105.18	109.29	67.517	71.218	114.5	130.19
Locus_10152	13.782	8.8137	9.9108	6.8762	18.042	18.868
Locus_101520	306.11	608.73	367.94	389.98	808.41	1720.1
Locus_101524	61.657	53.47	35.927	35.855	50.656	77.987
Locus_101535	7.9791	2.9379	0.61943	3.4381	8.327	22.013
Locus_10157	1.4507	0.58758	103.44	67.78	0.69391	4.4025
Locus_10159	76.164	66.396	544.47	296.17	56.207	52.201
Locus_101593	55.128	35.255	28.494	33.89	54.819	34.591
Locus_101599	134.92	145.13	8.672	7.8585	115.19	155.97
Locus_1016	647.76	608.14	580.4	411.59	594.68	610.69
Locus_101607	102.28	55.232	106.54	80.059	106.86	135.22
Locus_101611	126.94	71.685	102.82	119.84	151.97	171.7
Locus_101623	10.881	8.8137	6.8137	6.8762	3.4696	5.6604
Locus_10163	4942	5251.8	2878.5	2864.9	5135	6261
Locus_101644	29.74	27.029	22.299	21.12	28.45	34.591
Locus_10166	165.39	169.81	116.45	119.84	107.56	96.855
Locus_101674	13.782	9.4013	27.874	30.452	5.5513	6.9182
Locus_101679	27.564	26.441	0.61943	1.4735	20.124	23.27
Locus_10168	9.4299	8.8137	3.7166	3.4381	4.1635	10.692
Locus_1017	1137.4	1600.6	1532.5	1124.3	1494.7	1539.6
Locus_101732	13.057	17.627	16.105	9.332	16.654	16.352
Locus_101777	95.749	62.871	114.59	71.709	81.882	61.006
Locus_10178	4.3522	0.58758	37.166	26.523	2.7757	1.2579
Locus_101780	7.9791	7.0509	9.9108	10.314	11.797	19.497
Locus_101783	13.057	8.8137	3.0971	2.947	4.1635	9.434
Locus_101787	125.49	151.6	137.51	105.11	160.99	177.99
Locus_1018	877.7	830.84	395.81	241.65	959.68	1162.3
Locus_10180	61.657	65.809	81.764	42.24	103.39	89.308
Locus_10183	660.82	672.19	445.37	480.35	736.24	845.91
Locus_10185	10.155	15.865	14.866	12.77	15.266	13.836
Locus_10186	82.693	114.58	9.9108	1.4735	21.511	29.56
Locus_101873	206.73	183.91	180.25	208.74	230.38	235.85
Locus_101874	0.72537	0.58758	11.15	13.261	2.7757	1.2579
Locus_101879	7.9791	6.4634	11.769	6.3851	9.7148	4.4025
Locus_10188	18.134	15.277	19.822	10.806	23.593	36.478
Locus_101930	187.15	153.95	249.01	138.02	221.36	257.23
Locus_101934	350.36	434.22	429.88	326.13	367.77	453.46
Locus_10194	581.02	736.82	546.33	477.9	805.63	799.37
Locus_101980	29.015	56.995	72.473	74.165	50.656	72.327
Locus_10199	97.2	119.87	100.35	74.165	124.21	142.77
Locus_101994	5.0776	14.689	6.1943	6.3851	39.553	26.415
Locus_102	162.48	177.45	133.8	138.02	144.33	140.25
Locus_1020	1110.5	1272.7	1098.9	596.76	1266.4	1390.6
Locus_10201	22.487	15.865	12.389	11.297	30.532	27.044
Locus_10202	211.08	225.04	536.42	658.64	233.16	255.35
Locus_102028	10.881	12.927	7.4331	5.4028	8.327	10.692
Locus_10203	16.684	22.916	21.68	22.102	34.696	27.673
Locus_102031	26.113	23.503	12.389	9.332	22.205	20.126
Locus_102055	30.466	58.758	84.861	55.501	309.49	209.43
Locus_102072	10.881	10.576	4.9554	4.4204	7.6331	13.836
Locus_10208	24.663	21.153	16.105	14.735	24.981	36.478
Locus_10210	15.233	10.576	13.008	10.806	15.266	13.836
Locus_10211	38.445	24.091	1.8583	4.4204	22.899	45.912
Locus_10212	25.388	27.029	27.255	22.102	21.511	26.415
Locus_102139	174.82	176.27	154.86	115.91	167.93	199.37
Locus_102143	9.4299	15.277	16.724	10.806	18.042	24.528
Locus_102152	83.418	69.334	12.389	6.3851	75.637	99.371
Locus_10217	2049.2	2355.6	1960.5	1174.4	2460.6	2673
Locus_10218	34.093	41.131	56.368	41.257	24.981	31.447
Locus_102187	13.057	17.04	3.7166	7.8585	13.184	8.1761
Locus_1022	357.61	361.36	262.64	246.07	682.12	730.82
Locus_102214	12.331	5.8758	14.866	6.3851	9.0209	6.2893
Locus_102227	55.128	42.306	55.129	86.444	62.452	86.792
Locus_102238	5.0776	3.5255	3.7166	2.947	11.103	13.208
Locus_10224	198.75	152.77	151.76	73.674	143.64	145.91
Locus_102258	53.678	103.41	123.89	83.497	79.106	92.453
Locus_102282	9.4299	5.8758	11.15	6.3851	11.797	13.836
Locus_1023	4533.6	4848.7	4456.1	3349.2	4967.7	5466.7
Locus_102316	44.248	41.718	57.607	43.713	54.125	62.893
Locus_102326	140.72	82.261	87.339	61.886	138.78	134.59
Locus_102336	16.684	6.4634	1.2389	1.4735	12.49	6.2893
Locus_102369	3.6269	5.8758	6.8137	2.947	41.635	52.201
Locus_10237	6.5284	13.514	11.769	14.244	17.348	11.95
Locus_102371	20.31	11.164	1.8583	0	24.981	15.723
Locus_10238	0	0.58758	2.4777	2.947	3.4696	13.836
Locus_10239	1.4507	0.58758	22.919	102.65	0	0
Locus_1024	26.839	22.328	17.344	16.208	26.369	27.044
Locus_102405	366.31	273.22	600.84	434.68	460.07	486.16
Locus_102435	13.057	6.4634	22.299	17.682	9.0209	11.95
Locus_102445	18.134	18.215	70.614	32.908	20.817	25.157
Locus_102446	132.74	116.34	155.48	133.6	139.48	146.54
Locus_10246	253.16	206.24	144.95	162.57	240.79	277.36
Locus_102474	10.881	10.576	21.06	16.208	9.7148	8.1761
Locus_102494	21.761	23.503	0.61943	0	22.205	13.208
Locus_102496	11.606	11.164	114.59	161.59	20.817	2.5157
Locus_1025	238.65	250.9	207.51	164.54	303.93	280.5
Locus_102504	14.507	17.627	8.672	5.8939	20.124	22.013
Locus_102517	10.881	6.4634	4.9554	5.8939	6.9391	6.2893
Locus_102531	10.155	2.9379	6.8137	8.3497	2.0817	7.5472
Locus_10254	30.466	47.594	29.732	25.049	44.411	59.748
Locus_102542	2.1761	11.752	6.1943	2.947	7.6331	8.1761
Locus_102587	31.191	34.667	14.866	13.261	40.247	34.591
Locus_102595	52.952	35.842	44.599	53.045	68.004	54.088
Locus_102598	11.606	2.9379	0.61943	0.49116	4.8574	2.5157
Locus_1026	342.38	315.53	269.45	264.73	310.18	226.42
Locus_102616	12.331	4.1131	13.627	3.9293	22.205	26.415
Locus_102632	2.9015	5.2882	1.8583	1.4735	12.49	7.5472
Locus_10264	167.56	134.56	148.66	106.58	207.48	239.62
Locus_102644	10.881	7.6385	11.15	5.4028	4.8574	10.692
Locus_102645	229.22	196.25	136.89	119.35	228.3	254.09
Locus_10265	7.9791	9.4013	17.963	13.261	6.9391	11.95
Locus_10267	34.093	19.39	0.61943	0.98232	49.268	67.296
Locus_102686	5.803	8.8137	2.4777	2.947	6.2452	11.321
Locus_102687	36.994	19.978	24.777	25.049	26.369	42.138
Locus_10269	504.13	544.1	493.68	574.17	423.98	372.33
Locus_1027	195.85	195.08	189.54	148.33	227.6	192.45
Locus_10272	145.07	115.75	131.32	123.28	172.09	191.82
Locus_102731	148.7	457.14	216.8	201.38	1013.1	2095.6
Locus_102737	13.782	13.514	24.158	16.699	18.736	10.063
Locus_102742	9.4299	4.7006	6.8137	10.314	8.327	4.4025
Locus_10275	31.916	20.565	12.389	21.611	27.063	22.642
Locus_10276	13.057	15.277	13.627	3.9293	33.308	37.107
Locus_10277	113.16	99.301	132.56	130.65	108.94	96.855
Locus_102780	5.803	8.2261	3.0971	1.9646	23.593	12.579
Locus_102798	0	0	237.24	3.4381	0	0
Locus_1028	1008.3	1203.4	1031.3	1108.1	1608.5	1836.5
Locus_102807	75.439	79.911	62.562	47.151	79.8	60.377
Locus_10281	58.03	72.272	255.82	185.17	97.148	77.358
Locus_102812	4.3522	5.2882	3.7166	0.98232	11.103	9.434
Locus_10282	1239.7	955.4	721.01	573.67	1098.5	1306.3
Locus_102825	54.403	58.17	54.509	49.116	72.167	87.421
Locus_10283	7545.3	9500	7277.6	5916	11920	10328
Locus_10284	379.37	349.61	429.88	297.64	383.04	391.82
Locus_10286	63.833	49.357	65.659	72.692	75.637	56.604
Locus_10287	39.896	41.131	37.166	36.837	34.002	37.107
Locus_102871	14.507	10.576	11.769	9.332	7.6331	22.013
Locus_102887	15.233	17.04	8.672	10.314	20.817	18.239
Locus_10289	44.973	40.543	64.42	28.487	96.454	81.761
Locus_102894	10.155	8.8137	9.9108	8.3497	4.1635	3.1447
Locus_1029	515.74	581.12	502.35	339.39	635.63	800
Locus_10290	114.61	128.09	126.36	111	98.536	110.69
Locus_10291	2.9015	3.5255	2.4777	1.9646	9.0209	12.579
Locus_102912	18.86	22.916	35.307	26.031	23.593	32.704
Locus_10292	59.481	60.521	43.979	31.925	54.819	61.006
Locus_10293	18.134	18.803	4.9554	2.4558	9.0209	8.805
Locus_102945	2.9015	5.2882	4.336	0.49116	5.5513	10.063
Locus_102946	19.585	9.9888	4.9554	1.4735	13.878	35.22
Locus_10295	13.057	17.04	16.724	9.332	14.572	14.465
Locus_102950	29.74	19.978	21.68	24.558	33.308	35.849
Locus_102960	804.44	981.26	642.34	503.93	1371.2	1413.8
Locus_10297	0	0	55.129	73.183	2.0817	0
Locus_10298	13.057	9.9888	7.4331	4.9116	9.0209	14.465
Locus_102985	21.761	31.142	8.672	7.8585	20.817	42.767
Locus_102987	8.7045	6.4634	1.2389	5.8939	9.0209	13.836
Locus_10299	64.558	37.605	107.78	73.183	68.698	69.811
Locus_103	457.71	503.55	1232.7	1299.1	519.74	562.89
Locus_1030	23.212	12.339	13.008	14.244	13.878	24.528
Locus_103003	136.37	143.96	178.39	106.09	140.86	135.22
Locus_103005	36.994	42.893	35.307	26.523	53.431	50.943
Locus_103018	27.564	19.39	19.822	21.611	36.084	37.107
Locus_103022	129.12	59.933	52.651	40.766	79.106	121.38
Locus_10305	11.606	4.1131	5.5748	2.4558	1.3878	3.7736
Locus_10307	16.684	12.927	36.546	36.837	23.593	47.17
Locus_103071	0	0	13.627	7.8585	0	0
Locus_103098	19.585	14.689	55.129	29.47	18.736	26.415
Locus_103099	979.98	1121.1	1189.9	704.32	1304.6	1374.2
Locus_1031	174.09	149.24	123.89	99.705	167.23	222.64
Locus_10310	71.812	55.232	48.935	43.222	68.698	69.811
Locus_103101	11.606	8.8137	16.724	17.191	9.7148	7.5472
Locus_10313	14.507	22.328	32.21	25.049	18.736	25.786
Locus_10314	18.134	21.153	16.105	6.8762	54.819	54.088
Locus_103144	125.49	114.58	81.764	75.639	147.11	137.11
Locus_103147	10.881	9.4013	5.5748	2.947	13.184	12.579
Locus_103157	12.331	9.4013	4.336	9.8232	9.7148	15.094
Locus_103158	553.46	826.72	598.36	615.42	904.17	783.02
Locus_10316	24.663	27.029	101.59	93.811	27.757	40.252
Locus_10317	34.818	34.667	38.404	22.593	38.165	33.962
Locus_10318	40.621	39.955	71.234	72.2	34.002	39.623
Locus_10319	8.7045	9.4013	7.4331	7.8585	7.6331	17.61
Locus_1032	470.04	377.23	235.38	255.4	513.5	600
Locus_103202	10.881	7.0509	9.9108	8.3497	12.49	10.063
Locus_10321	65.284	28.204	158.57	110.02	47.186	26.415
Locus_103210	117.51	54.645	18.583	35.363	126.29	166.67
Locus_103214	24.663	26.441	24.777	26.031	29.838	38.994
Locus_103222	11.606	4.7006	3.0971	3.9293	12.49	10.692
Locus_10323	24.663	32.317	11.769	10.314	27.757	25.157
Locus_103236	2.1761	4.7006	4.336	10.314	0.69391	1.8868
Locus_103264	43.522	59.933	9.2914	13.752	43.717	66.038
Locus_103269	31.916	27.029	27.874	24.067	34.696	35.849
Locus_10329	141.45	145.13	118.93	111.98	139.48	166.04
Locus_103290	348.18	343.15	128.22	130.65	368.47	406.29
Locus_10330	17.409	11.752	9.2914	10.314	10.409	14.465
Locus_103302	76.164	74.622	51.412	34.381	61.758	70.44
Locus_103309	5.0776	2.3503	3.0971	2.4558	5.5513	10.692
Locus_103312	2.9015	11.164	9.2914	8.8409	11.103	9.434
Locus_103313	73.988	47.594	16.724	15.226	41.635	45.912
Locus_10332	3.6269	10.576	6.1943	4.4204	6.2452	10.692
Locus_103320	35.543	27.029	22.919	19.646	40.247	34.591
Locus_103339	0.72537	0	17.963	9.8232	0.69391	0
Locus_103341	3.6269	4.7006	3.0971	2.947	5.5513	12.579
Locus_103343	4.3522	12.927	7.4331	4.4204	6.2452	5.6604
Locus_103349	92.848	107.53	42.121	34.381	58.983	108.81
Locus_10335	184.97	279.1	192.02	124.26	214.42	250.31
Locus_10337	135.64	103.41	184.59	420.43	316.42	564.15
Locus_103371	10.155	5.8758	8.672	3.9293	1.3878	5.0314
Locus_103385	85.594	83.436	99.727	74.165	128.37	137.11
Locus_103388	30.466	37.017	30.971	24.558	30.532	42.138
Locus_10339	49.325	62.871	83.622	57.957	48.574	40.252
Locus_103392	2.1761	4.1131	3.7166	6.3851	12.49	6.2893
Locus_1034	10.881	8.8137	0	0.98232	11.103	13.208
Locus_103402	9.4299	7.6385	6.1943	6.8762	15.266	5.0314
Locus_103418	618.74	497.68	190.16	168.96	426.76	362.89
Locus_103426	29.015	21.74	17.344	24.067	30.532	25.157
Locus_10344	2.1761	1.7627	3.0971	0.49116	15.266	13.836
Locus_10345	119.69	100.48	30.352	32.908	82.576	161.01
Locus_103469	293.78	206.83	597.13	492.63	324.75	261.01
Locus_103470	168.29	183.32	132.56	164.05	212.34	245.91
Locus_103476	103.73	148.07	4.336	10.314	140.86	118.24
Locus_103477	45.699	32.904	22.299	24.067	49.268	49.686
Locus_103478	0.72537	0.58758	10.53	5.4028	0	1.2579
Locus_103485	47.149	38.78	23.538	30.452	43.717	45.912
Locus_103490	2.1761	3.5255	13.627	10.806	1.3878	0
Locus_103492	769.62	746.22	882.06	639.49	922.91	955.97
Locus_1035	176.99	121.04	122.03	115.42	174.87	179.25
Locus_103507	5.0776	4.7006	4.336	4.4204	5.5513	10.692
Locus_103508	34.093	35.842	26.635	29.47	47.88	51.572
Locus_103525	10.881	15.865	6.8137	7.8585	11.797	15.094
Locus_103532	14.507	11.164	1.8583	0.98232	26.369	19.497
Locus_10355	31.916	18.803	9.9108	8.8409	19.43	20.755
Locus_103563	7.9791	7.6385	0.61943	2.4558	13.184	9.434
Locus_103564	193.67	191.55	55.748	49.607	256.05	277.36
Locus_103583	370.67	377.23	457.76	323.67	440.64	459.75
Locus_10359	17.409	13.514	8.0525	9.8232	15.96	19.497
Locus_1036	98.651	85.199	45.837	38.802	87.433	73.585
Locus_103634	25.388	21.153	38.404	34.872	33.308	33.962
Locus_103636	1.4507	1.7627	148.04	83.006	2.0817	3.1447
Locus_103658	2.1761	1.7627	13.627	11.788	3.4696	5.6604
Locus_1037	641.23	744.46	690.66	392.44	541.95	540.88
Locus_10372	127.67	133.38	101.59	106.09	138.78	166.04
Locus_10373	51.502	66.396	35.927	29.961	69.391	69.182
Locus_103732	100.83	55.232	135.65	1424.9	43.023	38.365
Locus_103735	55.128	50.532	42.121	31.925	45.798	61.635
Locus_103760	3.6269	8.8137	8.0525	10.806	2.7757	7.5472
Locus_10377	45.699	45.244	41.501	39.293	61.758	47.17
Locus_103786	24.663	18.215	16.105	16.699	23.593	27.044
Locus_103788	13.057	29.379	24.777	12.77	35.39	41.509
Locus_1038	431.6	412.48	331.39	285.36	402.47	400
Locus_103806	44.248	30.554	35.307	24.558	57.595	62.264
Locus_10381	1483.4	1812.1	1155.8	795.68	2612.6	2628.9
Locus_103850	29.015	18.803	23.538	27.996	27.757	36.478
Locus_10386	5.803	6.4634	9.9108	14.735	9.7148	8.1761
Locus_103861	30.466	11.752	36.546	37.328	38.859	38.994
Locus_103868	21.761	25.266	28.494	15.226	67.31	77.358
Locus_1039	10.155	15.277	349.36	254.42	14.572	18.868
Locus_103909	7.9791	7.0509	12.389	5.4028	9.0209	8.1761
Locus_10391	46.424	34.667	56.368	83.497	68.698	49.686
Locus_10392	127.67	108.7	91.675	72.692	122.13	152.83
Locus_103924	197.3	191.55	152.38	106.09	255.36	278.62
Locus_103951	102.28	99.301	96.011	85.462	89.515	100
Locus_10397	73.263	62.283	35.927	24.558	88.127	92.453
Locus_10398	1759.8	1930.8	1601.8	1211.2	2050.5	2681.1
Locus_104	282.17	270.87	234.14	185.17	307.4	404.4
Locus_1040	204.56	152.77	128.84	144.89	214.42	251.57
Locus_10400	10.155	8.8137	4.9554	13.752	4.8574	6.2893
Locus_104009	15.233	9.4013	3.7166	3.9293	9.7148	9.434
Locus_104059	0.72537	2.3503	393.95	299.12	1.3878	2.5157
Locus_10406	21.761	50.532	91.056	138.02	360.14	432.7
Locus_104073	82.693	43.481	19.202	19.646	81.188	53.459
Locus_104078	7.9791	7.0509	9.2914	4.9116	9.0209	15.723
Locus_104085	6.5284	18.215	10.53	6.3851	9.7148	11.321
Locus_10409	138.55	96.363	113.97	101.67	117.27	110.06
Locus_1041	2917.5	3543.7	2898.9	3560.9	3965	4903.1
Locus_104106	5.803	12.927	4.336	9.332	4.8574	4.4025
Locus_104115	0.72537	1.1752	342.54	281.43	0	0
Locus_104123	47.875	100.48	58.845	61.886	115.88	111.95
Locus_104127	30.466	37.017	30.352	23.084	34.002	28.302
Locus_10414	27.564	18.803	16.724	7.8585	22.205	29.56
Locus_104166	88.496	94.013	84.861	113.46	108.25	155.35
Locus_104183	17.409	15.277	17.963	17.191	25.675	18.239
Locus_104186	3.6269	7.0509	4.9554	7.8585	8.327	21.384
Locus_10419	22.487	25.266	34.068	33.399	20.124	20.126
Locus_104196	5.803	7.0509	5.5748	2.4558	11.103	14.465
Locus_1042	260.41	551.15	223.61	181.73	739.71	681.13
Locus_104201	46.424	53.47	21.06	20.629	56.901	53.459
Locus_104215	28.29	14.689	7.4331	5.4028	32.614	40.881
Locus_104216	84.143	56.995	35.307	36.837	90.209	121.38
Locus_10423	21.761	21.74	52.032	45.678	29.144	27.673
Locus_104249	11.606	16.452	9.9108	6.8762	18.042	20.755
Locus_104252	31.916	38.193	49.554	39.293	32.614	62.264
Locus_104275	18.86	14.689	8.0525	13.261	22.205	29.56
Locus_104277	7.2537	5.2882	1.8583	2.4558	4.8574	10.063
Locus_104284	10.155	10.576	14.247	5.8939	23.593	24.528
Locus_104288	18.134	15.865	5.5748	5.8939	13.184	8.1761
Locus_1043	1476.9	1659.9	1300.2	1454.8	1894.4	2120.8
Locus_104319	14.507	4.7006	29.113	29.961	10.409	17.61
Locus_10432	12.331	9.4013	7.4331	14.735	11.103	11.321
Locus_104322	127.67	152.18	10.53	7.8585	196.38	201.26
Locus_10437	31.916	19.39	36.546	41.257	18.042	16.981
Locus_104395	113.16	102.24	68.137	94.303	111.72	153.46
Locus_1044	834.18	770.32	475.1	399.31	918.74	1147.8
Locus_104421	13.057	14.102	9.2914	10.314	17.348	12.579
Locus_10446	1237.5	568.78	2396.6	977.9	1137.3	662.26
Locus_104486	2.9015	7.0509	13.008	2.947	1.3878	6.2893
Locus_10450	13.782	9.9888	5.5748	3.9293	13.878	15.723
Locus_104513	11.606	19.978	6.1943	3.4381	11.797	14.465
Locus_104541	67.46	37.017	21.06	24.067	34.696	36.478
Locus_10456	41.346	72.86	35.927	47.642	36.084	32.075
Locus_104562	41.346	29.967	27.874	25.54	44.411	56.604
Locus_104627	85.594	135.73	98.489	57.957	137.4	138.99
Locus_10463	254.61	299.67	0	0	433	362.89
Locus_104630	10.881	13.514	10.53	10.806	14.572	11.321
Locus_104640	21.761	19.39	7.4331	7.8585	18.736	23.899
Locus_104641	7.2537	5.2882	8.672	7.3674	8.327	10.692
Locus_104648	23.937	12.927	5.5748	3.9293	30.532	33.962
Locus_10465	18.86	12.927	11.769	8.8409	13.184	12.579
Locus_10468	7.2537	5.2882	18.583	20.138	8.327	10.692
Locus_1047	71.812	65.809	32.83	18.173	61.758	53.459
Locus_10473	119.69	97.538	93.533	88.409	123.52	161.64
Locus_104742	10.155	9.4013	6.1943	3.9293	11.103	19.497
Locus_104757	13.057	8.2261	0.61943	1.9646	17.348	13.208
Locus_104773	27.564	23.503	3.7166	4.9116	22.205	31.447
Locus_10478	2.1761	3.5255	11.769	3.9293	2.7757	3.7736
Locus_104788	12.331	28.791	5.5748	10.806	39.553	33.333
Locus_104793	28.29	23.503	27.255	22.102	20.124	16.981
Locus_1048	3036.4	2794.5	1880.6	1724.5	2639.7	2973
Locus_104806	22.487	15.865	8.672	12.77	16.654	22.642
Locus_104837	91.397	186.85	229.19	246.56	365.69	490.57
Locus_104838	33.367	41.718	14.866	3.9293	50.656	57.233
Locus_104862	157.41	166.87	134.42	101.18	167.93	218.24
Locus_10487	5.803	3.5255	1.8583	4.4204	24.287	21.384
Locus_10488	253.88	397.79	509.17	452.36	338.63	325.16
Locus_104888	10.155	11.164	7.4331	8.3497	11.797	10.063
Locus_104890	9.4299	7.0509	3.0971	0.49116	13.184	16.981
Locus_1049	293.78	217.99	188.92	163.06	276.18	240.25
Locus_104903	52.952	72.272	35.307	16.208	125.6	181.76
Locus_104961	20.31	22.916	14.866	10.806	20.817	17.61
Locus_104992	13.782	13.514	1.2389	0.49116	14.572	8.805
Locus_104997	293.05	220.93	208.13	119.35	303.93	341.51
Locus_105	1155.5	913.68	856.05	660.12	940.25	884.91
Locus_1050	3146.7	675.72	219.28	785.85	1914.5	2436.5
Locus_10500	54.403	44.656	48.935	40.275	49.268	59.748
Locus_105013	15.233	12.927	8.672	7.3674	15.266	15.723
Locus_105018	50.051	16.452	130.08	100.2	18.736	36.478
Locus_10506	140.72	170.4	164.77	124.26	136.01	150.94
Locus_105060	18.86	14.689	18.583	15.226	26.369	35.849
Locus_105069	4.3522	8.2261	60.704	17.682	6.9391	6.2893
Locus_10507	23.937	14.102	34.068	67.78	48.574	44.025
Locus_105080	81.242	56.408	22.299	5.8939	55.513	86.792
Locus_105092	17.409	9.9888	0.61943	4.4204	11.797	7.5472
Locus_1051	1561.7	1439	1474.2	904.22	1541.2	1526.4
Locus_105101	1402.9	1406.1	1593.8	1162.6	1729.2	1840.3
Locus_105109	49.325	64.046	19.202	22.593	37.471	40.881
Locus_10512	1019.9	1267.4	453.42	450.39	1707	2223.9
Locus_10513	916.87	941.89	921.09	750.98	825.06	676.73
Locus_105137	2.1761	3.5255	3.7166	3.4381	9.0209	12.579
Locus_10515	6376	6907.6	7203.3	5413.6	6220.9	7164.8
Locus_105155	5.803	7.6385	3.7166	7.3674	15.266	18.868
Locus_10516	1923	4616.6	2568.1	2962.2	14081	21365
Locus_10517	81.967	96.95	110.88	79.077	179.72	189.31
Locus_105182	17.409	10.576	16.724	21.12	17.348	18.239
Locus_10519	18.86	12.339	26.016	27.996	13.878	11.95
Locus_105194	78.34	44.656	33.449	13.752	76.331	71.698
Locus_1052	257.51	236.79	228.57	246.56	310.87	332.7
Locus_10522	88.496	76.973	65.04	84.971	92.985	105.66
Locus_105228	1.4507	1.1752	16.724	15.226	2.0817	0
Locus_10523	15.233	13.514	11.769	9.8232	19.43	10.692
Locus_105230	16.684	10.576	24.158	10.806	18.736	16.352
Locus_105233	3.6269	1.7627	17.963	3.4381	0.69391	5.0314
Locus_105234	147.25	200.95	17.963	47.151	158.91	154.72
Locus_105240	18.86	20.565	19.202	21.611	15.96	15.094
Locus_10525	14.507	18.215	8.0525	6.3851	16.654	19.497
Locus_105253	10.881	15.277	26.635	16.208	34.002	37.736
Locus_10526	55.854	55.82	60.084	30.452	45.798	63.522
Locus_105268	15.958	27.616	69.995	30.452	55.513	52.201
Locus_105291	135.64	142.78	175.92	116.9	154.05	196.23
Locus_1053	79.791	74.622	185.83	167.98	66.616	72.956
Locus_10531	55.128	55.82	58.845	34.872	55.513	58.491
Locus_10532	209.63	262.65	173.44	181.24	260.22	306.29
Locus_10533	721.75	665.73	343.16	288.8	869.47	1205
Locus_10534	31.916	62.283	84.242	54.028	54.819	44.654
Locus_105352	10.155	9.4013	16.724	11.788	15.96	18.868
Locus_10536	20.31	17.627	17.344	10.806	20.817	32.075
Locus_105377	15.958	22.916	6.8137	17.191	19.43	34.591
Locus_1054	641.23	709.21	773.66	618.86	627.3	722.64
Locus_105429	832.73	972.44	784.81	321.71	1126.2	1333.3
Locus_105431	68.185	76.973	78.048	55.501	65.228	72.956
Locus_105432	15.233	21.153	12.389	10.806	12.49	16.352
Locus_10546	211.81	186.85	239.1	198.92	190.13	256.6
Locus_105470	2.1761	0	14.866	11.297	2.0817	0.62893
Locus_105475	14.507	16.452	9.9108	7.3674	15.266	35.849
Locus_105487	278.54	217.99	249.63	164.05	221.36	230.82
Locus_10549	29.74	38.193	22.299	14.244	22.899	29.56
Locus_105490	18.86	24.091	17.963	13.261	38.859	50.314
Locus_1055	299.58	249.13	237.24	207.27	276.18	303.14
Locus_105515	12.331	5.2882	1.8583	1.9646	6.9391	6.2893
Locus_105517	5.803	8.8137	14.866	8.8409	5.5513	4.4025
Locus_105525	10.881	2.3503	5.5748	3.4381	9.0209	10.692
Locus_105551	31.191	38.78	6.1943	4.9116	36.084	53.459
Locus_105552	22.487	30.554	37.785	45.678	18.736	25.786
Locus_105555	5.803	11.164	4.336	0.98232	6.9391	7.5472
Locus_105566	29.015	42.306	0	0.49116	55.513	51.572
Locus_10557	2.1761	2.3503	3.0971	2.4558	17.348	20.755
Locus_10558	7.9791	7.0509	4.336	2.947	11.103	16.352
Locus_105581	54.403	22.916	14.247	9.8232	30.532	59.748
Locus_105604	10.155	9.9888	0.61943	0	2.7757	3.7736
Locus_105609	10.155	20.565	9.2914	11.297	14.572	22.013
Locus_10561	95.024	73.447	97.25	66.798	98.536	111.32
Locus_105634	36.994	29.379	31.591	23.576	47.186	38.365
Locus_10565	63.833	83.436	68.137	49.607	79.106	75.472
Locus_105655	2.1761	2.3503	4.9554	2.947	3.4696	10.063
Locus_105663	18.134	14.689	18.583	17.191	18.042	20.755
Locus_105666	39.896	27.616	22.919	29.47	27.757	40.881
Locus_105667	1546.5	1427.2	930.38	1135.1	1462.8	1722
Locus_10567	3.6269	6.4634	19.822	14.244	18.736	29.56
Locus_105674	41.346	34.08	13.627	19.155	31.92	35.849
Locus_105687	10.881	7.6385	13.627	8.8409	9.0209	10.063
Locus_105695	10.881	1.1752	0	0	12.49	8.805
Locus_105698	18.134	19.39	11.769	18.664	22.899	19.497
Locus_105699	299.58	356.66	317.77	227.41	387.9	431.45
Locus_1057	610.04	688.64	468.29	482.81	1065.9	1406.3
Locus_105702	301.76	345.5	581.02	339.88	267.16	181.76
Locus_105713	13.057	14.102	12.389	8.8409	18.736	15.723
Locus_105722	10.881	8.8137	17.963	5.8939	14.572	22.642
Locus_105736	470.77	575.83	499.26	382.12	619.67	780.5
Locus_105742	12.331	11.752	17.963	6.3851	5.5513	5.6604
Locus_105752	71.812	106.94	41.501	11.297	69.391	67.296
Locus_105771	0	0	24.777	16.699	0	0
Locus_105778	205.28	314.94	223.61	110.02	176.95	137.11
Locus_105779	10.155	5.2882	9.9108	16.699	6.2452	10.063
Locus_105782	21.036	22.328	19.822	12.279	13.184	10.692
Locus_105790	10.155	12.927	7.4331	2.947	11.103	18.239
Locus_105796	5.803	16.452	21.68	8.3497	15.266	8.805
Locus_105797	67.46	46.419	26.635	19.646	55.513	106.29
Locus_1058	732.63	832.6	240.34	278.98	548.19	616.98
Locus_105814	11.606	12.339	0	0	7.6331	9.434
Locus_105817	6.5284	1.7627	3.0971	4.4204	9.7148	15.094
Locus_105820	8.7045	5.2882	13.627	12.279	6.9391	3.1447
Locus_105859	15.958	26.441	9.2914	15.226	35.39	42.767
Locus_105876	7.9791	15.277	11.769	5.4028	12.49	11.95
Locus_105885	21.761	24.678	3.0971	2.4558	30.532	28.302
Locus_1059	402.58	326.69	288.03	331.53	365.69	374.84
Locus_105914	7.9791	5.2882	4.9554	8.3497	10.409	11.321
Locus_105933	1692.3	2155.8	1989	1349.7	1802.8	1511.9
Locus_105939	107.36	117.52	244.05	294.7	188.74	209.43
Locus_10594	860.29	951.29	639.25	660.12	832	713.21
Locus_105944	31.191	46.419	4.9554	8.3497	59.677	63.522
Locus_105945	18.134	14.102	25.396	16.699	13.878	10.692
Locus_105953	18.134	7.0509	3.0971	0.98232	9.7148	9.434
Locus_105957	18.86	40.543	42.74	47.642	35.39	24.528
Locus_105965	128.39	104.59	111.5	110.02	116.58	150.31
Locus_105975	33.367	44.656	34.068	29.961	40.247	47.799
Locus_10598	33.367	54.057	26.635	28.487	48.574	41.509
Locus_106004	24.663	9.9888	2.4777	3.4381	12.49	20.126
Locus_106009	11.606	12.339	4.9554	4.4204	10.409	12.579
Locus_106023	157.41	137.49	436.69	362.48	228.99	249.06
Locus_106039	150.15	183.91	14.247	6.3851	253.28	268.55
Locus_10605	86.319	85.199	2402.1	1233.3	79.8	204.4
Locus_106057	10.155	2.9379	6.8137	10.806	1.3878	2.5157
Locus_106062	145.07	151.6	133.8	112.48	157.52	199.37
Locus_106082	42.797	45.831	58.845	41.749	70.085	85.535
Locus_1061	1576.2	1476	1064.2	829.08	1687.6	1993.7
Locus_106109	7.9791	4.1131	8.672	2.947	11.103	8.805
Locus_10612	11.606	7.0509	4.9554	3.4381	9.0209	11.95
Locus_10615	2.1761	2.3503	26.016	24.558	9.7148	10.063
Locus_106153	8.7045	8.2261	0.61943	6.8762	12.49	10.692
Locus_10616	15.233	10.576	16.105	16.699	25.675	23.899
Locus_106168	18.86	6.4634	6.8137	6.3851	15.266	16.981
Locus_106181	11.606	8.8137	4.336	10.806	13.184	15.094
Locus_1062	307.56	202.71	205.03	142.93	312.26	327.04
Locus_106207	26.113	17.627	5.5748	10.806	19.43	16.352
Locus_106219	11.606	8.8137	7.4331	4.9116	13.878	7.5472
Locus_106239	25.388	19.39	17.344	14.735	20.124	27.673
Locus_106246	479.47	537.63	96.63	26.523	455.9	494.97
Locus_10628	276.37	275.57	78.667	71.709	217.89	230.82
Locus_106316	121.14	197.43	127.6	120.83	137.4	150.94
Locus_10632	5322.1	4088.4	3601.3	4193	3885.2	4221.4
Locus_10634	290.15	256.18	201.31	183.2	246.34	257.23
Locus_106349	3589.9	3408.5	3055	3225.4	4318.9	4700
Locus_106362	21.761	29.967	35.307	40.275	36.777	73.585
Locus_106366	2.1761	12.927	15.486	11.788	5.5513	8.1761
Locus_106385	171.19	190.38	174.68	132.61	201.93	228.3
Locus_1064	71.812	84.024	58.226	58.448	91.597	79.874
Locus_106403	10.155	13.514	17.963	28.487	12.49	18.239
Locus_106404	66.009	56.408	93.533	85.462	83.27	149.06
Locus_106418	275.64	92.837	231.05	161.1	331	462.89
Locus_10643	82.693	70.509	62.562	63.851	115.19	130.19
Locus_106442	9.4299	7.6385	5.5748	6.3851	11.103	7.5472
Locus_106451	12.331	11.752	11.769	2.4558	8.327	14.465
Locus_10646	9.4299	11.164	8.0525	12.279	13.878	6.9182
Locus_106489	15.958	18.803	29.732	18.664	23.593	14.465
Locus_1065	31.191	48.181	63.181	77.112	43.023	38.994
Locus_106508	18.134	15.865	9.2914	4.4204	9.0209	16.981
Locus_106513	16.684	8.2261	10.53	2.947	9.0209	16.352
Locus_10652	4971.7	4516.7	4233.8	4056	5098.2	5804.4
Locus_106576	33.367	25.266	26.635	19.646	29.838	27.044
Locus_106633	34.093	30.554	29.732	42.24	23.593	33.962
Locus_106642	10.155	12.339	0	0.49116	10.409	13.208
Locus_10665	23.937	18.803	13.008	19.646	21.511	25.157
Locus_106656	1.4507	5.8758	4.9554	4.9116	22.899	52.201
Locus_106661	12.331	8.2261	0	0	4.1635	4.4025
Locus_10668	160.31	179.21	148.04	116.4	167.23	180.5
Locus_106688	97.925	139.84	125.12	107.07	135.31	191.82
Locus_1067	513.56	446.56	545.09	298.62	423.98	379.87
Locus_106705	18.86	14.689	24.777	21.12	15.96	18.239
Locus_106713	0	0	39.643	11.788	0	0
Locus_106739	5.0776	9.9888	11.769	5.4028	12.49	16.981
Locus_10675	63.108	65.809	55.748	49.116	47.88	28.931
Locus_106755	1.4507	5.8758	9.2914	5.8939	2.7757	10.063
Locus_106757	17.409	9.4013	29.113	41.257	20.817	16.981
Locus_10676	19.585	13.514	7.4331	11.788	8.327	11.321
Locus_106763	3.6269	9.9888	15.486	16.208	5.5513	11.321
Locus_10677	15.233	15.277	11.15	12.77	13.878	15.723
Locus_106774	15.233	5.2882	4.9554	1.9646	2.7757	5.6604
Locus_106776	73.263	62.871	42.121	35.855	67.31	58.491
Locus_106799	2588.1	2878	2235.5	1461.7	4952.5	5727.7
Locus_1068	270.56	168.64	513.5	429.27	190.13	240.88
Locus_106801	13.782	9.9888	15.486	10.314	13.878	21.384
Locus_106819	6.5284	17.04	8.672	7.8585	7.6331	7.5472
Locus_10682	1836.6	2252.2	1884.3	1811.4	2057.5	1260.4
Locus_106826	13.057	11.752	90.436	43.713	7.6331	13.208
Locus_106845	7.2537	5.2882	1.8583	2.4558	8.327	10.692
Locus_106854	152.33	135.73	154.24	159.63	244.26	337.11
Locus_106855	216.89	240.32	319.62	208.74	168.62	123.9
Locus_106857	20.31	40.543	22.299	20.138	24.981	33.333
Locus_106864	15.233	45.831	71.853	26.523	10.409	42.767
Locus_106883	83.418	28.791	5.5748	3.9293	97.842	107.55
Locus_106887	4.3522	5.8758	2.4777	4.4204	4.8574	10.692
Locus_10689	2.1761	2.3503	57.607	36.346	3.4696	2.5157
Locus_106897	169.01	232.09	165.39	132.61	448.96	344.03
Locus_1069	15.958	12.339	0.61943	3.9293	7.6331	15.723
Locus_106913	7.9791	12.339	15.486	14.735	11.103	19.497
Locus_106955	2.9015	7.0509	8.672	10.314	5.5513	3.1447
Locus_10696	50.776	50.532	81.145	67.289	43.023	57.233
Locus_106998	70.361	62.871	73.092	55.01	74.249	90.566
Locus_107	39.17	39.955	40.882	53.045	38.165	43.396
Locus_107009	13.057	5.8758	1.8583	0.98232	13.878	6.9182
Locus_10701	9.4299	14.102	1.8583	0.98232	19.43	4.4025
Locus_10702	7.9791	11.752	3.7166	6.3851	11.103	11.95
Locus_10703	10.155	8.2261	14.866	8.8409	6.9391	4.4025
Locus_107047	153.05	135.73	128.84	93.32	151.97	204.4
Locus_107064	3.6269	4.7006	15.486	4.4204	14.572	16.981
Locus_10708	34.818	45.831	41.501	47.642	34.696	47.799
Locus_107098	67.46	52.882	62.562	50.589	62.452	86.164
Locus_1071	58.03	68.159	68.137	36.346	56.207	42.138
Locus_107122	24.663	39.955	2.4777	3.4381	21.511	23.27
Locus_107126	26.113	15.277	10.53	8.8409	33.308	47.17
Locus_10713	24.663	20.565	6.8137	17.191	17.348	26.415
Locus_10715	95.749	97.538	53.89	47.151	96.454	101.89
Locus_10717	28.29	32.904	11.15	4.9116	36.777	40.252
Locus_10719	535.33	508.84	495.54	448.43	598.15	671.7
Locus_107198	10.881	11.752	9.2914	6.3851	26.369	17.61
Locus_1072	1936	2046.5	1530	1582	2174	2410.1
Locus_107210	8.7045	9.4013	6.1943	3.4381	13.878	17.61
Locus_107215	15.233	7.0509	37.785	31.925	7.6331	1.2579
Locus_10723	16.684	6.4634	34.068	12.77	16.654	20.126
Locus_107243	213.26	111.64	395.19	225.93	206.79	248.43
Locus_10725	169.74	102.24	157.95	106.58	149.19	176.73
Locus_107260	324.24	293.2	208.75	200.39	275.48	338.99
Locus_107270	7.9791	2.9379	6.1943	13.752	11.103	25.157
Locus_107274	7.2537	4.7006	6.1943	11.788	5.5513	8.805
Locus_107277	23.212	29.967	24.777	18.173	44.411	115.72
Locus_107287	68.185	101.65	38.404	35.363	95.76	101.26
Locus_10730	84.869	101.06	83.622	62.377	104.78	131.45
Locus_107300	7.2537	8.8137	5.5748	4.9116	9.7148	11.95
Locus_10732	11.606	5.8758	4.336	4.9116	7.6331	10.063
Locus_10733	31.191	18.215	14.866	7.8585	24.981	20.755
Locus_107342	47.875	42.306	47.696	39.784	57.595	73.585
Locus_10735	448.28	523.53	403.25	364.44	459.37	531.45
Locus_107363	7.9791	4.7006	5.5748	5.8939	5.5513	10.063
Locus_107367	31.916	36.43	26.016	16.699	36.777	57.862
Locus_10739	26.839	52.882	21.06	10.314	58.983	52.201
Locus_107396	53.678	91.662	159.81	164.05	115.19	119.5
Locus_107400	6.5284	1.7627	3.0971	4.9116	10.409	2.5157
Locus_107405	16.684	18.803	19.202	17.682	25.675	24.528
Locus_107433	6.5284	5.2882	6.1943	5.4028	9.0209	10.063
Locus_107467	50.776	48.769	0	0	43.023	58.491
Locus_1075	314.81	435.4	204.41	147.84	449.66	416.98
Locus_107510	21.036	17.627	18.583	8.8409	22.899	30.189
Locus_10752	14.507	6.4634	16.724	8.8409	7.6331	10.692
Locus_107520	27.564	23.503	29.113	29.47	22.899	41.509
Locus_10753	269.11	243.26	310.95	264.24	315.04	352.83
Locus_10755	23.212	19.978	14.866	12.77	29.144	33.333
Locus_107572	51.502	59.933	96.011	55.992	56.207	44.654
Locus_107579	10.881	7.0509	0.61943	0.98232	11.797	9.434
Locus_10758	3219.9	4070.7	755.7	786.84	3491.1	4564.2
Locus_1076	1576.2	1329.1	980.55	1070.2	1416.3	1530.8
Locus_10760	10.155	9.9888	9.2914	8.8409	9.7148	13.208
Locus_107627	0	0.58758	49.554	15.717	0.69391	0.62893
Locus_107633	1077.9	1446.6	951.44	675.83	1564.8	1699.4
Locus_107639	39.17	42.306	86.1	85.462	91.597	77.987
Locus_10764	29.74	30.554	34.688	33.399	30.532	37.736
Locus_107641	24.663	19.39	26.635	20.138	34.002	33.962
Locus_10765	97.2	105.18	109.64	71.218	127.68	155.97
Locus_107652	13.057	11.164	8.672	9.8232	13.184	20.755
Locus_107689	893.66	963.63	2055.3	1568.8	1334.4	1352.8
Locus_10769	62.382	47.594	126.98	111.49	145.72	183.02
Locus_1077	3105.3	3570.1	3321.4	2312.4	3809.6	4140.3
Locus_107708	22.487	11.164	3.7166	5.4028	41.635	35.22
Locus_107722	53.678	65.221	50.173	49.116	98.536	88.05
Locus_107737	9.4299	7.6385	5.5748	5.8939	9.0209	10.063
Locus_107750	30.466	43.481	14.866	30.452	86.739	133.33
Locus_107759	162.48	255.01	185.21	178.29	463.53	579.87
Locus_107769	13.057	13.514	0	0.49116	36.084	32.075
Locus_107771	29.74	25.853	23.538	38.802	34.696	47.17
Locus_107783	91.397	80.498	84.861	62.377	80.494	100.63
Locus_107799	2.1761	8.8137	4.336	4.9116	18.042	26.415
Locus_1078	869.72	833.77	1421	820.24	884.74	755.35
Locus_107805	73.263	83.436	50.793	36.346	74.249	77.358
Locus_107835	25.388	11.164	14.866	14.244	32.614	44.654
Locus_107844	0	12.927	227.95	187.62	0.69391	0
Locus_10786	12.331	15.865	4.336	8.3497	19.43	21.384
Locus_107873	10.155	7.6385	23.538	16.699	10.409	7.5472
Locus_10788	58.03	59.933	51.412	52.063	68.698	44.654
Locus_1079	562.16	500.62	522.79	289.78	718.2	733.96
Locus_107904	863.19	894.88	688.8	679.76	1060.3	1150.3
Locus_107927	57.305	54.645	55.129	36.346	72.861	103.77
Locus_107928	1128	1107.6	1399.3	528	1497.5	1436.5
Locus_107932	10.881	17.04	12.389	9.332	9.7148	16.352
Locus_107943	6.5284	4.7006	0.61943	1.4735	6.9391	10.692
Locus_107947	0	0	22.919	31.434	0	0
Locus_107955	10.881	12.339	27.874	30.452	13.184	15.723
Locus_10797	6.5284	8.8137	7.4331	3.4381	22.899	13.836
Locus_107978	22.487	56.995	8.0525	22.593	130.46	143.4
Locus_107989	42.072	36.43	79.906	58.939	49.962	64.151
Locus_107992	128.39	112.82	104.68	72.692	134.62	157.23
Locus_108	975.63	950.7	613.85	537.82	1259.5	1195
Locus_10800	2.1761	6.4634	47.696	18.173	5.5513	7.5472
Locus_10801	285.8	215.64	149.28	153.24	204.7	233.33
Locus_108022	7838.4	4131.3	4539.8	8588.9	8463	8596.2
Locus_108025	22394	21189	18260	19787	24254	24267
Locus_10804	42.797	39.368	69.376	68.762	24.287	31.447
Locus_108041	35.543	27.616	30.971	20.138	31.92	22.013
Locus_108043	0	0	21.06	7.8585	0	0
Locus_108047	207.46	213.29	171.58	154.72	227.6	265.41
Locus_108048	26.839	32.317	13.627	6.8762	6.9391	12.579
Locus_108059	32.642	18.215	30.971	31.925	29.144	24.528
Locus_10806	5.0776	5.8758	4.9554	1.9646	3.4696	11.95
Locus_108063	231.39	276.16	276.26	189.59	315.04	340.88
Locus_108068	89.221	103.41	81.145	88.9	109.64	105.03
Locus_108085	211.81	225.04	161.05	142.44	198.46	204.4
Locus_108089	253.16	247.37	252.11	158.64	267.85	222.64
Locus_108098	6.5284	4.1131	8.672	10.806	2.0817	2.5157
Locus_1081	739.16	885.48	753.22	607.56	1258.8	1195.6
Locus_10810	5.803	5.8758	2.4777	0.49116	10.409	12.579
Locus_10813	70.361	82.261	143.09	120.33	79.8	88.679
Locus_108131	19.585	13.514	25.396	18.173	18.736	30.818
Locus_108136	743.51	931.9	769.95	508.84	1049.2	1019.5
Locus_10814	25.388	17.627	16.724	12.279	19.43	27.044
Locus_108140	71.812	72.272	67.517	70.236	68.698	70.44
Locus_10815	124.04	88.724	87.339	82.515	139.48	120.75
Locus_108187	83.418	95.775	59.465	74.165	110.33	127.04
Locus_10819	47.149	42.306	43.979	28.978	46.492	54.088
Locus_1082	13.057	5.8758	14.866	11.788	11.797	10.063
Locus_108208	282.9	481.23	273.17	250.98	449.66	525.16
Locus_108213	34.093	18.803	14.247	7.8585	28.45	29.56
Locus_108220	0	0	421.21	951.38	0	0
Locus_108224	16.684	18.215	18.583	14.244	17.348	35.22
Locus_108227	22.487	18.215	4.336	2.947	9.0209	3.7736
Locus_108234	38.445	47.006	36.546	41.749	67.31	52.201
Locus_108236	29.015	27.029	11.769	7.8585	33.308	40.881
Locus_10824	108.81	113.99	91.675	78.094	95.76	99.371
Locus_108246	28.29	11.164	19.202	11.788	32.614	47.17
Locus_108247	418.54	447.15	491.82	470.53	503.09	574.84
Locus_108270	10.881	9.9888	8.672	2.947	18.042	25.157
Locus_108283	112.43	104	170.96	133.1	114.5	71.698
Locus_10829	36.994	59.933	32.83	34.381	28.45	35.22
Locus_108298	7.2537	2.3503	13.627	9.332	8.327	20.755
Locus_1083	1014.1	957.75	833.75	620.83	952.05	876.73
Locus_10830	327.14	278.51	392.1	511.3	401.78	454.72
Locus_108305	0	0	12.389	23.084	0	0
Locus_108307	1.4507	1.7627	81.145	70.727	2.0817	2.5157
Locus_10831	1161.3	1209.8	1069.7	843.81	1281.7	1335.2
Locus_108314	13.782	11.164	14.247	9.332	13.878	19.497
Locus_108316	2.1761	1.7627	6.8137	18.173	2.7757	5.0314
Locus_10832	26.839	34.08	4.9554	5.8939	35.39	31.447
Locus_108320	1895.4	1586.5	1497.2	1384.6	2010.3	2289.9
Locus_10833	1.4507	1.1752	36.546	24.558	2.0817	0.62893
Locus_108334	40.621	40.543	26.635	29.47	63.84	58.491
Locus_108337	341.65	242.67	294.85	382.61	253.28	250.31
Locus_108341	13.057	16.452	13.627	7.3674	11.103	14.465
Locus_108344	10.155	14.689	11.15	8.3497	16.654	16.352
Locus_10836	7.2537	7.6385	3.0971	2.4558	6.2452	12.579
Locus_108371	4.3522	6.4634	15.486	8.8409	2.7757	2.5157
Locus_108387	8.7045	9.9888	489.97	251.47	10.409	13.836
Locus_108398	13.782	4.7006	6.8137	9.8232	11.103	25.786
Locus_1084	837.08	931.9	1085.9	893.42	938.17	843.4
Locus_10840	4.3522	2.3503	0.61943	0.49116	18.042	39.623
Locus_108402	0	0	4.9554	25.049	0	0
Locus_10842	352.53	305.54	361.12	252.95	308.1	320.13
Locus_108427	46.424	32.317	8.0525	2.4558	59.677	74.843
Locus_10843	69.636	42.893	49.554	41.257	42.329	47.17
Locus_108466	52.227	51.119	31.591	29.961	65.228	77.987
Locus_108479	0	0	27.255	16.208	0	0
Locus_108495	152.33	168.05	60.084	70.236	197.07	251.57
Locus_1085	162.48	206.24	156.71	107.56	180.42	251.57
Locus_108500	13.057	20.565	19.822	17.682	24.287	25.786
Locus_10851	263.31	243.26	226.09	174.85	328.22	357.86
Locus_10853	73.263	85.199	100.97	70.236	88.821	142.77
Locus_108538	17.409	11.752	34.688	26.031	4.8574	1.8868
Locus_108539	179.17	132.79	154.86	107.56	119.35	66.038
Locus_10856	3.6269	2.9379	8.672	2.4558	5.5513	19.497
Locus_108582	23.212	41.718	18.583	22.593	38.165	24.528
Locus_108586	29.74	24.091	16.105	22.102	22.205	24.528
Locus_10859	12.331	19.978	9.9108	11.297	25.675	37.736
Locus_108596	67.46	68.747	32.21	36.837	70.085	111.95
Locus_1086	153.78	172.16	143.71	115.42	140.86	159.12
Locus_108618	10.881	11.752	3.7166	3.4381	4.1635	3.7736
Locus_108629	19.585	26.441	22.919	16.699	24.287	30.818
Locus_108631	311.19	306.72	385.9	276.03	254.67	281.76
Locus_108655	52.952	39.368	26.635	25.049	38.165	51.572
Locus_108675	13.782	17.627	1.2389	1.9646	24.287	23.27
Locus_108693	13.782	14.689	9.9108	6.3851	13.878	15.723
Locus_1087	635.43	598.74	547.57	501.47	779.27	852.2
Locus_10870	42.072	42.306	59.465	58.448	55.513	50.314
Locus_108700	13.782	24.678	7.4331	3.9293	20.124	16.981
Locus_108705	4.3522	4.7006	92.294	80.059	4.1635	5.0314
Locus_108760	18.86	16.452	19.822	14.735	39.553	27.673
Locus_1088	1607.4	1331.5	1189.9	1357.6	1666.8	1949.7
Locus_10881	62.382	72.86	55.129	39.293	79.8	84.906
Locus_108839	7.9791	8.8137	4.9554	5.8939	9.7148	11.321
Locus_108840	109.53	82.849	117.07	89.391	116.58	128.3
Locus_108848	23.937	45.244	13.008	5.4028	35.39	45.283
Locus_108872	23.937	25.266	27.874	17.682	27.063	20.126
Locus_10889	681.13	398.38	486.25	413.56	622.44	829.56
Locus_1089	209.63	178.04	176.54	148.82	188.05	214.47
Locus_10891	162.48	163.35	81.764	88.409	131.84	162.26
Locus_10892	109.53	105.18	90.436	72.2	120.74	124.53
Locus_108920	48.6	60.521	0	24.067	52.737	31.447
Locus_108958	524.45	547.04	566.15	387.03	596.77	631.45
Locus_10896	11.606	10.576	3.7166	1.9646	14.572	15.094
Locus_108977	28.29	26.441	17.344	7.3674	21.511	21.384
Locus_108999	10.155	7.0509	6.1943	5.8939	4.1635	15.723
Locus_1090	250.25	166.87	120.79	97.25	444.8	424.53
Locus_109006	101.55	101.65	86.72	90.864	104.09	91.195
Locus_109018	21.761	13.514	12.389	5.4028	13.184	15.094
Locus_109028	2.9015	2.3503	0.61943	0.49116	6.9391	12.579
Locus_109036	235.75	204.48	247.15	205.8	142.95	116.35
Locus_10904	116.06	138.08	122.65	126.23	153.36	118.87
Locus_109083	20.31	24.091	17.344	11.788	20.817	22.642
Locus_109084	0	0	400.15	422.4	1.3878	0
Locus_109095	268.39	299.67	237.24	155.7	306.02	390.57
Locus_1091	174.09	204.48	164.15	88.9	291.44	263.52
Locus_109128	11.606	12.339	8.672	3.9293	9.7148	10.692
Locus_109129	10.155	4.7006	8.0525	2.4558	6.9391	8.805
Locus_10913	3.6269	8.2261	4.336	5.8939	47.186	29.56
Locus_109139	74.713	70.509	116.45	56.483	90.209	83.648
Locus_10918	3.6269	4.1131	14.866	15.226	1.3878	1.2579
Locus_109196	5.803	5.8758	1.2389	1.9646	11.797	19.497
Locus_1092	86.319	48.769	86.72	81.532	93.678	84.906
Locus_109224	88.496	70.509	111.5	114.93	71.473	100.63
Locus_109250	13.782	2.9379	2.4777	1.9646	11.797	18.239
Locus_10929	4.3522	5.8758	9.2914	3.9293	10.409	8.805
Locus_109292	1562.5	1657.6	1395.6	1132.6	2026.2	2000.6
Locus_10930	97.2	69.334	0.61943	1.4735	72.861	60.377
Locus_109301	6.5284	9.4013	26.016	16.699	2.0817	1.8868
Locus_109312	19.585	22.916	17.344	5.8939	15.266	18.239
Locus_10934	1030	1096.4	989.22	881.63	1184.5	1190.6
Locus_10936	68.91	86.962	68.756	42.731	81.882	82.39
Locus_109363	26.839	32.317	29.113	22.102	25.675	27.044
Locus_10937	10.155	7.0509	1.8583	1.4735	13.878	20.126
Locus_1094	262.59	248.55	136.27	146.86	154.74	180.5
Locus_109404	11.606	13.514	39.024	24.558	15.266	17.61
Locus_109424	34.818	26.441	27.255	40.275	25.675	49.057
Locus_10943	44.248	42.893	21.06	23.576	48.574	49.057
Locus_109440	18.134	18.803	10.53	15.226	25.675	19.497
Locus_109445	2.1761	4.7006	13.627	3.4381	2.7757	3.1447
Locus_10945	130.57	180.97	130.08	222.99	430.23	653.46
Locus_10946	170.46	176.27	177.16	157.17	168.62	201.26
Locus_10948	208.18	219.17	183.35	115.42	224.83	326.42
Locus_10950	765.27	1013.6	857.28	495.58	924.29	757.23
Locus_10951	237.2	175.1	162.29	177.31	190.13	215.09
Locus_10952	34.818	55.232	13.008	6.3851	36.777	25.786
Locus_109578	77.615	85.786	34.688	28.487	139.48	288.05
Locus_109581	68.185	90.487	98.489	66.798	146.42	146.54
Locus_109584	9.4299	15.865	4.9554	4.9116	20.817	18.868
Locus_10960	39.17	38.193	26.016	19.155	48.574	52.83
Locus_109660	498.33	437.16	399.53	278	498.92	557.23
Locus_10969	19.585	8.2261	8.672	11.297	14.572	17.61
Locus_1097	4725.8	2896.8	2372.4	1340.9	6674.1	6723.3
Locus_109727	22.487	15.865	32.83	30.452	31.226	27.673
Locus_10975	128.39	112.82	69.995	81.041	99.23	111.32
Locus_10976	15.958	18.803	11.769	14.735	28.45	42.138
Locus_109762	2.1761	1.1752	1969.2	1205.8	1.3878	3.1447
Locus_10977	273.47	333.16	322.72	236.25	496.84	557.86
Locus_109786	13561	11371	13414	17569	16540	21658
Locus_109788	9.4299	11.164	1.8583	1.9646	21.511	14.465
Locus_109819	115.33	191.55	14.247	32.417	145.03	127.67
Locus_109849	13.057	21.153	6.8137	10.314	18.736	16.352
Locus_109851	5.803	5.8758	11.15	11.788	10.409	9.434
Locus_109869	20.31	21.74	19.202	14.244	20.124	20.755
Locus_109872	4.3522	11.164	1.8583	2.4558	16.654	9.434
Locus_10988	39.896	21.153	91.056	84.479	43.717	49.686
Locus_109886	2.1761	1.1752	26.016	22.102	0.69391	1.8868
Locus_1099	346.73	371.35	261.4	166.99	371.94	376.1
Locus_109900	8.7045	8.8137	4.336	7.3674	22.205	18.868
Locus_109950	32.642	36.43	30.352	34.872	43.023	59.119
Locus_10999	5.0776	5.8758	6.1943	12.279	6.2452	2.5157
Locus_11	262.59	330.81	219.9	207.27	269.24	277.36
Locus_110	483.1	376.64	1137.3	912.08	952.74	1771.7
Locus_1100	121.86	141.02	108.4	87.917	160.99	168.55
Locus_110001	138.55	136.32	99.727	104.62	153.36	166.67
Locus_110018	2.9015	4.7006	6.8137	8.8409	7.6331	10.063
Locus_110060	2.9015	0.58758	20.441	18.173	2.0817	1.8868
Locus_110077	13.057	14.102	4.336	5.8939	11.103	13.836
Locus_1101	1394.9	1634.6	913.03	826.13	2430.8	4582.4
Locus_110106	4589.4	4685.9	3859.6	4033.9	4439.7	5369.8
Locus_110108	3.6269	2.3503	11.15	5.8939	6.9391	6.9182
Locus_11018	77.615	86.374	139.99	127.21	80.494	106.92
Locus_110182	34.818	45.244	39.643	32.417	54.125	50.314
Locus_11019	9.4299	8.2261	1.8583	7.3674	6.9391	10.692
Locus_110196	20736	24702	15953	9959.2	23570	26375
Locus_1102	4353.7	4801.1	3307.7	3294.7	4707.5	5905.7
Locus_11024	1.4507	2.9379	10.53	5.8939	1.3878	1.2579
Locus_11025	7252.3	7723.7	6440.8	4587.4	9209.6	10385
Locus_110294	37.719	45.244	24.777	27.505	47.186	59.748
Locus_11030	13.057	8.8137	19.202	21.12	9.7148	11.321
Locus_110332	61.657	62.871	53.271	78.585	86.045	101.89
Locus_110336	68.91	41.131	130.08	132.12	64.534	32.704
Locus_110343	28.29	38.193	42.74	13.261	66.616	52.83
Locus_110360	1027.1	1025.3	743.31	791.26	1047.1	1226.4
Locus_110363	5.0776	13.514	3.7166	0.98232	6.9391	5.0314
Locus_110368	17.409	15.277	20.441	13.261	17.348	19.497
Locus_110374	4862.2	3199.4	17948	13084	5391.7	7472.3
Locus_110379	15.233	18.215	12.389	8.3497	13.878	17.61
Locus_110392	5.803	1.1752	18.583	10.314	5.5513	5.0314
Locus_1104	37.719	51.119	50.793	34.872	82.576	81.761
Locus_110409	913.25	792.64	705.53	600.2	879.19	955.35
Locus_110436	175.54	168.05	135.65	103.14	200.54	193.71
Locus_11045	0	2.3503	18.583	6.3851	2.0817	2.5157
Locus_11046	33.367	25.266	49.554	36.837	56.901	42.767
Locus_110466	12.331	8.8137	4.9554	4.9116	13.878	18.868
Locus_11048	183.52	137.49	128.84	126.72	148.5	191.82
Locus_1105	2119.5	1553.6	892.59	1368.9	1262.2	1475.5
Locus_110503	13.782	9.9888	7.4331	13.261	15.96	11.321
Locus_110532	13.782	9.4013	11.15	6.3851	16.654	15.723
Locus_110536	38.445	38.193	20.441	11.297	42.329	77.987
Locus_110551	7.2537	11.752	2.4777	5.8939	10.409	13.836
Locus_11056	78.34	81.086	68.137	65.815	83.964	94.969
Locus_110571	66.009	71.685	81.145	65.324	59.677	89.937
Locus_110573	10.881	17.04	5.5748	9.8232	17.348	16.981
Locus_110593	52.952	35.842	63.181	49.607	47.186	53.459
Locus_1106	3221.4	2775.1	1831	1699.4	4921.9	6087.4
Locus_11061	64.558	31.142	11.769	8.8409	67.31	69.182
Locus_110613	47.149	47.594	34.068	42.24	52.737	51.572
Locus_110615	483.82	522.36	506.69	445.48	632.85	578.62
Locus_110642	15.958	10.576	4.336	5.8939	15.266	18.239
Locus_110646	57.305	52.882	44.599	46.169	56.901	63.522
Locus_11065	557.81	498.27	928.52	665.52	720.28	857.23
Locus_110652	7.2537	10.576	22.299	15.226	17.348	13.836
Locus_110696	63.108	61.696	22.299	22.102	63.84	64.78
Locus_1107	50.776	47.006	1115	691.06	54.819	37.107
Locus_110703	33.367	29.967	22.919	29.47	19.43	21.384
Locus_110708	11.606	15.865	4.336	6.3851	23.593	35.849
Locus_11071	171.19	123.39	65.04	65.815	110.33	141.51
Locus_110715	1104.7	1299.1	1415.4	906.19	1958.9	2330.8
Locus_110716	166.11	132.21	46.457	32.908	133.93	196.86
Locus_110753	5010.2	5640.2	4438.8	3570.7	5240.4	5108.8
Locus_110769	12.331	2.3503	11.769	11.297	9.0209	13.208
Locus_110795	9.4299	7.6385	40.263	34.872	2.7757	4.4025
Locus_110797	3.6269	5.2882	24.777	15.226	2.7757	12.579
Locus_11081	165.39	154.53	214.32	125.74	175.56	230.19
Locus_110812	9.4299	11.164	9.9108	9.332	8.327	11.321
Locus_110814	39.17	24.678	29.732	27.014	33.308	55.346
Locus_110825	4.3522	3.5255	11.769	17.682	7.6331	6.9182
Locus_110865	0.72537	5.8758	4.336	2.4558	10.409	12.579
Locus_110870	6.5284	24.678	0.61943	1.4735	104.78	38.994
Locus_110892	9.4299	9.4013	6.8137	6.8762	11.797	10.063
Locus_11090	4.3522	4.7006	2.4777	0.49116	7.6331	11.321
Locus_110902	5.0776	5.8758	13.627	11.297	13.184	8.805
Locus_110907	13.782	17.04	22.919	47.642	23.593	25.157
Locus_110909	253.16	266.17	179.63	114.93	266.46	362.26
Locus_110927	49.325	53.47	30.352	35.363	37.471	38.365
Locus_110945	10.881	9.9888	1.2389	0.98232	13.184	15.723
Locus_110961	21.761	22.328	19.822	25.049	31.226	43.396
Locus_110971	65.284	69.334	93.533	70.236	56.901	39.623
Locus_110982	60.206	49.357	44.599	24.067	49.962	64.151
Locus_110999	1345.6	1203.4	818.88	832.51	1519.7	1673.6
Locus_111	256.06	181.56	851.09	604.62	155.44	195.6
Locus_1110	814.59	887.24	786.05	758.84	908.33	1150.3
Locus_111002	16.684	8.2261	5.5748	8.3497	8.327	11.95
Locus_111013	52.952	33.492	22.299	12.279	17.348	20.126
Locus_111015	266.94	386.63	11.15	7.8585	351.81	401.89
Locus_111023	1.4507	0.58758	0.61943	0	5.5513	10.063
Locus_111035	10.155	4.1131	2.4777	0	3.4696	1.8868
Locus_111048	2.9015	2.3503	3.7166	2.947	19.43	19.497
Locus_111058	164.66	235.03	40.882	25.54	234.54	253.46
Locus_111060	18.134	25.266	27.874	22.102	17.348	14.465
Locus_111064	26.113	15.865	10.53	10.314	21.511	28.302
Locus_111087	17.409	21.74	35.927	20.629	47.186	45.283
Locus_1111	1780.8	984.19	535.8	444.01	1711.2	1887.4
Locus_111110	12.331	6.4634	5.5748	7.3674	6.9391	11.95
Locus_111134	21.761	5.8758	0.61943	2.4558	13.878	16.352
Locus_111157	83.418	251.48	38.404	53.045	51.35	66.038
Locus_111163	17.409	21.74	11.15	4.9116	23.593	11.95
Locus_11117	3.6269	6.4634	118.93	47.151	4.8574	4.4025
Locus_111198	44.248	56.995	37.785	23.084	81.188	101.89
Locus_1112	4870.9	3273.4	3276.8	3865.4	3675.7	4044.7
Locus_111208	5.0776	10.576	8.0525	6.3851	7.6331	13.208
Locus_11122	0	0.58758	130.7	45.187	0	0
Locus_111229	47.149	47.006	22.299	11.297	40.247	50.943
Locus_111265	55.854	39.955	47.696	57.957	58.983	47.799
Locus_111269	4.3522	5.2882	10.53	10.806	1.3878	3.1447
Locus_111286	225.59	233.86	61.323	64.342	291.44	319.5
Locus_1113	250.98	209.18	206.89	139.49	213.73	177.36
Locus_11131	13.057	5.8758	31.591	35.855	16.654	23.899
Locus_111326	5.803	7.0509	6.1943	6.8762	11.103	7.5472
Locus_111329	5.0776	4.7006	5.5748	5.4028	10.409	6.9182
Locus_111350	9.4299	4.7006	4.336	10.314	6.9391	7.5472
Locus_111379	1.4507	3.5255	2.4777	0.49116	7.6331	10.692
Locus_1114	347.45	326.69	270.69	275.54	367.77	451.57
Locus_11140	45.699	49.357	36.546	36.346	66.616	52.83
Locus_11143	15.958	17.627	31.591	20.138	14.572	18.868
Locus_111445	0.72537	0	8.672	10.314	2.0817	0
Locus_111447	9.4299	7.6385	3.7166	4.9116	9.0209	13.836
Locus_111454	33.367	34.667	1.8583	2.4558	31.226	30.818
Locus_11148	18.86	14.689	20.441	20.138	16.654	18.239
Locus_111483	13.057	7.0509	7.4331	4.9116	11.797	12.579
Locus_111498	9508.2	12863	8878.2	8981.8	11419	12516
Locus_1115	1133.8	1086.4	924.8	765.72	1170.6	1332.7
Locus_111511	467.87	604.03	336.97	302.06	807.02	799.37
Locus_111513	36.994	44.068	27.874	27.014	53.431	44.654
Locus_11153	61.657	84.611	43.979	43.713	158.91	147.17
Locus_11155	86.319	65.809	84.242	96.758	83.27	84.906
Locus_111555	26.113	42.306	0	0.49116	38.165	54.088
Locus_111556	19.585	24.091	34.068	7.8585	29.838	25.157
Locus_111563	191.5	112.23	121.41	133.1	217.2	310.69
Locus_111566	7.9791	1.7627	0	0.49116	9.7148	13.836
Locus_111577	36.269	22.916	30.971	19.155	24.981	30.189
Locus_11158	10.155	19.39	3.7166	0.98232	6.9391	5.6604
Locus_111581	17.409	5.8758	14.247	10.806	11.797	11.95
Locus_111592	31.916	23.503	35.927	25.54	34.696	42.138
Locus_111595	134.92	87.549	21.06	25.049	139.48	225.16
Locus_111597	10.155	4.1131	7.4331	5.8939	14.572	15.723
Locus_1116	1532.7	1241.6	1283.4	1068.3	1500.9	1589.3
Locus_111615	15.233	10.576	16.105	16.208	9.7148	18.239
Locus_111622	10.155	12.339	1.8583	0.49116	13.184	5.6604
Locus_111626	0	0	17.344	7.3674	1.3878	0.62893
Locus_111636	63.833	74.035	37.785	33.89	54.125	74.843
Locus_11167	7.2537	9.9888	10.53	10.314	4.8574	4.4025
Locus_111683	15.233	14.689	16.105	12.77	22.899	23.27
Locus_111698	7.9791	8.2261	0	0	7.6331	11.95
Locus_111700	7.2537	6.4634	7.4331	4.4204	19.43	32.704
Locus_111708	9.4299	7.6385	6.8137	4.9116	7.6331	13.836
Locus_11171	3.6269	16.452	14.247	9.332	27.063	32.704
Locus_111713	9.4299	11.164	1.2389	0.98232	4.1635	5.0314
Locus_111739	15.958	17.04	11.769	6.3851	11.797	20.126
Locus_111743	67.46	81.086	65.659	61.886	83.27	71.069
Locus_11175	32.642	62.283	11.769	9.8232	40.247	42.138
Locus_111755	3.6269	9.9888	3.7166	2.947	9.7148	11.321
Locus_1118	229.94	219.75	288.65	207.27	224.83	228.93
Locus_111814	43.522	22.916	6.8137	8.3497	24.981	33.333
Locus_11182	27.564	24.091	17.344	12.279	23.593	18.239
Locus_111837	89.221	72.272	180.25	180.75	73.555	54.088
Locus_111864	7.9791	2.9379	3.0971	3.4381	4.1635	11.321
Locus_11189	8.7045	9.4013	4.9554	3.9293	11.797	10.692
Locus_111897	8.7045	5.2882	4.9554	8.8409	11.103	9.434
Locus_111916	5.0776	8.8137	9.9108	4.9116	11.103	12.579
Locus_111947	10.155	8.2261	6.8137	3.9293	9.0209	6.2893
Locus_11195	116.06	94.013	99.727	68.762	107.56	100
Locus_11196	607.86	647.51	678.89	590.86	774.41	783.02
Locus_111968	0	1.7627	13.008	7.8585	0.69391	0
Locus_111974	16.684	21.153	11.769	11.297	23.593	22.642
Locus_11199	31.916	17.04	37.785	37.819	28.45	38.365
Locus_112	658.64	2039.5	3297.8	6549.1	676.57	510.69
Locus_112022	2.9015	3.5255	60.084	59.43	4.1635	1.2579
Locus_11204	546.21	617.55	336.97	325.64	541.95	530.82
Locus_11206	17.409	21.74	18.583	11.788	27.063	31.447
Locus_112063	31.191	42.306	13.627	9.332	33.308	41.509
Locus_112078	12.331	1.7627	11.15	5.8939	3.4696	5.0314
Locus_112086	143.62	143.37	91.675	88.9	123.52	108.81
Locus_112092	521.54	501.79	469.52	375.25	496.15	486.16
Locus_1121	16.684	21.74	27.874	21.12	22.205	16.352
Locus_11211	16.684	15.865	0.61943	1.9646	17.348	23.27
Locus_11214	12.331	2.9379	15.486	18.173	4.8574	4.4025
Locus_112153	6.5284	12.927	12.389	3.9293	6.2452	14.465
Locus_11216	21.036	24.678	8.672	6.8762	18.736	19.497
Locus_112180	6.5284	7.0509	6.1943	4.9116	9.7148	10.063
Locus_11219	15.958	1.7627	3.0971	1.9646	0	1.2579
Locus_112207	235.75	252.07	265.73	166.99	300.46	277.99
Locus_112210	219.79	384.28	0	0	396.92	410.06
Locus_112213	1297	1751.6	1489.7	1185.7	1938.8	2270.4
Locus_112243	56.579	65.809	42.74	23.576	72.167	86.792
Locus_112248	130.57	89.312	86.1	83.497	132.54	86.164
Locus_11225	10.881	12.927	3.0971	0.49116	22.899	12.579
Locus_11226	35.543	25.853	32.83	21.611	28.45	28.302
Locus_112273	52.227	48.769	60.084	49.116	38.165	50.314
Locus_1123	393.15	341.38	271.93	239.69	386.51	436.48
Locus_112328	532.42	552.32	535.8	368.86	657.14	654.09
Locus_11234	15.958	28.204	0	0.98232	22.205	10.692
Locus_112342	7.2537	7.0509	8.0525	4.9116	13.878	12.579
Locus_112371	41.346	35.255	0.61943	0.49116	37.471	35.22
Locus_112375	12.331	14.689	2.4777	2.947	11.797	18.239
Locus_11239	5.0776	4.7006	7.4331	7.3674	13.184	15.723
Locus_112397	1.4507	4.1131	0	4.4204	2.7757	10.063
Locus_1124	776.15	760.33	432.36	420.92	811.19	875.47
Locus_112417	29.74	19.978	13.627	15.226	27.063	25.786
Locus_112421	11.606	6.4634	4.336	8.8409	9.7148	4.4025
Locus_112432	470.04	373.7	336.97	322.2	520.44	772.33
Locus_112445	42.072	13.514	0.61943	0.49116	34.696	41.509
Locus_11245	64.558	42.306	3.0971	4.4204	74.249	50.943
Locus_112467	1.4507	2.3503	22.299	36.346	6.2452	3.1447
Locus_112474	264.76	383.69	315.91	190.08	343.49	473.58
Locus_11249	104.45	126.92	84.861	57.466	147.11	114.47
Locus_11250	44.248	49.357	54.509	29.961	52.737	44.025
Locus_112508	0	0	27.255	15.717	0	0
Locus_112509	15.233	17.627	16.724	16.699	15.96	15.094
Locus_11251	29.74	31.142	28.494	28.978	24.287	34.591
Locus_11252	159.58	149.83	133.8	120.83	170.01	150.31
Locus_112528	7.9791	4.1131	7.4331	4.9116	11.103	8.1761
Locus_11253	521.54	362.54	201.93	153.73	584.97	823.27
Locus_112537	334.4	392.5	305.38	257.86	417.04	470.44
Locus_112549	43.522	24.678	42.121	28.978	36.084	42.138
Locus_11256	10.881	7.6385	6.8137	6.3851	11.103	13.208
Locus_112565	11.606	7.0509	0	0	2.7757	2.5157
Locus_11257	103.73	55.232	0.61943	0.98232	124.9	119.5
Locus_11258	33.367	46.419	32.83	38.31	56.901	59.119
Locus_112596	150.88	162.17	151.14	111.49	157.52	184.91
Locus_1126	586.83	474.18	491.2	345.28	413.57	444.65
Locus_112641	13.782	19.978	3.7166	5.4028	22.205	18.239
Locus_112643	0	0	40.882	22.593	0	0
Locus_112672	644.13	723.9	592.79	555.99	662.69	630.82
Locus_112678	31.916	19.978	22.299	16.208	20.124	20.755
Locus_1127	287.97	344.32	88.578	61.886	297	267.92
Locus_112704	3.6269	4.1131	12.389	13.752	3.4696	0.62893
Locus_112723	49.325	38.78	47.076	23.084	61.758	123.9
Locus_112729	13.782	17.627	14.247	11.788	20.124	23.27
Locus_112731	303.21	410.72	296.09	214.15	377.49	444.03
Locus_112745	3.6269	1.7627	1.8583	2.947	9.7148	17.61
Locus_11279	364.14	437.16	493.06	264.73	392.06	417.61
Locus_1128	359.79	615.19	414.4	267.68	887.52	910.69
Locus_112821	10.881	4.7006	6.8137	4.9116	4.8574	15.723
Locus_11283	93.573	76.385	34.688	64.342	123.52	198.11
Locus_112833	23.937	17.04	6.8137	6.3851	27.757	37.107
Locus_112837	5.0776	8.8137	9.9108	8.8409	13.184	12.579
Locus_112850	21.761	13.514	2.4777	0.49116	12.49	11.95
Locus_112870	32.642	21.74	23.538	21.12	32.614	25.157
Locus_11288	51.502	35.842	31.591	30.452	47.186	35.849
Locus_112898	5.0776	5.8758	5.5748	3.4381	10.409	11.95
Locus_1129	310.46	386.04	180.87	187.13	303.93	345.91
Locus_112905	41.346	21.74	13.008	9.332	35.39	43.396
Locus_112906	721.02	776.19	857.9	615.42	854.21	949.06
Locus_112937	12.331	17.04	18.583	13.261	22.899	13.836
Locus_11294	425.07	325.52	233.52	239.69	321.28	400.63
Locus_112966	95.024	74.035	56.368	80.059	87.433	61.635
Locus_112996	5.0776	3.5255	6.8137	3.9293	10.409	8.805
Locus_1130	1524	1061.2	1486.6	1511.8	1108.9	1287.4
Locus_113008	5.803	9.9888	13.008	4.9116	11.797	8.805
Locus_11301	26.113	48.181	63.181	92.338	72.167	108.81
Locus_113012	44.973	62.283	39.024	36.346	62.452	76.101
Locus_113025	7.9791	9.9888	5.5748	1.4735	5.5513	11.321
Locus_113026	2.1761	3.5255	9.2914	10.806	3.4696	1.8868
Locus_11303	73.988	87.549	83.622	76.13	83.964	114.47
Locus_113036	4.3522	3.5255	2.4777	1.9646	5.5513	10.692
Locus_113058	64.558	74.035	78.667	90.864	97.148	125.16
Locus_113064	55.854	69.922	69.376	30.452	86.045	88.05
Locus_1131	705.06	524.12	577.92	432.71	390.67	476.73
Locus_113159	71.087	94.6	89.197	51.572	88.821	88.679
Locus_113179	34.093	39.955	37.785	17.191	47.186	52.201
Locus_11318	55.854	34.667	38.404	40.275	46.492	60.377
Locus_113181	0	0	32.21	13.261	0	0
Locus_113191	65.284	49.944	36.546	27.014	57.595	69.182
Locus_1132	564.34	560.55	511.65	351.67	625.22	709.43
Locus_11321	16.684	13.514	18.583	8.3497	9.7148	16.981
Locus_11322	369.94	367.82	339.44	258.84	489.21	587.42
Locus_113222	34.093	31.142	27.255	20.629	53.431	76.73
Locus_113231	0.72537	1.7627	11.769	9.8232	1.3878	2.5157
Locus_11324	221.96	207.42	246.53	155.21	245.65	261.64
Locus_113252	6.5284	9.4013	4.9554	1.4735	13.878	13.836
Locus_113255	9.4299	6.4634	6.8137	8.8409	6.2452	10.063
Locus_11326	6.5284	2.9379	12.389	10.314	6.2452	3.7736
Locus_11327	44.248	25.853	24.777	37.819	48.574	30.818
Locus_113274	10.881	13.514	17.344	13.261	12.49	29.56
Locus_113275	4.3522	1.7627	8.0525	3.4381	3.4696	13.836
Locus_113279	20.31	11.164	29.113	12.77	15.96	11.95
Locus_113283	65.284	61.696	211.22	216.11	89.515	111.95
Locus_11329	3.6269	5.2882	7.4331	2.947	12.49	10.063
Locus_113293	1344.8	1186.3	1550.4	1602.2	1419.7	1378.6
Locus_1133	142.9	139.26	145.56	125.74	143.64	146.54
Locus_113303	5.0776	3.5255	4.336	2.947	11.103	15.094
Locus_113316	18.86	11.164	8.672	6.8762	26.369	20.755
Locus_113329	51.502	54.645	69.376	45.187	58.289	63.522
Locus_113330	22.487	13.514	0.61943	0	10.409	13.208
Locus_113376	21.761	28.204	36.546	15.226	30.532	33.333
Locus_113387	6.5284	11.752	4.336	4.4204	15.266	11.321
Locus_113388	4.3522	4.1131	1.2389	2.4558	6.2452	11.95
Locus_113391	0	0	13.627	14.244	0	0
Locus_1134	1180.2	1122.3	1276	1240.7	1220.6	1573.6
Locus_11340	6.5284	5.8758	76.189	81.532	6.2452	4.4025
Locus_113400	190.05	161	131.94	126.23	173.48	191.82
Locus_113422	8.7045	8.2261	5.5748	6.3851	10.409	13.836
Locus_113441	40.621	27.616	43.979	30.943	38.859	35.22
Locus_113448	73.988	81.086	73.712	76.621	97.148	147.17
Locus_113452	10.881	14.102	11.769	3.4381	20.124	24.528
Locus_11347	75.439	81.673	56.368	48.134	88.127	105.03
Locus_113475	13.782	6.4634	9.9108	10.806	13.184	6.9182
Locus_113478	124.04	136.91	87.958	76.621	142.95	153.46
Locus_113480	15.233	7.0509	23.538	22.102	12.49	22.013
Locus_1135	104.45	62.871	91.056	90.864	83.27	106.29
Locus_113512	17.409	7.0509	12.389	2.947	11.103	11.95
Locus_11354	17.409	28.791	16.724	10.806	33.308	32.075
Locus_11355	147.98	147.48	118.93	134.09	165.15	162.89
Locus_113551	7.9791	12.339	13.627	9.332	17.348	16.352
Locus_113580	13.782	19.39	13.008	8.8409	13.184	10.692
Locus_11359	85.594	59.345	58.845	55.501	72.167	71.069
Locus_113636	12.331	14.689	9.9108	5.4028	28.45	27.673
Locus_113657	6.5284	12.339	13.008	6.3851	11.103	8.1761
Locus_113678	5.0776	12.339	15.486	15.717	6.2452	7.5472
Locus_113690	498.33	418.36	108.4	123.28	614.81	640.25
Locus_1137	1120	815.56	767.47	1022.1	649.5	821.38
Locus_113705	0.72537	0	19.202	32.417	0	0.62893
Locus_11374	14.507	21.74	27.255	2.4558	15.96	16.352
Locus_113741	18.134	12.927	13.008	13.752	28.45	33.333
Locus_1138	5.803	7.6385	8.672	7.3674	13.184	10.063
Locus_113809	1.4507	1.7627	11.15	2.4558	2.0817	1.2579
Locus_113816	196.58	162.17	140.61	126.23	156.13	223.27
Locus_113852	8.7045	36.43	9.2914	12.279	31.92	41.509
Locus_113854	216.16	171.57	96.011	82.515	253.28	255.97
Locus_11386	16.684	19.978	31.591	17.682	21.511	24.528
Locus_11387	18.134	13.514	9.2914	8.8409	13.878	6.2893
Locus_11388	121.14	151.6	118.31	105.6	171.4	190.57
Locus_113899	6.5284	3.5255	9.9108	10.314	15.96	16.981
Locus_113901	5.0776	5.8758	4.9554	7.3674	10.409	5.6604
Locus_113909	13.782	18.803	26.016	12.77	22.205	18.239
Locus_113928	99.376	60.521	42.121	31.434	114.5	129.56
Locus_11399	6.5284	8.8137	0	0	8.327	10.692
Locus_113990	0	0	29.113	16.208	0.69391	0
Locus_114	6.5284	6.4634	8.672	4.9116	15.266	11.321
Locus_1140	32.642	31.142	26.016	19.646	47.88	40.252
Locus_11400	13.782	32.904	33.449	40.275	20.124	19.497
Locus_114019	12.331	6.4634	8.672	8.8409	11.103	9.434
Locus_114020	52.952	37.017	42.74	44.695	47.186	62.893
Locus_11404	86.319	91.662	52.651	29.961	38.165	55.975
Locus_114048	272.74	300.84	157.33	129.17	274.79	318.24
Locus_114078	11.606	11.164	0	0	6.9391	12.579
Locus_114092	43.522	30.554	31.591	45.678	24.981	50.314
Locus_1141	161.76	119.87	126.98	109.53	144.33	132.7
Locus_114109	118.24	121.63	123.27	73.183	120.74	144.65
Locus_114136	0.72537	0	31.591	21.12	0	1.2579
Locus_11415	137.82	158.65	96.011	107.56	134.62	123.9
Locus_114152	6.5284	11.752	21.68	11.297	18.736	15.094
Locus_114154	4.3522	7.0509	2.4777	3.9293	8.327	11.321
Locus_114157	10.155	6.4634	17.963	7.8585	12.49	11.95
Locus_11417	15.958	19.39	35.927	28.978	21.511	26.415
Locus_114176	6.5284	5.2882	6.8137	3.9293	8.327	11.321
Locus_11418	7.9791	12.927	2.4777	2.947	2.7757	8.1761
Locus_1142	885.68	957.75	424.93	218.07	1465.5	1502.5
Locus_11420	0	1.7627	20.441	33.89	0.69391	0
Locus_114204	10.155	10.576	74.331	36.837	3.4696	1.8868
Locus_114224	83.418	95.188	148.66	62.377	285.2	528.3
Locus_114226	4.3522	3.5255	9.2914	8.3497	15.96	12.579
Locus_114240	36.269	35.255	17.963	27.014	30.532	31.447
Locus_114255	3.6269	21.74	10.53	18.173	4.8574	6.2893
Locus_114260	19.585	15.865	16.724	6.8762	17.348	22.642
Locus_11428	27.564	22.916	32.21	26.031	21.511	22.013
Locus_114287	103.73	105.76	84.861	56.974	108.94	97.484
Locus_114289	54.403	37.017	27.874	30.943	38.859	59.119
Locus_114299	19.585	15.865	10.53	16.699	15.96	13.836
Locus_1143	81.967	107.53	55.129	73.674	117.27	355.97
Locus_114300	0	0.58758	232.9	189.1	0.69391	0
Locus_114303	0	1.1752	20.441	7.8585	0.69391	0
Locus_114310	451.91	376.05	270.69	254.42	403.86	382.39
Locus_114314	14.507	9.4013	20.441	16.208	10.409	11.95
Locus_114340	7.9791	8.2261	13.008	3.9293	6.2452	12.579
Locus_114357	4.3522	2.9379	21.06	0.98232	4.8574	6.9182
Locus_114360	10.881	21.153	20.441	7.8585	21.511	25.786
Locus_114382	28.29	28.791	6.1943	0.98232	22.899	27.673
Locus_1144	6.5284	4.7006	16.724	19.646	15.266	8.805
Locus_11440	13.057	14.102	19.202	16.208	13.878	8.1761
Locus_114410	0	0	52.651	24.067	0	0
Locus_114416	25.388	12.927	6.8137	15.717	9.7148	23.27
Locus_114441	87.77	90.487	35.307	46.66	85.351	106.92
Locus_114449	220.51	247.37	259.54	162.57	247.03	293.08
Locus_11446	7.9791	4.1131	326.44	301.57	0.69391	0
Locus_114481	5.0776	4.7006	13.008	13.752	4.8574	5.0314
Locus_11449	49.325	48.181	45.218	49.607	61.758	86.164
Locus_114493	303.21	363.12	293.61	234.77	259.52	280.5
Locus_1145	336.57	404.25	200.07	173.38	323.36	355.97
Locus_114505	5.0776	9.4013	4.9554	3.9293	10.409	9.434
Locus_114525	74.713	68.747	28.494	36.837	88.821	113.21
Locus_114542	327.14	328.46	381.57	356.58	421.9	454.72
Locus_114562	0.72537	6.4634	37.785	29.961	5.5513	5.0314
Locus_114566	13.782	10.576	21.06	14.735	15.96	18.868
Locus_114570	0	0.58758	1.8583	0.49116	5.5513	16.981
Locus_114572	5.803	3.5255	3.7166	0	5.5513	11.321
Locus_114574	6.5284	8.2261	6.1943	5.4028	11.103	9.434
Locus_1146	808.79	679.24	740.21	783.89	871.56	940.25
Locus_114606	7.2537	2.9379	6.8137	2.947	11.103	15.723
Locus_11466	24.663	42.306	19.822	21.12	42.329	28.302
Locus_11469	67.46	57.583	5.5748	18.664	48.574	60.377
Locus_114698	13.782	8.2261	12.389	13.261	15.266	16.352
Locus_1147	457.71	397.2	397.67	300.59	423.29	465.41
Locus_114700	36.269	21.153	6.1943	9.332	36.084	47.799
Locus_114757	44.248	44.068	36.546	33.399	44.411	50.943
Locus_114770	158.86	173.92	201.31	137.03	215.81	198.74
Locus_114777	1033.7	873.73	478.2	525.54	1319.1	1882.4
Locus_1148	404.76	398.97	327.68	217.58	397.61	393.08
Locus_114825	24.663	25.853	17.963	6.8762	18.736	26.415
Locus_114838	21.036	14.689	25.396	13.752	13.878	19.497
Locus_114898	143.62	155.12	148.66	122.3	148.5	172.96
Locus_114900	28.29	17.04	22.919	29.47	28.45	28.302
Locus_114918	91.397	94.013	61.323	74.656	118.66	114.47
Locus_114925	33.367	40.543	0	0	78.412	76.101
Locus_114957	8.7045	7.6385	3.0971	2.947	11.103	10.692
Locus_114960	1511	1882.6	1087.7	666.99	2185.8	2670.4
Locus_114983	114.61	108.11	81.145	75.639	84.658	69.182
Locus_115	294.5	239.73	251.49	221.51	229.69	246.54
Locus_1150	11.606	10.576	12.389	8.3497	18.042	16.352
Locus_11501	66.009	58.758	54.509	78.585	72.861	102.52
Locus_115016	2.9015	18.215	0.61943	0	14.572	26.415
Locus_11502	67.46	48.769	53.271	63.36	99.23	101.89
Locus_115023	5.803	5.8758	5.5748	3.4381	9.0209	15.723
Locus_11504	125.49	99.301	134.42	117.88	101.31	112.58
Locus_11505	2.9015	3.5255	6.1943	4.4204	10.409	10.063
Locus_115053	29.015	8.2261	4.9554	0.98232	31.226	27.673
Locus_115059	14.507	10.576	19.202	7.8585	20.124	13.836
Locus_11506	4131	3590.7	4676.7	4530.9	8918.2	12357
Locus_115060	0	0	17.963	7.8585	0.69391	0
Locus_115061	5.0776	1.7627	8.672	17.682	1.3878	1.2579
Locus_115063	129.84	109.29	94.153	104.62	163.07	138.36
Locus_115068	13.057	2.9379	3.7166	0.98232	4.8574	1.8868
Locus_11507	46.424	39.955	54.509	50.589	68.004	64.78
Locus_115072	443.2	392.5	369.8	264.24	405.94	435.22
Locus_115093	12.331	9.9888	17.963	16.208	8.327	13.208
Locus_115097	528.07	434.81	428.02	343.81	572.48	644.03
Locus_115099	11.606	18.803	24.777	21.12	20.817	21.384
Locus_11510	272.74	325.52	277.5	225.44	245.65	209.43
Locus_115100	50.051	44.068	32.21	34.381	35.39	39.623
Locus_11511	8505	9719.1	9703.3	7522.6	10256	11164
Locus_115120	56.579	48.769	69.376	70.727	95.066	122.01
Locus_11513	13848	9733.2	11920	10408	11176	11950
Locus_11514	1108.4	1182.8	828.17	680.75	1224.1	1383.6
Locus_115140	81.242	47.594	137.51	111.49	63.84	85.535
Locus_11515	759.47	842	1185	951.38	939.56	977.36
Locus_115151	26.839	39.955	27.255	30.452	47.88	38.994
Locus_11516	9.4299	7.0509	7.4331	4.9116	11.797	11.95
Locus_11517	298.85	314.94	263.88	247.54	331.69	452.2
Locus_115171	104.45	72.86	100.35	78.585	126.99	144.65
Locus_11518	195.13	188.61	148.04	106.58	276.18	264.78
Locus_115180	17.409	15.277	14.247	15.717	21.511	25.786
Locus_11519	398.23	523.53	475.1	440.08	492.68	509.43
Locus_115193	66.009	58.758	42.74	27.014	68.004	71.069
Locus_115196	7.2537	9.9888	9.2914	7.8585	11.797	11.321
Locus_11520	13.057	6.4634	145.56	127.7	11.103	13.208
Locus_11521	2673.7	1924.9	1673.1	1483.3	2540.4	2684.3
Locus_11522	263.31	220.34	136.27	132.61	262.99	276.73
Locus_11523	229.94	220.93	268.21	248.53	174.17	205.66
Locus_115232	17.409	10.576	26.635	9.8232	7.6331	8.805
Locus_11524	1646.6	1467.8	905.6	946.46	1689.7	1864.2
Locus_115240	5.803	1.7627	16.724	13.752	4.1635	10.692
Locus_11525	153.05	171.57	192.02	156.19	175.56	235.22
Locus_11526	56.579	61.696	25.396	26.523	48.574	47.17
Locus_11527	2228.3	2431.4	3460.1	1512.3	2752.1	2935.8
Locus_11528	135.64	108.11	135.03	122.79	101.31	101.89
Locus_11529	385.9	309.65	378.47	295.68	437.86	557.23
Locus_1153	944.44	1127.6	526.51	618.86	1072.1	1259.7
Locus_11531	5.803	11.752	4.336	5.4028	7.6331	18.239
Locus_115316	0.72537	0.58758	19.202	23.084	1.3878	3.1447
Locus_11532	23.937	23.503	27.255	30.452	27.063	34.591
Locus_115320	26.113	61.108	54.509	35.363	62.452	57.862
Locus_115327	36.994	48.769	48.315	56.974	57.595	59.748
Locus_11534	213.99	213.29	163.53	173.87	219.28	235.22
Locus_115344	135.64	116.93	68.137	21.12	235.24	245.91
Locus_115365	7.9791	18.803	13.627	9.8232	13.184	22.013
Locus_11537	6.5284	8.2261	10.53	12.279	12.49	8.805
Locus_115372	12.331	8.8137	4.336	19.155	11.797	3.7736
Locus_11538	963.3	822.61	978.07	841.85	990.22	1232.1
Locus_115381	155.23	143.37	96.011	93.32	149.19	168.55
Locus_115386	713.04	842.59	336.97	303.54	911.8	1106.3
Locus_11539	60.931	67.572	55.129	42.24	83.964	84.906
Locus_115398	8.7045	7.6385	28.494	27.996	15.96	19.497
Locus_1154	1581.3	1883.8	1289.6	1211.2	2219.1	2386.8
Locus_11540	569.42	718.61	504.83	440.57	691.14	840.88
Locus_115408	4.3522	5.8758	5.5748	5.4028	10.409	9.434
Locus_11541	78.34	99.301	90.436	61.886	115.88	101.26
Locus_11542	179.17	183.32	142.47	111	214.42	284.28
Locus_115423	25.388	42.306	36.546	17.682	49.268	39.623
Locus_115429	7.9791	15.277	14.247	4.9116	8.327	15.723
Locus_11543	657.19	804.4	585.98	389.98	639.1	580.5
Locus_115456	10.881	8.8137	13.008	9.332	5.5513	6.9182
Locus_11546	184.97	199.19	243.43	170.43	233.85	297.48
Locus_11548	44.248	23.503	35.927	32.417	34.696	30.818
Locus_115481	39.17	67.572	76.189	73.183	81.882	76.101
Locus_115484	442.48	373.7	328.91	299.61	511.41	522.01
Locus_115489	20.31	13.514	37.785	38.802	28.45	23.899
Locus_115494	52.227	37.017	17.963	28.487	52.737	52.201
Locus_115496	46.424	40.543	28.494	34.381	44.411	34.591
Locus_1155	454.81	517.66	380.95	329.57	485.74	537.11
Locus_11551	63.108	49.944	51.412	63.36	58.289	79.874
Locus_115514	1578.4	1255.1	1273.5	1193	1572.4	1877.4
Locus_115515	14.507	17.04	8.0525	8.3497	12.49	27.673
Locus_11552	293.78	280.86	239.72	196.46	335.16	331.45
Locus_11553	93.573	144.54	103.44	55.992	131.15	83.648
Locus_115536	9.4299	0	3.7166	0.98232	13.184	32.075
Locus_115537	12.331	10.576	12.389	8.3497	11.797	7.5472
Locus_115539	41.346	45.831	53.89	29.47	43.023	47.799
Locus_115547	140.72	131.03	0.61943	4.4204	131.84	132.08
Locus_11555	822.57	890.77	1037.5	919.45	813.27	889.94
Locus_115551	5.803	3.5255	1.2389	0.49116	5.5513	13.836
Locus_11556	582.47	687.47	551.29	447.45	753.59	851.57
Locus_11557	121.14	122.8	111.5	108.55	128.37	120.75
Locus_115573	210.36	341.38	174.06	77.112	591.91	742.14
Locus_11558	313.36	340.21	234.76	210.71	291.44	303.77
Locus_11559	50.776	40.543	28.494	22.593	43.717	58.491
Locus_115595	34.093	25.266	29.113	28.978	30.532	37.736
Locus_1156	120.41	112.82	97.25	87.917	122.82	144.03
Locus_11560	226.32	279.1	190.78	180.26	335.16	344.03
Locus_115610	16.684	14.102	14.247	12.279	17.348	21.384
Locus_11562	39.896	29.379	13.627	14.244	27.757	37.107
Locus_11563	107.36	110.46	92.294	62.868	117.97	90.566
Locus_11564	1495	1732.8	1622.3	1505.4	1463.5	1415.7
Locus_11565	719.57	678.65	527.13	447.45	798	958.49
Locus_115659	28.29	24.091	25.396	15.226	24.981	25.786
Locus_11566	348.18	465.95	178.39	177.31	399.69	356.6
Locus_115662	45.699	93.425	4.9554	13.261	99.23	61.006
Locus_11567	530.25	616.37	634.29	460.22	618.97	627.04
Locus_115676	31.916	23.503	47.076	52.063	36.084	32.704
Locus_11569	686.2	794.41	609.51	694.5	626.6	683.65
Locus_115694	123.31	128.68	27.874	23.576	77.718	55.975
Locus_115697	21.036	14.102	0	0	22.899	27.044
Locus_1157	108.08	78.736	72.473	75.639	115.88	140.25
Locus_11570	563.62	433.05	465.19	377.21	555.13	650.94
Locus_115708	2.9015	3.5255	11.15	5.4028	1.3878	2.5157
Locus_11572	533.15	578.18	660.93	410.61	537.09	386.16
Locus_11574	348.9	416.59	913.65	1863	769.55	940.25
Locus_11576	42.072	41.131	19.822	17.682	51.35	38.994
Locus_115768	0	0.58758	19.822	9.332	0	0
Locus_11578	2937	3985	2618.9	1980.4	3877.6	5512.6
Locus_11579	187.87	151.01	139.37	184.18	201.24	218.87
Locus_115795	30.466	21.74	20.441	25.049	32.614	44.025
Locus_11580	123.31	167.46	171.58	107.07	337.94	286.79
Locus_11581	596.98	527.06	511.65	377.7	563.46	528.3
Locus_11582	208.18	252.66	413.16	296.17	209.56	201.26
Locus_115827	1.4507	4.7006	451.56	229.37	3.4696	7.5472
Locus_11584	1486.3	1357.3	1377.6	989.69	1414.2	1398.1
Locus_115849	13.057	5.8758	1.8583	1.4735	9.7148	14.465
Locus_11586	59.481	76.385	44.599	28.487	63.84	63.522
Locus_115861	13.782	7.6385	8.672	3.9293	35.39	35.22
Locus_11587	14.507	8.8137	9.9108	12.279	13.878	22.013
Locus_115876	6.5284	4.7006	6.8137	8.3497	4.1635	11.321
Locus_1159	179.17	244.43	301.04	249.51	779.96	694.97
Locus_11590	145.8	160.41	123.89	115.91	186.66	169.81
Locus_115906	16.684	11.752	5.5748	4.9116	12.49	15.723
Locus_11592	114.61	193.31	164.15	106.09	213.03	185.53
Locus_115934	67.46	69.922	17.963	14.244	72.861	82.39
Locus_115938	10.155	4.1131	6.1943	9.8232	9.7148	10.692
Locus_11594	9.4299	8.8137	11.769	7.8585	12.49	18.239
Locus_115967	38.445	39.368	27.255	16.699	35.39	43.396
Locus_11597	322.07	313.77	299.8	321.22	421.9	437.74
Locus_11598	53.678	33.492	39.024	33.399	36.777	46.541
Locus_115981	4.3522	7.6385	1.8583	3.4381	11.797	8.1761
Locus_11599	42.797	34.08	26.016	42.24	38.859	49.686
Locus_11601	329.32	339.03	270.69	193.03	503.09	434.59
Locus_116012	83.418	81.673	0.61943	0	113.11	83.648
Locus_11602	466.42	512.37	579.78	492.14	561.38	500.63
Locus_116025	7.2537	5.2882	4.336	1.4735	8.327	10.063
Locus_11603	1878.7	2242.2	1670	1436.1	2219.8	2672.3
Locus_116043	68.185	71.097	48.935	29.961	79.106	76.101
Locus_11605	150.15	118.1	271.31	345.78	163.76	167.92
Locus_11607	411.29	264.41	90.436	83.988	376.8	583.02
Locus_1161	526.62	611.67	740.83	656.19	786.2	703.77
Locus_116115	16.684	12.339	6.1943	4.9116	13.878	28.931
Locus_11612	228.49	185.09	366.08	248.04	228.3	315.09
Locus_116121	96.475	95.188	273.79	154.22	231.07	273.58
Locus_11613	242.27	315.53	555	360.02	288.67	350.31
Locus_116163	29.015	9.9888	90.436	72.692	26.369	15.723
Locus_116174	4.3522	2.9379	10.53	15.717	13.878	1.2579
Locus_11618	69.636	98.126	76.809	40.275	74.943	133.96
Locus_11619	332.95	291.44	342.54	173.87	323.36	327.04
Locus_1162	15.233	11.752	13.008	12.77	19.43	11.321
Locus_11620	1323.8	1560	1062.9	912.08	1528.7	2001.3
Locus_11621	32.642	48.181	48.315	38.31	80.494	89.937
Locus_116217	48.6	27.616	36.546	27.996	32.614	33.962
Locus_11626	123.31	138.08	69.376	58.448	141.56	154.09
Locus_11629	372.84	364.89	293.61	286.84	417.04	462.89
Locus_116293	89.221	101.65	111.5	81.041	92.985	94.969
Locus_1163	207.46	153.36	411.92	258.35	178.34	157.23
Locus_11630	322.07	407.78	296.7	174.36	393.45	430.82
Locus_11631	11.606	23.503	18.583	6.3851	8.327	15.094
Locus_116318	118.24	118.69	144.33	65.324	105.47	121.38
Locus_116323	42.797	25.853	14.866	13.752	41.635	40.881
Locus_11633	229.94	143.37	18.583	36.346	168.62	328.93
Locus_11634	1857	2141.1	185.83	206.29	1070.7	773.58
Locus_116340	2.1761	2.9379	61.943	53.045	4.1635	3.7736
Locus_116341	26.113	11.164	14.866	10.314	23.593	20.126
Locus_11635	87.77	131.03	86.72	145.38	194.3	346.54
Locus_11636	25.388	14.689	18.583	21.12	17.348	18.868
Locus_11639	67.46	75.21	120.79	97.741	280.34	431.45
Locus_1164	1714.8	2102.9	1757.3	1378.2	2042.9	1681.8
Locus_11641	49.325	35.255	16.724	11.788	46.492	47.17
Locus_11643	778.33	592.87	970.02	629.67	570.4	300.63
Locus_116436	5.0776	7.6385	3.7166	1.4735	9.0209	10.063
Locus_116459	18.134	9.4013	12.389	11.297	7.6331	16.352
Locus_11648	327.14	269.11	222.99	201.38	349.04	505.03
Locus_1165	7.2537	10.576	567.39	435.17	4.1635	5.6604
Locus_116503	7.9791	8.2261	5.5748	1.9646	6.2452	11.321
Locus_116522	0	0.58758	17.344	19.155	0.69391	0.62893
Locus_11653	367.04	406.02	355.55	320.73	478.11	494.34
Locus_116548	35.543	41.718	11.15	5.4028	48.574	50.943
Locus_11655	8.7045	6.4634	3.0971	3.4381	9.7148	11.321
Locus_116553	15.958	8.2261	11.15	15.717	15.266	18.868
Locus_11656	246.63	225.63	107.78	127.21	212.34	304.4
Locus_116563	26.113	19.39	10.53	24.558	13.878	11.95
Locus_11657	189.32	173.34	152.38	130.65	201.93	172.96
Locus_116577	16.684	16.452	33.449	33.89	11.797	17.61
Locus_11659	26.839	11.752	1.8583	0.98232	20.124	19.497
Locus_1166	595.53	831.42	777.38	614.44	1138.7	923.27
Locus_11660	163.21	176.27	133.18	132.12	147.11	201.89
Locus_11661	92.122	87.549	46.457	45.678	108.94	108.81
Locus_11662	72.537	55.82	22.299	16.699	58.289	53.459
Locus_11663	884.96	911.33	738.97	479.37	1034.6	1237.7
Locus_116631	34.093	22.328	19.202	25.049	33.308	38.994
Locus_116659	15.958	5.2882	4.336	5.4028	5.5513	10.063
Locus_11666	158.86	129.85	83.003	97.741	222.05	222.64
Locus_116666	29.74	19.39	23.538	16.699	35.39	40.252
Locus_11668	451.91	448.32	490.58	468.07	507.95	629.56
Locus_11669	176.27	258.53	71.234	69.745	262.99	238.99
Locus_1167	1751.1	1985.4	1662.5	1562.9	2354.5	2555.3
Locus_11670	7.9791	5.2882	107.16	64.342	9.7148	15.094
Locus_11671	8.7045	11.752	6.1943	3.4381	10.409	9.434
Locus_116743	18.86	19.978	7.4331	16.699	21.511	28.302
Locus_116759	60.206	28.791	33.449	20.629	36.084	70.44
Locus_11676	53.678	51.119	37.166	40.766	45.104	39.623
Locus_11677	241.55	316.12	137.51	155.7	337.94	333.33
Locus_11678	512.11	460.66	372.27	318.27	537.09	662.89
Locus_1168	33.367	45.244	9.9108	8.8409	25.675	33.962
Locus_11683	34.093	34.08	35.927	33.399	43.717	39.623
Locus_11684	291.6	299.08	166.63	192.53	272.71	438.99
Locus_116848	3.6269	6.4634	0.61943	1.9646	6.2452	10.063
Locus_11685	6297	4126.6	4684.1	6032.9	5861.5	6313.8
Locus_11686	59.481	37.605	84.861	56.974	61.064	72.327
Locus_11687	30.466	32.317	39.643	26.031	25.675	38.365
Locus_116878	0.72537	1.1752	462.09	306.97	0	1.8868
Locus_11688	22093	17275	23787	25519	26696	34926
Locus_11689	23.937	48.181	38.404	34.872	77.718	70.44
Locus_116893	34.818	46.419	48.935	40.766	97.148	67.925
Locus_1169	1165.7	1597.6	382.19	332.02	1413.5	2620.1
Locus_11690	116.06	91.662	34.068	32.908	111.03	93.711
Locus_116904	46.424	61.696	42.74	31.925	68.004	51.572
Locus_11692	1.4507	0	23.538	14.735	0	0
Locus_116920	139.27	98.713	27.255	39.293	87.433	125.79
Locus_116926	57.305	28.791	60.084	72.692	29.838	23.899
Locus_11693	26.839	31.142	19.202	19.155	29.144	55.975
Locus_116964	76.89	39.955	245.29	100.69	95.76	64.78
Locus_116966	19.585	9.9888	1012.1	1321.2	27.757	28.302
Locus_11697	2449.6	2375.6	2597.9	1810.9	2832.6	3100
Locus_116973	176.27	152.18	151.14	196.46	179.03	202.52
Locus_11699	55.854	69.922	77.428	49.607	69.391	83.648
Locus_117	590.45	299.67	709.24	1241.2	448.27	433.33
Locus_1170	985.78	934.84	758.8	659.14	1070.7	1093.7
Locus_117007	6.5284	14.689	10.53	3.4381	12.49	11.321
Locus_11701	422.17	629.3	689.42	615.42	394.84	506.92
Locus_11702	1516	1088.2	633.67	616.4	1353.1	1749.7
Locus_11703	3411.4	3448.5	2918.1	2518.7	3460.6	3788.7
Locus_11704	34.818	57.583	118.31	85.462	82.576	80.503
Locus_11705	224.14	247.37	247.15	193.52	256.05	313.21
Locus_117054	6.5284	17.04	33.449	45.187	24.981	27.044
Locus_11706	71.812	46.419	21.06	30.943	56.207	81.761
Locus_11707	75.439	49.944	107.16	136.05	58.983	55.975
Locus_11708	1225.2	1302.7	615.09	630.16	1627.9	2305.7
Locus_117089	5.803	2.3503	6.1943	13.261	7.6331	15.094
Locus_11709	224.87	120.45	368.56	612.48	410.8	340.25
Locus_117095	6.5284	3.5255	4.336	3.9293	4.8574	10.063
Locus_1171	161.76	114.58	203.17	180.26	151.97	137.11
Locus_117106	184.97	258.53	302.28	234.28	423.98	476.73
Locus_11711	7384.3	7226	6188.7	5077.1	7797.5	8926.4
Locus_117115	0	0	68.756	64.342	0.69391	0.62893
Locus_11712	58.03	79.911	211.22	181.73	113.11	94.969
Locus_11714	42.072	37.605	50.793	42.24	62.452	67.925
Locus_11715	270.56	334.92	203.17	182.22	360.14	412.58
Locus_11716	771.07	836.12	348.12	299.12	1103.3	1346.5
Locus_11717	56.579	118.1	102.21	92.829	115.88	130.82
Locus_117174	9.4299	5.2882	14.866	6.8762	10.409	3.7736
Locus_11718	1496.4	1383.2	1184.3	1169	1344.1	1456.6
Locus_1172	261.86	265.59	242.81	301.57	292.83	340.88
Locus_11721	359.79	272.05	257.68	198.92	283.12	313.21
Locus_11722	39.17	36.43	35.307	37.328	45.798	47.17
Locus_11723	10884	10242	6048.7	6484.8	11670	13940
Locus_11724	169.74	213.29	159.81	148.82	160.99	165.41
Locus_117247	3.6269	3.5255	3.7166	3.9293	6.9391	26.415
Locus_11725	512.11	507.08	454.04	487.23	569.01	566.67
Locus_117250	282.17	213.29	194.5	166.99	251.2	304.4
Locus_117256	43.522	34.667	28.494	17.191	45.104	55.975
Locus_11726	42.797	41.131	39.643	28.487	45.798	38.994
Locus_117260	2.9015	12.927	3.0971	4.9116	13.878	9.434
Locus_117263	7.2537	10.576	2.4777	2.4558	10.409	9.434
Locus_11727	317.71	433.05	248.39	183.2	350.43	305.03
Locus_117278	44.248	31.142	23.538	25.54	30.532	49.057
Locus_11729	40.621	60.521	52.032	41.749	49.962	74.843
Locus_117294	797.19	795.58	770.56	721.02	983.28	1043.4
Locus_117295	34.093	27.616	22.299	11.297	19.43	34.591
Locus_1173	504.13	520.01	444.13	313.36	511.41	603.14
Locus_11730	2591	2417.3	2109.8	2496.1	3201	3425.2
Locus_11731	0	0	18.583	15.226	0	0.62893
Locus_117318	13.057	13.514	10.53	7.8585	22.899	23.27
Locus_117319	13.782	14.689	20.441	14.244	16.654	21.384
Locus_11732	824.75	727.42	579.16	621.32	837.55	1067.3
Locus_11733	1196.1	1875.6	1249.4	511.79	1942.3	1560.4
Locus_117336	238.65	305.54	90.436	71.218	310.87	447.8
Locus_117342	5.0776	2.3503	5.5748	3.4381	3.4696	12.579
Locus_11735	485.27	451.26	292.99	273.58	775.8	810.69
Locus_11736	573.05	591.69	515.98	340.86	582.89	566.67
Locus_11737	1310.8	1290.9	957.01	763.75	1136.6	1386.2
Locus_11738	772.52	928.37	795.96	756.88	880.58	1081.1
Locus_1174	1507.3	957.17	769.33	590.37	2804.8	3662.9
Locus_11740	1142.5	1161.6	1030.7	731.34	1273.3	1254.1
Locus_11741	118.24	135.73	131.32	120.33	178.34	171.7
Locus_11742	215.44	227.39	213.08	224.95	206.79	226.42
Locus_11743	1040.2	1128.2	910.56	843.81	1224.8	1337.1
Locus_117441	111.71	52.882	4.9554	4.4204	75.637	108.81
Locus_117447	9.4299	8.8137	10.53	10.314	9.0209	10.692
Locus_11745	300.3	406.6	361.74	288.31	374.71	401.89
Locus_117458	32.642	28.791	17.963	10.314	58.289	66.667
Locus_11746	196.58	138.67	162.29	53.045	120.05	155.35
Locus_11747	295.23	280.86	293.61	306.48	360.84	395.6
Locus_11748	14.507	17.04	5.5748	7.8585	11.103	11.321
Locus_117484	13.782	11.164	6.8137	3.9293	10.409	11.321
Locus_117489	10.155	5.8758	2.4777	2.947	2.7757	5.6604
Locus_11749	66.734	33.492	49.554	55.501	48.574	57.862
Locus_1175	31.191	24.678	26.016	12.77	19.43	18.868
Locus_11750	72.537	52.294	72.473	69.745	82.576	84.277
Locus_11751	349.63	286.15	310.95	300.59	396.92	381.13
Locus_117519	95.749	71.097	11.769	10.806	91.597	115.09
Locus_117529	9.4299	13.514	14.866	6.3851	9.0209	11.95
Locus_11754	305.38	363.71	240.34	187.62	285.89	360.38
Locus_117540	13.782	37.017	11.769	8.8409	26.369	25.786
Locus_117543	72.537	69.334	43.979	48.134	65.922	90.566
Locus_11755	144.35	149.24	207.51	188.11	132.54	166.67
Locus_117554	12.331	14.689	9.2914	5.4028	9.0209	10.692
Locus_117555	66.009	95.188	115.83	74.656	68.698	89.308
Locus_117559	163.93	133.38	71.853	49.116	154.74	242.14
Locus_117563	34.818	29.379	22.299	14.735	36.084	54.717
Locus_117565	4.3522	7.0509	1.8583	6.3851	4.1635	11.321
Locus_11758	2433.6	2128.2	1601.8	1739.2	2731.2	3529.6
Locus_117585	7.9791	15.277	6.1943	4.4204	4.1635	6.2893
Locus_117587	143.62	141.02	120.17	104.62	170.01	242.14
Locus_11759	1017	1041.2	1435.2	708.74	1321.9	1288.1
Locus_117596	58.03	77.56	45.218	34.381	45.798	52.201
Locus_1176	396.05	354.31	297.94	275.05	409.41	357.23
Locus_11760	48.6	57.583	22.299	17.191	72.167	81.761
Locus_11761	26.839	37.605	21.06	15.226	27.063	21.384
Locus_117612	21.036	13.514	13.627	6.8762	10.409	9.434
Locus_11763	90.672	94.6	74.95	91.847	113.11	121.38
Locus_117636	10.155	12.339	4.336	5.4028	13.184	8.805
Locus_117638	19.585	20.565	5.5748	5.8939	25.675	40.252
Locus_11765	226.32	261.47	192.64	117.88	172.09	153.46
Locus_11766	73.988	97.538	82.384	73.674	185.97	131.45
Locus_117662	48.6	41.718	16.105	14.735	38.859	30.818
Locus_11767	249.53	229.74	274.41	272.1	215.11	250.94
Locus_117673	36.994	25.853	26.016	36.837	26.369	27.673
Locus_11769	501.23	434.81	511.03	334.97	436.47	424.53
Locus_117697	1.4507	1.1752	11.15	13.752	2.7757	0.62893
Locus_117698	12.331	11.164	4.336	14.244	5.5513	5.6604
Locus_1177	953.14	1040.6	916.75	768.17	1253.2	1639.6
Locus_11770	256.06	294.96	69.376	81.041	335.16	388.05
Locus_117702	12.331	7.6385	1.8583	0	5.5513	8.1761
Locus_117703	39.896	19.39	48.315	37.819	42.329	32.075
Locus_11771	519.37	433.05	412.54	343.81	539.17	572.33
Locus_11772	82.693	64.634	65.04	62.377	83.964	70.44
Locus_117729	10.155	8.2261	16.105	9.332	10.409	16.352
Locus_11773	182.07	171.57	108.4	144.89	179.72	221.38
Locus_117731	30.466	32.904	29.113	25.049	51.35	60.377
Locus_117735	57.305	52.294	27.255	24.558	72.167	89.937
Locus_11774	242.27	221.52	92.294	141.94	105.47	122.64
Locus_11775	1703.2	1532.4	1246.9	1432.2	1521.8	1724.5
Locus_11776	173.36	123.39	97.869	54.519	96.454	49.057
Locus_117768	2.1761	3.5255	62.562	58.939	2.7757	5.6604
Locus_11777	668.07	727.42	728.44	488.21	836.86	793.08
Locus_11779	82.693	64.634	89.817	76.621	87.433	94.34
Locus_117790	25.388	31.729	11.15	17.682	45.104	64.151
Locus_117794	7.9791	7.6385	16.724	5.4028	4.1635	5.6604
Locus_117799	0.72537	9.4013	8.0525	12.77	13.878	17.61
Locus_11780	126.94	97.538	125.12	129.17	104.78	110.06
Locus_117805	114.61	107.53	52.032	38.802	122.82	171.7
Locus_11781	32.642	37.017	45.218	43.222	45.104	57.862
Locus_11782	623.82	605.21	346.26	322.69	712.65	805.66
Locus_117825	10.881	2.9379	1.8583	3.4381	1.3878	1.2579
Locus_11784	6.5284	11.752	13.627	4.9116	3.4696	3.7736
Locus_11785	33.367	23.503	32.83	27.505	18.736	23.27
Locus_11786	8.7045	2.9379	6.8137	10.806	6.2452	3.7736
Locus_11788	153.05	139.84	156.1	193.03	246.34	369.18
Locus_117894	23.937	22.328	28.494	20.138	36.777	45.283
Locus_1179	667.34	877.84	787.29	537.33	814.66	755.97
Locus_11790	916.15	875.49	1541.1	1772.6	998.54	1161.6
Locus_11792	68.185	104	78.048	84.971	99.924	74.214
Locus_117928	0	0.58758	128.22	139	0	1.2579
Locus_11793	438.13	390.74	426.16	357.07	443.41	397.48
Locus_117938	52.227	57.583	0.61943	0	36.777	13.208
Locus_117947	10.881	10.576	11.769	4.4204	11.797	20.126
Locus_11795	138.55	152.18	169.1	173.38	130.46	127.04
Locus_117950	29.74	39.368	27.255	26.523	40.941	73.585
Locus_117980	22.487	15.865	18.583	17.682	28.45	28.931
Locus_11799	731.18	720.96	526.51	529.47	853.51	1048.4
Locus_118	1450	1384.3	1315	1068.3	1869.4	1853.5
Locus_11800	5.803	13.514	8.672	9.332	7.6331	10.063
Locus_11801	400.41	388.39	345.02	310.9	421.21	470.44
Locus_118019	20.31	15.865	66.278	33.89	12.49	11.321
Locus_11802	867.55	847.88	781.1	506.88	726.53	666.04
Locus_11805	169.74	143.37	160.43	172.4	175.56	147.8
Locus_118055	2.1761	2.3503	4.9554	3.4381	10.409	5.0314
Locus_118060	84.869	101.06	107.78	58.448	83.964	75.472
Locus_11807	7.2537	11.752	11.769	10.314	9.0209	5.0314
Locus_118073	9.4299	14.102	0.61943	0.49116	10.409	7.5472
Locus_11808	44.973	148.07	81.764	72.692	475.33	637.11
Locus_11809	100.83	68.747	105.92	63.851	78.412	79.245
Locus_118098	3.6269	1.7627	21.68	12.77	4.8574	1.8868
Locus_1181	409.84	481.23	379.09	314.83	372.63	445.28
Locus_11810	103	151.01	133.18	111.98	115.88	128.3
Locus_118121	6.5284	8.8137	68.756	55.01	4.8574	4.4025
Locus_11814	1590.7	1297.4	1264.2	1429.3	1583.5	1964.2
Locus_11815	918.32	852.58	612.61	671.41	1042.3	1058.5
Locus_11816	26.839	21.74	29.113	21.12	25.675	32.075
Locus_11817	42.072	51.119	63.181	51.572	68.698	33.333
Locus_118176	0	0.58758	59.465	53.045	0	0.62893
Locus_118188	7.9791	7.0509	4.336	5.8939	9.0209	11.321
Locus_11819	65.284	75.798	51.412	53.536	65.922	48.428
Locus_1182	847.96	898.41	690.04	974.95	1018	1282.4
Locus_11821	183.52	217.99	73.712	67.289	213.03	187.42
Locus_11822	116.06	128.68	118.93	78.585	86.739	72.327
Locus_118234	2197.9	2457.3	1582	1930.3	2419.7	2865.4
Locus_118250	20.31	21.74	1.8583	0.98232	16.654	18.868
Locus_11826	8.7045	2.3503	1.8583	1.4735	7.6331	11.95
Locus_11827	105.18	91.075	87.339	72.2	122.82	157.86
Locus_11828	640.5	785.59	628.1	436.64	859.76	954.09
Locus_1183	489.63	512.37	545.09	351.67	337.94	242.77
Locus_11831	126.22	105.76	62.562	53.045	148.5	150.94
Locus_11833	776.88	656.33	592.17	545.68	771.63	876.1
Locus_118339	17.409	8.8137	7.4331	7.3674	34.002	55.975
Locus_11834	577.4	484.16	317.15	325.64	608.56	576.73
Locus_118356	0	0	139.37	154.72	0	0.62893
Locus_118359	2.1761	0.58758	51.412	41.749	6.2452	1.8868
Locus_11836	1193.2	1138.1	657.21	708.25	1438.5	2139
Locus_118368	169.74	193.9	94.153	95.285	221.36	323.27
Locus_11837	50.051	58.758	28.494	20.629	70.085	119.5
Locus_118370	6.5284	6.4634	6.1943	7.8585	6.9391	10.063
Locus_11838	10.155	11.752	13.008	7.3674	20.817	20.755
Locus_118384	104.45	66.984	125.12	100.2	72.167	33.962
Locus_11839	20.31	11.164	56.368	24.067	23.593	31.447
Locus_118394	9.4299	9.4013	4.9554	5.8939	5.5513	10.692
Locus_118399	77.615	56.995	35.927	46.66	55.513	77.987
Locus_1184	694.91	764.44	506.69	388.02	821.59	1050.9
Locus_11840	138.55	151.01	111.5	118.37	179.72	226.42
Locus_11842	501.96	481.23	483.77	256.39	627.99	757.23
Locus_11843	187.87	213.29	188.92	160.61	187.36	213.84
Locus_11844	84.869	86.374	109.02	72.2	101.31	77.358
Locus_118440	2.9015	6.4634	6.8137	8.3497	22.899	16.352
Locus_11845	853.04	963.63	495.54	397.84	1138	1051.6
Locus_118451	1.4507	2.3503	6.1943	12.279	6.2452	14.465
Locus_118456	47.149	29.967	59.465	20.138	29.838	37.107
Locus_118466	10.155	10.576	6.8137	5.8939	15.96	25.157
Locus_118469	66.009	48.181	21.06	12.77	45.798	65.409
Locus_11847	13.057	19.978	15.486	9.332	15.96	16.981
Locus_118471	15.958	8.8137	21.68	10.314	13.184	21.384
Locus_11848	12.331	9.9888	10.53	15.717	12.49	15.723
Locus_118480	28.29	31.142	4.9554	2.4558	25.675	35.22
Locus_118491	13.782	19.39	21.06	25.54	20.124	37.736
Locus_1185	838.53	879.02	830.65	637.52	974.26	1103.8
Locus_11851	10.155	7.6385	6.8137	3.4381	11.797	12.579
Locus_11852	230.67	159.82	127.6	148.82	206.79	205.66
Locus_11853	73.988	94.013	1.2389	0	152.66	118.24
Locus_11854	283.62	269.7	278.12	190.08	237.32	231.45
Locus_118542	26.113	33.492	47.696	40.275	36.777	33.333
Locus_11855	92.122	130.44	149.9	102.16	111.03	127.67
Locus_118552	0	1.1752	11.769	12.279	0.69391	3.1447
Locus_118553	31.916	28.791	14.247	12.77	30.532	30.818
Locus_11856	2.9015	0.58758	27.874	25.049	0	0
Locus_1186	485.27	565.25	405.1	295.19	609.26	550.94
Locus_11860	112.43	165.11	48.315	46.66	147.8	122.01
Locus_118608	25.388	64.634	24.158	15.717	57.595	54.088
Locus_118613	30.466	34.08	48.315	43.222	31.92	17.61
Locus_118621	5.803	6.4634	2.4777	8.8409	13.184	11.95
Locus_118636	31.191	12.927	3.0971	2.947	9.7148	24.528
Locus_11864	96.475	97.538	75.57	85.462	132.54	123.9
Locus_11867	377.92	545.86	308.47	199.41	882.66	1106.3
Locus_118672	13.782	11.164	11.769	11.788	12.49	9.434
Locus_11869	776.88	797.34	656.59	630.16	918.74	983.02
Locus_118695	78.34	79.323	64.42	39.293	70.085	80.503
Locus_1187	351.81	497.68	582.88	343.81	483.66	615.09
Locus_11870	81.242	101.06	172.2	75.147	81.188	111.32
Locus_11872	63.833	38.78	72.473	59.921	48.574	58.491
Locus_118731	31.191	9.4013	73.712	80.059	17.348	12.579
Locus_11874	550.56	622.83	542	397.35	524.6	628.3
Locus_11875	140	124.57	162.91	135.56	138.09	167.3
Locus_11877	43.522	44.068	34.688	17.191	50.656	40.252
Locus_118776	31.191	41.131	56.368	18.664	37.471	43.396
Locus_118777	39.17	34.08	20.441	26.523	40.941	47.799
Locus_11878	15.233	20.565	8.672	11.788	9.7148	10.692
Locus_118780	71.812	52.294	49.554	44.204	50.656	55.975
Locus_11879	260.41	324.93	166.01	146.86	317.81	333.33
Locus_118790	51.502	38.193	6.1943	3.9293	38.859	53.459
Locus_1188	3355.6	2791.6	2768.2	2247.5	3082.4	3518.2
Locus_11880	24.663	25.266	32.21	27.014	27.063	33.962
Locus_11881	116.79	122.22	104.06	136.05	148.5	166.04
Locus_118813	47.149	58.17	35.927	37.328	44.411	31.447
Locus_11882	561.44	350.2	60.704	18.664	802.17	1342.1
Locus_118820	7.9791	7.6385	0.61943	0.98232	9.0209	20.755
Locus_118827	3.6269	3.5255	65.659	63.851	6.2452	12.579
Locus_11883	14.507	12.927	23.538	26.031	20.817	17.61
Locus_118839	34.093	46.419	40.263	33.89	52.737	35.22
Locus_118841	16.684	9.9888	17.963	13.752	11.797	15.723
Locus_118849	48.6	33.492	47.076	41.257	45.104	47.17
Locus_11886	4.3522	5.2882	4.336	12.77	4.8574	10.063
Locus_11887	46.424	49.357	39.643	25.54	67.31	85.535
Locus_118893	2.9015	2.3503	12.389	10.806	6.2452	1.8868
Locus_1189	239.37	233.27	236	168.47	348.35	415.72
Locus_118900	13.782	12.339	21.06	11.297	13.878	15.094
Locus_118905	31.916	20.565	16.724	10.806	39.553	35.22
Locus_118910	20.31	15.865	10.53	17.682	9.0209	23.27
Locus_118924	23.937	20.565	4.9554	6.3851	31.92	58.491
Locus_11893	122.59	146.89	154.86	122.79	167.23	174.84
Locus_11896	142.17	151.01	124.5	125.74	151.97	147.8
Locus_11898	7.9791	9.4013	2.4777	4.9116	7.6331	11.321
Locus_11899	9.4299	15.865	6.1943	3.9293	13.184	13.208
Locus_119	552.73	468.89	438.55	382.61	510.03	471.07
Locus_1190	603.51	604.03	654.11	458.25	668.93	771.07
Locus_11900	68.185	86.374	76.189	55.992	76.331	72.327
Locus_119007	7.2537	11.752	6.8137	3.4381	10.409	9.434
Locus_11901	15.233	15.277	0.61943	1.4735	17.348	9.434
Locus_119023	18.134	19.978	19.822	10.314	24.981	30.189
Locus_119040	451.18	641.05	52.032	29.961	1006.2	1941.5
Locus_119058	5.0776	2.3503	5.5748	16.699	4.1635	3.7736
Locus_11907	224.14	265.59	348.12	289.78	344.88	301.26
Locus_1191	2390.1	2282.2	3434.7	4246.6	2929	3218.9
Locus_11911	635.43	751.51	693.76	442.04	746.65	820.13
Locus_119122	13.057	6.4634	4.9554	13.752	10.409	13.208
Locus_119165	46.424	25.853	6.8137	2.4558	29.838	45.912
Locus_119172	24.663	7.6385	22.919	16.208	20.124	28.302
Locus_11918	2.1761	6.4634	27.874	30.452	13.184	9.434
Locus_119189	10.155	5.8758	0.61943	3.9293	11.103	10.692
Locus_11919	19.585	16.452	0	0	13.184	9.434
Locus_119195	2.1761	1.7627	10.53	16.208	2.0817	2.5157
Locus_1192	107.36	113.4	97.869	73.674	102.7	130.19
Locus_11920	114.61	102.83	86.72	54.519	92.291	108.81
Locus_11921	1822.9	2127.6	1898.5	1225.9	2383.6	2438.4
Locus_119218	21.761	15.865	27.255	16.208	20.817	15.094
Locus_11922	414.91	592.28	450.32	305.5	473.25	440.25
Locus_11923	132.02	148.07	188.31	128.19	179.03	146.54
Locus_119240	1.4507	2.3503	74.331	45.678	0.69391	3.1447
Locus_119253	96.475	68.747	34.688	26.031	100.62	112.58
Locus_11927	36.269	55.232	26.635	16.699	82.576	74.214
Locus_119272	11.606	6.4634	0.61943	0.98232	8.327	16.981
Locus_11932	57.305	15.865	13.627	16.699	34.696	62.264
Locus_119330	12.331	12.339	1.8583	3.4381	4.1635	3.1447
Locus_11937	234.3	232.68	190.16	122.79	269.93	273.58
Locus_11938	7393.7	7087.4	5268.2	5120.3	8260.4	9857.2
Locus_119387	0.72537	4.7006	19.822	29.961	3.4696	2.5157
Locus_119389	60.206	42.306	47.696	31.434	48.574	80.503
Locus_1194	401.13	468.3	419.97	383.6	564.15	555.35
Locus_119400	21.761	21.153	6.8137	4.9116	20.817	27.673
Locus_119423	0.72537	0	53.271	48.625	0	0.62893
Locus_11943	2705.6	3207	2113.5	1810.4	5164.1	5850.9
Locus_119436	13.057	17.627	24.777	9.8232	20.817	13.836
Locus_11945	1.4507	0.58758	453.42	456.78	0	0
Locus_119450	10.155	14.689	4.9554	1.9646	14.572	15.094
Locus_119453	27.564	24.091	29.113	15.226	29.838	27.673
Locus_119497	14.507	11.164	16.724	8.3497	7.6331	9.434
Locus_119498	87.045	106.94	154.24	158.64	158.21	172.96
Locus_1195	4501.7	4759.4	3951.9	3358.5	4751.2	5588.7
Locus_119509	33.367	27.616	17.963	22.593	45.104	51.572
Locus_11951	61.657	51.119	52.032	42.731	58.983	52.201
Locus_119514	1.4507	0.58758	13.627	17.191	0.69391	3.1447
Locus_119522	14.507	13.514	19.202	16.699	12.49	15.094
Locus_119531	15.233	5.8758	19.202	10.314	29.144	38.994
Locus_11957	103.73	99.301	63.181	65.324	160.99	157.23
Locus_119576	5.0776	4.7006	3.7166	2.947	3.4696	16.981
Locus_119585	34.818	28.204	40.263	40.766	49.268	61.635
Locus_1196	34.093	27.616	56.368	24.558	31.226	51.572
Locus_119605	24.663	18.803	23.538	16.699	22.899	37.736
Locus_11961	10.881	8.8137	12.389	9.8232	9.7148	11.321
Locus_119611	8.7045	11.752	3.0971	0.49116	11.797	14.465
Locus_119612	7.9791	13.514	3.0971	11.297	12.49	20.755
Locus_119617	652.11	687.47	214.94	139.98	355.28	450.31
Locus_119618	7.2537	8.8137	2.4777	3.4381	12.49	14.465
Locus_119622	491.8	558.79	380.33	476.42	516.27	450.94
Locus_119624	50.051	42.306	52.651	28.487	53.431	83.019
Locus_119628	67.46	63.458	31.591	29.47	72.861	98.113
Locus_119635	0.72537	0	18.583	11.788	0.69391	0
Locus_11964	280.72	248.55	210.6	146.37	240.09	261.01
Locus_119647	54.403	46.419	42.121	30.943	76.331	83.019
Locus_11965	15.233	19.978	8.0525	8.8409	12.49	16.981
Locus_11966	23.937	17.627	19.202	13.261	14.572	20.126
Locus_11967	7.9791	6.4634	8.0525	6.3851	9.0209	10.063
Locus_11968	7.2537	9.9888	7.4331	4.4204	7.6331	13.208
Locus_119680	718.85	423.06	198.84	161.1	206.79	279.87
Locus_11969	92.848	105.76	97.25	72.2	122.82	108.81
Locus_119691	27.564	27.029	6.8137	13.261	33.308	24.528
Locus_119697	5047.9	3385	3475	2717.1	4406.4	5057.9
Locus_1197	824.75	771.49	725.97	693.03	743.18	835.85
Locus_11970	298.85	266.76	238.48	346.76	206.09	289.94
Locus_119705	10.155	8.8137	3.7166	3.9293	7.6331	8.805
Locus_11971	964.75	935.43	672.7	618.86	1128.3	1181.1
Locus_11972	131.29	137.49	131.94	94.794	154.05	174.84
Locus_119734	60.931	43.481	43.36	33.399	47.88	62.893
Locus_119744	14.507	16.452	17.963	13.261	9.7148	9.434
Locus_119754	29.015	28.791	29.732	34.381	32.614	50.943
Locus_119764	10.155	12.927	8.0525	8.3497	24.287	20.126
Locus_119795	21.761	25.266	24.777	20.138	8.327	11.95
Locus_1198	239.37	207.42	317.15	304.03	285.2	313.21
Locus_119804	17.409	10.576	9.9108	7.3674	12.49	15.723
Locus_119815	338.02	310.24	297.32	190.57	497.54	672.96
Locus_119819	21.761	14.102	100.97	70.727	15.266	14.465
Locus_11983	35.543	35.842	26.016	22.102	21.511	22.642
Locus_119831	7.2537	8.2261	19.822	14.735	8.327	11.95
Locus_11984	44.973	41.131	45.837	31.434	22.899	14.465
Locus_11985	10.155	12.339	5.5748	4.9116	11.103	23.899
Locus_119859	71.087	79.911	60.084	53.045	80.494	88.05
Locus_11987	138.55	129.27	144.95	91.356	126.29	164.78
Locus_11988	2168.9	1982.5	1703.4	1877.7	2566.1	2776.7
Locus_11989	99.376	142.19	111.5	138.02	167.93	267.3
Locus_119897	8.7045	8.2261	5.5748	5.4028	9.7148	13.208
Locus_1199	1225.9	1031.8	1963	2027	1258.1	1535.8
Locus_11991	59.481	54.645	50.793	43.713	61.758	59.748
Locus_11993	192.95	136.91	134.42	130.65	166.54	223.27
Locus_119931	31.191	34.08	14.866	22.102	15.96	13.836
Locus_119937	204.56	221.52	346.26	287.33	287.28	309.43
Locus_119939	7.2537	10.576	10.53	7.3674	6.2452	13.208
Locus_11994	357.61	326.69	296.09	218.57	307.4	317.61
Locus_119949	3.6269	5.8758	4.336	6.8762	11.797	7.5472
Locus_11995	220.51	264.41	133.8	115.91	199.15	255.97
Locus_11996	354.71	541.75	283.08	232.81	600.24	711.95
Locus_11997	533.87	478.29	778.62	830.55	539.87	687.42
Locus_119971	10.155	12.927	8.0525	8.3497	19.43	27.673
Locus_11998	17.409	16.452	24.158	18.664	23.593	25.157
Locus_119989	5.0776	17.627	1.2389	3.9293	8.327	5.0314
Locus_11999	25.388	14.102	11.769	8.3497	11.103	18.868
Locus_120	324.24	500.03	795.34	747.05	1284.4	1807.5
Locus_1200	26.113	73.447	11.769	7.8585	328.92	210.06
Locus_120015	279.27	253.25	169.72	212.18	344.88	364.15
Locus_12002	68.91	73.447	86.72	77.603	72.167	72.956
Locus_120021	363.41	349.02	211.22	250.49	400.39	532.7
Locus_120025	56.579	56.408	35.307	24.558	55.513	83.648
Locus_12003	319.16	378.4	205.03	121.32	640.48	775.47
Locus_12004	2094.9	1846.2	1645.8	1171.4	2123.4	2732.1
Locus_120044	163.21	305.54	68.137	60.413	155.44	224.53
Locus_120048	39.17	52.882	24.777	19.155	58.289	51.572
Locus_12005	7362.5	2244.6	21572	20889	4321	4338.4
Locus_120057	10.155	11.752	10.53	2.4558	9.7148	9.434
Locus_12006	280.72	340.21	196.36	191.06	176.95	107.55
Locus_120065	151.6	315.53	213.7	91.356	130.46	121.38
Locus_120067	103.73	121.63	79.286	102.16	125.6	198.11
Locus_12008	8.7045	5.2882	1.2389	0.49116	3.4696	10.063
[truncated: 21,462 more rows]
