# Supplementary material for: A new RNASeq-based reference transcriptome for sugar beet and its application in transcriptome-scale analysis of vernalization and gibberellin responses
Source: BMC Genomics. 2012 Mar 19;13:99. doi: 10.1186/1471-2164-13-99 (PMC3340327; doi:10.1186/1471-2164-13-99)
Supplement: Additional file 5 — Differentially expressed loci for C600 vs Roberta genotypes. [file 1471-2164-13-99-S5.XLS]

## Sheet: ALL loci
Locus	C600 Mean expression	ROB Mean Expression	p value
Locus_100034	5.54549	4.1632	0.00115161
Locus_100061	4.19972	4.90517	5.94172e-05
Locus_10007	2.83575	1.958	0.00315146
Locus_100087	4.93361	0	1.12569e-05
Locus_100096	-0.224288	1.49222	0.00456126
Locus_100132	3.10043	0	1.63852e-05
Locus_10014	3.92276	3.23977	0.000560435
Locus_100171	-0.340222	2.88615	6.76839e-05
Locus_100204	0.536407	1.92995	0.00842904
Locus_100244	2.81893	0.902891	0.00185426
Locus_100317	3.13936	1.84643	0.0057222
Locus_100333	1.63888	4.00456	0.00408235
Locus_10035	1.12296	3.50722	0.000590939
Locus_100358	3.81247	0.300904	0.00760442
Locus_10037	6.80688	6.50099	0.00244708
Locus_100380	3.64183	2.89738	0.00732373
Locus_10042	4.4291	2.82154	0.000351669
Locus_100441	0	3.1111	2.8753e-05
Locus_10062	4.05292	2.78581	0.00685233
Locus_1007	5.80828	5.27146	0.0092826
Locus_100837	4.22291	5.21215	0.00508049
Locus_100848	6.49776	5.08126	0.000260775
Locus_100856	3.06595	6.46993	0.00013981
Locus_100888	-0.0229138	2.31358	0.00102836
Locus_101057	0.160388	2.707	0.00535977
Locus_101068	0.141717	1.54336	0.0053544
Locus_101150	4.66654	3.55566	0.0074794
Locus_101171	1.62668	-0.248402	0.00124557
Locus_1013	5.40634	5.11254	0.0072913
Locus_101368	-0.132936	1.58338	0.00944751
Locus_101413	2.13198	0.647478	0.00257031
Locus_101511	4.7398	4.23907	0.00219191
Locus_101512	0	1.65493	8.87722e-05
Locus_10157	0.239276	4.42765	0.00391829
Locus_10159	4.12817	5.99538	0.00116451
Locus_101599	4.91965	2.11085	1.02745e-05
Locus_10163	8.58944	7.96266	0.00134197
Locus_101679	3.18513	-0.0456691	0.000349313
Locus_101720	1.53751	0	0.00324632
Locus_1018	6.85612	5.73422	0.00389314
Locus_101826	-0.213203	1.64369	0.00198039
Locus_10183	6.5865	6.13671	0.00689803
Locus_10202	5.44072	6.38755	0.000397368
Locus_102031	3.13048	2.37511	0.00316712
Locus_10211	3.44722	1.05294	0.00294241
Locus_102147	1.49193	0.0981719	0.00300293
Locus_102152	4.3969	2.18537	0.00069501
Locus_102336	2.2611	0.300904	0.00602128
Locus_102371	2.84927	0.309824	0.00140119
Locus_10239	-0.0399166	3.88165	0.00187189
Locus_1024	3.24133	2.81938	0.00408162
Locus_10246	5.49307	5.03374	0.00988816
Locus_102464	0	1.57693	0.001666
Locus_102474	2.28012	2.91646	0.00711615
Locus_102494	2.9796	-0.239482	0.00020561
Locus_102504	2.9094	1.96701	0.00637393
Locus_10253	-0.224288	1.62043	0.00399816
Locus_102587	3.55614	2.64197	0.000445513
Locus_102645	5.4206	4.85064	0.00320269
Locus_10267	3.65005	-0.248402	0.000785701
Locus_102799	1.62107	-0.355494	0.00373012
Locus_10280	0.150373	1.62043	0.000906953
Locus_10281	4.31652	5.38287	0.00471203
Locus_102887	2.87459	2.24681	0.00488582
Locus_10297	0.183301	4.15132	0.000161495
Locus_102985	3.32756	2.11085	0.00883474
Locus_103	6.23359	7.14318	0.000162037
Locus_103071	0	2.33684	0.0001569
Locus_103106	0	1.52927	0.00105812
Locus_103144	4.87135	4.3649	0.00393687
Locus_10316	3.3802	4.58109	0.0018427
Locus_10318	3.64946	4.27271	0.000555929
Locus_1032	6.18096	5.50202	0.0099981
Locus_10323	3.30737	2.39951	0.000848961
Locus_103245	0	1.69751	0.000274376
Locus_103264	3.95861	2.42515	0.00158857
Locus_103290	5.90182	4.86313	5.60867e-05
Locus_103313	3.93057	2.76994	0.00389197
Locus_103339	-0.171619	2.58654	0.000314413
Locus_1034	2.38781	-0.00891996	4.27495e-05
Locus_103418	6.14699	5.18877	0.00533116
Locus_10345	4.72249	3.45328	0.00404402
Locus_103476	4.83999	1.90024	0.000549979
Locus_103478	-0.15585	2.02058	0.00259231
Locus_103485	3.77892	3.28739	0.00856632
Locus_10350	1.836	0.0981719	0.00992219
Locus_103532	2.83245	0.300904	0.00173847
Locus_103564	5.42301	3.96249	0.000578556
Locus_10359	2.80027	2.18537	0.00932733
Locus_1036	4.45147	3.74178	0.00238551
Locus_103636	0.704464	4.70821	0.00019155
Locus_10373	4.15344	3.49068	0.00533918
Locus_1038	6.01969	5.72853	0.0052064
Locus_1039	2.66523	5.69754	0.000149462
Locus_10397	4.35781	3.39126	0.00568337
Locus_104009	2.37057	1.34063	0.00439757
Locus_104059	0.445945	5.83853	0.000255395
Locus_104073	4.14078	2.96646	0.00789176
Locus_104115	-0.0399166	5.73815	3.79934e-06
Locus_104118	0	2.07858	1.9881e-06
Locus_10419	3.08657	3.51845	0.00615389
Locus_104201	3.95929	3.03704	0.000142566
Locus_10423	3.21301	3.88673	0.00544021
Locus_104322	5.11478	2.20793	9.80083e-05
Locus_1044	6.81046	6.07663	0.00631774
Locus_10450	2.57758	1.54336	0.00459718
Locus_10463	5.80181	0	4.70032e-06
Locus_104640	3.03729	2.03377	0.000297281
Locus_104648	3.16969	1.54336	0.00889699
Locus_1047	4.14074	3.19563	0.00973296
Locus_104723	-0.15585	1.58338	0.00833234
Locus_104757	2.52772	0.0981719	0.00454759
Locus_104773	3.25557	1.4522	0.000246131
Locus_1048	7.95739	7.496	0.00106119
Locus_104888	2.37684	2.06408	0.00985732
Locus_104970	1.84866	0.444746	0.00854718
Locus_104992	2.52039	-0.248402	0.00113693
Locus_105013	2.69088	2.07858	0.00182379
Locus_105052	-0.207285	1.65493	0.00928423
Locus_10512	7.30542	6.11347	0.00958261
Locus_105228	0.316672	2.76994	0.000510227
Locus_105234	5.10128	3.37085	0.00523704
Locus_10525	2.83995	1.96997	0.00187675
Locus_105286	0.374025	1.62043	0.00645039
Locus_1053	4.29516	5.17432	0.000161801
Locus_10533	6.73618	5.75197	0.00858814
Locus_105470	0.261754	2.5618	0.00739995
Locus_105515	1.98841	0.647478	0.0082474
Locus_105551	3.6657	1.70761	0.000450001
Locus_105566	3.76808	-0.355494	0.000179949
Locus_105674	3.57331	2.78233	0.0040004
Locus_105727	1.43615	-0.594975	0.00713245
Locus_105771	0	3.01264	1.53475e-05
Locus_1058	6.51316	5.55659	0.00278493
Locus_105814	2.31028	0	0.000145416
Locus_105885	3.26194	1.01446	7.17875e-05
Locus_105919	-0.0802671	1.36104	0.00942948
Locus_105944	3.87954	1.86135	0.00224204
Locus_106004	2.75843	1.07113	0.00681795
Locus_106009	2.45973	1.54336	0.000230419
Locus_106032	0	1.4522	7.00222e-05
Locus_106039	5.33841	2.25525	0.000652036
Locus_10605	4.65067	7.45078	0.00204917
Locus_1061	7.42218	6.84513	0.00947966
Locus_106246	6.19666	3.92444	0.00470823
Locus_10628	5.51655	4.31892	0.000236051
Locus_10634	5.56825	5.25773	0.00681171
Locus_106642	2.43855	-0.355494	0.000301408
Locus_106661	1.882	0	0.00856395
Locus_106713	0	3.07349	0.00116324
Locus_106776	4.17833	3.66001	0.0040434
Locus_106826	2.41164	4.14115	0.00422709
Locus_106845	2.03399	0.75905	0.00569169
Locus_106883	4.26131	1.54336	0.00443528
Locus_10689	0.949671	3.82336	0.000160953
Locus_106945	1.72243	0.300904	0.00391777
Locus_106975	2.12122	0.337654	0.00106685
Locus_107009	2.22616	0.300904	0.00725942
Locus_107122	3.2772	1.07113	0.000686217
Locus_10715	4.58373	3.92015	0.000133259
Locus_10717	3.53403	2.0015	0.00512669
Locus_107225	1.79746	0.850211	0.00772298
Locus_107253	1.94692	-0.355494	0.00118215
Locus_107260	5.72672	5.3207	0.00481903
Locus_107287	4.50582	3.60693	0.003485
Locus_107418	2.01077	1.10562	0.00542984
Locus_107467	3.91128	0	2.07237e-06
Locus_1075	5.99244	5.15813	0.0061112
Locus_107579	2.26307	-0.248402	0.000340631
Locus_10758	8.24316	6.64783	0.00017089
Locus_1076	7.2861	6.93187	0.00514112
Locus_107627	-0.340222	3.32891	0.000739472
Locus_107737	2.19637	1.74609	0.00744099
Locus_107769	3.05675	-0.355494	0.00181054
Locus_107805	4.3435	3.76042	0.00637985
Locus_107844	0.548473	5.33178	0.00923544
Locus_107873	2.17875	2.987	0.00864364
Locus_107943	1.93263	-0.0456691	0.00571947
Locus_107947	0	3.28993	4.45941e-06
Locus_107955	2.55848	3.37192	0.00233614
Locus_108	6.99115	6.35364	0.00498037
Locus_108043	0	2.5545	0.00106817
Locus_108085	5.34566	5.02031	0.00417566
Locus_10813	4.38202	4.87686	0.00526115
Locus_108220	0	6.45052	1.3291e-05
Locus_108236	3.47029	2.26354	0.00281268
Locus_108305	0	2.82796	0.000120066
Locus_108307	0.648678	4.32753	3.46253e-05
Locus_10832	3.45831	1.6872	7.57662e-05
Locus_10833	0.200738	3.3998	0.00127162
Locus_108387	2.35881	5.86084	0.000153136
Locus_108402	0	2.41066	0.00828585
Locus_108427	3.92943	1.49222	0.00576276
Locus_108455	0	1.52927	2.31814e-06
Locus_108479	0	3.04537	4.39236e-05
Locus_108491	1.06717	1.70258	0.00399302
Locus_108495	5.2404	4.1738	0.00337023
Locus_108597	-0.0913517	2.17566	8.72235e-05
Locus_108675	2.95749	0.444746	0.000496022
Locus_108705	1.51511	4.45387	2.73113e-06
Locus_108722	0.877751	1.99027	0.00158614
Locus_10891	5.03932	4.4429	0.00193605
Locus_10896	2.5509	0.994052	0.00266987
Locus_109084	0.0819351	6.01889	1.13899e-06
Locus_10930	4.30122	-0.0456691	0.000140529
Locus_10937	2.47587	0.503637	0.00451294
Locus_10943	3.83115	3.10381	0.000283269
Locus_109547	-0.0802671	1.65493	0.000163601
Locus_109690	0.0590213	1.72722	0.00692741
Locus_109762	0.603098	7.34013	5.1481e-05
Locus_109788	2.59923	0.647478	0.00193691
Locus_109819	4.95735	3.0676	0.00327811
Locus_109830	-0.0802671	2.16974	4.85015e-05
Locus_109886	0.302104	3.17719	0.00182218
Locus_109903	2.01387	-0.239482	0.000487221
Locus_109953	1.70376	0.75905	0.00507549
Locus_110001	4.99874	4.62637	0.00663474
Locus_110060	0.475391	2.95874	0.0090063
Locus_110077	2.56253	1.62043	0.00162907
Locus_11030	2.36147	3.00262	0.00846042
Locus_110360	6.98323	6.64237	0.00722262
Locus_110521	0.893885	1.78611	0.00692377
Locus_11061	4.01304	2.32243	0.00494254
Locus_110642	2.68945	1.62043	0.00575017
Locus_110696	4.14861	3.10012	2.99914e-07
Locus_1107	3.84889	6.7774	0.000111356
Locus_11071	4.9035	4.18092	0.00703085
Locus_110716	5.04419	3.66612	0.00148365
Locus_110795	1.69504	3.62356	0.00981451
Locus_110805	2.0149	0.902891	0.00160297
Locus_110892	2.31535	1.9235	0.00799407
Locus_110945	2.50566	0.0981719	0.000137401
Locus_110999	7.2616	6.71619	0.00718728
Locus_111	5.26732	6.57556	0.00225366
Locus_111015	5.85094	2.23651	3.24991e-05
Locus_111058	5.38911	3.47547	0.000726273
Locus_1111	7.34114	6.1898	0.007912
Locus_111117	-0.075583	1.958	0.00111946
Locus_11117	1.5543	4.31595	0.00119332
Locus_11122	-0.132936	4.34185	0.000302087
Locus_111229	3.83234	2.76453	0.00845307
Locus_111286	5.57876	4.14018	0.000351822
Locus_111363	0	1.78611	0.000625655
Locus_111366	-0.196201	1.65493	0.000500681
Locus_111445	0.103034	2.24681	0.00320283
Locus_111454	3.48068	0.75905	8.84063e-06
Locus_111555	3.65998	-0.355494	0.000216932
Locus_111595	4.93289	3.13412	0.00363237
Locus_111622	2.28582	-0.0456691	0.00951274
Locus_111626	-0.0339984	2.42515	0.00235785
Locus_111636	4.19187	3.57751	0.00666014
Locus_111698	2.17433	0	0.000149485
Locus_111713	1.92466	0.0981719	0.00747307
Locus_11175	3.76332	2.37511	0.00269579
Locus_111814	3.40744	2.02058	0.00366517
Locus_111837	4.26505	5.19573	0.00385096
Locus_11189	2.31049	1.48447	0.00260804
Locus_111968	0.0503651	2.31358	0.00229774
Locus_11197	2.128	1.4177	0.00600473
Locus_111974	3.03673	2.44499	0.00715867
Locus_112022	0.995251	4.09028	0.00148295
Locus_11204	6.32458	5.80289	0.000573448
Locus_112063	3.60419	2.42277	0.00195415
Locus_11211	2.89479	0.0981719	0.00174975
Locus_112127	0	1.36104	0.000647667
Locus_11216	3.03821	2.04408	0.0010067
Locus_112210	5.83602	0	1.25697e-05
Locus_11223	-0.0802671	1.59604	0.00015449
Locus_1123	5.96077	5.54243	0.00787081
Locus_11234	2.89481	-0.00891996	0.000776469
Locus_112371	3.61744	-0.594975	1.29344e-06
Locus_112375	2.64266	0.994052	0.000473533
Locus_112386	-0.132936	1.66045	0.00545017
Locus_1124	6.69034	6.05585	0.00018216
Locus_112445	3.40392	-0.594975	0.000628687
Locus_11245	4.03766	1.30836	0.000228058
Locus_112467	1.05104	3.34882	0.00883888
Locus_112508	0	3.02999	5.62837e-05
Locus_11257	4.56604	-0.248402	0.000109246
Locus_112641	2.90547	1.49985	0.00183233
Locus_112643	0	3.41417	4.71122e-05
Locus_1127	5.69722	4.30459	0.000502878
Locus_112743	-0.132936	1.732	0.00686268
Locus_112798	1.68247	0	0.00198291
Locus_112833	3.23707	1.88645	0.00517663
Locus_112850	2.67239	0.0981719	0.00869744
Locus_1129	5.81425	5.2148	0.00197268
Locus_112965	1.40981	2.04916	0.00885167
Locus_113026	0.979117	2.30457	0.0056378
Locus_113123	0.923331	2.20424	0.0042102
Locus_113181	0	3.02857	0.000368749
Locus_113231	0.374025	2.37511	0.00726602
Locus_113283	4.37835	5.36435	0.00929812
Locus_113330	2.66002	-0.239482	0.000518216
Locus_113391	0	2.63419	4.19064e-09
Locus_113394	0	1.92995	2.02015e-06
Locus_11340	1.74025	4.36711	4.07004e-05
Locus_113400	5.18532	4.86021	0.00691445
Locus_113419	1.66593	0	0.00136436
Locus_113457	0	1.79877	0.000120908
Locus_113478	4.93395	4.40787	0.0026429
Locus_11365	1.71356	-0.0456691	0.005421
Locus_113663	1.64347	-0.594975	0.000592265
Locus_113690	6.28269	4.75014	0.00056306
Locus_113705	-0.196201	3.21685	0.000136631
Locus_113773	-0.115934	1.99027	0.00116286
Locus_113778	2.06901	1.34063	0.00172288
Locus_113854	5.40015	4.48872	0.00349414
Locus_11399	2.13536	0	0.000150656
Locus_113990	-0.0913517	3.07835	0.000149121
Locus_114048	5.67348	4.95977	0.000968749
Locus_114078	2.33335	0	0.000318085
Locus_114095	1.88409	0.0981719	0.0016025
Locus_114136	-0.0229138	3.25154	9.83459e-05
Locus_114180	-0.0802671	2.05418	0.000326086
Locus_1142	7.06396	5.71838	0.00991716
Locus_11420	0.0503651	3.27033	0.000601074
Locus_11421	1.47469	0.0981719	0.00775336
Locus_114300	-0.224288	5.34644	1.2162e-05
Locus_114303	-0.0510012	2.53957	0.00154216
Locus_114310	5.99768	5.56998	0.00277352
Locus_114410	0	3.57226	0.000118065
Locus_114441	4.52469	3.70349	0.00198021
Locus_114456	1.67226	-0.355494	0.00189235
Locus_11446	0.781396	5.74862	0.00459224
Locus_114476	2.06268	0.647478	0.00106342
Locus_114481	1.59219	2.59339	5.82376e-06
Locus_1145	5.86862	5.22708	0.00166019
Locus_114525	4.43998	3.47809	0.00627525
Locus_114550	1.76801	0.647478	0.00506937
Locus_114561	1.8238	1.01446	0.000511659
Locus_114700	3.52389	2.02854	0.00630375
Locus_114819	1.83922	1.01446	0.00267196
Locus_114925	3.97599	0	0.000262353
Locus_114957	2.24343	1.10562	0.00102765
Locus_115060	-0.0913517	2.47497	0.000874891
Locus_115083	1.89572	0.300904	0.000114711
Locus_11514	7.10717	6.62121	0.00618357
Locus_11520	2.35586	4.91516	0.000555286
Locus_11522	5.54092	4.90105	0.00106094
Locus_11524	7.41521	6.83066	0.00145748
Locus_11526	3.97367	3.2563	0.00173288
Locus_115275	1.6884	-0.594975	0.000392154
Locus_1153	6.99861	6.34708	0.00312435
Locus_115316	0.155158	3.04709	0.00706714
Locus_11534	5.39486	5.12765	0.00236196
Locus_115381	5.0357	4.55025	0.000764228
Locus_115386	6.78255	5.76774	0.00194626
Locus_1155	6.21027	5.87022	0.00853143
Locus_115547	4.8968	0.503637	0.00187751
Locus_11557	4.81406	4.70058	0.00750181
Locus_11558	5.74201	5.40452	0.00468716
Locus_11562	3.50095	2.63419	0.00284943
Locus_11566	5.96603	5.18094	0.00141333
Locus_115662	4.26691	2.09266	0.00598325
Locus_115697	3.03028	0	0.000127462
Locus_115751	1.64797	0.107092	0.000199853
Locus_11576	3.76455	2.92965	0.00099407
Locus_115768	-0.132936	2.61011	0.000845085
Locus_115827	1.29624	5.77403	0.00133007
Locus_115849	2.32139	0.503637	0.00428314
Locus_115906	2.63963	1.65493	0.00183167
Locus_115934	4.28973	2.77232	9.54784e-05
Locus_116012	4.49539	-0.239482	1.45864e-05
Locus_11605	5.00129	5.72452	0.00691496
Locus_11607	5.97418	4.46766	0.00352883
Locus_116153	0	2.20424	1.36278e-08
Locus_11626	4.9332	4.15384	0.000844759
Locus_116323	3.61213	2.66015	0.00637643
Locus_11633	5.33169	3.25766	0.00377408
Locus_11634	7.20572	5.27704	0.00574123
Locus_116340	1.1524	4.04868	0.000200982
Locus_11641	3.78852	2.64197	0.00186094
Locus_116447	-0.304555	1.4522	0.00338375
Locus_1165	1.875	6.20839	0.000145695
Locus_116522	-0.340222	2.90291	5.60763e-05
Locus_116548	3.77887	2.04916	0.00240226
Locus_11655	2.18257	1.1827	0.00519403
Locus_11656	5.50083	4.76297	0.00456744
Locus_116577	2.73779	3.51657	0.00470707
Locus_11659	2.93149	0.300904	0.00123774
Locus_11661	4.59393	3.83007	0.000847744
Locus_11662	4.08764	2.95996	0.00111889
Locus_11669	5.4439	4.2554	0.00104556
Locus_11670	2.18257	4.41927	0.00349322
Locus_11677	5.7188	4.98581	0.00408098
Locus_1168	3.5226	2.23651	0.00191057
Locus_116878	0.118803	5.93126	5.66508e-05
Locus_1169	7.39053	5.87556	0.00448958
Locus_11690	4.63055	3.51104	0.000237411
Locus_11692	0.0930197	2.92442	0.000144802
Locus_116920	4.70853	3.48813	0.0033838
Locus_116966	2.98566	7.05307	0.000405235
Locus_1170	6.9268	6.56133	0.00632016
Locus_11702	7.24837	6.43772	0.00576133
Locus_11707	4.08409	4.79368	0.00900305
Locus_117115	-0.207285	4.19739	1.77317e-05
Locus_11716	6.89698	5.77668	0.00479942
Locus_11718	7.25758	7.07041	0.00698878
Locus_117205	1.63326	-0.239482	0.00834404
Locus_11723	9.35915	8.7424	0.00381163
Locus_117263	2.23178	0.902891	0.000528141
Locus_11731	-0.115934	2.82262	9.04313e-05
Locus_117336	5.7602	4.38519	0.00270262
Locus_117374	1.55476	-0.594975	0.00272149
Locus_117441	4.42486	1.54336	0.000417065
Locus_117519	4.52223	2.42277	0.000155788
Locus_117520	1.58768	0.300904	0.0046488
Locus_117532	-0.166935	2.00703	0.00139147
Locus_117559	5.13099	4.0844	0.00942817
Locus_11757	0	2.23127	7.72399e-13
Locus_1176	5.93621	5.65693	0.009558
Locus_11760	4.15491	2.97446	0.00350079
Locus_117636	2.39628	1.57693	0.00597199
Locus_117638	3.23476	1.74609	0.0038283
Locus_117662	3.67565	2.73467	0.00289129
Locus_117697	0.272659	2.51631	0.00840394
Locus_11770	5.752	4.31725	0.000531443
Locus_117702	2.09015	0.309824	0.00459377
Locus_117735	4.19584	3.25313	0.00704583
Locus_117768	1.19798	4.10633	0.000687012
Locus_117805	4.84394	3.80516	0.00450085
Locus_11782	6.52552	5.81194	0.00211718
Locus_117868	-0.0802671	1.4522	0.0004858
Locus_11790	6.88971	7.41023	0.00714674
Locus_117907	-0.115934	1.24946	0.00741323
Locus_117928	-0.075583	4.89411	3.39407e-05
Locus_117938	3.54862	-0.239482	0.0019684
Locus_118073	2.3135	-0.594975	0.000149271
Locus_118121	1.77879	4.11904	0.00066907
Locus_11815	6.87114	6.46356	0.0078831
Locus_118176	-0.24887	4.02826	4.07776e-05
Locus_11821	5.29789	4.25458	0.000127461
Locus_118250	2.9601	0.300904	0.000237273
Locus_11831	4.87917	4.05365	0.0035752
Locus_11834	6.32736	5.77257	0.00180837
Locus_118356	-0.115934	4.98936	8.56434e-06
Locus_11845	6.90365	6.09585	0.00212902
Locus_118469	4.01742	2.79725	0.00449936
Locus_118480	3.39704	1.24946	0.000830477
Locus_11853	4.66207	0.107092	4.66986e-05
Locus_118552	0.235425	2.48668	0.00967912
Locus_118553	3.41752	2.60182	6.14542e-05
Locus_11856	0.13337	3.27427	0.00336465
Locus_11860	4.90724	3.86032	0.00137086
Locus_118747	1.52842	-0.594975	0.0056179
Locus_11879	5.72912	5.05074	0.00185082
Locus_118790	3.80578	1.59604	0.000336123
Locus_11882	6.51958	3.5163	0.00576962
Locus_118820	2.33559	-0.248402	0.00243823
Locus_118827	1.72805	4.17051	0.00549437
Locus_118924	3.43279	1.72722	0.00860188
Locus_11896	4.99847	4.82927	0.00174675
Locus_118990	2.00478	1.10562	0.00348518
Locus_11901	2.6369	-0.0456691	0.00129185
Locus_119040	6.76503	3.67587	0.00352937
Locus_119165	3.57819	1.40869	0.00486607
Locus_11919	2.64964	0	0.000360051
Locus_119195	0.750044	2.56989	0.000449164
Locus_119240	0.501731	4.06507	0.00232591
Locus_119253	4.53367	3.40285	0.00341089
Locus_119272	2.31732	-0.248402	0.00173129
Locus_119400	3.12204	1.75526	0.000646034
Locus_119423	-0.196201	3.92976	2.03691e-05
Locus_11945	-0.0399166	6.12051	2.48646e-05
Locus_119450	2.59964	1.13789	0.00989786
Locus_119618	2.33864	1.07113	0.00790022
Locus_119628	4.30915	3.41811	0.00368305
Locus_119635	-0.171619	2.69465	0.000149464
Locus_119691	3.32976	2.25189	0.00875622
Locus_119705	2.17553	1.34063	0.000721351
Locus_11971	6.95389	6.46959	0.00571497
Locus_119819	2.78096	4.43681	0.000893338
Locus_119844	1.75188	0.647478	0.00942113
Locus_11995	5.45315	4.82458	0.00441273
Locus_120038	-0.213203	1.64369	0.000711321
Locus_120044	5.31934	4.16136	0.00830419
Locus_120048	3.91109	3.08125	0.00524206
Locus_120085	3.97022	2.65114	9.86626e-05
Locus_12011	4.55499	3.94143	0.00409538
Locus_12016	6.10373	5.10493	0.00685086
Locus_12019	6.25845	5.53819	0.00414455
Locus_12021	5.51414	4.70786	0.00817935
Locus_12025	3.02104	1.1827	0.00342996
Locus_120253	-0.0399166	2.82583	0.000634224
Locus_120284	-0.0802671	1.65493	0.000163601
Locus_1203	4.80843	6.32148	0.00123171
Locus_12032	4.85964	5.47448	0.00993834
Locus_12033	7.81224	6.16969	2.28098e-05
Locus_120352	4.33404	3.62991	0.000106184
Locus_1204	3.91376	2.76694	0.0010145
Locus_12040	6.30449	7.76558	0.00862076
Locus_12045	5.85305	3.97482	0.00131699
Locus_12049	6.00043	5.53362	0.00208819
Locus_120533	2.35204	4.10551	0.00152312
Locus_120535	-0.207285	1.52927	0.000732415
Locus_1206	5.59382	5.00338	0.00842557
Locus_120646	0	1.94261	1.17665e-05
Locus_120662	1.97533	0.902891	4.84931e-06
Locus_120690	0.750044	1.59604	0.000251625
Locus_1207	7.17053	6.19309	0.00382705
Locus_12070	5.05182	4.3809	0.00573239
Locus_12084	6.46873	6.1252	0.00815858
Locus_12088	5.57409	4.75406	0.00284828
Locus_12095	3.04349	2.03377	0.000121109
Locus_121000	2.12536	-0.239482	0.000828826
Locus_12104	5.84713	4.46141	0.000185519
Locus_121065	3.56533	2.23651	0.00509088
Locus_121087	0.174955	3.16811	0.00100837
Locus_121180	2.30865	0.300904	0.000479317
Locus_121260	1.91353	-0.00891996	0.0034133
Locus_121302	-0.132936	2.07858	0.000547609
Locus_121334	4.13871	1.59604	0.000870403
Locus_12135	4.17354	3.99124	0.00583143
Locus_12139	6.03215	0.0981719	0.000141029
Locus_121419	4.72421	4.13088	0.00464807
Locus_121452	3.67413	3.06562	0.00324084
Locus_121486	3.32011	2.06408	0.00193131
Locus_121551	6.35593	4.80831	0.00100559
Locus_12160	4.88772	5.92517	0.000316608
Locus_12161	1.30844	5.69374	0.000561028
Locus_121624	1.54456	2.10411	0.00292359
Locus_121697	-0.0655684	2.14534	0.00735646
Locus_121749	-0.0802671	3.338	0.000119829
Locus_12176	2.86254	1.52927	0.000160702
Locus_121763	2.06549	-0.594975	0.00559938
Locus_12180	4.75777	3.63819	0.00727701
Locus_121810	-0.166935	2.87562	0.00158641
Locus_121943	2.8966	1.91034	0.00397936
Locus_121964	0.435041	3.00149	0.000748179
Locus_122062	0.0174366	2.31358	0.000239182
Locus_12213	5.56059	4.179	0.000225317
Locus_12214	5.07464	4.67255	0.00521422
Locus_12215	6.05955	5.27169	0.000409893
Locus_122150	5.10204	4.36667	0.00362807
Locus_12216	7.74646	7.34649	0.00238623
Locus_12219	3.10408	1.80292	0.00332499
Locus_122246	3.19568	1.34063	0.00109244
Locus_12227	6.61956	6.32612	0.00100972
Locus_122272	2.08232	-0.00891996	0.00035231
Locus_1223	7.1492	6.48089	0.00924499
Locus_122342	0.200738	4.30628	0.000269356
Locus_122358	-0.0802671	2.35907	0.000365475
Locus_122396	0.503914	6.23965	0.00118222
Locus_122403	2.88576	1.34063	0.00136756
Locus_12241	5.22094	4.59932	0.00237454
Locus_122421	5.58578	0	9.17927e-06
Locus_122450	2.55662	-0.594975	0.000676278
Locus_122452	3.36708	2.17172	0.00701994
Locus_12252	7.4721	6.84335	0.00273581
Locus_122527	3.44766	0.444746	0.00277383
Locus_12257	3.17125	2.43107	0.00383353
Locus_122599	-0.166935	2.78407	0.000535328
Locus_122679	3.15732	2.31358	0.00271789
Locus_122693	3.03124	2.11307	0.000281832
Locus_122707	0.316672	1.52927	0.00860296
Locus_122797	2.31216	0.927286	0.00252595
Locus_12281	1.51511	2.26682	0.00879053
Locus_12289	4.65646	3.98334	0.00252806
Locus_1229	5.18014	4.65097	0.0092482
Locus_122937	-0.247202	3.22748	0.000355424
Locus_122954	0.0590213	2.21341	0.00321306
Locus_122970	2.41353	1.39952	0.00825038
Locus_123029	3.13174	1.62043	0.00670862
Locus_123049	2.17037	0.193813	0.000171435
Locus_12309	1.77363	2.46955	0.00170746
Locus_123143	-0.0229138	1.65493	0.00716086
Locus_123155	2.28976	0.300904	0.00832539
Locus_12319	3.83377	0.850211	0.000166411
Locus_123196	4.92537	4.39004	0.00471022
Locus_123246	1.93736	1.10562	0.00233151
Locus_123265	0.425026	4.12718	0.000639994
Locus_123503	2.3135	1.34063	0.00215204
Locus_123505	-0.207285	1.83879	0.000985721
Locus_12359	2.51883	3.35719	0.000742549
Locus_123591	1.8238	-0.00891996	0.00530452
Locus_12361	3.24397	2.27007	0.000383305
Locus_12362	8.70648	8.2718	0.00903139
Locus_123620	0.0403505	1.64369	1.70944e-05
Locus_123630	-0.247202	3.04675	0.000603198
Locus_12365	0.547312	5.30085	0.000153164
Locus_12368	7.61725	7.30908	0.00120038
Locus_123683	4.75918	3.58728	0.00210224
Locus_12373	6.44332	5.07834	0.000117486
Locus_123748	4.25135	0	8.43111e-05
Locus_12377	5.50786	5.14957	0.00933236
Locus_123827	2.8603	1.96997	0.00724482
Locus_123830	5.01096	4.74845	0.00834572
Locus_123841	0	3.34087	4.07441e-11
Locus_123846	-0.132936	2.57784	0.000731677
Locus_12386	6.53365	5.64718	0.00811848
Locus_123879	2.78456	2.22242	0.00376222
Locus_12388	6.99497	8.19726	0.000893623
Locus_12392	5.11946	4.3956	0.00887846
Locus_123933	0.36401	3.3293	0.00315808
Locus_123938	4.32254	-0.0456691	0.000126072
Locus_124	3.12867	4.43634	0.00767107
Locus_124107	3.02887	0.0981719	0.000488165
Locus_12412	3.77853	2.60182	0.00041811
Locus_124155	0.0174366	2.04408	0.000505832
Locus_124175	3.18956	4.64332	0.0022093
Locus_124226	4.72511	3.83407	0.000312487
Locus_124311	3.43224	1.85766	0.000398298
Locus_124317	2.45911	1.47659	0.00449942
Locus_1244	6.89953	5.84995	0.00109202
Locus_124438	0.374025	2.86289	0.00374153
Locus_124447	0	2.77173	6.29845e-07
Locus_124497	0	4.10868	9.26656e-12
Locus_12452	2.94512	-0.355494	0.000547809
Locus_124548	6.11212	4.53728	2.7042e-05
Locus_124743	5.38458	4.70335	0.00140628
Locus_124815	-0.0544839	5.5974	0.000168225
Locus_124896	4.90692	4.01304	0.00508546
Locus_124990	5.76075	4.24118	0.00231191
Locus_12505	6.53769	6.07116	0.00559814
Locus_125087	2.01179	3.27623	0.00339671
Locus_12516	6.36319	5.76402	1.61043e-05
Locus_125168	1.99264	0	0.00439097
Locus_125183	1.60034	-0.355494	0.00607859
Locus_125184	3.44387	-0.248402	9.04529e-05
Locus_125188	2.31141	3.07835	0.00635008
Locus_125196	0	2.45742	1.64703e-05
Locus_12521	5.71113	4.6306	0.0024597
Locus_12531	2.26404	0.503637	0.000149458
Locus_125320	3.7156	3.24164	0.00915151
Locus_12533	6.9629	6.09181	0.00150074
Locus_125390	2.72382	1.07113	0.00368951
Locus_12540	7.16706	6.78054	0.00043688
Locus_12546	4.15246	2.15972	0.000720926
Locus_12547	4.51774	5.76875	0.00915178
Locus_12556	7.20119	6.78937	0.00742103
Locus_12566	4.85382	4.46309	0.00392779
Locus_125675	0.750044	3.18611	0.00427368
Locus_125776	0	3.06859	1.71759e-06
Locus_125784	4.27901	2.30457	0.00272352
Locus_125791	2.06387	-0.594975	0.000515331
Locus_125832	1.17874	2.86635	0.000465824
Locus_125922	2.39894	0.444746	0.00347543
Locus_125934	4.51829	3.99764	0.00138381
Locus_125943	4.53175	3.95125	0.000633923
Locus_125951	1.86556	4.60115	3.94143e-05
Locus_125969	0	2.67554	0.000216351
Locus_1260	5.75876	5.26237	0.00740242
Locus_126013	0.190723	2.98077	0.00448098
Locus_126025	4.12378	-0.239482	1.45728e-05
Locus_126081	4.88166	3.06793	0.00492171
Locus_12610	-0.171619	1.66045	0.000654459
Locus_126140	4.39955	-0.00891996	7.34342e-07
Locus_126271	2.36541	0.75905	0.00228407
Locus_12629	4.14292	3.58529	0.00744756
Locus_126348	5.66697	1.13789	4.58226e-05
Locus_126373	2.07462	1.01446	0.00434364
Locus_1264	3.81484	4.38579	0.00684431
Locus_12648	5.76146	5.23597	0.00169591
Locus_12652	0.0403505	7.25869	2.17659e-07
Locus_126542	0.374025	3.64196	0.00342743
Locus_126545	5.17764	1.732	0.000358282
Locus_126615	0	1.65493	1.80297e-06
Locus_126649	4.52918	3.7591	0.00488016
Locus_12669	0.445945	4.75943	0.000129819
Locus_12675	3.02981	1.4177	0.00369843
Locus_126755	2.09125	0.193813	0.00428378
Locus_1268	6.49343	5.85488	0.00160236
Locus_126859	2.61387	-0.0456691	0.00294657
Locus_12691	3.58877	1.76427	0.00285013
Locus_126929	0.0420185	5.67963	1.2576e-05
Locus_126930	0	2.85388	2.77317e-07
Locus_126933	2.68156	0	0.000202495
Locus_12694	1.13516	2.46627	0.00441136
Locus_126994	0.860502	3.48328	0.0048729
Locus_127027	3.9735	3.35553	0.0076932
Locus_127063	3.47387	0	1.55044e-05
Locus_12711	2.48967	1.1827	0.00130581
Locus_127164	0	3.14014	3.3895e-08
Locus_127224	4.79205	3.64196	0.00531487
Locus_12728	3.19549	5.62475	0.00034915
Locus_1273	4.96026	3.44669	0.000574964
Locus_127346	2.20728	0.300904	0.00336496
Locus_127386	6.29305	4.99598	0.00978414
Locus_127397	2.79259	-0.00891996	1.36685e-05
Locus_127499	0.0573533	1.49985	0.000547162
Locus_127501	2.03104	0.107092	0.00170026
Locus_127513	4.27873	1.34063	0.00212149
Locus_127521	2.69843	1.64369	0.00415309
Locus_127552	3.37183	2.28919	0.000141084
Locus_1276	8.12046	7.53967	0.00534072
Locus_127669	0.234736	3.3998	0.000119067
Locus_12771	5.33546	3.95439	0.000632647
Locus_127870	3.77936	0.449225	0.000764329
Locus_127888	0.160388	5.3545	0.00102442
Locus_127908	3.47926	2.83062	0.00042477
Locus_127922	3.80437	2.81175	0.00777675
Locus_127936	2.72861	1.6872	0.00893029
Locus_127938	-0.0802671	3.22509	6.87734e-05
Locus_12797	5.11633	4.55674	0.000824976
Locus_127979	2.22342	0.75905	0.00187651
Locus_127992	3.23379	2.16974	0.000243044
Locus_127993	5.0202	4.28972	0.000539132
Locus_128	5.0634	6.67946	0.000712165
Locus_128060	5.03171	4.27639	0.00565368
Locus_1282	0.0403505	2.26354	8.60371e-05
Locus_12836	1.1615	2.87027	0.00316565
Locus_12837	2.90439	-0.248402	0.00205062
Locus_128546	-0.115934	2.42515	0.000196132
Locus_12860	2.73954	-0.0456691	0.000935119
Locus_128600	4.20447	2.51631	0.00256386
Locus_128750	-0.115934	2.50528	0.000852277
Locus_128792	4.97833	2.75723	0.000324754
Locus_12880	1.37586	2.59339	0.00931716
Locus_128849	0.0274512	5.37212	0.000303237
Locus_1289	4.05813	4.80232	0.00202611
Locus_128923	-0.115934	1.92995	0.000499146
Locus_128925	3.8287	3.48069	0.000139238
Locus_128943	0	2.40076	4.57404e-06
Locus_12896	2.55046	1.19678	0.000346145
Locus_12898	6.49209	6.02081	0.00254628
Locus_128994	1.13516	3.12861	0.00204958
Locus_129	6.67785	5.98102	0.00574394
Locus_12907	2.62985	0.0981719	0.00974267
Locus_12917	4.23985	0	0.000121171
Locus_129260	-0.0913517	1.54336	0.00114614
Locus_129318	4.33726	3.25313	0.000352557
Locus_129345	2.38126	4.21319	0.000521018
Locus_129350	0.194386	3.24925	0.00107579
Locus_129370	2.41615	0.300904	0.00248074
Locus_129380	1.34698	3.28012	0.00432754
Locus_1294	8.65462	7.82282	0.000878148
Locus_129484	0	4.23433	9.99065e-08
Locus_12952	0.735166	4.47058	0.000567049
Locus_12953	1.89572	-0.355494	0.00626772
Locus_129564	0	4.73567	1.13294e-07
Locus_12958	2.257	0.791319	0.00312213
Locus_12974	5.95426	5.42471	0.00879182
Locus_12981	3.33155	2.00703	0.00225684
Locus_129821	2.4807	1.1827	0.00740652
Locus_129862	0	2.22242	0.000248629
Locus_129901	0	1.36104	0.000647667
Locus_129976	0	3.70043	4.4226e-06
Locus_13003	5.66469	5.08897	0.00769167
Locus_130070	0	1.29712	0.00556438
Locus_13013	3.12922	2.81612	0.0031057
Locus_130153	0.374025	3.60636	0.00183044
Locus_13017	4.09786	2.82583	0.00181163
Locus_13022	1.77548	4.50472	0.00362868
Locus_13023	1.61713	5.17522	0.00027619
Locus_130294	0	1.74609	5.44092e-08
Locus_13040	4.65054	3.40217	0.000766549
Locus_130476	0	2.16974	3.29484e-10
Locus_1305	5.38472	4.75802	0.000328821
Locus_13062	5.2706	3.75595	0.00106092
Locus_13067	3.86148	-0.00891996	0.000349087
Locus_130816	1.64347	0	0.00770045
Locus_130923	1.67742	0	0.0063108
Locus_130990	2.06268	5.6913	9.99208e-07
Locus_13102	4.24191	1.84643	0.000590145
Locus_131085	2.45973	4.27651	0.000354251
Locus_131197	2.43715	0.647478	0.00128769
Locus_13120	4.37528	5.44255	0.00180249
Locus_13125	-0.247202	1.4522	0.00291751
Locus_13128	0.475391	4.47292	0.000129835
Locus_131323	0	5.13466	6.3781e-06
Locus_131338	-0.075583	2.32243	0.000641335
Locus_13135	-0.114266	2.76694	0.000799439
Locus_131398	3.08725	1.19678	5.88264e-05
Locus_131411	2.81885	1.74609	0.00511769
Locus_131432	2.29582	0.309824	0.00571222
Locus_131483	1.88409	0.994052	0.00267372
Locus_131593	4.11316	2.41066	0.00412209
Locus_131600	0	2.63576	0.000254023
Locus_131608	0	1.66045	0.00311092
Locus_131687	3.89772	2.07858	0.000592783
Locus_131717	7.86327	4.04701	0.000410472
Locus_131757	3.09917	2.14534	0.00880052
Locus_13183	4.94688	4.08998	0.00153244
Locus_13186	3.04206	1.78611	0.00669361
Locus_13188	2.62238	1.54336	0.00107949
Locus_131895	4.35582	4.06485	0.0049528
Locus_1319	5.54199	5.09982	0.008872
Locus_131949	3.51174	2.55081	0.00503843
Locus_1320	6.94837	6.43239	0.00633353
Locus_132066	2.62219	3.97926	0.00391915
Locus_132111	2.57724	0.300904	0.00404073
Locus_132191	5.0118	4.42222	0.00732683
Locus_132217	1.84058	0	0.000166623
Locus_1323	4.0307	3.46174	0.0079788
Locus_132358	-0.115934	2.94588	7.75244e-05
Locus_132394	3.10371	4.87181	0.000908655
Locus_1324	6.2524	5.26724	0.00207856
Locus_132409	-0.0339984	4.15884	4.76474e-05
Locus_132524	4.87924	4.53449	0.00693393
Locus_13261	-0.224288	4.17211	4.84815e-05
Locus_132671	0.420909	3.70763	0.005563
Locus_132694	0	1.9235	0.000186037
Locus_13275	0.333674	4.20615	0.00135924
Locus_132852	2.66742	0.994052	0.00653738
Locus_132878	6.30089	5.38199	6.72104e-05
Locus_132950	3.29809	2.83062	0.0044284
Locus_133027	6.9295	6.3952	0.00465262
Locus_133088	2.21453	0.107092	0.00107655
Locus_133331	4.83052	4.03144	0.000129977
Locus_133356	5.60759	5.30453	0.000318379
Locus_13338	1.37643	3.87278	0.00166489
Locus_133579	3.10917	1.30836	0.000414834
Locus_133594	1.13316	1.85766	0.00232872
Locus_133600	5.49065	4.944	0.0046781
Locus_133607	5.71563	5.21085	0.00512685
Locus_133643	0.0174366	1.97292	0.00276525
Locus_133750	2.48835	-0.355494	0.00137105
Locus_133817	2.8952	4.08509	0.000505254
Locus_133837	4.3219	3.71037	0.00224303
Locus_133846	0.239276	4.47336	0.00354369
Locus_133912	3.21362	2.07619	0.0045001
Locus_133934	0.0784524	2.82956	0.000989266
Locus_13402	2.20432	-0.00891996	0.00186723
Locus_134034	4.48596	2.3195	2.57159e-06
Locus_134113	6.34988	0.647478	6.10831e-07
Locus_134132	1.76097	0.503637	0.00366577
Locus_134146	3.19829	0.850211	0.00033496
Locus_134168	4.94905	0.300904	0.00230741
Locus_134178	2.47136	0	0.003417
Locus_134204	1.5709	-0.355494	0.00172889
Locus_134215	1.90134	0.850211	0.0048068
Locus_134253	0.388592	1.88645	0.00675974
Locus_1343	8.14868	7.81855	0.00738902
Locus_134342	2.84117	0.902891	0.00746301
Locus_134404	2.62733	0.791319	0.000233118
Locus_134410	0	3.03948	1.41839e-05
Locus_134417	2.05287	0.647478	0.00516527
Locus_13442	4.91057	3.88197	0.00320692
Locus_13444	5.07155	4.65122	0.00307182
Locus_13452	0.302104	4.54075	0.00107148
Locus_134591	5.25081	4.41014	0.00322557
Locus_134735	-0.196201	1.4522	0.00456845
Locus_134777	5.31979	4.28379	0.00337941
Locus_134796	2.72271	0.647478	0.00311971
Locus_134808	-0.115934	1.94882	0.000769723
Locus_134990	3.18458	-0.239482	0.000713115
Locus_1350	3.48751	3.0676	0.00935232
Locus_135257	2.92537	1.39952	0.00407389
Locus_135300	2.37872	0	0.00180717
Locus_135321	0	5.05427	1.84608e-08
Locus_1354	4.18062	0.209744	0.0015131
Locus_135420	2.22729	1.47659	0.00858052
Locus_135632	3.70454	3.31202	0.00475111
Locus_13569	-0.0802671	3.69987	6.26e-06
Locus_1357	8.46681	8.0609	0.00607557
Locus_135749	3.79002	4.48941	0.0057098
Locus_135754	7.45391	6.91844	0.00013345
Locus_135766	1.87776	4.50398	7.59507e-05
Locus_135805	2.26011	0.647478	0.00977823
Locus_135832	1.53751	3.45069	0.00125156
Locus_135891	2.81564	-0.355494	0.00209561
Locus_13592	5.62129	5.01628	0.00897038
Locus_136035	0.00166799	2.61011	0.00260491
Locus_136076	-0.166935	2.33542	0.00670969
Locus_136121	3.25184	1.66045	0.00510054
Locus_136140	2.09591	-0.594975	0.00182481
Locus_13615	1.05104	3.57046	0.000447435
Locus_136222	3.56773	4.039	0.00836435
Locus_136353	2.93746	0.902891	0.000919193
Locus_136359	1.40981	2.65642	8.53412e-05
Locus_136373	3.20354	-0.594975	0.000317126
Locus_1364	4.8558	4.35023	0.00340216
Locus_136463	3.27629	1.40869	0.000663738
Locus_136501	0.0977038	3.7847	6.80676e-05
Locus_136605	2.38542	5.0985	0.000176768
Locus_136615	2.85613	1.36104	0.000579429
Locus_1367	6.30115	5.87198	0.00290362
Locus_136839	4.77707	3.71309	0.00325659
Locus_136953	2.83413	0.0981719	0.00393127
Locus_136998	2.93211	0.902891	0.000646832
Locus_137047	4.06199	3.09359	0.00112821
Locus_137050	3.4232	2.66312	0.00443699
Locus_137075	-0.115934	1.9235	0.000302531
Locus_137202	2.78751	-0.239482	0.00346519
Locus_13721	5.98576	5.38101	0.00202086
Locus_137217	4.65635	3.48227	0.00162995
Locus_13723	3.10408	4.18092	0.00771381
Locus_137279	4.65504	3.61249	0.000746089
Locus_137318	-0.0913517	1.59604	0.000250034
Locus_13738	5.71274	5.02526	0.00384803
Locus_137383	0	1.96997	1.00606e-05
Locus_13741	6.6899	6.24709	0.00470178
Locus_137439	4.06767	3.36579	0.00179495
Locus_137456	2.90883	0	6.43147e-05
Locus_13747	3.16235	0.209744	0.00509479
Locus_137495	7.70884	6.32574	2.10195e-05
Locus_1375	4.31961	3.66512	0.00597067
Locus_137506	3.67107	2.18537	0.000838495
Locus_13752	6.74034	6.29996	0.00981025
Locus_137535	4.47672	3.08603	0.000115179
Locus_13763	-0.115934	1.70761	0.000630423
Locus_137663	2.82068	0.647478	0.00471915
Locus_13767	5.57961	4.70052	0.00598847
Locus_137781	2.69861	1.65493	0.000460437
Locus_137796	-0.287552	2.30457	0.00311975
Locus_137802	0	2.78812	2.50753e-07
Locus_13781	2.49708	3.65556	0.00173467
Locus_137830	3.73967	0.994052	0.00113163
Locus_137923	2.71703	1.19678	0.00158428
Locus_137947	5.72236	4.79726	0.00250759
Locus_137953	2.45973	3.15446	0.00876823
Locus_1381	7.16483	6.84828	0.00905861
Locus_138100	3.8269	3.1289	0.00473509
Locus_138108	-0.0339984	3.21292	0.000229593
Locus_13814	1.98677	-0.00891996	0.00124787
Locus_138155	-0.115934	3.13642	0.000311677
Locus_138162	2.15874	0.300904	0.000756603
Locus_138261	0.0274512	2.42515	0.00627162
Locus_138287	1.38148	2.36715	0.00506506
Locus_138476	2.9603	1.85766	0.00126492
Locus_13851	6.07678	5.18996	0.00342066
Locus_138564	1.98694	0	0.000336147
Locus_13859	5.01579	5.71228	0.000495021
Locus_138607	-0.329137	1.24946	0.00452906
Locus_138619	0.0174366	5.05427	8.9967e-05
Locus_138675	0	1.36104	0.00861884
Locus_13868	5.53986	5.13773	0.00130782
Locus_138695	-0.132936	1.4522	0.00481895
Locus_1387	5.35662	4.89778	0.00405692
Locus_138702	3.86547	1.97292	0.000228367
Locus_138747	0.720598	3.46487	0.00749734
Locus_138792	-0.0802671	1.36104	0.00148081
Locus_138864	3.42596	6.04547	0.000278904
Locus_138867	4.65103	1.87585	0.000155699
Locus_138877	2.83492	2.00703	0.00229577
Locus_138908	-0.0544839	2.75354	0.00394092
Locus_13892	3.29629	1.60225	8.45661e-05
Locus_139029	0.118803	4.87763	0.000235909
Locus_13904	3.33059	2.9538	0.00394976
Locus_13918	3.60752	1.1827	0.000407515
Locus_139185	4.85454	3.7021	0.00381867
Locus_13933	4.81325	4.4878	0.00966543
Locus_13938	6.7168	8.46375	6.11964e-05
Locus_1394	6.18009	5.56802	0.00083928
Locus_13944	5.09193	4.47248	0.00030083
Locus_139459	-0.24887	2.70018	0.00629299
Locus_13952	3.56738	4.70658	0.000133995
Locus_139525	2.72156	0.449225	0.00695326
Locus_13954	6.10413	5.89366	0.00999259
Locus_139554	4.59446	0.950546	0.00259824
Locus_13961	5.93244	5.17618	0.00388817
Locus_139722	2.39113	1.4177	0.00590892
Locus_13991	7.56263	7.22038	0.00766652
Locus_139937	0	1.36104	0.000647667
Locus_13994	5.62067	4.40461	0.00059964
Locus_14010	0.13337	2.07379	0.00842767
Locus_14011	6.54726	5.86359	0.00142004
Locus_14024	7.03141	8.6622	0.000271934
Locus_14028	5.26725	2.79156	0.00153293
Locus_140299	0.0784524	2.20976	0.0023418
Locus_140313	3.47028	2.40076	0.00236122
Locus_140333	1.71784	2.33684	0.00739826
Locus_140450	2.09463	0.647478	0.000774333
Locus_140457	0.429811	3.29497	0.00406106
Locus_14058	1.70518	2.33684	0.00705436
Locus_14064	8.42805	7.8328	0.000923431
Locus_140672	3.35853	2.5752	0.0084529
Locus_140683	3.44706	2.93139	0.00775373
Locus_14072	5.60265	4.87043	0.0041912
Locus_140723	0.619232	2.82583	0.00420936
Locus_140814	1.22432	-0.594975	0.00564988
Locus_140848	3.27617	2.17761	0.00523495
Locus_14093	3.10889	2.51829	0.0068744
Locus_141020	4.23894	2.71905	0.00207186
Locus_141023	3.09556	2.23127	0.00729946
Locus_14114	5.14992	4.78847	0.0039231
Locus_14122	4.34846	3.35386	0.00362494
Locus_141256	3.43197	1.1827	0.000349711
Locus_141296	0.342021	2.15972	0.00666016
Locus_14139	5.73929	5.28273	0.0090752
Locus_141433	0	2.49192	3.96224e-05
Locus_141457	2.81292	3.63236	0.00863938
Locus_141587	0.0673679	1.83879	0.00882757
Locus_141637	1.28011	-0.594975	0.00586797
Locus_141641	5.60507	4.74707	0.00257473
Locus_14173	5.95016	5.28188	0.00317643
Locus_14177	1.30844	3.0633	0.00424511
Locus_141822	3.65634	0.902891	0.000111144
Locus_14186	0	1.59604	0.000331776
Locus_141894	2.03497	0.902891	0.00727527
Locus_14191	5.04439	5.3277	0.0062369
Locus_141938	3.72277	2.50831	0.00773244
Locus_141943	0.281005	3.42974	0.000246716
Locus_141953	2.34816	1.27386	0.00128405
Locus_142152	1.38606	5.29238	0.000158377
Locus_142158	1.65502	0.107092	0.0013876
Locus_142199	1.54971	2.42515	0.0062891
Locus_14220	4.64717	2.94504	0.00193498
Locus_14235	-0.213203	2.07619	0.00175662
Locus_142393	0	4.5806	8.70082e-08
Locus_142398	4.28739	-0.00891996	6.22614e-05
Locus_142474	3.56315	2.17566	0.00469108
Locus_1425	4.23124	2.74733	0.00155109
Locus_142548	2.741	1.4177	0.00107444
Locus_142625	2.48029	3.98106	0.000480607
Locus_14265	4.83802	5.32617	0.00911306
Locus_14270	2.94693	0.791319	0.00470186
Locus_142723	1.57605	-0.00891996	0.00045549
Locus_142769	4.65889	2.71905	0.000687812
Locus_142779	0.0274512	3.1289	0.000937134
Locus_14280	-0.0802671	2.20424	0.000198337
Locus_142815	2.45472	4.59321	0.00284059
Locus_142845	5.4083	4.72862	0.00634548
Locus_142937	0	3.61756	1.25775e-05
Locus_14295	2.00159	0	0.0024518
Locus_143007	0.139288	3.98085	7.4579e-06
Locus_143032	3.58953	0.994052	0.000203911
Locus_143036	7.59362	7.01097	0.00113805
Locus_143074	0.619232	2.72692	0.00461347
Locus_143096	3.2054	1.27386	0.000917287
Locus_14312	0.393456	2.80789	0.000750187
Locus_14313	5.37565	4.60308	0.00495799
Locus_143169	0	1.79459	0.00635643
Locus_14319	6.89815	5.85092	0.000207023
Locus_1432	6.46782	6.89332	0.00805664
Locus_14327	4.58519	4.14353	0.00372621
Locus_1433	4.82665	4.48035	0.00260752
Locus_143330	-0.166935	2.17566	0.00156496
Locus_14335	4.90026	4.16884	0.00495433
Locus_143370	1.70447	0.107092	0.00431391
Locus_143521	2.1202	0	0.00546641
Locus_143555	4.31568	2.07619	0.00239723
Locus_14376	1.38036	2.44841	0.00771648
Locus_14379	-0.0339984	1.54336	0.00501392
Locus_143943	-0.132936	2.47064	0.000344861
Locus_144124	0	2.23302	1.56902e-05
Locus_144142	2.92865	0.37798	0.00946555
Locus_144233	2.29625	0.444746	0.00472475
Locus_14427	3.67841	1.9235	0.00367544
Locus_144326	-0.166935	2.73274	0.000289842
Locus_14434	4.32763	3.9401	0.000370037
Locus_1444	6.35178	5.89168	0.00293655
Locus_14449	2.05945	0	0.000137009
Locus_144542	0	1.4522	0.00180527
Locus_144583	5.12303	4.34603	0.0023756
Locus_144605	1.836	0.647478	0.00204373
Locus_14468	6.51045	6.29987	0.00387445
Locus_144702	-0.213203	2.47281	0.00225647
Locus_144717	0	1.84643	1.99855e-06
Locus_144735	3.93084	4.87129	0.00357822
Locus_14486	4.24446	3.50681	0.00340473
Locus_144863	1.61459	0.193813	0.00252551
Locus_14488	5.28589	4.36075	0.00915302
Locus_144883	3.16677	1.65493	0.000934863
Locus_144900	1.63326	0.444746	0.00473739
Locus_144960	3.35821	2.38938	0.001674
Locus_144992	2.6315	3.34543	0.00694849
Locus_14500	6.66932	6.14789	0.00580056
Locus_14501	5.43865	5.16615	0.00852636
Locus_14513	6.28015	5.77984	0.00401867
Locus_14515	3.21149	2.41796	0.000972276
Locus_14516	5.73893	4.24906	0.00042531
Locus_145187	0	1.72722	0.00141455
Locus_14525	6.76545	6.47733	0.0081013
Locus_14530	6.96852	6.27363	0.00935771
Locus_14531	5.58424	6.50472	0.00102446
Locus_14532	6.7393	6.21623	0.00259188
Locus_145328	-0.15585	1.57693	0.00270152
Locus_145330	3.58304	2.89738	0.00127624
Locus_145331	2.963	4.03805	0.00423498
Locus_14541	0	4.64192	1.0997e-08
Locus_14543	5.22558	4.80624	0.00365277
Locus_1455	7.51482	6.9712	0.00573097
Locus_145552	3.38058	2.83062	2.0508e-05
Locus_145564	3.76716	2.71506	0.00431972
Locus_14560	2.8461	0.647478	8.54397e-05
Locus_145640	0	3.15113	1.07388e-08
Locus_14565	6.62332	6.07066	0.00564369
Locus_14568	7.90237	7.37295	0.005913
Locus_145756	1.91747	0.902891	0.0064555
Locus_145781	3.68691	1.30836	0.000132576
Locus_145856	0.36401	5.22599	0.000539802
Locus_145865	0	2.37511	1.76163e-06
Locus_145920	0.382371	1.74609	0.00321194
Locus_145945	0.418038	1.80292	0.00599992
Locus_145970	3.21416	2.28131	0.000524684
Locus_14598	3.52961	2.90153	0.00331669
Locus_14600	0	2.68199	1.44738e-06
Locus_146009	-0.0544839	2.76934	0.00329284
Locus_146014	0	1.57693	0.001666
Locus_146110	0	3.23649	2.8235e-07
Locus_146153	0	2.45742	1.64703e-05
Locus_146327	3.75904	1.88993	0.00247433
Locus_14641	4.75261	5.907	0.000175871
Locus_146472	2.25651	0.647478	0.00839436
Locus_146583	0.547312	4.40315	0.00730957
Locus_14664	0.603098	2.42515	0.00382609
Locus_146668	4.27982	5.5553	0.000331301
Locus_1467	5.15064	6.34112	0.0037768
Locus_14671	5.62167	3.32163	0.00481178
Locus_146807	0	3.79626	0.000321466
Locus_146845	2.91679	0.300904	0.00143804
Locus_14685	1.86169	-0.239482	0.000684314
Locus_14687	1.76801	2.67337	0.00228993
Locus_14698	1.17874	2.77173	0.000304708
Locus_14702	2.79759	1.65493	0.00670991
Locus_147055	3.88677	3.14269	0.000869699
Locus_14709	3.54909	3.12715	0.00387995
Locus_147103	2.91896	1.13789	0.00066632
Locus_14715	4.5827	4.07042	0.00844738
Locus_147173	2.89221	1.96997	0.00107116
Locus_147321	0.603098	4.7329	0.000103111
Locus_147342	2.07859	0	0.0029357
Locus_14738	1.78272	2.97207	0.00428854
Locus_14740	0	2.99085	0.00418298
Locus_147493	0	3.97035	3.0747e-08
Locus_1475	6.6578	5.1638	0.000634159
Locus_147602	2.09076	-0.594975	0.000400318
Locus_14764	0.00635209	5.18237	6.68426e-05
Locus_147740	2.65847	-0.239482	0.000857545
Locus_14782	2.0171	3.06727	1.7653e-05
Locus_1479	5.68986	5.02302	0.00442695
Locus_14793	5.7378	4.94409	0.00379359
Locus_147952	4.49991	8.12231	0.000545444
Locus_14801	4.63963	3.45677	0.0023073
Locus_148049	-0.304555	2.71105	0.000175862
Locus_14808	3.48588	2.95874	0.00917954
Locus_148153	6.01045	4.74072	0.00316449
Locus_1482	6.59991	6.0716	0.00883376
Locus_148294	-0.0510012	1.79459	0.0052311
Locus_148420	1.88409	-0.594975	5.1873e-05
Locus_14845	3.0916	5.42359	0.00211852
Locus_148458	2.49103	4.89801	0.000169228
Locus_148480	2.19212	4.45767	0.00182909
Locus_14859	7.18675	6.23708	0.000521064
Locus_14860	4.65388	4.1146	0.000387713
Locus_148619	3.84181	4.98777	0.00587058
Locus_148693	2.61198	0.902891	0.000395691
Locus_148747	2.3341	1.47659	0.00934987
Locus_148802	3.45957	1.70258	0.000451888
Locus_14881	3.83713	4.77243	0.00296944
Locus_148820	2.35345	1.74609	0.00384294
Locus_14884	4.78088	3.64049	0.00771315
Locus_148858	1.83218	-0.239482	0.00052246
Locus_148882	0.0274512	2.98077	0.00282478
Locus_14893	-0.196201	1.58338	0.00180218
Locus_148964	-0.213203	2.84264	0.000223591
Locus_149079	3.3284	1.83879	0.000246396
Locus_149108	0	2.66607	0.00015263
Locus_149109	0.32366	2.75723	0.00437574
Locus_14911	4.70007	3.18688	1.50358e-05
Locus_149133	2.22823	0.300904	0.00159437
Locus_14917	4.7326	2.81938	0.000148573
Locus_149191	3.87242	3.05221	0.00500007
Locus_149195	-0.114266	1.6872	0.00540138
Locus_149249	3.56882	2.51631	0.00738868
Locus_14925	5.86253	5.40899	0.00513955
Locus_149274	5.08293	3.82379	0.000544397
Locus_14929	2.37057	4.99082	0.00129584
Locus_149369	-0.0913517	3.16379	5.27633e-05
Locus_149398	1.80584	-0.248402	0.00349775
Locus_149474	2.87463	2.19677	0.00083992
Locus_149577	-0.115934	1.64369	0.000561258
Locus_149640	1.75638	3.96315	0.00272347
Locus_1497	8.2012	7.14071	0.00888516
Locus_149719	1.12296	3.33915	0.00363728
Locus_1498	4.78756	6.09635	0.000194743
Locus_14990	7.8351	7.35217	0.00366701
Locus_15002	4.25943	3.50736	0.00445361
Locus_15014	5.15153	4.12372	0.00789942
Locus_150377	0.0403505	4.5494	6.08854e-07
Locus_15044	3.66697	5.44063	0.000133607
Locus_150740	0.648678	2.07379	0.000758588
Locus_150795	4.85977	3.18688	0.000294091
Locus_150825	0	2.50426	0.00120148
Locus_150868	3.41192	2.49607	0.00323982
Locus_150913	2.95326	1.72722	0.00475635
Locus_15093	2.31478	1.4177	0.00254246
Locus_151	5.32601	4.97294	0.00331296
Locus_151023	0.648678	4.00507	0.000733184
Locus_15103	6.99131	6.77795	0.00623035
Locus_151091	1.00546	3.33685	0.000358384
Locus_1511	6.80647	6.33318	0.000430068
Locus_15112	5.0483	3.58213	0.00882709
Locus_151165	0.103034	2.669	0.00255879
Locus_1512	6.95261	6.44542	0.00555918
Locus_151306	5.60911	4.017	0.00146913
Locus_15131	0	1.87585	0.000420423
Locus_151399	4.64623	4.18369	0.00277745
Locus_151473	2.67651	1.59604	0.00369605
Locus_151589	2.86299	2.14116	0.00657508
Locus_151616	1.98186	-0.248402	0.0062988
Locus_151619	5.14763	3.97391	0.00106215
Locus_151682	2.22157	1.49985	0.0095773
Locus_15181	2.16655	-0.0456691	0.00798103
Locus_151837	6.20336	5.28818	0.00032721
Locus_151848	1.09662	2.77232	0.00112371
Locus_15195	6.19931	5.54454	0.00505711
Locus_151965	1.75439	-0.594975	0.000248308
Locus_15208	5.12749	5.57907	0.00763323
Locus_15214	2.54708	1.39952	0.00540365
Locus_1522	6.79336	6.29404	0.00395347
Locus_152204	-0.0913517	3.03388	2.21256e-05
Locus_152344	9.48974	6.44316	5.52797e-05
Locus_152385	3.53009	2.96646	0.00681232
Locus_152395	0	1.59604	0.000331776
Locus_152589	0.261754	3.28823	0.00346645
Locus_152603	3.81078	2.37511	0.00188203
Locus_152840	1.51117	2.64197	0.00335244
Locus_15288	-0.0655684	4.46019	0.000262989
Locus_152890	3.06077	1.39952	0.000278978
Locus_1529	7.58788	6.62556	0.00609497
Locus_152944	4.68327	3.52376	0.00670523
Locus_152988	4.21281	3.07154	0.00845216
Locus_153001	2.22504	-0.00891996	2.81042e-05
Locus_153028	2.38698	0.0981719	0.00791352
Locus_153053	0	3.21685	3.64215e-05
Locus_153192	0	2.11085	2.49623e-07
Locus_153315	0	1.49985	0.000196429
Locus_153473	5.86685	5.07953	0.000475618
Locus_153564	3.24925	1.958	0.00942088
Locus_153590	-0.115934	1.64369	0.000561258
Locus_153690	3.58685	4.72325	0.00382353
Locus_1537	7.23984	6.54839	0.00353945
Locus_153727	1.72243	0	0.00511752
Locus_153745	1.94645	4.01749	0.002739
Locus_15376	0.465377	2.31358	0.00555333
Locus_153867	4.35923	2.69465	1.28552e-06
Locus_153960	1.79435	-0.248402	0.00425929
Locus_15407	3.82302	3.3533	0.000737526
Locus_154237	0	5.57664	8.96375e-06
Locus_15425	-0.287552	1.65493	0.00166651
Locus_154293	3.1595	1.91034	0.00372068
Locus_15430	3.12344	3.2563	0.00860262
Locus_154348	2.66431	0	0.000464223
Locus_154367	4.85637	2.92878	0.00321789
Locus_154396	1.62945	-0.248402	0.00300122
Locus_15450	-0.115934	2.07858	0.000368209
Locus_15451	2.25067	2.93095	0.00497364
Locus_1546	3.87352	3.0633	0.00794771
Locus_154758	0.0573533	2.3268	2.6893e-05
Locus_15476	0	1.52927	0.00331769
Locus_154867	0.174955	2.51829	0.00606474
Locus_154958	3.51476	0.647478	9.01444e-05
Locus_154972	5.21378	0	3.02632e-05
Locus_154989	3.71108	2.59846	0.00685744
Locus_155016	5.27544	4.95467	0.00416763
Locus_15502	0.190723	5.27565	0.000176558
Locus_155155	0	1.97292	0.0010751
Locus_155303	2.39311	-0.00891996	0.000177638
Locus_155367	2.20891	-0.355494	0.00157006
Locus_1554	0	1.24946	0.00396992
Locus_155441	2.41262	1.47659	0.0099489
Locus_1555	7.25998	6.47211	5.02464e-05
Locus_15561	2.54807	0.647478	0.00402026
Locus_155679	-0.0913517	2.28131	0.000430633
Locus_155716	0	2.27653	4.06915e-05
Locus_155762	5.47823	4.65991	0.00605856
Locus_1558	6.67318	6.4374	0.00519253
Locus_155831	2.66389	0.850211	0.00650595
Locus_15584	6.73647	5.7826	0.00401813
Locus_155841	0.0403505	2.27653	0.00109195
Locus_155842	2.08902	0.75905	0.00629207
Locus_155887	-0.304555	4.08164	1.43199e-05
Locus_155925	3.82493	3.06859	0.00124328
Locus_15594	5.5139	4.00969	0.0054131
Locus_155944	5.8208	4.96842	0.00504029
Locus_15595	4.39976	3.84427	0.009073
Locus_15597	8.20821	7.52972	0.00257214
Locus_156049	0	1.82317	0.000905439
Locus_15611	2.14021	1.27386	0.00285445
Locus_156121	0.0819351	4.42088	4.54321e-05
Locus_156137	0	1.76427	0.0018931
Locus_156153	-0.132936	1.88993	0.00162274
Locus_156190	5.04766	2.49813	8.55608e-05
Locus_1562	6.83992	6.42179	0.0018923
Locus_156219	2.74299	4.53674	0.000631982
Locus_15626	5.25897	4.67022	0.00763036
Locus_15627	4.30623	3.40116	0.000573775
Locus_15630	7.04304	6.69484	0.000379077
Locus_156310	2.0812	0.994052	0.00571662
Locus_15632	5.30063	4.6691	0.00213475
Locus_156350	3.51563	0	0.00523958
Locus_15638	3.38978	6.00216	0.00588633
Locus_1564	7.33989	7.02295	0.00460205
Locus_15645	2.78865	1.19678	0.00813925
Locus_156468	2.51433	0.647478	0.0021855
Locus_1565	4.09492	5.48665	0.00115646
Locus_156565	6.57936	2.04916	0.000266064
Locus_156832	1.77189	0	0.00256208
Locus_156907	-0.073915	2.03377	0.00458092
Locus_156949	0.776384	2.23127	0.0095299
Locus_156988	7.22473	6.42687	0.000278244
Locus_157079	4.32053	3.4246	0.000721922
Locus_1572	8.17372	8.01564	0.00402282
Locus_15721	0	2.5672	0.000415442
Locus_157338	-0.166935	2.44499	0.000301143
Locus_15738	-0.115934	1.80292	0.000517601
Locus_157500	3.87622	3.06826	0.0001605
Locus_15758	4.45495	1.35093	1.92381e-05
Locus_157604	4.3786	3.94171	0.00308164
Locus_157727	2.05782	0.902891	0.00975951
Locus_15777	4.07971	3.7265	0.00595048
Locus_157884	-0.171619	2.04152	0.000299963
Locus_15797	5.22953	4.61697	0.00452654
Locus_15804	5.53609	4.90206	0.00759448
Locus_15806	3.2229	2.07858	0.000415621
Locus_158101	2.66562	0.453665	0.00847992
Locus_15817	2.49324	5.31012	0.000952515
Locus_158173	3.47668	0.300904	0.000949348
Locus_158178	0	2.29694	5.87819e-05
Locus_158303	0.675018	2.5752	0.00412068
Locus_15833	7.53141	6.89342	0.00105963
Locus_158334	3.87384	0	2.96029e-05
Locus_15841	4.4288	3.50352	0.00161984
Locus_158415	3.75102	4.27016	0.00968665
Locus_15842	3.41662	4.77333	0.000217479
Locus_15855	4.28998	5.02324	0.00617152
Locus_15856	7.48618	5.83396	0.000382662
Locus_15857	0.648678	1.96701	0.00471553
Locus_158583	6.75729	6.09586	0.00420798
Locus_15860	4.71954	0.444746	0.00381355
Locus_158742	3.6797	3.18896	0.00793482
Locus_158746	2.31589	1.24946	0.00924417
Locus_15882	3.21461	3.94781	0.00362548
Locus_15885	4.16602	3.0633	0.00701915
Locus_158942	-0.0913517	5.3362	5.00728e-05
Locus_158964	2.17017	0.0981719	0.00661951
Locus_158965	2.03104	0.647478	0.00254023
Locus_15898	3.26731	2.37247	0.00106447
Locus_159011	4.14986	-0.00891996	3.1919e-05
Locus_15906	0	2.70018	8.64327e-06
Locus_159205	3.91188	1.70258	4.79747e-05
Locus_159321	0.0274512	1.87585	0.00786572
Locus_1594	5.13494	4.41606	0.00425524
Locus_15941	4.9404	0.0981719	3.18828e-06
Locus_159433	2.17191	0	0.00970791
Locus_159465	1.53751	0	0.0020809
Locus_15951	0	1.82317	9.17275e-06
Locus_159572	0	2.11307	0.000944364
Locus_159577	5.27129	3.01849	0.00210684
Locus_159615	-0.24887	5.10543	1.67209e-05
Locus_159630	2.78818	0	8.53422e-06
Locus_159634	3.50876	2.48668	0.000507154
Locus_159689	1.89572	-0.239482	0.000508561
Locus_159736	4.83714	3.36579	0.00362043
Locus_159752	3.5269	2.91557	0.00904985
Locus_159766	2.84894	1.59604	0.000183938
Locus_159829	2.35979	0.902891	0.00118719
Locus_159858	0	3.33473	0.000374065
Locus_159880	3.14205	6.16137	0.000498393
Locus_1601	7.7309	7.09199	0.000151994
Locus_160221	3.04537	2.59846	0.000546522
Locus_160232	1.5933	0.0981719	0.00264737
Locus_16024	1.83642	-0.239482	0.00259541
Locus_160327	3.60593	2.98506	0.00304435
Locus_160550	5.60657	2.94335	0.000366401
Locus_160609	2.62347	2.10411	0.000926035
Locus_160643	3.26198	1.34063	0.00104963
Locus_160676	2.64403	1.10562	8.4215e-06
Locus_16068	3.89819	5.08242	0.00247055
Locus_160727	2.93318	2.23127	0.00926202
Locus_160758	0	1.58338	0.00677029
Locus_1608	5.68723	5.2698	0.00187325
Locus_160801	0.15872	2.14116	0.00114171
Locus_160802	0.767483	3.09919	0.00949448
Locus_160892	3.7536	1.34063	0.000163568
Locus_161012	3.19187	2.34389	0.00410992
Locus_161087	3.35818	0	0.000196599
Locus_1611	5.27861	4.83851	0.000357904
Locus_161148	0.00635209	1.84643	0.00208557
Locus_161179	2.599	0.647478	0.00332439
Locus_1612	5.04925	6.9287	0.000796012
Locus_16120	1.19094	4.06829	0.00385006
Locus_16126	0.0403505	2.193	0.000270595
Locus_161351	3.01805	1.1827	0.00213035
Locus_161398	0.0930197	1.958	0.00100458
Locus_1614	5.18747	4.35524	0.000297331
Locus_16142	6.01133	5.4384	0.000675972
Locus_161517	-0.145836	2.03377	0.00373873
Locus_16154	3.68944	0.0981719	4.51597e-05
Locus_161553	0.603098	2.17761	0.0089902
Locus_1616	2.15312	1.36104	0.00630228
Locus_16169	1.78583	0.0981719	0.00125435
Locus_161735	4.05189	-0.248402	0.000635705
Locus_16175	5.36992	2.49503	5.50423e-05
Locus_161818	2.90767	1.97586	0.00970392
Locus_161844	2.78817	0.309824	0.00453049
Locus_16197	3.04888	2.00703	0.00236225
Locus_162	0.0274512	2.32243	0.00705533
Locus_162040	0.821965	5.39967	0.00152295
Locus_162050	0	1.69751	0.000274376
Locus_162060	4.12389	3.39091	0.00107287
Locus_162116	1.97326	0	0.000846231
Locus_162123	-0.0544839	2.76934	0.00265516
Locus_16230	4.61733	3.43829	0.00142915
Locus_162317	6.39805	5.25846	0.00371758
Locus_162321	0	4.34488	1.68445e-05
Locus_1624	6.75535	6.32259	0.0062719
Locus_162402	5.81573	4.14749	0.00569222
Locus_162426	0.923331	2.47281	0.00522096
Locus_162470	-0.0913517	5.06264	5.40104e-06
Locus_162544	3.35113	1.84643	0.00761927
Locus_162582	5.79208	3.29768	0.00543996
Locus_1626	9.04062	8.46795	0.00720507
Locus_162628	4.94327	1.75526	0.000230102
Locus_162654	3.36493	-0.355494	0.000138367
Locus_16266	5.20086	3.24047	0.00227627
Locus_16275	1.87397	0.556317	0.00817929
Locus_162912	2.61831	3.10012	0.000598824
Locus_162918	-0.0229138	3.55392	0.000288223
Locus_16298	3.85131	-0.594975	0.000484792
Locus_16302	1.79492	3.47079	0.00817856
Locus_163027	1.52532	-0.355494	0.00988663
Locus_163047	2.65847	1.47659	0.00981042
Locus_163099	1.70171	0	0.00153925
Locus_163127	1.44778	3.0939	0.00418074
Locus_163139	4.39546	3.24948	0.00425984
Locus_163158	2.11524	0.850211	0.0031491
Locus_163196	6.72632	5.38759	6.2511e-05
Locus_16328	1.53751	-0.239482	0.00573665
Locus_1633	8.00538	7.01754	2.68378e-06
Locus_163323	3.15816	1.85766	0.00159504
Locus_163372	2.96433	5.14274	0.00302568
Locus_1635	9.95174	8.94674	0.00269838
Locus_163573	2.51035	0	0.0022913
Locus_16362	2.78366	1.79877	0.000560916
Locus_16371	2.74455	1.4177	0.00962442
Locus_163719	3.22087	2.34389	0.00704762
Locus_16377	5.83793	1.39952	3.23206e-05
Locus_16379	3.41931	0.444746	0.00010841
Locus_163794	1.53751	4.08887	0.00210596
Locus_16386	1.93426	4.61959	5.88228e-05
Locus_163896	0	4.1939	5.45642e-07
Locus_1639	5.88729	5.23193	0.000938687
Locus_163920	-0.132936	2.95751	0.000110371
Locus_163991	3.07129	0.300904	0.0001294
Locus_16413	-0.24887	2.66312	0.000216146
Locus_16416	3.99556	1.59604	0.00670501
Locus_164176	0	3.27033	0.000386052
Locus_16426	6.77243	6.24981	0.00706075
Locus_16431	0.0590213	2.669	0.00065582
Locus_164324	2.98566	-0.248402	0.000501018
Locus_164328	2.98055	4.93481	6.49457e-05
Locus_16462	1.98822	0.444746	0.00850856
Locus_164677	1.76097	0.791319	0.00817669
Locus_1647	8.27441	6.64163	0.00108329
Locus_164785	0	2.45965	0.000137728
Locus_164831	-0.0913517	2.00703	0.0042288
Locus_164919	0	1.87585	5.0591e-07
Locus_164984	2.42692	8.81531	4.26161e-05
Locus_165150	0	1.38065	0.00888306
Locus_16516	4.49365	2.75784	0.00815388
Locus_165301	3.326	1.76427	0.000475744
Locus_165327	3.84603	0.647478	0.00154358
Locus_165329	0	2.14949	0.00010855
Locus_1654	3.43403	2.94504	0.00979215
Locus_165518	3.82383	3.23977	0.00847159
Locus_165519	3.23628	2.95006	0.0051776
Locus_16565	8.38193	7.37805	0.00301538
Locus_165678	4.18606	3.13814	0.0017645
Locus_165757	3.01885	-0.355494	0.00267943
Locus_165788	0	2.07858	0.000184015
Locus_165822	4.02451	3.06727	0.00448063
Locus_1659	3.50585	0.0981719	0.00111274
Locus_1660	6.93827	6.37142	0.000759316
Locus_166125	0	2.53672	3.41809e-05
Locus_166148	2.92273	0	0.00431541
Locus_166175	5.04096	3.86987	0.000211826
Locus_1662	8.98187	8.53313	0.00768141
Locus_166227	3.54266	-0.355494	9.57162e-05
Locus_1663	5.84206	5.13302	0.00536839
Locus_16635	2.80749	1.4177	0.00348279
Locus_16644	-0.247202	3.71009	0.000197678
Locus_166451	2.75995	5.10373	0.00419571
Locus_166456	4.00652	1.48447	0.00235468
Locus_16657	-0.24887	1.75526	0.000813063
Locus_16661	4.25874	2.60182	0.000967846
Locus_166657	0	5.00166	9.16045e-06
Locus_166705	3.0925	1.35093	7.39071e-05
Locus_166762	3.09762	2.26354	0.00190897
Locus_16681	-0.171619	2.17172	0.00213197
Locus_166823	1.76659	-0.239482	0.000396566
Locus_16698	3.97684	2.07619	0.0067998
Locus_167144	0	3.10564	4.94868e-06
Locus_167174	3.43636	1.958	0.00156544
Locus_16727	3.66873	2.3195	0.000168933
Locus_1673	6.57009	6.00625	0.0051652
Locus_167417	2.70438	-0.00891996	0.00413115
Locus_16743	2.35837	-0.239482	0.0032021
Locus_16754	5.60425	7.08132	0.00576919
Locus_167635	3.0171	4.36409	0.00013694
Locus_16764	0.29209	1.6872	0.00171946
Locus_167683	-0.073915	4.12396	0.000164667
Locus_16771	4.09093	0.503637	1.02508e-05
Locus_167768	-0.0802671	2.79214	2.09641e-05
Locus_167791	1.39761	0	0.00849414
Locus_16786	1.42001	2.82262	0.0016085
Locus_167870	2.17783	0.927286	0.00576608
Locus_167951	-0.132936	3.1627	9.91052e-05
Locus_167977	6.19876	-0.355494	8.77146e-06
Locus_16803	0.200738	2.10411	0.00403912
Locus_168042	2.95728	2.22242	0.00692912
Locus_168048	2.20652	-0.248402	0.000102701
Locus_168059	4.96006	2.94839	0.000236595
Locus_168164	-0.0913517	1.70761	0.000309784
Locus_168176	0	2.78581	1.30379e-08
Locus_168208	0	1.88993	1.18675e-05
Locus_168229	5.72254	0.300904	3.57951e-05
Locus_168237	2.09591	0.647478	0.00233614
Locus_16828	-0.0339984	2.19677	0.00162651
Locus_168291	1.57859	-0.248402	0.00173068
Locus_168362	-0.0913517	5.25493	2.52282e-05
Locus_1684	5.54783	0.300904	1.33033e-05
Locus_168407	2.0618	0.647478	0.00614117
Locus_168438	4.05855	2.46627	0.00828431
Locus_168498	1.96693	1.1827	0.00629357
Locus_168564	0	1.64369	0.00061933
Locus_168609	0.0590213	1.84643	0.00188822
Locus_168848	-0.24887	1.88645	0.00100982
Locus_1689	6.5642	5.95538	0.00457584
Locus_169	3.62736	2.92045	0.00547045
Locus_169187	0.281005	2.18537	0.0026886
Locus_1692	5.07241	7.25148	0.000261339
Locus_169228	0.0673679	2.16974	0.00624506
Locus_169285	2.65685	1.47659	0.00233162
Locus_169292	4.87143	3.00224	2.18949e-05
Locus_169306	1.63888	-0.239482	0.00688188
Locus_16931	3.38457	-0.00891996	2.52699e-06
Locus_169328	4.82361	3.10258	4.7866e-05
Locus_16940	2.42304	1.48447	0.00267923
Locus_169435	4.95291	3.91437	9.91037e-05
Locus_169452	-0.15585	3.23153	0.000254103
Locus_1696	7.12031	6.65649	0.00567089
Locus_169612	2.08814	0	0.00190674
Locus_169624	0	2.5618	6.91033e-06
Locus_169744	0.547312	4.18833	7.27031e-05
Locus_169780	0	1.75526	1.93341e-06
Locus_169892	-0.115934	2.05418	0.00284305
Locus_169969	0.877751	2.68977	0.000323018
Locus_170018	5.76933	4.97474	0.00035754
Locus_170032	2.14445	0.902891	0.00832092
Locus_170160	3.63234	4.27996	0.00218842
Locus_170195	0.239276	3.68859	0.00724719
Locus_17031	6.61858	5.83066	0.00113279
Locus_17034	4.38116	3.72242	0.00534742
Locus_17041	3.42563	2.97366	0.00454369
Locus_170421	5.06291	3.8474	0.00186046
Locus_170493	0	1.71751	0.00227619
Locus_17052	1.80273	0	0.000360041
Locus_170839	-0.115934	1.86135	0.00111261
Locus_171029	1.86556	0	0.000129468
Locus_171064	-0.420489	2.29385	4.58839e-06
Locus_1711	4.72908	6.7616	1.8999e-05
Locus_17110	3.38001	1.30836	0.000874492
Locus_17128	6.73385	6.23189	0.00410036
Locus_17138	0.0403505	4.58399	1.12654e-06
Locus_1715	6.25959	5.71153	0.000610468
Locus_171538	3.86423	2.00703	0.00020669
Locus_171695	3.58994	1.07113	0.00103598
Locus_171713	-0.329137	5.49126	3.39432e-05
Locus_171725	0	2.75907	2.01668e-05
Locus_171749	3.50372	-0.239482	6.80052e-05
Locus_171856	1.16854	2.20793	0.00190443
Locus_17189	3.97478	-0.355494	6.44261e-05
Locus_171896	0.578882	4.87803	0.000351991
Locus_172	7.97087	7.46707	0.00303014
Locus_17208	4.27133	2.07619	6.78204e-05
Locus_172243	2.66379	3.98486	0.00266051
Locus_172303	-0.073915	4.35727	0.000203766
Locus_172331	4.15086	-0.00891996	3.15234e-05
Locus_172360	4.06138	1.80292	0.000913369
Locus_172386	-0.0399166	2.06408	0.000174159
Locus_172591	5.10715	2.82154	6.46838e-06
Locus_17260	-0.115934	1.52927	0.00537154
Locus_172696	-0.0913517	2.94546	0.000171037
Locus_1727	7.00375	6.45764	0.00128531
Locus_172819	3.89341	0.0981719	8.24193e-05
Locus_172904	-0.0339984	2.70903	0.000319591
Locus_173	7.71905	6.96456	0.00142237
Locus_17302	0.333674	2.83326	0.00500317
Locus_173099	-0.0510012	3.59053	3.1056e-05
Locus_173129	0.143385	2.64197	0.00289113
Locus_173145	0	4.25436	5.87322e-05
Locus_173182	3.78396	0	0.00101346
Locus_173284	1.56386	-0.248402	0.00655891
Locus_173290	2.46129	0	0.000102428
Locus_17331	3.64966	2.95669	0.00322568
Locus_17332	2.55532	1.84643	0.00395855
Locus_17333	3.07494	2.37511	0.00598919
Locus_173348	2.32314	-0.248402	0.00343875
Locus_1734	4.62932	4.0553	0.00975854
Locus_173568	-0.0802671	1.72722	0.000227113
Locus_1736	7.03983	6.39192	0.00193877
Locus_17363	0	1.59604	0.000331776
Locus_173647	-0.0913517	4.41805	1.15012e-05
Locus_17365	1.95712	7.61594	0.00599557
Locus_1737	6.69506	3.87977	0.000224962
Locus_173916	0.750044	1.57693	0.00742309
Locus_173994	4.7208	-0.239482	5.59245e-05
Locus_173996	0	2.42515	9.40116e-06
Locus_174048	3.62667	3.21415	0.00385822
Locus_174252	-0.329137	1.86135	0.000781994
Locus_174287	0.547312	2.95996	0.00256335
Locus_174338	4.31148	3.89662	0.00225555
Locus_174522	1.35203	-0.248402	0.00945421
Locus_174555	2.63302	-0.248402	0.00194241
Locus_174622	1.7108	-0.00891996	0.00295793
Locus_174677	3.85127	1.10562	0.00229345
Locus_174692	0	3.24442	9.32303e-07
Locus_1747	6.97759	8.12114	0.00239163
Locus_174719	2.58442	-0.594975	0.000317587
Locus_17473	3.85955	2.37511	1.38235e-05
Locus_174761	4.78962	3.5354	0.00555827
Locus_17521	8.55396	7.56037	0.005942
Locus_17544	3.59787	0.193813	3.70043e-05
Locus_17560	2.92763	0.309824	0.00239522
Locus_17566	2.28533	0.453665	0.00278758
Locus_17583	5.03848	4.15969	0.00872016
Locus_17587	0	3.02928	1.1105e-06
Locus_17636	1.9041	0.791319	0.00697476
Locus_17676	1.77363	0	0.000560865
Locus_17679	2.47489	0.444746	0.00472172
Locus_17687	0.374025	2.81612	0.00311738
Locus_1771	6.90818	6.43407	0.00416481
Locus_17716	2.04654	2.95996	0.00483331
Locus_17718	1.1615	3.01375	0.00500724
Locus_17783	2.36628	0.994052	0.00469791
Locus_1781	4.90299	2.8012	0.00487297
Locus_17861	4.66235	3.81722	0.00740644
Locus_17883	6.51144	5.81315	0.00347129
Locus_17892	5.25269	4.5605	0.00443688
Locus_17911	7.02066	6.72057	0.00863505
Locus_17917	6.58049	6.27368	0.00915759
Locus_17922	6.61398	6.2311	0.00136699
Locus_17927	9.33403	8.57551	0.00764576
Locus_17947	5.94338	5.21126	0.00305985
Locus_17969	5.24103	5.62469	0.00381202
Locus_17978	6.1112	5.75542	0.00216653
Locus_17982	5.63652	5.1795	0.00842164
Locus_17984	6.37275	5.94105	0.00330358
Locus_17990	3.75042	4.30186	0.00774447
Locus_17992	6.78099	5.71035	0.001434
Locus_17997	6.89566	5.62741	0.00116297
Locus_18009	6.12793	5.40416	0.000951014
Locus_18016	5.43929	5.07846	0.0078437
Locus_18017	6.24315	4.54376	3.35259e-05
Locus_18028	6.4839	6.00157	0.0039563
Locus_18029	7.64155	6.67903	0.0012053
Locus_18036	5.42234	4.78157	0.00181464
Locus_18039	4.53802	4.30755	0.0064564
Locus_18053	3.41491	2.03377	0.000170887
Locus_18075	5.86815	5.3627	0.00143449
Locus_1809	5.96963	5.4706	0.0031645
Locus_18091	6.92638	6.55731	0.00483313
Locus_18095	6.90425	6.40534	3.33259e-05
Locus_18096	3.96869	-0.355494	0.000165305
Locus_18101	6.18571	5.58835	0.0018312
Locus_18102	2.90164	3.37282	0.00197581
Locus_18106	8.89918	8.14031	0.00580093
Locus_18116	8.59985	7.77314	0.00211944
Locus_1812	6.35595	5.48464	0.00929355
Locus_18125	4.91356	4.40787	0.00881046
Locus_18155	5.12357	4.01014	0.00500119
Locus_18157	6.98035	6.2411	0.00150797
Locus_18161	7.15612	6.78764	0.00295242
Locus_18167	6.24735	5.29494	0.0059896
Locus_18176	3.2715	2.2923	0.00827704
Locus_18198	5.61969	5.26548	0.00694009
Locus_18199	4.24461	3.53164	0.000634863
Locus_18202	5.82958	5.49598	0.000499695
Locus_1821	6.22247	5.73448	0.00645358
Locus_18221	5.17665	6.84538	0.000148612
Locus_18241	5.00686	4.70856	0.00647442
Locus_18242	6.28012	5.77991	0.00884235
Locus_18245	4.67499	3.57166	0.00735703
Locus_18252	6.64082	5.84522	0.00598897
Locus_18258	0.00635209	6.93871	3.74475e-05
Locus_18270	5.60947	5.17148	0.00326626
Locus_18274	6.89123	6.42443	0.00430506
Locus_18283	5.24292	2.75354	0.00319861
Locus_18297	2.32371	4.1635	0.000704423
Locus_18302	4.34239	3.33685	0.000579715
Locus_1831	5.57782	4.67862	4.18999e-05
Locus_18335	5.85272	4.14195	6.57805e-05
Locus_18341	6.19118	5.69498	0.000225416
Locus_18343	4.9292	4.1509	0.00129973
Locus_18345	5.62649	5.37263	0.00897454
Locus_18351	5.05201	4.05785	0.00294107
Locus_18359	6.4923	6.30343	0.00948424
Locus_18364	5.91383	5.54873	0.00751795
Locus_18369	4.77679	5.216	0.00521124
Locus_18374	3.201	4.15809	0.00205768
Locus_1838	4.04031	1.92995	0.000102262
Locus_18383	6.91968	6.23518	0.00440392
Locus_18384	5.05243	5.80858	0.00181453
Locus_18390	3.12635	1.83879	0.00443106
Locus_18397	2.54589	4.24244	0.00701192
Locus_18407	7.06846	6.60095	0.00171967
Locus_18414	8.36256	7.58937	0.00168998
Locus_18416	4.25271	3.6921	0.00059721
Locus_18426	0	1.65493	0.00673073
Locus_18432	6.56277	6.1414	0.00648271
Locus_18441	5.49086	1.36104	3.399e-05
Locus_18449	7.21596	6.83285	0.00469173
Locus_18454	6.34981	6.07166	0.00383341
Locus_18455	7.69414	6.91043	0.00469343
Locus_18489	4.95608	3.96249	0.00092112
Locus_18510	0	2.44841	1.66603e-05
Locus_18523	6.45814	5.96526	0.0027745
Locus_18527	6.04013	5.67748	0.00738733
Locus_18537	9.04249	8.329	0.00264308
Locus_18540	2.31732	0.75905	0.00394917
Locus_18544	5.21856	3.23977	0.00036054
Locus_18547	4.27608	1.6872	0.00356587
Locus_18556	6.92477	6.28015	0.000412457
Locus_18558	4.98678	4.25187	0.000821861
Locus_18564	5.56483	4.58002	0.00014539
Locus_18580	6.20699	5.64927	0.000485711
Locus_18584	6.15011	5.36876	0.00215135
Locus_18604	6.30518	5.52576	0.000691255
Locus_1862	5.42304	5.02767	0.00370447
Locus_18632	3.83834	2.49813	0.0027302
Locus_18654	4.11597	2.79951	0.000251442
Locus_18663	5.52269	5.21999	0.00159458
Locus_1867	5.16207	4.64353	0.000574087
Locus_18674	6.9579	6.49705	0.00132314
Locus_18687	4.31063	3.70164	0.00199056
Locus_18692	5.23265	6.1106	0.00127042
Locus_18693	5.60168	5.40544	0.0097558
Locus_18700	7.75197	7.12073	0.000625774
Locus_18706	2.5341	0.444746	0.00928112
Locus_18718	8.89654	9.32981	0.00351337
Locus_18723	4.02475	4.75714	0.00355485
Locus_18729	5.68982	5.06012	0.00261278
Locus_18749	5.57343	5.05831	0.00496543
Locus_18751	4.22314	3.77158	0.00434711
Locus_18767	7.28538	5.79838	4.74197e-05
Locus_18772	6.09761	5.66722	0.00517912
Locus_18777	6.87957	5.98999	0.000805795
Locus_18787	6.74647	5.33834	0.0013461
Locus_18791	5.05881	4.67791	0.0017018
Locus_18803	3.86478	2.48773	0.00824431
Locus_18804	7.54823	6.80771	0.0019969
Locus_1882	5.39467	4.81429	0.00596283
Locus_18821	5.15797	4.73037	0.00277025
Locus_18823	4.84325	5.81414	0.00901499
Locus_18830	9.36989	8.1253	0.00526997
Locus_1884	4.50213	4.38486	0.0054783
Locus_18855	7.36606	6.77164	0.00127881
Locus_18856	6.64908	5.64447	0.00143706
Locus_18865	1.64797	0.791319	0.00683151
Locus_1887	3.14681	4.40442	0.00607437
Locus_1888	5.73802	4.88059	0.00687298
Locus_18883	7.04144	5.98189	0.00785054
Locus_18918	4.39803	2.22242	1.50984e-05
Locus_18924	6.60929	6.39608	0.00487784
Locus_18930	3.73954	2.90107	0.000386067
Locus_18957	7.63863	6.7237	0.00347717
Locus_18976	4.61133	3.83669	0.00833317
Locus_18978	6.91818	4.89187	0.00394356
Locus_18983	6.64502	6.09524	0.00159605
Locus_1900	-0.213203	4.0553	5.08186e-05
Locus_19007	4.0556	3.04122	0.000757284
Locus_19011	7.25176	6.79618	0.0095412
Locus_19013	3.76607	2.61665	0.00308717
Locus_19023	4.75443	4.45249	0.00156482
Locus_19047	6.07433	5.51595	0.00580941
Locus_19050	1.02159	2.15972	0.00425786
Locus_19051	6.81293	6.17878	0.000225095
Locus_19058	7.9503	4.82032	2.73304e-05
Locus_19059	2.11846	1.4177	0.00460801
Locus_19067	-0.115934	3.7068	2.68242e-05
Locus_19091	3.66737	3.03704	0.000528339
Locus_19105	4.37727	2.69465	0.00213956
Locus_19115	4.48699	2.68056	0.00452751
Locus_19121	5.91145	5.53023	0.00290155
Locus_19125	3.44132	0.791319	7.00952e-05
Locus_19127	2.82445	-0.355494	0.000163186
Locus_1913	8.05326	7.3672	0.00250229
Locus_19133	5.48837	5.0886	0.0096741
Locus_19153	2.56808	1.19678	0.00743981
Locus_19159	9.45331	8.87881	0.00849361
Locus_19162	2.05945	3.20921	0.00251852
Locus_19166	5.90778	4.98255	0.00039087
Locus_19170	6.62719	5.03279	0.000777109
Locus_19185	4.1433	3.89233	0.00293798
Locus_19195	7.31452	6.97261	3.62545e-05
Locus_1923	5.65032	5.27162	0.00335673
Locus_19236	6.26692	5.13555	0.0051016
Locus_19242	2.37424	3.28654	0.00865147
Locus_19254	-0.114266	1.59604	0.0012554
Locus_1926	7.06434	6.01471	0.00240256
Locus_19277	6.3386	5.58711	0.00263092
Locus_19310	3.56417	2.3881	0.00470743
Locus_19311	3.72153	1.34063	0.00155175
Locus_19313	8.46235	7.99323	0.00302193
Locus_1933	4.29442	3.7287	0.00210749
Locus_19352	4.33292	3.24534	0.00265373
Locus_19364	6.84413	6.52632	0.00914236
Locus_1938	5.08026	4.76274	0.00421763
Locus_19392	-0.171619	3.14889	2.4237e-05
Locus_194	7.05092	7.95439	0.00642878
Locus_19414	4.0941	4.7609	0.00950088
Locus_19429	1.54971	3.04881	0.00019223
Locus_19439	7.20324	5.53661	0.00272515
Locus_19441	5.21943	4.53042	0.000695224
Locus_19446	5.46485	4.39134	0.00656255
Locus_19456	5.56031	3.79902	0.000849455
Locus_19460	0.00166799	3.24948	8.20692e-05
Locus_19462	4.15874	3.91703	0.00138849
Locus_19487	6.35002	5.32041	0.00256562
Locus_1950	4.60861	4.0962	0.00526346
Locus_19506	5.76193	4.58017	0.00597275
Locus_19525	3.9823	3.41219	0.00737124
Locus_19533	7.58763	6.65332	0.00720984
Locus_19548	4.42799	3.90594	0.00327002
Locus_1955	7.98437	8.61293	0.00722707
Locus_19559	6.28459	5.74201	0.00236403
Locus_1957	6.81208	5.90615	0.00378782
Locus_1958	8.63208	8.13369	0.00248199
Locus_19583	6.37423	6.05088	0.00845486
Locus_19600	5.27051	4.18188	0.00258335
Locus_1961	-0.247202	3.42637	0.00024028
Locus_19620	6.77639	6.01984	0.00199766
Locus_19629	6.78042	6.46346	0.00401415
Locus_19636	6.51248	6.07181	0.00382618
Locus_1964	5.71886	5.00363	0.00156292
Locus_19642	5.56976	5.25425	0.0032968
Locus_19651	6.62435	6.27716	0.00951752
Locus_19659	7.17583	4.28434	0.000201693
Locus_19668	4.00533	5.69338	6.61651e-05
Locus_1967	6.12958	5.52858	0.00898676
Locus_19677	4.53664	3.9226	0.00896061
Locus_19684	3.98776	2.91378	0.00606474
Locus_19693	7.23427	6.76964	0.00513472
Locus_19706	3.67019	1.59604	0.00123379
Locus_1971	7.33851	4.76775	9.29902e-06
Locus_19711	6.67367	5.65259	0.0036121
Locus_1973	7.02085	6.57245	0.00293086
Locus_19732	6.1593	5.8522	0.00113764
Locus_19753	1.97533	2.61988	0.00778946
Locus_19755	4.77818	3.69087	0.00495155
Locus_1976	3.71525	6.07618	2.93815e-05
Locus_19772	5.01434	4.53196	0.000247503
Locus_19786	2.39439	3.20498	0.00475133
Locus_19788	6.61764	6.32817	0.00281244
Locus_19795	5.08726	5.47931	0.00434631
Locus_19796	7.26359	5.10041	0.00413665
Locus_19798	6.15541	5.25108	0.00281568
Locus_19820	0.200738	1.75526	0.0054772
Locus_19824	5.10426	4.46234	0.000309662
Locus_1983	1.74025	4.6156	6.73753e-05
Locus_19831	4.30292	2.95874	0.00767065
Locus_19855	5.76069	5.17664	0.000651256
Locus_19883	3.96536	2.8688	0.000977169
Locus_19899	3.3946	4.48519	0.00519654
Locus_19909	7.17772	6.10815	0.0005023
Locus_1991	7.03516	6.61744	0.00321732
Locus_1992	6.61276	5.83223	0.00645226
Locus_19926	1.79823	-0.239482	0.00482006
Locus_19932	3.5344	4.1509	0.00433083
Locus_19937	4.09609	3.04226	0.00491073
Locus_19945	5.69442	4.16577	0.000218922
Locus_19970	2.77335	0	0.00051994
Locus_19981	9.58433	8.6637	0.00131934
Locus_19982	7.85239	7.23237	0.00621854
Locus_19996	2.63797	1.9235	0.00177931
Locus_20019	1.80655	-0.239482	0.00548151
Locus_2002	5.94294	9.19736	0.00401249
Locus_20031	2.1617	0.850211	0.00835913
Locus_20038	1.57605	2.16974	0.00688995
Locus_2004	0	1.96701	7.64916e-05
Locus_20047	7.13993	6.90554	0.00822935
Locus_20050	5.63625	4.17986	0.000160859
Locus_20066	3.80001	2.91557	0.000448918
Locus_20068	5.75585	5.15437	0.00570749
Locus_2007	5.31965	4.61527	0.00669049
Locus_20081	5.2481	5.97209	0.00627768
Locus_20104	-0.0339984	3.63882	9.86422e-05
Locus_20105	6.32378	6.82161	0.00538519
Locus_20114	6.25617	5.44139	0.000362943
Locus_20121	2.9397	1.75526	0.000694307
Locus_20176	6.04742	5.55639	0.00281793
Locus_20186	5.81422	5.13297	0.00985421
Locus_20192	1.85014	3.41219	0.0013701
Locus_20202	5.8663	5.14802	0.00212318
Locus_2021	-0.207285	1.99027	0.00185241
Locus_20261	6.39787	5.0496	0.00148331
Locus_20262	3.35387	4.26034	0.002014
Locus_20266	0	4.67107	3.32045e-05
Locus_203	6.23391	6.98454	3.28402e-05
Locus_20327	-0.073915	1.99027	0.00368802
Locus_20331	4.65925	4.17029	0.00561022
Locus_20337	7.93318	7.46093	1.81641e-05
Locus_20347	1.43615	2.09266	0.00261299
Locus_2035	7.52243	7.00496	0.0058708
Locus_20357	1.77639	0.300904	0.00103814
Locus_20359	3.87508	5.75896	0.00573934
Locus_2037	6.35069	5.9614	0.0020871
Locus_20375	5.67758	4.58958	0.00035446
Locus_20398	3.55099	3.14156	0.00310165
Locus_20399	5.87737	4.99148	0.000603196
Locus_20407	4.54409	3.3533	0.000864314
Locus_2041	5.47985	3.56072	0.000342383
Locus_20413	4.06856	3.56744	0.00689677
Locus_20421	7.73806	7.35504	0.00835191
Locus_20422	4.22196	3.82125	0.00230769
Locus_20446	3.24839	1.70258	0.00277141
Locus_2046	5.66385	7.44587	2.3917e-05
Locus_20464	0	1.64369	4.02456e-07
Locus_20476	3.38825	5.10861	0.000529729
Locus_2050	7.15938	6.78193	0.00159866
Locus_20518	1.4534	2.75477	0.00803068
Locus_20523	0.19907	3.33163	0.00509295
Locus_2053	4.8247	4.1966	0.00189428
Locus_20552	4.58414	0.850211	1.79133e-05
Locus_2065	9.05865	8.42671	0.00936567
Locus_20662	5.86597	5.51473	0.000649393
Locus_20669	-0.115934	2.50629	0.000117367
Locus_20713	4.11948	3.17746	0.00885502
Locus_20738	4.72282	2.62788	0.000765719
Locus_2075	6.01132	4.78701	0.000292841
Locus_20768	2.81543	1.4177	0.00681531
Locus_20795	3.65575	2.43107	0.0010416
Locus_20821	3.72513	2.72692	0.00191141
Locus_20831	-0.24887	2.61011	0.000598606
Locus_20846	6.15617	5.85552	0.000596086
Locus_20854	-0.0128992	4.52271	0.000676662
Locus_20859	8.07519	7.8052	0.00814498
Locus_20954	0	1.52927	2.31814e-06
Locus_20977	2.45318	3.16106	0.00873921
Locus_20978	6.39987	5.937	0.00466443
Locus_21068	0.728945	3.76468	0.00287792
Locus_21110	4.46964	5.90174	0.00029379
Locus_21127	4.15833	2.84624	0.00630462
Locus_2113	6.51742	5.92261	0.0049909
Locus_21132	4.85052	5.6305	0.00445386
Locus_21138	6.89611	6.01645	0.00817732
Locus_21151	5.21211	4.1795	0.000478532
Locus_21155	4.94564	5.74886	0.00319517
Locus_21156	0.923331	1.91034	0.00980732
Locus_21166	6.08571	2.84624	0.000120225
Locus_21178	5.35852	5.81186	0.00521241
Locus_21183	1.58768	-0.594975	0.00279749
Locus_21202	4.92214	4.36045	0.00780863
Locus_21203	-0.115934	2.73723	0.000109562
Locus_21213	3.63126	2.99772	0.0011844
Locus_21217	4.13707	2.42277	0.000313233
Locus_21251	5.50544	3.3998	0.000128281
Locus_21284	0.194386	4.04826	0.000235931
Locus_21295	9.82652	9.0464	0.00610772
Locus_2130	3.3301	2.34389	0.00271767
Locus_21321	5.27422	4.87215	0.00544375
Locus_21327	1.19798	6.79338	0.000305078
Locus_21356	3.99229	-0.355494	9.52723e-05
Locus_21362	8.39971	7.68362	0.000312307
Locus_21368	5.74086	5.13659	0.00562022
Locus_21373	5.86122	5.52743	0.00525069
Locus_21388	4.66458	4.32048	0.0041255
Locus_21438	4.31901	3.58118	0.00135873
Locus_21464	6.48874	5.84854	0.0055307
Locus_215	6.72546	6.05779	0.00265436
Locus_21519	2.3853	0	0.00186267
Locus_21544	2.52461	0.647478	0.000488402
Locus_21549	2.07462	0.193813	0.000364802
Locus_2155	4.84853	4.32811	0.00888235
Locus_21583	4.23961	-0.355494	0.000427676
Locus_21603	3.45848	2.29385	0.000986222
Locus_21609	6.95104	5.08316	6.00382e-05
Locus_21671	5.02284	4.51998	0.00624455
Locus_21691	6.35737	5.99465	0.000541806
Locus_21693	3.31552	0.300904	0.00686599
Locus_21695	3.4846	2.54052	0.0051393
Locus_21697	4.6519	3.93757	0.000989009
Locus_21706	5.1418	3.44746	6.30912e-05
Locus_21746	2.49249	1.48447	0.00102717
Locus_21756	2.89154	3.64715	0.000339705
Locus_21809	4.52392	3.73567	0.00158933
Locus_21819	2.28533	3.46532	0.000387867
Locus_21826	2.47127	0.503637	0.00493618
Locus_21842	3.86866	2.74733	0.00099085
Locus_21857	5.55483	4.75616	0.00502698
Locus_219	6.41302	5.93922	0.00936125
Locus_2190	6.23784	5.7856	0.00449239
Locus_2191	7.07518	5.72848	0.00161247
Locus_2192	1.46953	5.63649	7.88908e-05
Locus_21941	7.9101	7.51099	0.00080232
Locus_21975	6.1929	5.94256	0.00926665
Locus_21985	5.00361	2.992	0.00742779
Locus_21993	1.30394	4.11787	0.00183134
Locus_22020	2.24582	0.902891	0.00030632
Locus_22046	3.45823	2.10184	0.00510605
Locus_2206	3.95699	3.05221	0.00166246
Locus_2207	4.96804	4.6296	0.00373686
Locus_22112	7.50456	6.99005	0.00636902
Locus_22144	2.13699	3.714	0.00161625
Locus_22152	0.160388	3.52968	0.00114998
Locus_22163	5.53813	5.26469	0.00718054
Locus_22215	5.51475	5.27744	0.00994638
Locus_2223	2.85508	1.9235	0.00745592
Locus_2225	3.43881	4.60788	0.00438194
Locus_2226	7.68003	6.82861	0.00469752
Locus_22279	3.74586	2.77232	0.00475094
Locus_22280	0	1.94261	0.000830469
Locus_22332	4.5754	4.00859	0.00211038
Locus_22353	6.64949	6.39516	0.00383434
Locus_22354	4.27708	4.52856	0.00284486
[truncated: 2,881 more rows]

## Sheet: Large Transcripts
Locus	C600 Mean expression	ROB Mean Expression	p value
Locus_10014	3.92276	3.23977	0.000560435
Locus_10035	1.12296	3.50722	0.000590939
Locus_10037	6.80688	6.50099	0.00244708
Locus_10042	4.4291	2.82154	0.000351669
Locus_1007	5.80828	5.27146	0.0092826
Locus_1013	5.40634	5.11254	0.0072913
Locus_101511	4.7398	4.23907	0.00219191
Locus_10159	4.12817	5.99538	0.00116451
Locus_10163	8.58944	7.96266	0.00134197
Locus_1018	6.85612	5.73422	0.00389314
Locus_10202	5.44072	6.38755	0.000397368
Locus_1024	3.24133	2.81938	0.00408162
Locus_102645	5.4206	4.85064	0.00320269
Locus_10267	3.65005	-0.248402	0.000785701
Locus_10281	4.31652	5.38287	0.00471203
Locus_103	6.23359	7.14318	0.000162037
Locus_10316	3.3802	4.58109	0.0018427
Locus_10318	3.64946	4.27271	0.000555929
Locus_1032	6.18096	5.50202	0.0099981
Locus_103290	5.90182	4.86313	5.60867e-05
Locus_103485	3.77892	3.28739	0.00856632
Locus_10359	2.80027	2.18537	0.00932733
Locus_1036	4.45147	3.74178	0.00238551
Locus_10373	4.15344	3.49068	0.00533918
Locus_1038	6.01969	5.72853	0.0052064
Locus_1039	2.66523	5.69754	0.000149462
Locus_1044	6.81046	6.07663	0.00631774
Locus_1047	4.14074	3.19563	0.00973296
Locus_1048	7.95739	7.496	0.00106119
Locus_10512	7.30542	6.11347	0.00958261
Locus_10525	2.83995	1.96997	0.00187675
Locus_1053	4.29516	5.17432	0.000161801
Locus_1058	6.51316	5.55659	0.00278493
Locus_1061	7.42218	6.84513	0.00947966
Locus_10628	5.51655	4.31892	0.000236051
Locus_10634	5.56825	5.25773	0.00681171
Locus_10715	4.58373	3.92015	0.000133259
Locus_1075	5.99244	5.15813	0.0061112
Locus_1076	7.2861	6.93187	0.00514112
Locus_108	6.99115	6.35364	0.00498037
Locus_108085	5.34566	5.02031	0.00417566
Locus_10813	4.38202	4.87686	0.00526115
Locus_10832	3.45831	1.6872	7.57662e-05
Locus_10943	3.83115	3.10381	0.000283269
Locus_11030	2.36147	3.00262	0.00846042
Locus_110999	7.2616	6.71619	0.00718728
Locus_111	5.26732	6.57556	0.00225366
Locus_111015	5.85094	2.23651	3.24991e-05
Locus_1111	7.34114	6.1898	0.007912
Locus_11197	2.128	1.4177	0.00600473
Locus_11204	6.32458	5.80289	0.000573448
Locus_11216	3.03821	2.04408	0.0010067
Locus_1123	5.96077	5.54243	0.00787081
Locus_1124	6.69034	6.05585	0.00018216
Locus_11245	4.03766	1.30836	0.000228058
Locus_1127	5.69722	4.30459	0.000502878
Locus_1129	5.81425	5.2148	0.00197268
Locus_11340	1.74025	4.36711	4.07004e-05
Locus_1142	7.06396	5.71838	0.00991716
Locus_1145	5.86862	5.22708	0.00166019
Locus_11514	7.10717	6.62121	0.00618357
Locus_11520	2.35586	4.91516	0.000555286
Locus_11522	5.54092	4.90105	0.00106094
Locus_11524	7.41521	6.83066	0.00145748
Locus_11526	3.97367	3.2563	0.00173288
Locus_1153	6.99861	6.34708	0.00312435
Locus_11534	5.39486	5.12765	0.00236196
Locus_115386	6.78255	5.76774	0.00194626
Locus_1155	6.21027	5.87022	0.00853143
Locus_11557	4.81406	4.70058	0.00750181
Locus_11558	5.74201	5.40452	0.00468716
Locus_11562	3.50095	2.63419	0.00284943
Locus_11566	5.96603	5.18094	0.00141333
Locus_11576	3.76455	2.92965	0.00099407
Locus_11605	5.00129	5.72452	0.00691496
Locus_11607	5.97418	4.46766	0.00352883
Locus_11626	4.9332	4.15384	0.000844759
Locus_11633	5.33169	3.25766	0.00377408
Locus_11634	7.20572	5.27704	0.00574123
Locus_1165	1.875	6.20839	0.000145695
Locus_11659	2.93149	0.300904	0.00123774
Locus_11661	4.59393	3.83007	0.000847744
Locus_11670	2.18257	4.41927	0.00349322
Locus_11677	5.7188	4.98581	0.00408098
Locus_1169	7.39053	5.87556	0.00448958
Locus_11690	4.63055	3.51104	0.000237411
Locus_1170	6.9268	6.56133	0.00632016
Locus_11702	7.24837	6.43772	0.00576133
Locus_11707	4.08409	4.79368	0.00900305
Locus_11716	6.89698	5.77668	0.00479942
Locus_11718	7.25758	7.07041	0.00698878
Locus_1176	5.93621	5.65693	0.009558
Locus_11770	5.752	4.31725	0.000531443
Locus_11782	6.52552	5.81194	0.00211718
Locus_11790	6.88971	7.41023	0.00714674
Locus_11815	6.87114	6.46356	0.0078831
Locus_11821	5.29789	4.25458	0.000127461
Locus_11831	4.87917	4.05365	0.0035752
Locus_11834	6.32736	5.77257	0.00180837
Locus_11845	6.90365	6.09585	0.00212902
Locus_11853	4.66207	0.107092	4.66986e-05
Locus_11860	4.90724	3.86032	0.00137086
Locus_11879	5.72912	5.05074	0.00185082
Locus_11882	6.51958	3.5163	0.00576962
Locus_11896	4.99847	4.82927	0.00174675
Locus_119628	4.30915	3.41811	0.00368305
Locus_11971	6.95389	6.46959	0.00571497
Locus_11995	5.45315	4.82458	0.00441273
Locus_12011	4.55499	3.94143	0.00409538
Locus_12016	6.10373	5.10493	0.00685086
Locus_12019	6.25845	5.53819	0.00414455
Locus_12021	5.51414	4.70786	0.00817935
Locus_12025	3.02104	1.1827	0.00342996
Locus_1203	4.80843	6.32148	0.00123171
Locus_12032	4.85964	5.47448	0.00993834
Locus_12033	7.81224	6.16969	2.28098e-05
Locus_1204	3.91376	2.76694	0.0010145
Locus_12040	6.30449	7.76558	0.00862076
Locus_12049	6.00043	5.53362	0.00208819
Locus_1206	5.59382	5.00338	0.00842557
Locus_1207	7.17053	6.19309	0.00382705
Locus_12070	5.05182	4.3809	0.00573239
Locus_12084	6.46873	6.1252	0.00815858
Locus_12088	5.57409	4.75406	0.00284828
Locus_12104	5.84713	4.46141	0.000185519
Locus_12135	4.17354	3.99124	0.00583143
Locus_12160	4.88772	5.92517	0.000316608
Locus_12161	1.30844	5.69374	0.000561028
Locus_12176	2.86254	1.52927	0.000160702
Locus_12180	4.75777	3.63819	0.00727701
Locus_12213	5.56059	4.179	0.000225317
Locus_12214	5.07464	4.67255	0.00521422
Locus_12215	6.05955	5.27169	0.000409893
Locus_12216	7.74646	7.34649	0.00238623
Locus_12219	3.10408	1.80292	0.00332499
Locus_12227	6.61956	6.32612	0.00100972
Locus_1223	7.1492	6.48089	0.00924499
Locus_12252	7.4721	6.84335	0.00273581
Locus_12257	3.17125	2.43107	0.00383353
Locus_12281	1.51511	2.26682	0.00879053
Locus_12289	4.65646	3.98334	0.00252806
Locus_1229	5.18014	4.65097	0.0092482
Locus_12319	3.83377	0.850211	0.000166411
Locus_12368	7.61725	7.30908	0.00120038
Locus_12373	6.44332	5.07834	0.000117486
Locus_12377	5.50786	5.14957	0.00933236
Locus_123830	5.01096	4.74845	0.00834572
Locus_12386	6.53365	5.64718	0.00811848
Locus_12388	6.99497	8.19726	0.000893623
Locus_12392	5.11946	4.3956	0.00887846
Locus_124	3.12867	4.43634	0.00767107
Locus_1244	6.89953	5.84995	0.00109202
Locus_124896	4.90692	4.01304	0.00508546
Locus_12505	6.53769	6.07116	0.00559814
Locus_12516	6.36319	5.76402	1.61043e-05
Locus_12521	5.71113	4.6306	0.0024597
Locus_12533	6.9629	6.09181	0.00150074
Locus_12540	7.16706	6.78054	0.00043688
Locus_12546	4.15246	2.15972	0.000720926
Locus_12547	4.51774	5.76875	0.00915178
Locus_12556	7.20119	6.78937	0.00742103
Locus_12566	4.85382	4.46309	0.00392779
Locus_12629	4.14292	3.58529	0.00744756
Locus_1264	3.81484	4.38579	0.00684431
Locus_12648	5.76146	5.23597	0.00169591
Locus_12652	0.0403505	7.25869	2.17659e-07
Locus_1268	6.49343	5.85488	0.00160236
Locus_12691	3.58877	1.76427	0.00285013
Locus_12728	3.19549	5.62475	0.00034915
Locus_1273	4.96026	3.44669	0.000574964
Locus_1276	8.12046	7.53967	0.00534072
Locus_12771	5.33546	3.95439	0.000632647
Locus_12797	5.11633	4.55674	0.000824976
Locus_128	5.0634	6.67946	0.000712165
Locus_1289	4.05813	4.80232	0.00202611
Locus_12896	2.55046	1.19678	0.000346145
Locus_12898	6.49209	6.02081	0.00254628
Locus_129	6.67785	5.98102	0.00574394
Locus_12907	2.62985	0.0981719	0.00974267
Locus_12917	4.23985	0	0.000121171
Locus_1294	8.65462	7.82282	0.000878148
Locus_12952	0.735166	4.47058	0.000567049
Locus_12974	5.95426	5.42471	0.00879182
Locus_13003	5.66469	5.08897	0.00769167
Locus_13013	3.12922	2.81612	0.0031057
Locus_13023	1.61713	5.17522	0.00027619
Locus_1305	5.38472	4.75802	0.000328821
Locus_13062	5.2706	3.75595	0.00106092
Locus_13183	4.94688	4.08998	0.00153244
Locus_1319	5.54199	5.09982	0.008872
Locus_1320	6.94837	6.43239	0.00633353
Locus_1323	4.0307	3.46174	0.0079788
Locus_1324	6.2524	5.26724	0.00207856
Locus_13261	-0.224288	4.17211	4.84815e-05
Locus_134215	1.90134	0.850211	0.0048068
Locus_1343	8.14868	7.81855	0.00738902
Locus_13444	5.07155	4.65122	0.00307182
Locus_1350	3.48751	3.0676	0.00935232
Locus_1354	4.18062	0.209744	0.0015131
Locus_1357	8.46681	8.0609	0.00607557
Locus_1364	4.8558	4.35023	0.00340216
Locus_1367	6.30115	5.87198	0.00290362
Locus_13721	5.98576	5.38101	0.00202086
Locus_13738	5.71274	5.02526	0.00384803
Locus_13741	6.6899	6.24709	0.00470178
Locus_1375	4.31961	3.66512	0.00597067
Locus_13767	5.57961	4.70052	0.00598847
Locus_13781	2.49708	3.65556	0.00173467
Locus_1381	7.16483	6.84828	0.00905861
Locus_13851	6.07678	5.18996	0.00342066
Locus_13859	5.01579	5.71228	0.000495021
Locus_13868	5.53986	5.13773	0.00130782
Locus_1387	5.35662	4.89778	0.00405692
Locus_13933	4.81325	4.4878	0.00966543
Locus_13938	6.7168	8.46375	6.11964e-05
Locus_1394	6.18009	5.56802	0.00083928
Locus_13944	5.09193	4.47248	0.00030083
Locus_13952	3.56738	4.70658	0.000133995
Locus_13954	6.10413	5.89366	0.00999259
Locus_13961	5.93244	5.17618	0.00388817
Locus_13991	7.56263	7.22038	0.00766652
Locus_13994	5.62067	4.40461	0.00059964
Locus_14010	0.13337	2.07379	0.00842767
Locus_14011	6.54726	5.86359	0.00142004
Locus_14024	7.03141	8.6622	0.000271934
Locus_14028	5.26725	2.79156	0.00153293
Locus_14058	1.70518	2.33684	0.00705436
Locus_14064	8.42805	7.8328	0.000923431
Locus_14072	5.60265	4.87043	0.0041912
Locus_14114	5.14992	4.78847	0.0039231
Locus_14122	4.34846	3.35386	0.00362494
Locus_14139	5.73929	5.28273	0.0090752
Locus_14173	5.95016	5.28188	0.00317643
Locus_14177	1.30844	3.0633	0.00424511
Locus_141822	3.65634	0.902891	0.000111144
Locus_14191	5.04439	5.3277	0.0062369
Locus_142152	1.38606	5.29238	0.000158377
Locus_14220	4.64717	2.94504	0.00193498
Locus_14235	-0.213203	2.07619	0.00175662
Locus_1425	4.23124	2.74733	0.00155109
Locus_14265	4.83802	5.32617	0.00911306
Locus_14313	5.37565	4.60308	0.00495799
Locus_1432	6.46782	6.89332	0.00805664
Locus_1433	4.82665	4.48035	0.00260752
Locus_14335	4.90026	4.16884	0.00495433
Locus_14376	1.38036	2.44841	0.00771648
Locus_14434	4.32763	3.9401	0.000370037
Locus_1444	6.35178	5.89168	0.00293655
Locus_14468	6.51045	6.29987	0.00387445
Locus_14486	4.24446	3.50681	0.00340473
Locus_14488	5.28589	4.36075	0.00915302
Locus_14500	6.66932	6.14789	0.00580056
Locus_14501	5.43865	5.16615	0.00852636
Locus_14513	6.28015	5.77984	0.00401867
Locus_14515	3.21149	2.41796	0.000972276
Locus_14516	5.73893	4.24906	0.00042531
Locus_14525	6.76545	6.47733	0.0081013
Locus_14530	6.96852	6.27363	0.00935771
Locus_14531	5.58424	6.50472	0.00102446
Locus_14532	6.7393	6.21623	0.00259188
Locus_14543	5.22558	4.80624	0.00365277
Locus_1455	7.51482	6.9712	0.00573097
Locus_14565	6.62332	6.07066	0.00564369
Locus_14568	7.90237	7.37295	0.005913
Locus_14598	3.52961	2.90153	0.00331669
Locus_146327	3.75904	1.88993	0.00247433
Locus_14641	4.75261	5.907	0.000175871
Locus_14664	0.603098	2.42515	0.00382609
Locus_1467	5.15064	6.34112	0.0037768
Locus_14687	1.76801	2.67337	0.00228993
Locus_14698	1.17874	2.77173	0.000304708
Locus_14709	3.54909	3.12715	0.00387995
Locus_1475	6.6578	5.1638	0.000634159
Locus_14782	2.0171	3.06727	1.7653e-05
Locus_1479	5.68986	5.02302	0.00442695
Locus_14793	5.7378	4.94409	0.00379359
Locus_1482	6.59991	6.0716	0.00883376
Locus_14859	7.18675	6.23708	0.000521064
Locus_14860	4.65388	4.1146	0.000387713
Locus_14881	3.83713	4.77243	0.00296944
Locus_14911	4.70007	3.18688	1.50358e-05
Locus_14917	4.7326	2.81938	0.000148573
Locus_14925	5.86253	5.40899	0.00513955
Locus_14929	2.37057	4.99082	0.00129584
Locus_1497	8.2012	7.14071	0.00888516
Locus_1498	4.78756	6.09635	0.000194743
Locus_14990	7.8351	7.35217	0.00366701
Locus_15002	4.25943	3.50736	0.00445361
Locus_15044	3.66697	5.44063	0.000133607
Locus_151	5.32601	4.97294	0.00331296
Locus_15103	6.99131	6.77795	0.00623035
Locus_1511	6.80647	6.33318	0.000430068
Locus_15112	5.0483	3.58213	0.00882709
Locus_1512	6.95261	6.44542	0.00555918
Locus_15195	6.19931	5.54454	0.00505711
Locus_15208	5.12749	5.57907	0.00763323
Locus_1522	6.79336	6.29404	0.00395347
Locus_1529	7.58788	6.62556	0.00609497
Locus_1537	7.23984	6.54839	0.00353945
Locus_15430	3.12344	3.2563	0.00860262
Locus_15451	2.25067	2.93095	0.00497364
Locus_1546	3.87352	3.0633	0.00794771
Locus_155016	5.27544	4.95467	0.00416763
Locus_1555	7.25998	6.47211	5.02464e-05
Locus_1558	6.67318	6.4374	0.00519253
Locus_15584	6.73647	5.7826	0.00401813
Locus_15594	5.5139	4.00969	0.0054131
Locus_15597	8.20821	7.52972	0.00257214
Locus_1562	6.83992	6.42179	0.0018923
Locus_15626	5.25897	4.67022	0.00763036
Locus_15627	4.30623	3.40116	0.000573775
Locus_15630	7.04304	6.69484	0.000379077
Locus_15632	5.30063	4.6691	0.00213475
Locus_1564	7.33989	7.02295	0.00460205
Locus_1565	4.09492	5.48665	0.00115646
Locus_1572	8.17372	8.01564	0.00402282
Locus_15777	4.07971	3.7265	0.00595048
Locus_15797	5.22953	4.61697	0.00452654
Locus_15833	7.53141	6.89342	0.00105963
Locus_15841	4.4288	3.50352	0.00161984
Locus_15842	3.41662	4.77333	0.000217479
Locus_15855	4.28998	5.02324	0.00617152
Locus_15856	7.48618	5.83396	0.000382662
Locus_15857	0.648678	1.96701	0.00471553
Locus_15860	4.71954	0.444746	0.00381355
Locus_15898	3.26731	2.37247	0.00106447
Locus_1594	5.13494	4.41606	0.00425524
Locus_1601	7.7309	7.09199	0.000151994
Locus_16068	3.89819	5.08242	0.00247055
Locus_1608	5.68723	5.2698	0.00187325
Locus_1611	5.27861	4.83851	0.000357904
Locus_1612	5.04925	6.9287	0.000796012
Locus_1614	5.18747	4.35524	0.000297331
Locus_16142	6.01133	5.4384	0.000675972
Locus_16154	3.68944	0.0981719	4.51597e-05
Locus_1616	2.15312	1.36104	0.00630228
Locus_16175	5.36992	2.49503	5.50423e-05
Locus_162	0.0274512	2.32243	0.00705533
Locus_1624	6.75535	6.32259	0.0062719
Locus_1626	9.04062	8.46795	0.00720507
Locus_1633	8.00538	7.01754	2.68378e-06
Locus_1635	9.95174	8.94674	0.00269838
Locus_16362	2.78366	1.79877	0.000560916
Locus_1639	5.88729	5.23193	0.000938687
Locus_16426	6.77243	6.24981	0.00706075
Locus_1647	8.27441	6.64163	0.00108329
Locus_16516	4.49365	2.75784	0.00815388
Locus_1654	3.43403	2.94504	0.00979215
Locus_1659	3.50585	0.0981719	0.00111274
Locus_1660	6.93827	6.37142	0.000759316
Locus_1662	8.98187	8.53313	0.00768141
Locus_1663	5.84206	5.13302	0.00536839
Locus_1673	6.57009	6.00625	0.0051652
Locus_1684	5.54783	0.300904	1.33033e-05
Locus_1689	6.5642	5.95538	0.00457584
Locus_169	3.62736	2.92045	0.00547045
Locus_1692	5.07241	7.25148	0.000261339
Locus_1696	7.12031	6.65649	0.00567089
Locus_1711	4.72908	6.7616	1.8999e-05
Locus_1715	6.25959	5.71153	0.000610468
Locus_172	7.97087	7.46707	0.00303014
Locus_1727	7.00375	6.45764	0.00128531
Locus_173	7.71905	6.96456	0.00142237
Locus_1734	4.62932	4.0553	0.00975854
Locus_1736	7.03983	6.39192	0.00193877
Locus_1737	6.69506	3.87977	0.000224962
Locus_1747	6.97759	8.12114	0.00239163
Locus_1771	6.90818	6.43407	0.00416481
Locus_1781	4.90299	2.8012	0.00487297
Locus_17883	6.51144	5.81315	0.00347129
Locus_17892	5.25269	4.5605	0.00443688
Locus_17911	7.02066	6.72057	0.00863505
Locus_17917	6.58049	6.27368	0.00915759
Locus_17922	6.61398	6.2311	0.00136699
Locus_17927	9.33403	8.57551	0.00764576
Locus_17947	5.94338	5.21126	0.00305985
Locus_17969	5.24103	5.62469	0.00381202
Locus_17978	6.1112	5.75542	0.00216653
Locus_17982	5.63652	5.1795	0.00842164
Locus_17984	6.37275	5.94105	0.00330358
Locus_17990	3.75042	4.30186	0.00774447
Locus_17992	6.78099	5.71035	0.001434
Locus_17997	6.89566	5.62741	0.00116297
Locus_18009	6.12793	5.40416	0.000951014
Locus_18016	5.43929	5.07846	0.0078437
Locus_18017	6.24315	4.54376	3.35259e-05
Locus_18028	6.4839	6.00157	0.0039563
Locus_18029	7.64155	6.67903	0.0012053
Locus_18036	5.42234	4.78157	0.00181464
Locus_18039	4.53802	4.30755	0.0064564
Locus_18053	3.41491	2.03377	0.000170887
Locus_18075	5.86815	5.3627	0.00143449
Locus_1809	5.96963	5.4706	0.0031645
Locus_18091	6.92638	6.55731	0.00483313
Locus_18095	6.90425	6.40534	3.33259e-05
Locus_18096	3.96869	-0.355494	0.000165305
Locus_18101	6.18571	5.58835	0.0018312
Locus_18102	2.90164	3.37282	0.00197581
Locus_18106	8.89918	8.14031	0.00580093
Locus_18116	8.59985	7.77314	0.00211944
Locus_1812	6.35595	5.48464	0.00929355
Locus_18125	4.91356	4.40787	0.00881046
Locus_18155	5.12357	4.01014	0.00500119
Locus_18157	6.98035	6.2411	0.00150797
Locus_18161	7.15612	6.78764	0.00295242
Locus_18167	6.24735	5.29494	0.0059896
Locus_18198	5.61969	5.26548	0.00694009
Locus_18199	4.24461	3.53164	0.000634863
Locus_18202	5.82958	5.49598	0.000499695
Locus_1821	6.22247	5.73448	0.00645358
Locus_18221	5.17665	6.84538	0.000148612
Locus_18241	5.00686	4.70856	0.00647442
Locus_18242	6.28012	5.77991	0.00884235
Locus_18245	4.67499	3.57166	0.00735703
Locus_18252	6.64082	5.84522	0.00598897
Locus_18270	5.60947	5.17148	0.00326626
Locus_18274	6.89123	6.42443	0.00430506
Locus_18283	5.24292	2.75354	0.00319861
Locus_18297	2.32371	4.1635	0.000704423
Locus_1831	5.57782	4.67862	4.18999e-05
Locus_18335	5.85272	4.14195	6.57805e-05
Locus_18341	6.19118	5.69498	0.000225416
Locus_18343	4.9292	4.1509	0.00129973
Locus_18345	5.62649	5.37263	0.00897454
Locus_18351	5.05201	4.05785	0.00294107
Locus_18359	6.4923	6.30343	0.00948424
Locus_18369	4.77679	5.216	0.00521124
Locus_18374	3.201	4.15809	0.00205768
Locus_18383	6.91968	6.23518	0.00440392
Locus_18384	5.05243	5.80858	0.00181453
Locus_18390	3.12635	1.83879	0.00443106
Locus_18397	2.54589	4.24244	0.00701192
Locus_18407	7.06846	6.60095	0.00171967
Locus_18414	8.36256	7.58937	0.00168998
Locus_18416	4.25271	3.6921	0.00059721
Locus_18432	6.56277	6.1414	0.00648271
Locus_18449	7.21596	6.83285	0.00469173
Locus_18454	6.34981	6.07166	0.00383341
Locus_18455	7.69414	6.91043	0.00469343
Locus_18489	4.95608	3.96249	0.00092112
Locus_18510	0	2.44841	1.66603e-05
Locus_18523	6.45814	5.96526	0.0027745
Locus_18527	6.04013	5.67748	0.00738733
Locus_18537	9.04249	8.329	0.00264308
Locus_18544	5.21856	3.23977	0.00036054
Locus_18547	4.27608	1.6872	0.00356587
Locus_18556	6.92477	6.28015	0.000412457
Locus_18558	4.98678	4.25187	0.000821861
Locus_18564	5.56483	4.58002	0.00014539
Locus_18580	6.20699	5.64927	0.000485711
Locus_18584	6.15011	5.36876	0.00215135
Locus_18604	6.30518	5.52576	0.000691255
Locus_1862	5.42304	5.02767	0.00370447
Locus_18632	3.83834	2.49813	0.0027302
Locus_18654	4.11597	2.79951	0.000251442
Locus_18663	5.52269	5.21999	0.00159458
Locus_1867	5.16207	4.64353	0.000574087
Locus_18674	6.9579	6.49705	0.00132314
Locus_18687	4.31063	3.70164	0.00199056
Locus_18692	5.23265	6.1106	0.00127042
Locus_18693	5.60168	5.40544	0.0097558
Locus_18700	7.75197	7.12073	0.000625774
Locus_18706	2.5341	0.444746	0.00928112
Locus_18723	4.02475	4.75714	0.00355485
Locus_18729	5.68982	5.06012	0.00261278
Locus_18749	5.57343	5.05831	0.00496543
Locus_18751	4.22314	3.77158	0.00434711
Locus_18767	7.28538	5.79838	4.74197e-05
Locus_18772	6.09761	5.66722	0.00517912
Locus_18777	6.87957	5.98999	0.000805795
Locus_18791	5.05881	4.67791	0.0017018
Locus_18803	3.86478	2.48773	0.00824431
Locus_1882	5.39467	4.81429	0.00596283
Locus_18821	5.15797	4.73037	0.00277025
Locus_18823	4.84325	5.81414	0.00901499
Locus_18830	9.36989	8.1253	0.00526997
Locus_1884	4.50213	4.38486	0.0054783
Locus_18855	7.36606	6.77164	0.00127881
Locus_18856	6.64908	5.64447	0.00143706
Locus_18865	1.64797	0.791319	0.00683151
Locus_1887	3.14681	4.40442	0.00607437
Locus_1888	5.73802	4.88059	0.00687298
Locus_18883	7.04144	5.98189	0.00785054
Locus_18918	4.39803	2.22242	1.50984e-05
Locus_18924	6.60929	6.39608	0.00487784
Locus_18930	3.73954	2.90107	0.000386067
Locus_18957	7.63863	6.7237	0.00347717
Locus_18976	4.61133	3.83669	0.00833317
Locus_18978	6.91818	4.89187	0.00394356
Locus_18983	6.64502	6.09524	0.00159605
Locus_1900	-0.213203	4.0553	5.08186e-05
Locus_19007	4.0556	3.04122	0.000757284
Locus_19011	7.25176	6.79618	0.0095412
Locus_19013	3.76607	2.61665	0.00308717
Locus_19023	4.75443	4.45249	0.00156482
Locus_19047	6.07433	5.51595	0.00580941
Locus_19051	6.81293	6.17878	0.000225095
Locus_19058	7.9503	4.82032	2.73304e-05
Locus_19059	2.11846	1.4177	0.00460801
Locus_19091	3.66737	3.03704	0.000528339
Locus_19105	4.37727	2.69465	0.00213956
Locus_19121	5.91145	5.53023	0.00290155
Locus_19127	2.82445	-0.355494	0.000163186
Locus_1913	8.05326	7.3672	0.00250229
Locus_19133	5.48837	5.0886	0.0096741
Locus_19153	2.56808	1.19678	0.00743981
Locus_19159	9.45331	8.87881	0.00849361
Locus_19162	2.05945	3.20921	0.00251852
Locus_19166	5.90778	4.98255	0.00039087
Locus_19170	6.62719	5.03279	0.000777109
Locus_19185	4.1433	3.89233	0.00293798
Locus_19195	7.31452	6.97261	3.62545e-05
Locus_1923	5.65032	5.27162	0.00335673
Locus_19236	6.26692	5.13555	0.0051016
Locus_19254	-0.114266	1.59604	0.0012554
Locus_1926	7.06434	6.01471	0.00240256
Locus_19277	6.3386	5.58711	0.00263092
Locus_19310	3.56417	2.3881	0.00470743
Locus_19311	3.72153	1.34063	0.00155175
Locus_19313	8.46235	7.99323	0.00302193
Locus_19352	4.33292	3.24534	0.00265373
Locus_19364	6.84413	6.52632	0.00914236
Locus_1938	5.08026	4.76274	0.00421763
Locus_194	7.05092	7.95439	0.00642878
Locus_19414	4.0941	4.7609	0.00950088
Locus_19439	7.20324	5.53661	0.00272515
Locus_19441	5.21943	4.53042	0.000695224
Locus_19446	5.46485	4.39134	0.00656255
Locus_19456	5.56031	3.79902	0.000849455
Locus_19462	4.15874	3.91703	0.00138849
Locus_19487	6.35002	5.32041	0.00256562
Locus_1950	4.60861	4.0962	0.00526346
Locus_19506	5.76193	4.58017	0.00597275
Locus_19525	3.9823	3.41219	0.00737124
Locus_19533	7.58763	6.65332	0.00720984
Locus_19548	4.42799	3.90594	0.00327002
Locus_1955	7.98437	8.61293	0.00722707
Locus_19559	6.28459	5.74201	0.00236403
Locus_1957	6.81208	5.90615	0.00378782
Locus_1958	8.63208	8.13369	0.00248199
Locus_19583	6.37423	6.05088	0.00845486
Locus_19600	5.27051	4.18188	0.00258335
Locus_19620	6.77639	6.01984	0.00199766
Locus_19629	6.78042	6.46346	0.00401415
Locus_19636	6.51248	6.07181	0.00382618
Locus_1964	5.71886	5.00363	0.00156292
Locus_19642	5.56976	5.25425	0.0032968
Locus_19651	6.62435	6.27716	0.00951752
Locus_19668	4.00533	5.69338	6.61651e-05
Locus_1967	6.12958	5.52858	0.00898676
Locus_19677	4.53664	3.9226	0.00896061
Locus_19706	3.67019	1.59604	0.00123379
Locus_1971	7.33851	4.76775	9.29902e-06
Locus_19711	6.67367	5.65259	0.0036121
Locus_1973	7.02085	6.57245	0.00293086
Locus_19732	6.1593	5.8522	0.00113764
Locus_19755	4.77818	3.69087	0.00495155
Locus_1976	3.71525	6.07618	2.93815e-05
Locus_19788	6.61764	6.32817	0.00281244
Locus_19795	5.08726	5.47931	0.00434631
Locus_19796	7.26359	5.10041	0.00413665
Locus_19798	6.15541	5.25108	0.00281568
Locus_19820	0.200738	1.75526	0.0054772
Locus_19824	5.10426	4.46234	0.000309662
Locus_1983	1.74025	4.6156	6.73753e-05
Locus_19831	4.30292	2.95874	0.00767065
Locus_19855	5.76069	5.17664	0.000651256
Locus_19899	3.3946	4.48519	0.00519654
Locus_19909	7.17772	6.10815	0.0005023
Locus_1991	7.03516	6.61744	0.00321732
Locus_1992	6.61276	5.83223	0.00645226
Locus_19932	3.5344	4.1509	0.00433083
Locus_19937	4.09609	3.04226	0.00491073
Locus_19945	5.69442	4.16577	0.000218922
Locus_19981	9.58433	8.6637	0.00131934
Locus_19982	7.85239	7.23237	0.00621854
Locus_19996	2.63797	1.9235	0.00177931
Locus_2002	5.94294	9.19736	0.00401249
Locus_20047	7.13993	6.90554	0.00822935
Locus_20050	5.63625	4.17986	0.000160859
Locus_20066	3.80001	2.91557	0.000448918
Locus_20068	5.75585	5.15437	0.00570749
Locus_2007	5.31965	4.61527	0.00669049
Locus_20081	5.2481	5.97209	0.00627768
Locus_20105	6.32378	6.82161	0.00538519
Locus_20114	6.25617	5.44139	0.000362943
Locus_20121	2.9397	1.75526	0.000694307
Locus_20186	5.81422	5.13297	0.00985421
Locus_20192	1.85014	3.41219	0.0013701
Locus_20202	5.8663	5.14802	0.00212318
Locus_20261	6.39787	5.0496	0.00148331
Locus_203	6.23391	6.98454	3.28402e-05
Locus_20331	4.65925	4.17029	0.00561022
Locus_20337	7.93318	7.46093	1.81641e-05
Locus_2035	7.52243	7.00496	0.0058708
Locus_20357	1.77639	0.300904	0.00103814
Locus_20359	3.87508	5.75896	0.00573934
Locus_2037	6.35069	5.9614	0.0020871
Locus_20375	5.67758	4.58958	0.00035446
Locus_20398	3.55099	3.14156	0.00310165
Locus_20399	5.87737	4.99148	0.000603196
Locus_2041	5.47985	3.56072	0.000342383
Locus_20413	4.06856	3.56744	0.00689677
Locus_20421	7.73806	7.35504	0.00835191
Locus_20422	4.22196	3.82125	0.00230769
Locus_2046	5.66385	7.44587	2.3917e-05
Locus_20464	0	1.64369	4.02456e-07
Locus_20476	3.38825	5.10861	0.000529729
Locus_2050	7.15938	6.78193	0.00159866
Locus_20518	1.4534	2.75477	0.00803068
Locus_2053	4.8247	4.1966	0.00189428
Locus_2065	9.05865	8.42671	0.00936567
Locus_20662	5.86597	5.51473	0.000649393
Locus_20669	-0.115934	2.50629	0.000117367
Locus_20713	4.11948	3.17746	0.00885502
Locus_2075	6.01132	4.78701	0.000292841
Locus_20821	3.72513	2.72692	0.00191141
Locus_20846	6.15617	5.85552	0.000596086
Locus_20859	8.07519	7.8052	0.00814498
Locus_20978	6.39987	5.937	0.00466443
Locus_21068	0.728945	3.76468	0.00287792
Locus_21110	4.46964	5.90174	0.00029379
Locus_2113	6.51742	5.92261	0.0049909
Locus_21138	6.89611	6.01645	0.00817732
Locus_21151	5.21211	4.1795	0.000478532
Locus_21155	4.94564	5.74886	0.00319517
Locus_21178	5.35852	5.81186	0.00521241
Locus_21202	4.92214	4.36045	0.00780863
Locus_21213	3.63126	2.99772	0.0011844
Locus_21217	4.13707	2.42277	0.000313233
Locus_21295	9.82652	9.0464	0.00610772
Locus_2130	3.3301	2.34389	0.00271767
Locus_21321	5.27422	4.87215	0.00544375
Locus_21362	8.39971	7.68362	0.000312307
Locus_21368	5.74086	5.13659	0.00562022
Locus_21388	4.66458	4.32048	0.0041255
Locus_21438	4.31901	3.58118	0.00135873
Locus_21464	6.48874	5.84854	0.0055307
Locus_215	6.72546	6.05779	0.00265436
Locus_21544	2.52461	0.647478	0.000488402
Locus_2155	4.84853	4.32811	0.00888235
Locus_21603	3.45848	2.29385	0.000986222
Locus_21609	6.95104	5.08316	6.00382e-05
Locus_21671	5.02284	4.51998	0.00624455
Locus_21691	6.35737	5.99465	0.000541806
Locus_21695	3.4846	2.54052	0.0051393
Locus_21697	4.6519	3.93757	0.000989009
Locus_21756	2.89154	3.64715	0.000339705
Locus_21842	3.86866	2.74733	0.00099085
Locus_21857	5.55483	4.75616	0.00502698
Locus_219	6.41302	5.93922	0.00936125
Locus_2190	6.23784	5.7856	0.00449239
Locus_2191	7.07518	5.72848	0.00161247
Locus_2192	1.46953	5.63649	7.88908e-05
Locus_21941	7.9101	7.51099	0.00080232
Locus_21975	6.1929	5.94256	0.00926665
Locus_2206	3.95699	3.05221	0.00166246
Locus_2207	4.96804	4.6296	0.00373686
Locus_22112	7.50456	6.99005	0.00636902
Locus_22144	2.13699	3.714	0.00161625
Locus_22163	5.53813	5.26469	0.00718054
Locus_22215	5.51475	5.27744	0.00994638
Locus_2223	2.85508	1.9235	0.00745592
Locus_2226	7.68003	6.82861	0.00469752
Locus_22389	6.02951	5.35279	0.00992885
Locus_22425	3.16018	3.93762	0.00421904
Locus_22519	8.03128	7.68483	0.00720692
Locus_22594	6.59342	6.13787	0.00442633
Locus_22632	5.84075	4.795	0.0020416
Locus_22691	5.43212	5.02859	0.00665037
Locus_22744	4.82771	4.40077	0.00116432
Locus_2279	4.55858	3.39811	0.0050194
Locus_22797	6.40291	6.06132	0.0069782
Locus_2284	6.16741	5.60606	0.00122633
Locus_2287	7.36877	6.28419	7.24038e-05
Locus_2289	6.34783	5.96734	0.00703943
Locus_2297	7.02607	6.47123	0.000408987
Locus_2298	7.76414	7.21809	0.000374555
Locus_2301	6.16716	5.74503	0.0032394
Locus_23137	3.6419	4.47924	0.00126672
Locus_2320	4.9741	4.12765	0.00823797
Locus_23214	6.51335	5.96978	0.000976332
Locus_2322	4.88598	4.34542	0.00242013
Locus_2332	1.95712	4.50715	0.00519063
Locus_2336	6.28618	6.06297	0.00712691
Locus_23374	2.67156	1.958	0.00758728
Locus_2338	6.38463	6.03376	0.00123309
Locus_23440	4.35989	5.13331	0.004435
Locus_2354	6.34057	5.86442	0.00872987
Locus_2359	3.96289	4.36204	0.000195812
Locus_2362	3.63592	4.77738	0.00165364
Locus_2372	4.49219	4.08008	0.00146558
Locus_23740	4.54477	3.53475	0.00286201
Locus_23781	6.99703	6.04022	0.00118796
Locus_2379	4.93029	5.31003	0.00318011
Locus_23819	1.01765	3.53952	0.00104991
Locus_23852	8.60214	8.24113	0.00239812
Locus_23870	6.50782	5.72551	0.000217135
Locus_23874	8.83624	8.30995	0.0035836
Locus_23898	7.98132	7.2489	0.00909253
Locus_2391	6.95548	6.51489	0.00370222
Locus_23926	6.63592	6.24246	0.00457341
Locus_23939	5.73445	4.63497	0.00210503
Locus_23947	4.95371	2.04916	0.000175071
Locus_23950	3.61059	4.74445	0.00189177
Locus_23956	7.21704	6.7887	0.00696337
Locus_23976	7.91502	7.53446	0.00777621
Locus_23981	2.49692	1.35093	0.000458791
Locus_240	5.87092	4.98014	0.00253773
Locus_24004	5.86427	2.92178	0.00148948
Locus_24041	5.3229	3.86288	0.000716999
Locus_24046	4.21021	5.04858	0.00276359
Locus_24053	5.82357	5.23369	0.00114357
Locus_24070	-0.171619	1.64369	0.00128469
Locus_24086	7.27581	6.82634	0.0099269
Locus_2409	3.01438	0.556317	0.000359221
Locus_24097	6.31867	2.38035	0.00012899
Locus_24106	5.48811	4.19996	0.0036082
Locus_2411	7.70118	6.71183	0.00413723
Locus_24126	6.33978	5.63678	0.00166109
Locus_2414	6.87473	6.12869	0.00212222
Locus_24179	6.1318	4.58297	0.00673358
Locus_24210	6.39104	6.09816	0.00422582
Locus_24218	4.39318	3.20272	0.00387508
Locus_24259	5.69995	5.41726	0.00307713
Locus_2426	5.03052	3.23743	0.00434736
Locus_24265	0.244751	2.71905	0.00664952
Locus_2428	4.70774	4.35727	0.00338574
Locus_24290	4.12559	3.50489	0.00010964
Locus_24299	3.90217	1.94261	0.00117494
Locus_243	6.41343	5.6531	3.2793e-05
Locus_24309	4.68475	5.40641	0.00402315
Locus_24311	5.74647	5.17178	0.00152652
Locus_24343	7.85327	7.12652	0.00515409
Locus_24381	6.47264	5.41326	0.00422272
Locus_24384	7.45673	8.3778	0.000496975
Locus_24386	5.12153	3.90074	0.00377466
Locus_24388	4.72349	4.20874	0.00996183
Locus_24394	8.5306	7.81812	0.00143827
Locus_24399	6.12496	5.61561	0.00736712
Locus_24441	3.00277	1.4177	0.00215275
Locus_24467	7.77597	7.23267	0.00195018
Locus_24471	5.37328	4.64294	4.25532e-05
Locus_24473	6.2871	5.88334	0.00518475
Locus_24476	4.87433	4.02449	0.000888155
Locus_24487	7.11953	6.08725	0.000796673
Locus_24512	7.80312	6.83593	0.00121723
Locus_24534	6.71031	5.75588	0.00418196
Locus_24567	7.53755	7.11208	0.00775263
Locus_24590	4.60965	3.9983	0.00334661
Locus_24591	6.85211	6.38247	0.00622187
Locus_2460	3.55102	5.87299	0.000376884
Locus_24624	1.22432	2.11307	0.00127921
Locus_24636	6.6362	5.91306	0.00945495
Locus_247	6.00638	5.54038	0.00741124
Locus_2470	6.68137	6.19686	0.00162811
Locus_24720	6.08544	5.68832	0.00301898
Locus_24721	6.0774	3.46039	7.1223e-05
Locus_24736	6.73649	5.82938	0.00281512
Locus_24738	2.19671	4.27342	0.00408666
Locus_24746	6.75222	6.36299	0.00856737
Locus_24778	4.57029	6.20933	0.0021407
Locus_2480	4.22649	3.65769	0.00978432
Locus_2481	9.09192	8.63973	0.00837491
Locus_24823	3.73534	2.29385	0.00091495
Locus_2483	5.18298	4.68042	0.00742986
Locus_24858	5.76147	6.43604	0.00677887
Locus_2487	8.72734	7.32982	0.00328277
Locus_24894	5.07676	4.67936	0.00478945
Locus_2490	3.41767	-0.594975	2.25101e-05
Locus_24902	7.16313	6.12998	1.56598e-06
Locus_24905	4.54932	3.40419	0.0036919
Locus_24909	6.27574	5.81795	0.00446866
Locus_24956	1.4189	3.77631	0.000374537
Locus_2499	5.04096	4.28385	0.00172821
Locus_24999	6.57344	6.30617	0.00285878
Locus_25007	5.41069	4.86321	0.00475842
Locus_25021	4.72942	4.34646	0.00824096
Locus_25028	5.23702	5.84694	0.000675768
Locus_2504	6.04995	5.83499	0.00827693
Locus_25050	6.22033	5.62361	0.00169778
Locus_25051	4.21747	3.76827	0.00284857
Locus_25066	6.52048	6.14484	0.00615619
Locus_25086	5.77694	5.3686	0.00767074
Locus_25109	4.43144	2.51631	0.00607823
Locus_25130	5.01959	5.74954	0.00275297
Locus_25183	6.23149	0.503637	1.64276e-05
Locus_25184	7.73264	6.77221	0.00143605
Locus_252	7.17182	6.88526	0.00461038
Locus_25219	3.64377	3.10381	0.00349288
Locus_25244	2.55967	3.62712	0.00325379
Locus_2527	4.98843	4.62185	0.00511473
Locus_25279	5.02527	6.37045	0.00108914
Locus_25288	2.47346	-0.0456691	0.00538739
Locus_25299	4.46743	3.70763	0.00691624
Locus_253	6.30437	5.83324	0.000350878
Locus_25305	5.39851	4.74369	0.00157327
Locus_25308	5.30092	4.54551	0.003485
Locus_25336	5.07091	4.58788	0.00228738
Locus_25337	6.27984	4.16676	0.000681745
Locus_2537	8.83765	8.38917	0.0057631
Locus_2539	5.95387	4.50515	9.7007e-05
Locus_25399	5.70494	4.48699	0.00864965
Locus_25430	6.92465	6.5155	0.00211191
Locus_25438	5.98143	5.30532	0.00665317
Locus_25443	5.90974	5.33039	2.80285e-05
Locus_2546	4.88145	5.39347	0.0037278
Locus_2547	7.78253	7.40175	0.00691676
Locus_25472	5.63759	5.17075	0.00234131
Locus_25476	8.61621	7.88531	0.00101904
Locus_25482	3.7112	2.14949	0.000553157
Locus_2559	5.20887	4.45125	0.00266706
Locus_25645	5.50573	4.92001	0.00081166
Locus_25677	5.19571	4.63522	0.00689026
Locus_25679	1.22432	2.73659	0.00925008
Locus_2568	5.87921	5.32791	0.00105046
Locus_25697	5.95262	5.64929	0.00472978
Locus_25710	6.26571	4.55357	0.00030587
Locus_25717	6.44399	6.11154	0.000396366
Locus_2573	4.11704	5.48951	0.000374025
Locus_2574	0.155158	5.95938	0.000516106
Locus_25755	5.68187	1.19678	3.79518e-05
Locus_25761	7.22965	6.73011	0.000877971
Locus_25814	2.25067	0.0981719	3.40754e-05
Locus_25840	4.39847	4.12209	0.00263926
Locus_25875	0.465377	2.59931	0.00244624
Locus_25940	4.74755	3.46413	9.51023e-05
Locus_25984	2.58166	1.76427	0.00326317
Locus_25988	4.30609	1.91034	0.000968711
Locus_25989	5.33134	4.91191	0.00137525
Locus_26	7.8164	7.35114	0.00751545
Locus_26051	6.16254	3.27099	0.000287546
Locus_26056	5.95476	5.51964	0.00355859
Locus_26070	6.7317	6.28265	0.00329575
Locus_26076	4.9861	5.64383	0.000659916
Locus_2610	3.24112	3.72029	0.00387054
Locus_26129	4.68103	4.40374	0.00135724
Locus_2614	4.85222	3.8823	0.00394784
Locus_26146	3.10627	2.51631	0.0030773
Locus_2616	6.89137	6.53013	0.00534482
Locus_2618	4.27231	3.7242	9.50892e-05
Locus_2619	6.49192	5.47576	0.00454276
Locus_26194	4.65484	4.05667	6.58084e-05
Locus_26204	1.20708	4.77327	0.00219732
Locus_26217	5.01667	4.23713	0.0047247
Locus_26308	4.97052	4.28011	0.00264785
Locus_26315	5.50085	5.0852	0.00990901
Locus_2632	7.29916	6.24762	0.00329556
Locus_26320	3.99563	3.46487	0.000790241
Locus_26327	5.34896	4.81021	0.00075727
Locus_26330	1.49898	3.78908	0.00130217
Locus_26356	4.37337	3.90261	0.00697283
Locus_26366	6.39525	6.09779	0.0036126
Locus_26426	1.59091	4.88764	0.00341969
Locus_2649	6.09746	5.66262	0.00913618
Locus_26492	5.14612	4.64788	0.00331909
Locus_2650	7.30482	7.06959	0.00680396
Locus_26528	4.44432	3.8591	0.0024972
Locus_26545	6.34145	5.82559	0.0049186
Locus_26579	5.92412	5.4544	0.0043181
Locus_26682	8.2301	7.71902	0.000829136
Locus_2670	5.52625	3.53939	9.2576e-05
Locus_26723	4.92553	2.67337	0.00483045
Locus_26739	4.0467	3.3746	0.00968816
Locus_26757	7.26585	6.64853	0.00552878
Locus_2678	5.72097	5.31739	0.00741303
Locus_26782	5.72082	5.37832	0.00159039
Locus_2680	5.36513	4.59021	0.00536089
Locus_26818	0.0174366	1.64369	0.000940732
Locus_2684	4.78448	3.66681	0.0074707
Locus_2688	5.46728	4.72427	0.00403303
Locus_26894	4.9025	4.63692	0.0043978
Locus_2691	5.51789	4.7703	0.00474743
Locus_2692	6.00631	5.28663	0.00535617
Locus_26935	2.24385	4.05443	0.00155539
Locus_2694	7.53722	6.81851	0.00278381
Locus_26948	3.49824	2.0015	0.00573129
Locus_26952	6.23786	6.0524	0.00834142
Locus_2696	3.74672	5.30523	0.00251015
Locus_27008	5.79029	4.93639	0.00280784
Locus_27042	7.649	6.49097	0.000209914
Locus_27064	5.38392	6.23644	0.00382027
Locus_2707	2.76067	6.89124	7.24494e-05
Locus_27103	0.521162	2.34389	0.00584549
Locus_2718	4.38275	5.2291	0.00274751
Locus_2722	6.82309	6.33388	0.00298054
Locus_27222	6.87952	6.67546	0.00935642
Locus_27270	5.27448	6.17834	0.000585232
Locus_273	2.05036	3.1248	0.00332084
Locus_27403	0.0673679	2.39573	0.0032981
Locus_2742	6.28858	5.83202	0.00291446
Locus_27446	1.29935	4.92389	0.00100183
Locus_2748	6.86299	6.39558	0.00280353
Locus_2751	3.87117	4.30353	0.00499909
Locus_27581	6.2054	5.64569	0.000628297
Locus_2760	6.1779	5.51247	0.000302067
Locus_27629	6.13939	5.45328	0.0040057
Locus_27648	1.78272	0.902891	0.00959952
Locus_2766	6.49064	5.94531	0.00141864
Locus_2767	4.37533	1.79459	0.000497813
Locus_27701	8.30578	7.97893	0.00624336
Locus_2782	6.74158	6.22797	0.00284592
Locus_27841	4.84336	4.41218	0.00592756
Locus_2787	5.23126	3.50599	0.000457787
Locus_28059	7.77111	6.97456	0.00482114
Locus_2814	6.90374	6.47861	0.00701466
Locus_2815	7.54168	6.30014	0.000834054
Locus_2829	5.09818	4.87723	0.00972157
Locus_28463	4.68056	3.43829	0.00727365
Locus_2848	8.57184	7.39014	0.00442137
Locus_285	6.0896	5.51842	0.00905814
Locus_286	7.93342	7.31116	0.00189012
Locus_28676	5.98898	6.43326	0.000746145
Locus_287	8.33175	6.68621	0.00233008
Locus_28735	6.4139	6.04489	0.0087272
Locus_2874	5.617	4.97913	0.000677966
Locus_28880	5.90149	5.32479	0.00642335
Locus_2892	5.36763	5.01823	0.00475876
Locus_2897	6.38957	5.22416	0.00740377
Locus_29073	5.16156	4.37004	0.00861309
Locus_29080	4.95665	4.56708	0.00218067
Locus_29084	6.11835	5.69565	0.00421879
Locus_29091	6.94329	6.56159	0.00027082
Locus_2913	7.82309	7.06523	0.00813229
Locus_29149	6.10303	5.64332	0.00845403
Locus_29163	7.25509	6.93777	0.000209529
Locus_29187	8.14197	6.89346	0.00567185
Locus_29193	6.65326	5.56059	0.000340323
Locus_29202	6.27978	5.86838	0.0042938
Locus_29208	8.05686	7.58347	0.00621494
Locus_29209	4.80414	3.87795	0.00597711
Locus_29227	6.6906	6.15554	0.00234012
Locus_29234	6.43531	6.05595	0.00578405
Locus_2925	4.03314	1.30836	0.000104701
Locus_29322	7.21205	6.24518	0.00334897
Locus_29326	2.94262	3.51307	0.00268328
Locus_29332	8.31104	7.9619	0.00242909
Locus_29345	6.96313	6.18101	0.000181639
Locus_29363	5.24275	4.22027	0.00788255
Locus_29392	8.07153	7.66526	0.0052678
Locus_29410	7.04692	6.63833	0.00708418
Locus_2942	5.34708	4.88201	0.000160606
Locus_29423	5.90326	3.67694	5.43273e-06
Locus_29455	5.66077	5.31826	0.00757228
Locus_2946	5.36549	4.70058	0.0080646
Locus_29462	4.72231	4.12396	0.00113815
Locus_29476	5.09943	4.56606	0.000566269
Locus_29499	3.27751	2.66754	0.00445937
Locus_29528	6.382	6.0388	0.0038647
Locus_2954	6.08155	5.08605	0.00069871
Locus_29558	3.65868	1.34063	0.00412281
Locus_29559	4.89384	4.38685	0.00229814
Locus_29565	9.33647	8.65715	0.00698466
Locus_29575	7.32429	6.62897	0.00142079
Locus_29588	5.92524	5.21765	0.00677593
Locus_29603	2.71264	4.16862	0.00266707
Locus_29604	6.14985	5.92983	0.00727741
Locus_29616	8.43557	8.10021	0.00839293
Locus_29633	5.16991	4.86438	0.00659907
Locus_29634	8.4579	7.43919	0.00254747
Locus_29650	5.99395	5.49885	0.00887374
Locus_29670	4.84535	4.14901	0.0078962
Locus_29688	3.72098	4.36023	0.00918483
Locus_29730	3.60445	4.80538	0.00113668
Locus_29742	7.90707	6.8858	0.00215744
Locus_29760	6.1232	4.12253	0.00214222
Locus_29773	2.10689	3.25495	0.00718416
Locus_29780	7.43372	6.59429	0.00256209
Locus_29786	5.52479	4.8363	0.00534313
Locus_2980	6.73417	7.06716	0.00508406
Locus_2982	5.07807	4.20992	0.00274627
Locus_29829	7.0504	6.24457	0.00776772
Locus_29846	6.40377	6.81668	0.00402728
Locus_29866	6.87498	6.40044	0.00816216
Locus_29870	6.55982	5.05594	8.22108e-05
Locus_29901	5.5341	5.36472	0.00793965
Locus_29916	4.98143	3.85815	0.00846672
Locus_29949	5.16275	6.38225	0.00019202
Locus_29974	3.74125	5.44966	0.000397674
Locus_29995	6.96354	6.45448	0.00104678
Locus_3	9.86776	8.82042	0.00552071
Locus_30003	7.94156	7.23549	0.00609239
Locus_30022	5.98473	5.28404	0.000742045
Locus_30054	2.89184	2.41066	0.0040217
Locus_30060	4.59642	2.62788	0.00122008
Locus_30072	6.06976	5.68248	0.00910414
Locus_30075	6.27848	5.31605	0.00265649
Locus_30092	5.37799	5.09286	0.00931736
Locus_30096	3.18771	0.300904	0.000484575
Locus_30102	7.04633	6.10445	0.000315446
Locus_30125	-0.0181291	4.26409	0.0028601
Locus_30143	6.45515	5.63845	0.00207328
Locus_30151	4.4993	6.27025	0.0023274
Locus_30183	7.23885	6.84538	0.00329762
Locus_30217	0.475391	2.39066	0.000440735
Locus_30241	3.97392	3.65096	0.00998817
Locus_30252	4.07523	3.6157	0.00496678
Locus_30272	7.06739	6.51661	0.00638338
Locus_30276	7.30926	6.5259	0.00151034
Locus_30300	6.95679	6.70725	0.00443816
Locus_3033	5.62952	4.52899	0.00553744
Locus_30334	5.39685	5.0069	0.00849736
Locus_30335	6.26566	5.4333	0.000352912
Locus_3038	4.19421	2.68977	0.00156555
Locus_30398	5.5545	5.1646	0.00715413
Locus_30411	3.03551	-0.248402	7.12241e-05
Locus_3042	4.2302	3.66919	0.00756827
Locus_30424	1.98545	4.19165	6.96892e-05
Locus_30440	6.03894	5.10262	0.00241071
Locus_30444	2.67156	-0.355494	0.00225454
Locus_30488	6.69388	6.3629	0.00740788
Locus_30499	6.1693	5.67897	0.000574059
Locus_30501	5.89583	5.53007	0.00731477
Locus_30507	5.68469	5.32327	0.00144946
Locus_3053	4.77523	5.45434	0.001355
Locus_30564	5.40426	4.91589	0.00130051
Locus_30565	2.92157	0.850211	0.00622962
Locus_30592	8.03325	7.6583	0.00854716
Locus_30623	7.02289	6.54469	0.00203144
Locus_30624	2.37	3.75077	0.00938073
Locus_30625	7.39801	7.08318	0.0077748
Locus_3063	6.31879	6.04615	0.00663527
Locus_30632	5.3915	4.85592	0.00516707
Locus_30686	4.79235	4.43334	0.00677827
Locus_30748	6.35434	5.8544	0.0075689
Locus_30751	5.84039	5.35215	0.000270525
Locus_30803	5.57549	3.13412	0.00665075
Locus_30836	5.04785	5.38816	0.00713908
Locus_30839	5.70654	5.368	0.00514417
Locus_30874	7.2424	6.83217	0.00843447
Locus_3089	0.155158	5.55444	0.000631157
Locus_30996	6.25178	5.44876	0.000405227
Locus_31	6.54632	6.05945	0.00212617
Locus_31005	2.75422	4.70955	0.00012484
Locus_31057	5.20737	4.85969	0.00897645
Locus_31079	6.01512	5.46296	0.000688988
Locus_31169	2.84229	1.27386	0.00126083
Locus_31199	4.74872	4.53784	0.00564512
Locus_312	5.96361	5.00429	0.00823731
Locus_31205	4.0497	3.6365	0.00980575
Locus_31307	4.75442	4.31941	0.00298753
Locus_31325	4.77037	4.55522	0.00970506
Locus_31379	0.513929	3.94297	0.00637171
Locus_3138	4.74298	5.66348	0.000253433
Locus_31395	4.53645	3.45038	0.00938688
Locus_3140	4.7192	4.05676	0.00692967
Locus_31481	1.76408	0.300904	0.00280275
Locus_3150	5.09259	4.38505	0.00334678
Locus_31569	5.41321	4.92182	0.00256523
Locus_31574	5.34921	5.00965	0.0023173
Locus_3168	6.16145	5.73825	0.00404808
Locus_3176	6.13956	5.4369	0.00103422
Locus_3181	5.19219	4.98212	0.0065017
Locus_3182	2.65149	3.5918	0.00136899
Locus_31838	4.3943	2.66238	7.00466e-05
Locus_31872	5.14838	4.61018	0.00059641
Locus_3191	3.62211	6.08028	0.00028918
Locus_31931	5.63198	5.239	0.00451295
Locus_3198	5.8877	4.85039	0.000149391
Locus_3203	3.28292	2.07858	0.00304331
Locus_3207	1.95339	4.94608	0.00144058
Locus_32088	2.21201	-0.355494	0.00426476
Locus_321	7.19482	6.90324	0.00476633
Locus_3210	6.41602	6.65677	0.00981669
Locus_3216	5.8165	3.77631	6.56048e-05
Locus_3218	2.86524	4.23976	0.00644511
Locus_32195	6.89036	6.54499	5.85569e-06
Locus_32216	4.12665	3.65311	0.00428233
Locus_3226	6.7175	6.31565	0.000148265
Locus_3233	7.09071	6.71959	0.00410095
Locus_32355	5.33083	4.56087	0.000400784
Locus_3241	3.49001	3.04122	0.00193338
Locus_32411	3.56578	5.70012	0.000153427
Locus_3243	5.52846	5.16496	0.00488589
Locus_3252	5.04817	4.83958	0.00715299
Locus_32522	4.68125	3.06163	0.000248353
Locus_3259	7.10231	6.35897	0.00181666
Locus_32637	5.39067	5.12627	0.00553891
Locus_3266	3.74419	4.98846	0.00073497
Locus_32748	6.60959	5.94077	0.0041102
Locus_32799	5.05291	2.58308	1.37516e-05
Locus_32893	0.949671	3.68744	0.00340694
Locus_329	7.78077	6.95162	0.00074174
Locus_32960	1.67226	-0.594975	0.00220533
Locus_32996	2.17599	0.850211	0.00463504
Locus_3300	1.7108	0.647478	0.00758255
Locus_33005	3.52787	4.2073	0.00766954
Locus_3305	6.62525	6.15093	0.00349487
Locus_33126	4.59704	3.96304	0.00908686
Locus_33204	2.59284	-0.239482	0.00126933
Locus_3322	2.1517	1.01446	0.00512115
Locus_3325	5.37973	3.08793	0.00279
Locus_3327	6.12695	4.6563	0.007207
Locus_3333	5.83908	5.26732	0.00492997
Locus_33354	4.55027	3.18611	8.06664e-05
Locus_33369	6.48775	4.62545	0.00423455
Locus_3339	6.04913	5.37298	0.000381679
Locus_3340	4.80764	6.77102	0.00121048
Locus_33419	5.72043	5.31398	0.00897299
Locus_3362	6.79249	5.41813	0.00530668
Locus_3363	4.25551	0	9.57878e-06
Locus_33635	6.51153	6.28058	0.00708812
Locus_33687	3.26808	2.04916	0.00762652
Locus_33863	7.62909	7.14602	0.0097945
Locus_3393	5.48747	5.84671	0.00400768
Locus_3398	0.821965	2.73659	0.000203144
Locus_34046	4.97233	3.87087	0.000289391
Locus_3414	8.69265	8.21727	0.00422913
Locus_3427	7.38138	6.90744	0.00225871
Locus_34305	4.92245	4.27786	0.00147659
Locus_3431	6.37008	4.32782	5.51096e-06
Locus_34344	4.92085	3.92658	0.00451887
Locus_3436	4.59314	3.41219	0.000183402
Locus_34399	6.4949	6.01631	0.00428042
Locus_3441	2.13041	3.43038	0.00689262
Locus_3443	3.87492	-0.355494	0.000192061
Locus_34457	6.21627	5.31041	0.00803734
Locus_34463	5.67481	4.1806	0.00239763
Locus_34464	4.82394	2.85287	0.000141402
Locus_34467	5.94765	5.28456	0.000422002
Locus_34478	2.84592	6.57266	4.35389e-05
Locus_34492	3.31778	6.82352	0.000369075
Locus_34507	8.23935	6.68331	0.00316784
Locus_34534	4.20592	3.08253	0.00293596
Locus_34536	5.01226	4.63354	0.00189605
Locus_34541	2.69835	-0.239482	0.000356377
Locus_34565	7.37943	6.6523	0.00216304
Locus_34586	3.32197	2.59339	0.0038997
Locus_34604	8.71172	8.13404	0.00689283
Locus_3463	5.38708	4.36765	0.00766439
Locus_34637	8.1776	7.31359	0.00608986
Locus_34639	3.84888	3.03704	0.00567712
Locus_34653	7.95596	7.16015	0.0041275
Locus_34664	2.31774	3.04122	0.00742224
Locus_3467	5.44759	4.52002	0.000911369
Locus_34709	6.78972	6.40826	0.00162613
Locus_34764	4.48052	4.19962	0.00472149
Locus_34796	5.36714	4.69887	0.00517391
Locus_3480	4.80382	3.77247	0.00397655
Locus_34801	3.692	2.73146	0.00361333
Locus_34810	6.79817	6.54102	0.00438325
Locus_34839	6.54219	5.96912	0.00201309
Locus_34864	4.97909	5.33866	0.00352279
Locus_34894	5.74355	5.35835	0.00164237
Locus_34897	5.65293	2.95173	0.000429087
Locus_3490	4.03788	3.55949	0.000153387
Locus_3491	3.82808	4.5767	0.00831026
Locus_34911	4.01015	4.66455	0.00512386
Locus_3492	3.16823	4.46149	0.000109181
Locus_34923	5.16104	4.39158	0.00746987
Locus_3493	5.13456	4.79365	0.0037748
Locus_34930	5.86474	4.89733	3.38518e-05
Locus_3494	5.21393	4.92443	0.00260245
Locus_34941	2.41022	3.89056	0.00107383
Locus_35005	0.949671	1.84643	0.00382689
Locus_35026	3.88938	3.10258	0.00983277
Locus_3503	5.76313	1.24946	0.000456884
Locus_35068	5.74212	4.525	0.000116851
Locus_351	4.04317	5.08788	0.000105128
Locus_35133	7.77112	6.99668	0.00706424
Locus_35134	4.39687	3.7265	0.00866587
Locus_35183	2.97442	4.59989	0.000124436
Locus_35200	2.30818	5.58634	0.000336922
Locus_35238	6.59768	5.32916	0.000504626
Locus_35266	4.83682	4.31497	0.00232656
Locus_3530	4.92575	4.42193	0.00637358
Locus_35313	6.23156	5.81236	0.00627436
Locus_35363	5.76003	5.43899	0.00433792
Locus_35370	5.32085	4.78739	0.000160767
Locus_35404	4.22805	3.79879	0.0015635
Locus_35444	3.29344	1.94882	0.00189385
Locus_3546	5.74139	5.56724	0.00554939
Locus_355	5.84672	3.81167	0.00025291
Locus_35549	6.79272	6.00181	0.000369729
Locus_35584	6.46165	6.20054	0.00305675
Locus_35636	7.99564	7.72513	0.00431816
Locus_3564	4.78019	4.31757	0.00679136
Locus_35651	3.44509	0.193813	4.44028e-05
Locus_35684	4.29258	5.177	0.0011235
Locus_35780	4.13736	3.68015	0.00543508
Locus_35782	6.40354	5.522	0.00396331
Locus_35852	5.97115	5.61465	0.00946168
Locus_3599	6.90585	6.69235	0.00765043
Locus_360	6.46048	5.55108	0.000711594
Locus_36044	4.66079	3.15832	0.00395727
Locus_36175	5.78588	3.47079	2.12475e-05
Locus_36243	4.7781	6.01979	0.000375617
Locus_3627	3.64065	1.94882	0.000521289
Locus_36275	6.29169	5.7028	0.00175548
Locus_36333	5.39388	4.51439	0.00437601
Locus_36343	4.06604	5.11293	0.000983521
Locus_3636	5.85253	3.61756	0.00235475
Locus_3641	5.37451	4.97448	0.00426897
Locus_36508	6.50437	4.78389	0.0082906
Locus_36523	5.08718	4.57585	0.00469347
Locus_3653	5.58998	5.1434	0.00047454
Locus_3657	5.31709	4.69081	0.00250733
Locus_3659	6.60932	3.9685	0.000176259
Locus_36622	4.62739	3.67927	0.00596622
Locus_36668	1.91747	0.337654	0.00266493
Locus_3681	3.13184	4.98655	0.000253644
Locus_36823	6.08311	6.56185	0.00526522
Locus_3683	4.95596	4.0743	0.00231046
Locus_3687	7.64191	7.34405	0.00045808
Locus_37	5.29529	4.59221	2.22186e-05
Locus_3700	6.98478	6.79697	0.00911381
Locus_37068	6.15108	5.71221	0.0073998
Locus_37090	1.51117	2.79951	0.00552226
Locus_3710	6.50862	5.48917	0.00162845
Locus_37158	1.30394	4.47058	0.00101608
Locus_37173	4.24876	5.4191	0.000123903
Locus_3723	5.93184	5.55394	0.0024098
Locus_3738	7.12188	6.60139	0.00598073
Locus_374	5.7629	5.49823	0.00451466
Locus_37424	5.71001	4.65707	0.00211662
Locus_3744	0.150373	3.65637	2.14763e-05
Locus_3746	6.91942	6.28567	0.000597873
Locus_375	5.94745	4.69819	0.0039633
Locus_3753	5.38789	5.10532	0.00900476
Locus_3756	2.41186	1.70761	0.00316089
Locus_37647	2.58384	0.300904	0.00497918
Locus_3766	6.22805	5.39318	0.00753246
Locus_3773	5.36883	6.44204	0.00209716
Locus_37753	1.00546	3.24396	0.000873502
Locus_3777	4.31049	3.60423	0.00814993
Locus_37846	5.38524	5.08834	0.00573725
Locus_3796	5.35223	4.9427	0.00712347
Locus_37972	5.53641	4.98136	0.00974698
Locus_3800	5.09435	4.651	0.00235317
Locus_3803	4.11786	3.38256	4.09105e-05
Locus_3806	4.51463	4.08806	0.00291755
Locus_38090	3.99507	5.28833	0.000467029
Locus_3817	3.32346	2.65492	0.00937676
Locus_3832	6.25306	5.56525	0.00776074
Locus_38367	4.5841	5.40801	0.0051232
Locus_3838	5.42801	4.96182	0.00442807
Locus_38399	5.27572	4.40515	0.00126145
Locus_38609	4.98815	4.86501	0.00375504
Locus_38621	8.65552	7.93727	4.70532e-05
Locus_38633	7.20563	6.64617	0.000386017
Locus_38649	6.04102	5.69584	0.00596858
Locus_38673	7.69133	7.36608	0.00838015
Locus_3868	5.69528	4.55448	0.00203239
Locus_38687	6.61527	6.01569	0.004965
Locus_38691	8.25707	7.62575	0.00780507
Locus_38702	2.9667	0.850211	0.00650622
Locus_38717	6.14128	5.66542	0.00483944
Locus_3874	6.72772	-0.0456691	7.76326e-05
Locus_38752	5.5903	6.01472	0.000482993
Locus_38795	4.11105	3.6747	0.00477262
Locus_38799	1.67226	-0.239482	0.00206781
Locus_38814	5.40659	4.66496	0.00438407
Locus_38829	4.54692	6.64845	8.16204e-05
Locus_38844	3.72752	1.75526	0.00731458
Locus_389	6.76009	5.98329	0.000979713
Locus_38930	0.412563	4.49031	0.00207399
Locus_38933	4.60344	8.46949	1.19365e-05
Locus_38937	2.14021	0.994052	0.000204269
Locus_39011	6.00919	4.28633	0.00262366
Locus_39019	5.68584	5.28928	0.000324472
Locus_3903	3.33386	2.49503	0.00182729
Locus_39055	5.98053	6.38913	0.00674158
Locus_39063	5.45702	4.67718	0.00595369
Locus_3907	7.16821	6.15179	0.00122642
Locus_39079	4.60397	5.19182	0.00879276
Locus_39083	6.26115	5.89533	0.00879692
Locus_39106	4.17263	3.31865	0.00189948
Locus_39132	6.30407	5.79907	0.00455497
Locus_3918	-0.073915	2.38035	0.00105127
Locus_39189	4.96384	4.38779	0.0021304
Locus_39213	5.90405	4.95362	7.24316e-05
Locus_39217	5.7391	4.81906	0.00169578
Locus_39218	5.15174	3.81145	0.00209049
Locus_39278	3.58794	1.59604	0.00196308
Locus_39290	4.81162	5.4391	0.00558914
Locus_39300	5.65462	4.78029	0.00145159
Locus_39360	6.32891	4.10215	3.52166e-06
Locus_39363	6.39129	7.78325	0.00210791
Locus_3937	6.5714	4.72666	0.00348342
Locus_39438	6.01109	5.43949	0.00386928
Locus_39462	4.20991	2.99772	0.000563548
Locus_395	7.22453	6.90226	0.00865275
Locus_39544	5.81445	5.05882	0.00117535
Locus_39566	3.35913	1.62043	6.2669e-05
Locus_39587	3.43072	4.07571	0.00953693
Locus_3960	5.00305	4.3015	0.00276922
Locus_39639	1.97533	1.10562	0.00771514
Locus_3975	2.87141	2.23651	0.00120698
Locus_39857	7.48206	7.09633	0.00346571
Locus_399	6.4088	5.49205	0.00161158
Locus_39941	6.29732	5.49004	0.00452921
Locus_40004	3.4368	1.83879	0.00537888
Locus_40010	5.35529	4.79529	0.00064413
Locus_40011	-0.0913517	1.88993	0.00218076
Locus_4007	4.23866	2.76994	0.0012173
Locus_40182	5.28859	3.82957	0.00107117
Locus_402	8.91417	8.5322	0.00430063
Locus_4025	6.25075	6.02971	0.00770206
Locus_40389	5.35096	4.85603	0.00255998
Locus_4046	4.21343	6.63692	2.59441e-05
Locus_40542	3.31951	1.19678	9.41409e-05
Locus_4061	7.65836	6.41315	0.000432837
Locus_4064	5.03574	4.07772	0.00242759
Locus_407	6.62802	5.98881	0.00830815
Locus_40761	4.20901	5.25638	0.00158456
Locus_40812	0.475391	2.00703	0.00207587
Locus_4088	6.07875	5.62753	0.00745705
Locus_40942	1.34248	3.60927	0.00698477
Locus_40998	4.42682	4.01774	0.00392636
Locus_41004	3.75491	3.17613	0.00726726
Locus_41040	3.25429	0.902891	0.000203934
Locus_41304	5.72567	5.34724	0.00435175
Locus_4132	5.59886	4.77251	0.00428573
Locus_4146	8.16757	7.62034	0.00835753
Locus_41680	5.21159	5.52666	0.00545021
Locus_41696	4.74128	3.54702	0.00311254
Locus_41700	5.95915	4.81826	0.00321581
Locus_41754	7.33955	6.20967	0.00508026
Locus_41839	5.77648	5.08584	0.00285674
Locus_41867	4.40285	3.66522	0.00194696
Locus_41911	4.42204	3.97904	0.00651782
Locus_4193	7.39732	6.56901	0.0096817
Locus_41949	5.13769	4.91293	0.00135167
Locus_4206	2.28639	5.06254	0.000246743
Locus_4207	4.27345	3.69708	0.00128307
Locus_4211	4.92674	3.98423	0.00682626
Locus_4212	2.50532	1.958	0.00630098
Locus_42141	-0.171619	2.11307	0.000158793
Locus_42226	4.68398	0.791319	2.49753e-06
Locus_42323	3.96597	3.14889	0.000722371
Locus_42393	4.9972	4.23382	0.00758969
Locus_42785	3.95648	4.342	0.00314658
Locus_42806	5.94332	5.56965	0.00173172
Locus_42856	5.89109	5.46756	0.00905299
Locus_42877	3.69194	5.90993	0.00908265
Locus_42885	6.15323	5.7255	0.00890145
Locus_4290	2.49237	1.30836	0.00882429
Locus_42916	4.73178	4.48269	0.0098145
Locus_42918	7.69515	7.38878	0.00030557
Locus_42921	5.98765	5.69297	0.0051231
Locus_42960	6.67069	5.71178	0.00156315
Locus_42974	3.72383	4.90437	0.00955238
Locus_42980	4.53018	5.09775	0.00268947
Locus_43015	7.45474	2.69047	0.000170731
Locus_43058	2.71311	1.57693	0.00815659
Locus_43059	5.45725	4.67802	0.00911994
Locus_43060	5.59959	4.89665	0.00886896
Locus_43092	5.68071	5.371	0.00751671
Locus_43159	3.55074	5.14941	4.48771e-05
Locus_43177	4.8725	4.48018	0.00939742
Locus_43249	4.06973	3.31384	0.00630855
Locus_43255	3.25381	2.23651	0.00288836
Locus_43277	4.34015	3.93058	0.00556259
Locus_43356	6.87028	3.59606	0.000886425
Locus_43360	6.062	7.30377	0.000397903
Locus_43361	1.45228	7.68699	2.45367e-05
Locus_4341	-0.0802671	2.37511	7.81393e-05
Locus_43452	4.25792	3.7046	0.00392213
Locus_43512	6.23739	4.52684	0.000379488
Locus_4353	5.46629	8.55188	0.000127677
Locus_43697	7.10612	6.11781	0.00220439
Locus_43714	6.16537	5.88655	0.00344918
Locus_43763	4.81352	5.45655	0.005401
Locus_43780	4.67795	3.01448	7.6863e-05
Locus_4391	4.1173	3.76932	0.00865893
Locus_43984	4.28617	1.4522	0.000655156
Locus_4402	5.26521	4.24017	7.30012e-05
Locus_44060	0.0420185	2.98233	0.000713132
Locus_44081	3.54651	4.57622	0.00238068
Locus_441	7.19979	6.96032	0.00582054
Locus_44144	2.49708	3.51576	0.00497588
Locus_44243	6.92932	5.84086	0.00150682
Locus_44271	4.12078	4.93231	0.0058163
Locus_4431	5.55415	4.49102	0.0021434
Locus_44355	5.96646	5.5276	0.00312043
Locus_4438	6.05848	4.88315	0.00282735
Locus_4451	4.95632	4.21889	0.000776143
Locus_4459	3.32841	0.850211	0.00665691
Locus_44593	4.13418	2.82154	0.000421401
Locus_44687	-0.0913517	5.57844	3.0159e-06
Locus_4471	4.06232	4.91234	0.00159535
Locus_44846	2.14654	-0.0456691	0.00176251
Locus_449	5.20358	4.79372	0.00854585
Locus_44912	7.96832	7.50324	0.00998732
Locus_4497	5.27109	3.58902	0.000459383
Locus_45	6.04051	7.27674	0.00876803
Locus_45057	3.87132	3.42104	0.00420111
Locus_45099	4.99828	4.27976	0.000417329
Locus_4515	4.14408	3.91823	0.00866999
Locus_45199	2.30865	5.68245	0.00014192
Locus_4549	5.23763	4.48191	0.00230114
Locus_4566	3.0636	3.90224	0.00785837
Locus_459	8.01199	7.23788	0.00827784
Locus_4597	4.95862	4.4424	0.00752466
Locus_46	7.71011	7.08593	0.0070203
Locus_46057	3.4434	4.45377	0.000507532
Locus_461	5.01848	5.34032	0.00699169
Locus_4633	3.11353	3.78068	0.0026089
Locus_46341	0.128818	2.73467	0.00544784
Locus_46401	1.60944	2.70086	0.00451816
Locus_46428	3.84197	2.0015	0.00233658
Locus_4663	6.49494	4.77996	0.0033254
Locus_4668	3.64196	0.0981719	0.00936358
Locus_46834	5.35542	5.7221	0.00705718
Locus_46870	5.60855	5.10368	0.00862987
Locus_4689	3.06211	5.8503	8.6362e-05
Locus_46938	4.5254	8.064	1.96421e-05
Locus_4695	6.13254	5.55877	0.00267166
Locus_46974	4.98362	4.65122	0.00790761
Locus_47027	6.12381	5.69046	0.00633468
Locus_47036	2.66431	4.06775	0.00859582
Locus_47060	1.61055	4.83502	0.000906435
Locus_47064	7.5985	7.25083	0.00298482
Locus_47070	7.59329	5.97176	0.0083897
Locus_47115	5.99371	5.35893	0.00835583
Locus_47182	5.55668	5.25754	0.00912031
Locus_47225	6.81059	5.87614	0.00689369
Locus_47254	6.41403	5.71911	0.00349304
Locus_47258	5.50186	6.67743	0.000122068
Locus_47279	7.18133	6.89241	0.00245086
Locus_47298	3.36507	2.74231	0.000410636
Locus_47304	2.52975	0.444746	0.00369519
Locus_4731	6.49165	6.35399	0.00631586
Locus_47333	5.56367	5.12525	0.00565723
Locus_4734	8.70316	8.2149	0.00210248
Locus_47357	4.84925	3.6241	0.000192243
Locus_4736	2.94455	5.07564	0.000622332
Locus_47370	2.51863	0.791319	0.00171997
Locus_47390	5.99109	5.62806	0.00625031
Locus_47400	6.84517	5.6984	0.00192804
Locus_47401	6.21762	5.92176	0.000222592
Locus_47429	6.7282	6.24729	0.0084124
Locus_47486	4.09695	3.5264	0.00671187
Locus_47515	5.90079	5.36922	0.00400868
Locus_47516	1.50807	2.76934	0.00582313
Locus_47519	4.62769	4.86984	0.0049004
Locus_47561	3.57111	2.62069	0.00852368
Locus_47629	3.23805	3.6136	0.00264794
Locus_4768	2.29087	2.8488	0.00243834
Locus_47716	4.56908	3.8047	0.000837303
Locus_47747	6.88401	6.56917	0.000784949
Locus_47748	5.42876	4.63852	0.00710602
Locus_4776	7.60311	6.59366	0.00128291
Locus_47781	2.53166	4.22286	0.00436287
Locus_4779	4.1983	3.55554	0.00212051
Locus_47862	4.01799	3.02928	0.000416628
Locus_47931	-0.131268	2.58308	0.00105379
Locus_47933	3.91197	1.80292	4.57097e-05
Locus_48013	5.49978	4.95367	9.08672e-05
Locus_4812	8.21325	7.7583	0.000808001
Locus_48237	2.85648	0.300904	0.000576174
Locus_48281	6.79756	6.32577	0.00496137
Locus_4843	6.3385	6.05669	0.00972896
Locus_48546	4.4633	3.39126	0.00180498
Locus_48580	7.13467	6.60509	0.00998483
Locus_48661	6.48729	7.01076	0.00452932
Locus_4872	2.61569	0.503637	1.71468e-05
Locus_48730	6.85932	5.75905	0.0039491
Locus_48843	5.55432	4.85339	0.0013613
Locus_48850	3.60571	2.85337	0.00761159
Locus_48872	5.8006	5.32383	0.0048921
Locus_4900	5.81099	5.25719	0.009938
Locus_49006	5.29201	4.84093	0.00489448
Locus_4902	5.60401	6.72543	8.56616e-05
Locus_49096	4.73888	4.37392	0.00598036
Locus_49520	4.04665	4.63129	0.00874184
Locus_4961	5.64241	5.32882	0.00951724
Locus_4966	6.81187	5.78221	0.000731414
Locus_49764	6.12407	4.17341	0.000990931
Locus_4993	2.92303	1.47659	0.000238728
Locus_4995	3.46277	2.60182	0.00733574
Locus_500	6.23811	5.84403	0.00953706
Locus_505	5.00077	4.79739	0.0075613
Locus_5067	6.74541	5.76532	0.00193397
Locus_507	7.04324	6.35649	0.00379748
Locus_5070	7.17963	6.58042	0.004458
Locus_509	5.85148	5.13915	0.00269556
Locus_5099	2.98837	4.09049	0.00202513
Locus_51104	4.10892	3.6365	0.00392205
Locus_51146	5.44768	5.02725	0.00153812
Locus_51176	5.75553	4.64924	0.00145011
Locus_51195	7.05191	6.86228	0.00827835
Locus_513	7.5973	6.67316	0.00150946
Locus_51320	4.30965	3.90087	0.000425586
Locus_514	6.26769	5.71826	0.00305724
Locus_51435	7.62165	6.84028	0.00190064
Locus_5159	1.56528	3.10929	0.00586984
Locus_51614	4.60461	5.9694	4.59396e-08
Locus_5165	3.6563	4.67651	0.00317575
Locus_5171	4.82991	4.30603	0.00513969
Locus_51842	3.61302	2.53957	0.00664534
Locus_51968	7.67117	7.10861	0.00191142
Locus_51975	2.47447	2.93139	0.00811457
Locus_52091	3.67998	2.46627	0.000439962
Locus_52098	6.22157	5.46214	0.000798301
Locus_52129	3.94642	3.64983	0.00427077
Locus_52332	1.47264	2.23824	0.00390944
Locus_52339	3.66375	3.19282	0.0051783
Locus_524	4.73395	3.51469	0.0002306
Locus_5243	6.05371	5.54919	0.00586429
Locus_52482	6.70436	6.11849	0.00162298
Locus_5250	5.17208	2.55081	0.00487951
Locus_526	8.97869	8.2815	0.00275246
Locus_5280	7.95651	7.59775	0.00862878
Locus_52812	2.56266	1.64369	0.00781317
Locus_529	7.12813	7.66291	0.00143057
Locus_5295	7.31866	6.79903	0.00234649
Locus_5296	5.24866	4.39036	0.00348607
Locus_53067	3.79927	2.90107	0.00521898
Locus_5307	6.74082	6.39831	0.00245495
Locus_5315	8.02353	7.44664	0.000676794
Locus_53182	3.88481	5.08183	0.000194037
Locus_5325	3.56658	2.85185	0.00558255
Locus_5327	5.1748	7.05022	0.000284048
Locus_53318	-0.131268	3.39384	6.05245e-05
Locus_53516	2.55455	1.57693	0.00513217
Locus_53562	7.08073	6.77162	0.00836982
Locus_53620	5.2154	4.974	0.000979984
Locus_53631	3.19872	1.94261	0.00687286
Locus_53667	3.38033	2.70564	0.00544458
Locus_5375	5.2524	4.66686	0.00660622
Locus_5398	7.88978	7.20774	0.00634408
Locus_5400	5.48654	5.10148	0.00260587
Locus_5409	6.74915	4.70337	0.00035733
Locus_5412	6.45756	5.1821	0.000386494
Locus_54398	3.29015	-0.248402	0.000469231
Locus_54449	3.80192	2.76694	0.0004832
Locus_54753	1.86169	3.38918	0.00361727
Locus_5477	5.24471	4.74013	0.00504989
Locus_55020	6.56713	6.06283	0.00103201
Locus_55028	5.72508	5.09529	0.00397907
Locus_55048	4.0621	3.41384	0.0064859
Locus_55067	1.54456	2.19677	0.00331441
Locus_55102	3.59668	1.96701	0.00054519
Locus_55156	6.96898	6.58944	0.00696536
Locus_55162	5.68492	5.30404	0.00844653
Locus_552	7.08935	6.66352	0.00166546
Locus_55253	4.77168	4.23417	0.0070938
Locus_55274	2.52587	1.59604	0.00731491
Locus_55300	4.13248	5.66368	3.73065e-05
Locus_5533	6.72475	6.03146	0.00351271
Locus_55365	5.12776	4.34644	0.00542105
Locus_554	6.76494	6.19924	0.00227139
Locus_55454	2.14261	1.10562	0.00814242
Locus_555	4.50552	4.10831	0.00459844
Locus_5551	1.92023	3.75827	0.00962074
Locus_55572	5.59054	5.35841	0.00853812
Locus_55582	6.5862	5.86293	0.00948235
Locus_5559	5.7039	5.32107	0.00115055
Locus_55596	3.44633	2.73723	0.00668897
Locus_5565	-0.213203	1.4522	0.00145465
Locus_5571	5.98148	6.68306	0.00312819
Locus_5575	7.68765	7.37867	0.00905773
Locus_55811	5.35197	4.23669	0.000364604
Locus_5582	2.15312	6.37701	1.56256e-05
Locus_55846	4.34387	0.859131	0.00305691
Locus_55891	6.18745	5.78595	0.00208332
Locus_559	9.25174	8.302	0.00112469
Locus_5595	8.40178	6.9693	0.00980434
Locus_56079	2.55662	4.796	0.0033473
Locus_5612	6.04207	5.22646	0.0080023
Locus_5618	2.93264	5.57358	0.00134389
Locus_5623	6.70265	6.39335	0.00611643
Locus_5632	5.30197	4.81989	2.77964e-05
Locus_564	7.40115	6.54426	0.00714274
Locus_5643	5.89011	5.55474	0.00892474
Locus_56492	5.89848	6.22537	0.00549238
Locus_5651	5.55188	5.1463	0.00335706
Locus_56533	3.84534	6.46136	0.00102722
Locus_5655	7.14583	6.51299	0.00146382
Locus_5664	6.44127	5.62007	0.00262731
Locus_56649	4.43188	3.94056	0.00277528
Locus_5672	7.65481	7.30651	0.00312833
Locus_5673	6.23683	5.88052	0.00239898
Locus_5675	9.58843	8.7787	0.00152506
Locus_56777	2.38662	1.34063	0.00375629
Locus_56895	5.82523	5.36347	0.00267673
Locus_5697	6.20385	5.55579	0.00413511
Locus_5700	5.12976	4.93978	0.00152687
Locus_5716	6.67695	6.35095	0.00529492
Locus_5734	7.85924	6.53527	0.00312579
Locus_5740	6.44085	6.05112	0.0024633
Locus_5757	5.7011	4.77255	0.00087975
Locus_5761	3.23252	2.93311	0.00955668
Locus_5769	6.57012	4.33133	0.00257755
Locus_5772	4.06749	2.72822	0.00338372
Locus_5777	6.4031	6.06595	0.000943603
Locus_5786	5.19657	4.58523	0.00502358
Locus_5787	4.62325	4.10447	0.00741423
Locus_5792	5.38467	3.82683	0.00136276
Locus_5794	6.30922	5.96813	0.00629351
Locus_5804	1.81676	0.902891	0.00124077
Locus_5809	6.08505	5.71785	0.00625571
Locus_5811	6.38501	5.20199	0.00474629
Locus_583	7.02033	6.60466	0.00685623
Locus_5832	6.59105	5.70677	4.0658e-06
Locus_5834	5.86596	5.3813	0.0087634
Locus_58396	5.78105	5.12089	0.00333218
Locus_58404	4.34901	3.46398	0.00165612
Locus_5843	7.23284	6.18679	0.00119093
Locus_5864	3.75829	2.07619	0.00323155
Locus_5866	6.76192	6.31049	0.00683125
Locus_5869	4.01431	2.37247	0.00590579
Locus_588	2.61423	5.34785	2.25808e-05
Locus_58810	4.54844	5.58959	0.00681363
Locus_5882	6.85014	6.42708	0.00748987
Locus_5883	4.74586	4.55817	0.00228456
Locus_58866	3.8436	3.38256	0.000651361
Locus_5892	5.41072	3.56085	0.000249759
Locus_5893	6.6988	6.08071	0.00507984
Locus_5894	3.48006	4.17567	0.00470715
Locus_5898	7.45373	6.89044	0.00869105
Locus_59053	5.24646	4.70813	0.00699218
Locus_5907	5.00307	-0.0456691	0.00011735
Locus_59073	3.80878	2.31655	0.00116321
Locus_591	6.56618	5.64828	0.00920504
Locus_59148	5.89186	4.56603	0.000180114
Locus_59161	5.72573	5.24702	0.00518379
Locus_59268	2.9114	2.53194	0.00856696
Locus_593	1.52542	2.92965	6.02887e-05
Locus_5930	7.84804	7.3865	0.00754836
Locus_5933	6.29125	6.81261	0.00864677
Locus_59333	0.720598	2.42515	0.00807893
Locus_59370	1.95601	-0.0456691	0.00387368
Locus_59482	5.58209	5.23465	0.00670555
Locus_595	8.27014	7.75501	0.00550481
Locus_5957	6.7945	6.42086	0.00704553
Locus_5966	4.75387	4.23875	0.00561876
Locus_5967	6.492	5.91383	0.00936831
Locus_5972	8.51019	7.68383	0.00359335
Locus_59803	3.81125	2.49503	0.00123069
Locus_5984	7.1496	6.60386	0.00221002
Locus_5992	6.37056	6.0451	0.00423929
Locus_5993	4.74531	4.30542	0.00128995
Locus_60088	1.98753	0.444746	0.00597934
Locus_6009	6.42432	5.75282	0.00943464
Locus_60110	3.82295	5.31972	0.00408973
Locus_60155	1.84763	2.49192	0.00682626
Locus_6017	6.22331	5.39421	0.00359079
Locus_6022	5.44995	4.71818	0.0040561
Locus_60309	6.36494	5.34597	0.00988069
Locus_6031	5.62513	4.56547	0.000723708
Locus_6044	5.65329	4.5607	0.00437694
Locus_6053	5.18399	4.2971	0.00167654
Locus_6054	5.09827	6.73549	0.00939669
Locus_6060	7.45652	7.17459	0.0016837
Locus_6075	-0.132936	5.1157	1.36569e-05
Locus_610	5.64299	4.01458	0.0042382
Locus_6107	6.08101	5.02716	0.000770228
Locus_6108	5.50617	4.81667	0.00346911
Locus_6115	5.96605	5.60057	0.00752591
Locus_6118	7.28835	6.502	0.00982111
Locus_612	7.66342	7.24701	0.00473401
Locus_6124	3.07852	3.99846	0.00742461
Locus_6131	2.71088	1.13789	0.00179657
Locus_61339	3.7453	5.08008	0.00602807
Locus_6134	3.74578	3.10625	0.00487927
Locus_6135	5.79891	5.25375	0.00684787
Locus_6137	4.91054	3.00224	0.00899201
Locus_61399	3.10308	1.13789	0.00385578
Locus_6157	4.53788	3.60197	0.000793939
Locus_6206	6.46024	6.13267	0.00260226
Locus_6210	5.76142	5.24471	0.00716911
Locus_6214	3.80602	2.39951	0.00159482
Locus_6216	5.62384	7.08326	0.00154131
Locus_62269	5.74508	4.76467	0.00369792
Locus_62273	3.45532	3.94719	0.00937035
Locus_6249	3.25461	2.2954	0.00200878
Locus_62567	5.24295	4.70945	0.000243361
Locus_62647	3.09857	1.82317	0.00941632
Locus_62652	6.02823	5.23235	0.00210719
Locus_6266	0.281005	4.02614	0.0027709
Locus_62764	6.57575	6.03738	0.00857339
Locus_62782	6.20628	4.83644	0.000168798
Locus_62846	4.40628	1.74609	0.000171665
Locus_6290	3.76241	2.55633	0.000723566
Locus_6293	7.06533	6.70945	0.000231167
Locus_6304	5.31733	4.60816	0.000242214
Locus_63184	2.38025	0.75905	0.00444222
Locus_633	6.81152	5.06319	0.00207643
Locus_63304	3.87339	3.49266	0.00540493
Locus_6339	5.43577	4.21012	0.00493062
Locus_6348	7.06503	6.84373	0.0041323
Locus_63777	4.6772	3.9321	0.0028378
Locus_6378	5.65915	4.14551	0.00102554
Locus_6383	5.02343	5.86392	0.00956691
Locus_6395	7.00236	6.46703	1.89703e-05
Locus_6399	2.0171	2.59846	0.00918686
Locus_6406	2.22157	5.60849	0.000720611
Locus_6423	4.47085	3.37727	0.00393006
Locus_6433	5.46012	6.36646	0.00925964
Locus_64347	4.76658	3.01006	0.00105949
Locus_645	4.16033	3.29224	0.004673
Locus_6461	6.39841	5.97756	0.000543767
Locus_647	7.71534	6.37624	0.000244704
Locus_6470	6.74743	7.78739	0.00895039
Locus_6503	5.52435	5.01841	0.00819484
Locus_6504	4.692	4.26252	0.00701956
Locus_6509	3.93896	2.71905	0.00804563
Locus_653	7.88246	6.39514	0.00143298
Locus_6542	2.58682	2.28919	0.0071318
Locus_65420	4.44284	3.712	0.00237837
Locus_6549	5.38122	4.62532	0.00164506
Locus_65570	4.29923	3.3998	9.36971e-05
Locus_6563	1.42395	-0.239482	0.00485144
Locus_657	5.62677	4.58914	0.00142463
Locus_65723	5.01491	4.55983	0.000117024
Locus_65740	2.5575	1.19678	0.00485353
Locus_65838	3.5814	2.44499	0.0092231
Locus_65851	5.52136	4.74876	0.00180455
Locus_6601	5.49738	4.98072	0.00719172
Locus_66120	6.07246	4.66294	0.00216799
Locus_6617	5.61955	6.29839	0.00720415
Locus_6640	7.2272	5.97824	0.000661474
Locus_6648	5.23299	4.636	0.00946838
Locus_66507	5.58358	4.98841	0.00905904
Locus_6672	7.42929	6.83454	0.00522775
Locus_6687	6.11929	5.79134	0.00857217
Locus_670	5.63574	5.02305	0.0047998
Locus_6708	4.19704	2.43107	0.00611499
Locus_67080	0.103034	5.73956	9.84177e-05
Locus_6709	2.95909	1.58338	0.00500417
Locus_6713	3.7673	5.83134	0.00235247
Locus_6727	6.34027	5.67289	0.000469416
Locus_6735	3.69976	3.02211	0.00246876
Locus_6743	5.4424	5.15052	0.00762304
Locus_6749	4.42654	3.76794	0.00149305
Locus_6762	5.51539	3.97632	0.000883965
Locus_6776	4.01957	3.52138	0.00760057
Locus_6790	4.08097	2.90107	0.000904109
Locus_6848	8.03053	4.81862	0.00245413
Locus_691	6.75689	6.28405	0.00210768
Locus_69101	3.65097	2.99468	0.000261879
Locus_69164	5.54305	6.18294	0.000770875
Locus_69197	5.06022	4.87655	0.00711657
Locus_69198	3.24738	2.3195	0.00584626
Locus_6938	4.4268	5.06451	0.00686877
Locus_69437	5.71015	4.67718	0.000845874
Locus_6953	4.58867	3.69913	0.00125002
Locus_69551	3.9107	2.80567	0.000535611
Locus_69987	6.37734	3.01154	0.000165222
Locus_70136	2.93884	0.75905	0.000760485
Locus_70508	4.33792	3.60927	0.00256688
Locus_70569	1.44635	-0.355494	0.00555263
Locus_7083	5.02931	6.98003	5.42221e-05
Locus_7101	2.25067	1.40869	0.00911257
Locus_711	5.89033	5.47518	0.00882115
Locus_7120	2.77553	0.902891	0.000366124
Locus_71433	3.94844	6.53374	0.0042187
Locus_716	6.59966	6.09895	0.00345699
Locus_7189	6.74351	5.99495	0.00834976
Locus_72	6.07092	5.88856	0.00323034
Locus_7207	0.374025	6.58038	0.00168667
Locus_7213	6.59617	5.65016	0.000604831
Locus_7220	6.49179	5.35598	0.000944073
Locus_7227	4.48878	3.71562	0.00997703
Locus_7228	6.47705	6.10067	0.00740379
Locus_7238	5.90339	2.31655	2.27747e-05
Locus_72426	7.45632	7.26156	0.00201374
Locus_72477	2.54442	1.35093	0.0011523
Locus_7252	3.66128	4.73485	0.00118493
Locus_72594	4.11101	2.4082	0.00181406
Locus_72765	6.96785	5.92543	0.00749004
Locus_7277	6.62157	5.97149	0.00787021
Locus_72850	4.52054	3.94143	0.00149544
Locus_729	7.71143	6.97871	0.00978947
Locus_72942	2.42275	-0.248402	0.00108059
Locus_73078	5.64651	5.28741	0.00266517
Locus_73273	3.38794	2.77232	0.00379589
Locus_73314	4.97303	4.56349	0.00711068
Locus_7338	3.64923	5.90873	0.00638339
Locus_7341	0.0174366	3.16784	0.000318199
Locus_73471	2.91587	2.07858	0.00750211
Locus_73530	2.64944	0	0.000280642
Locus_7362	6.13912	5.615	0.00581719
Locus_7363	6.54437	5.37998	0.00682731
Locus_7376	4.76972	4.21721	0.00669197
Locus_7382	7.50849	6.51451	0.000203503
Locus_7389	4.45925	4.97051	0.00549052
Locus_74	2.39735	3.70763	0.00699469
Locus_7425	6.04197	5.80553	0.00400952
Locus_745	5.72699	5.41997	0.00477701
Locus_7454	6.21684	5.54969	0.00550043
Locus_7477	6.13278	5.47524	0.00542904
Locus_748	7.19676	6.86256	0.00868487
Locus_7492	4.91731	4.37674	0.00717358
Locus_7502	6.8208	6.29627	0.00680354
Locus_7507	6.60754	6.37039	0.00479345
Locus_7510	5.42133	5.1884	0.00774605
Locus_7511	5.92703	5.08892	0.00541298
Locus_7524	2.63302	3.30572	0.00390318
Locus_7527	6.57146	5.9903	0.00298728
Locus_7528	5.53907	4.79388	0.00785476
Locus_7531	4.51128	2.38938	0.000236403
Locus_7534	6.11612	5.80941	0.000678397
Locus_7542	7.36393	6.40897	0.00236179
Locus_7559	8.07527	7.46236	0.00450344
Locus_7561	5.93496	5.12163	0.000161112
Locus_7573	5.72419	5.01407	0.00407863
Locus_758	6.51073	5.9262	0.00798764
Locus_7580	5.58249	5.08678	0.00301672
Locus_75873	4.21075	0.300904	0.00487622
Locus_75874	7.29114	6.86464	0.00475295
Locus_7594	8.89126	8.55805	4.80036e-05
Locus_7601	5.78092	4.98817	0.00449914
Locus_7603	4.8263	4.23074	0.00701785
Locus_761	7.25237	6.39101	0.00552905
Locus_7610	2.03562	5.75644	0.000962932
Locus_7612	3.45825	4.21942	0.00367909
Locus_7616	7.40017	6.4061	0.000219209
Locus_7619	4.15417	5.81169	0.000967909
Locus_7627	5.21936	5.47278	0.00710288
Locus_76309	5.87339	5.45526	0.000616125
Locus_7632	5.29206	4.90142	0.00772331
Locus_764	6.97222	6.74365	0.000157831
Locus_7642	4.28432	3.70909	0.00782019
Locus_7647	6.69303	6.29949	0.00623322
Locus_7648	4.61536	4.1696	0.00139775
Locus_7649	2.57584	1.1827	0.00449032
Locus_7651	5.87814	4.47877	0.000102669
Locus_7664	5.83124	4.72552	0.00173229
Locus_7673	7.03541	6.66051	0.00597916
Locus_7676	-0.073915	1.97586	0.00503844
Locus_7684	5.8566	5.50023	0.00825272
Locus_7691	5.00295	3.98931	0.0086122
Locus_7699	5.75229	5.20626	0.00842997
Locus_7726	0.995251	2.17566	0.00399999
Locus_7728	6.37238	5.59524	0.00247027
Locus_77585	5.51718	4.77148	0.000830806
Locus_776	6.98542	6.28326	0.00236309
Locus_7762	0.0590213	4.31038	4.00187e-05
Locus_7764	3.9664	2.8488	9.97646e-06
Locus_7767	5.37406	3.97472	8.41299e-05
Locus_781	6.65632	5.77894	0.00411073
Locus_7842	5.2295	4.63837	0.00121453
Locus_7848	3.6362	4.91006	0.000646076
Locus_785	7.08008	5.33488	0.000521151
Locus_7850	2.01884	0.75905	0.00841008
Locus_7872	4.81602	4.64073	0.00512312
Locus_7883	5.07062	4.32634	0.000395605
Locus_79062	5.5694	5.0781	0.00115435
Locus_791	1.59219	2.53957	0.000725312
Locus_792	7.95478	7.64409	0.00840279
Locus_79210	4.1831	5.11351	0.00311367
Locus_7925	4.77583	4.52185	0.000585429
Locus_79374	2.10444	0.647478	0.00249171
Locus_79377	2.82529	6.33771	0.00041869
Locus_7938	6.22368	5.29182	0.00771554
Locus_7946	3.82359	2.83953	0.00122987
Locus_795	3.17784	0.556317	0.00295994
Locus_7964	5.41277	4.01418	0.00450392
Locus_79904	2.26143	5.07179	0.000198299
Locus_801	4.43479	0.647478	0.000244757
Locus_8032	5.28872	4.45435	1.81658e-05
Locus_8054	5.02309	4.75974	0.00747503
Locus_8060	4.7923	3.78076	0.00100935
Locus_807	4.7062	5.2344	0.004648
Locus_808	6.28671	5.71516	0.00648538
Locus_809	6.33033	4.63371	0.00035838
Locus_810	6.75752	6.07578	0.00654726
Locus_8154	-0.0229138	1.54336	0.00901678
Locus_8162	7.61189	6.75189	0.0059293
Locus_819	4.33187	2.16974	0.000202929
Locus_81977	1.80308	8.06358	0.000244071
Locus_82006	5.72913	4.61366	8.81632e-05
Locus_82061	2.213	4.57763	0.00116821
Locus_82258	3.64777	0.449225	0.000855417
Locus_82350	3.57467	2.53194	2.31307e-05
Locus_8238	4.93933	4.2079	0.00518613
Locus_82479	5.04381	4.61617	0.00781251
Locus_8252	2.16299	1.83879	0.00928318
Locus_8292	6.86643	6.57252	0.00648454
Locus_8295	4.51126	3.30654	0.000588018
Locus_8340	6.007	5.20744	0.00518254
Locus_8350	3.90471	0.647478	0.000507498
Locus_8391	2.21846	0.107092	0.000986899
Locus_845	6.56789	6.01803	0.000925524
Locus_8469	4.27464	2.66015	0.000240358
Locus_84849	7.25274	6.29648	0.00102388
Locus_850	5.05086	4.75668	0.00406133
Locus_851	7.71609	7.19673	0.000581822
Locus_85228	5.3879	4.73967	0.00318066
Locus_8526	3.65487	2.76694	0.00159314
Locus_854	2.87365	1.99027	0.00674549
Locus_8544	5.66621	4.95795	0.00358936
Locus_85497	5.90108	5.534	0.00395067
Locus_8550	6.04206	5.53189	0.00405166
Locus_85517	4.58733	4.09439	0.00522126
Locus_85520	0.403471	3.21144	0.00205405
Locus_8566	7.20933	6.60925	0.00855165
Locus_864	4.34888	6.74351	0.000737644
Locus_865	6.93419	5.38888	0.000158138
Locus_8659	7.03031	7.59938	0.00454012
Locus_8660	5.82365	5.40071	0.00430813
Locus_8673	4.89809	4.36045	0.00379595
Locus_8678	4.99919	4.70785	0.00302831
Locus_8687	5.21358	4.17434	0.00663856
Locus_8697	5.07375	4.19081	0.00900927
Locus_870	5.95819	5.46185	0.00211105
Locus_8735	0	3.29539	0.000128295
Locus_8745	1.875	3.29161	0.00711364
Locus_878	5.55663	5.04071	0.000494167
Locus_87892	4.50647	4.24816	0.000160478
Locus_87934	4.58572	4.14901	0.000286325
Locus_8801	3.86106	1.49985	0.00369867
Locus_8806	2.13536	-0.00891996	0.00014858
Locus_881	4.77828	4.25455	4.15754e-05
Locus_8834	3.15521	3.57941	0.00800626
Locus_884	4.63685	4.94245	0.00252727
Locus_8841	5.47904	4.14559	0.00588223
Locus_889	5.53891	4.69989	0.00870873
Locus_89019	1.87707	0.503637	0.000750969
Locus_8932	4.10624	5.36248	0.000540217
Locus_89337	1.74025	3.64788	0.00431251
Locus_894	5.58847	5.10836	0.000122544
Locus_8960	6.51024	4.94173	0.00230607
Locus_9	8.01611	7.14855	0.00123651
Locus_9009	6.43172	5.69523	0.0014889
Locus_904	5.90464	6.73848	0.00169899
Locus_9096	4.49315	3.67927	0.000568834
Locus_9151	5.79565	3.90483	9.29906e-05
Locus_9169	1.76154	3.45495	0.00406697
Locus_917	6.8008	6.08219	0.00693329
Locus_9202	4.99505	6.09267	1.95109e-05
Locus_92499	5.15776	4.09295	0.000139136
Locus_9290	6.54567	6.28802	0.00138476
Locus_9305	5.1454	4.42333	0.0058843
Locus_931	6.78023	6.52492	0.0020809
Locus_93310	4.87269	2.77823	4.53068e-05
Locus_9350	5.11801	3.60197	0.0035888
Locus_93501	6.28964	5.62244	0.00976241
Locus_939	4.14271	3.30449	0.00924954
Locus_9400	4.24517	3.59583	0.000240861
Locus_941	7.23354	6.03824	0.000582614
Locus_9421	-0.166935	4.50615	0.00020183
Locus_9437	3.39554	4.64185	0.000312801
Locus_9447	4.24892	3.04122	1.27885e-05
Locus_946	8.76226	7.40168	0.000985198
Locus_950	6.51094	6.1234	0.00707543
Locus_952	5.95783	4.89354	0.0035258
Locus_9545	4.42821	3.70043	0.00383456
Locus_95757	6.06769	0.556317	0.00202372
Locus_95859	5.42839	3.85339	0.00220064
Locus_959	7.53546	6.87635	0.00549029
Locus_9604	4.89862	3.78908	0.00624154
Locus_9617	0.627579	2.10411	0.00986372
Locus_964	6.31644	5.77314	0.000791387
Locus_9656	5.28702	4.39358	0.00461637
Locus_9683	3.7406	4.85924	0.0016477
Locus_9684	4.96941	4.0962	0.00319608
Locus_9689	4.45803	3.32754	0.000948785
Locus_9694	5.95844	5.40639	0.00289086
Locus_9709	5.62848	5.12852	0.00877465
Locus_973	5.07037	5.55061	0.00844513
Locus_9762	3.91697	3.58471	0.00189842
Locus_9781	0.0174366	1.79877	0.00393944
Locus_980	6.18465	5.946	0.00519899
Locus_9814	5.86943	3.66761	0.00102309
Locus_982	6.20786	5.77471	0.00937182
Locus_9820	3.60501	-0.355494	0.00133756
Locus_98374	1.12296	2.19677	0.00250464
Locus_98419	4.82147	3.85693	0.0089877
Locus_9867	3.10921	2.37511	0.0021041
Locus_99083	6.43848	6.01431	0.00449878
Locus_9915	5.99052	4.6777	0.000307158
Locus_9996	6.21206	5.5231	0.00293303
