# Supplementary material for: A new RNASeq-based reference transcriptome for sugar beet and its application in transcriptome-scale analysis of vernalization and gibberellin responses
Source: BMC Genomics. 2012 Mar 19;13:99. doi: 10.1186/1471-2164-13-99 (PMC3340327; doi:10.1186/1471-2164-13-99)
Supplement: Additional file 7 — List of gene loci that are positively and negatively correlated with BvRAV1-like at a probability of p > 0.95. [file 1471-2164-13-99-S7.XLS]

## Sheet: Sheet1
Loci positively correlated with BvRAV1-like (p>0.95)								Loci negatively correlated with BvRAV1-like (p>0.95)
Locus_643								Locus_1313
Locus_7351								Locus_5840
Locus_45427								Locus_78561
Locus_13714								Locus_2345
Locus_12202								Locus_14853
Locus_1462								Locus_83787
Locus_3570								Locus_14886
Locus_72303								Locus_25243
Locus_44485								Locus_2141
Locus_40369								Locus_29471
Locus_70988								Locus_101370
Locus_37910								Locus_18419
Locus_13353								Locus_12175
Locus_90311								Locus_98654
Locus_43607								Locus_54051
Locus_113312								Locus_32761
Locus_60392								Locus_36465
Locus_23298								Locus_27453
Locus_29498								Locus_6330
Locus_28472								Locus_19953
Locus_159302								Locus_95761
Locus_27038								Locus_136026
Locus_16116								Locus_82305
Locus_6929								Locus_95465
Locus_11449								Locus_57001
Locus_72144								Locus_37394
Locus_9227								Locus_12524
Locus_167667								Locus_17933
Locus_14014								Locus_59480
Locus_133456								Locus_5421
Locus_24338								Locus_269
Locus_15849								Locus_24056
Locus_6023								Locus_6070
Locus_10840								Locus_24826
Locus_96348
Locus_143436
Locus_2891
Locus_1868
Locus_14619
Locus_50195
Locus_24010
Locus_126645
Locus_35114
Locus_113448
Locus_3784
Locus_7996
Locus_74218
Locus_49294
Locus_75538
Locus_2199
Locus_493
Locus_21073
Locus_57943
Locus_36673
Locus_122182
Locus_3515
Locus_42967
Locus_78493
Locus_107277
Locus_58785
Locus_126999
Locus_35950
Locus_18842
Locus_36209
Locus_43160
Locus_29460
Locus_72630
Locus_14869
Locus_152001
Locus_140875
Locus_115953
Locus_49479
Locus_12514
Locus_103507
Locus_61232
Locus_36463
Locus_82167
Locus_12109
Locus_70987
Locus_114570
Locus_78997
Locus_165208
Locus_12091
Locus_101948
Locus_7352
Locus_20763
Locus_35039
Locus_15515
Locus_47547
Locus_26555
Locus_9064
Locus_39591
Locus_30170
Locus_82871
Locus_34686
Locus_18669
Locus_45286
Locus_23778
Locus_4970
Locus_73928
Locus_1430
Locus_22089
Locus_41629
Locus_14260
Locus_55993
Locus_159107
Locus_85988
Locus_5093
Locus_8698
Locus_29680
Locus_19673
Locus_124111
Locus_31598
Locus_3842
Locus_106656
Locus_100721
Locus_7115
Locus_44808
Locus_95632
Locus_1442
Locus_67593
Locus_59191
Locus_18154
Locus_323
Locus_50022
Locus_103214
Locus_141126
Locus_4202
Locus_138196
Locus_49510
Locus_2947
Locus_174189
Locus_112745
Locus_25505
Locus_12611
Locus_160124
Locus_103341
Locus_117247
Locus_18730
Locus_4569
Locus_2438
Locus_8450
Locus_115023
Locus_7488
Locus_62526
Locus_1101
Locus_12437
Locus_15374
Locus_41492
Locus_170239
Locus_113036
Locus_3236
Locus_59531
Locus_840
Locus_53290
Locus_91093
Locus_78118
Locus_34062
Locus_171645
Locus_65752
Locus_25395
Locus_9911
Locus_146003
Locus_7517
Locus_46958
Locus_62225
Locus_5109
Locus_87827
Locus_109578
Locus_100128
Locus_678
Locus_159259
Locus_128824
Locus_39206
Locus_14987
Locus_9793
Locus_11341
Locus_7194
Locus_92531
Locus_33927
Locus_7538
Locus_35784
Locus_5941
Locus_160185
Locus_136101
Locus_134161
Locus_16608
Locus_64580
Locus_17998
Locus_34652
Locus_86110
Locus_111700
Locus_85589
Locus_88878
Locus_40268
Locus_13984
Locus_18477
Locus_83988
Locus_69241
Locus_131799
Locus_62900
Locus_18396
Locus_81159
Locus_102731
Locus_55652
Locus_57318
Locus_17098
Locus_34712
Locus_55149
Locus_680
Locus_55836
Locus_35386
Locus_25257
Locus_92552
Locus_54698
Locus_111023
Locus_59997
Locus_115536
Locus_86159
Locus_18814
Locus_170277
Locus_86773
Locus_64
Locus_9152
Locus_86471
Locus_4399
Locus_124309
Locus_33068
Locus_88000
Locus_14080
Locus_9089
Locus_29247
Locus_47893
Locus_34125
Locus_2036
Locus_20574
Locus_119237
Locus_73748
Locus_9723
Locus_109028
Locus_67388
Locus_82012
Locus_150336
Locus_42570
Locus_141827
Locus_17986
Locus_70819
Locus_33124
Locus_29244
Locus_26980
Locus_59046
Locus_62960
Locus_60149
Locus_7556
Locus_1143
Locus_18715
Locus_67296
Locus_109950
Locus_147933
Locus_23857
Locus_41222
Locus_26231
Locus_6665
Locus_36233
Locus_19488
Locus_20630
Locus_158140
Locus_112723
Locus_70487
Locus_52665
Locus_14211
Locus_2360
Locus_3136
Locus_39328
Locus_118339
Locus_133378
Locus_2717
Locus_38962
Locus_101520
Locus_1939
Locus_9272
Locus_114224
Locus_112432
Locus_48533
Locus_343
Locus_29196
Locus_94818
Locus_106854
Locus_59181
Locus_55064
Locus_94963
Locus_9739
Locus_50595
Locus_58170
Locus_126700
Locus_17390
Locus_164425
Locus_32783
Locus_34067
Locus_20506
Locus_1270
Locus_24528
Locus_59833
Locus_120996
Locus_27818
Locus_125837
Locus_22376
Locus_15111
Locus_1308
Locus_103428
Locus_4044
Locus_13382
Locus_148865
Locus_140656
Locus_131728
Locus_18614
Locus_8043
Locus_103309
Locus_30006
Locus_4924
Locus_84749
Locus_2461
Locus_873
Locus_40225
Locus_157001
Locus_10043
Locus_25456
Locus_82397
Locus_8971
Locus_72383
Locus_47473
Locus_12428
Locus_34901
Locus_23251
Locus_148993
Locus_161737
Locus_101535
Locus_29354
Locus_7187
Locus_51084
Locus_117587
Locus_92413
Locus_66110
Locus_24725
Locus_71318
Locus_64495
Locus_110961
Locus_22651
Locus_48574
Locus_25046
Locus_15159
Locus_148907
Locus_145941
Locus_118466
Locus_34419
Locus_131437
Locus_84532
Locus_6230
Locus_64988
Locus_141479
Locus_166198
Locus_65997
Locus_40995
Locus_43678
Locus_79790
Locus_113388
Locus_13433
Locus_30659
Locus_31212
Locus_24522
Locus_127920
Locus_30601
Locus_45159
Locus_39074
Locus_75886
Locus_16647
Locus_19191
Locus_2264
Locus_13788
Locus_138124
Locus_32407
Locus_13127
Locus_10976
Locus_24104
Locus_71690
Locus_161273
Locus_18214
Locus_27240
Locus_9870
Locus_5587
Locus_113222
Locus_26701
Locus_35953
Locus_13015
Locus_173331
Locus_834
Locus_3539
Locus_7314
Locus_6517
Locus_35045
Locus_11039
Locus_131061
Locus_41632
Locus_139243
Locus_107342
Locus_99681
Locus_147407
Locus_18762
Locus_1456
Locus_18024
Locus_105060
Locus_22125
Locus_98641
Locus_138579
Locus_64942
Locus_90345
Locus_147865
Locus_55728
Locus_87951
Locus_126635
Locus_5956
Locus_34471
Locus_36743
Locus_18515
Locus_58782
Locus_13388
Locus_69389
Locus_59269
Locus_70835
Locus_139490
Locus_21125
Locus_20619
Locus_615
Locus_126992
Locus_36218
Locus_159672
Locus_171918
Locus_44082
Locus_93852
Locus_6934
Locus_58147
Locus_11788
Locus_76179
Locus_8627
Locus_47345
Locus_117950
Locus_3511
Locus_19939
Locus_87704
Locus_9247
Locus_35766
Locus_62720
Locus_3699
Locus_53706
Locus_30517
Locus_2860
Locus_16070
Locus_173821
Locus_24509
Locus_103013
Locus_39088
Locus_66196
Locus_123443
Locus_7791
Locus_90491
Locus_38966
Locus_130359
Locus_90533
Locus_18164
Locus_45933
Locus_42298
Locus_151994
Locus_40969
Locus_42714
Locus_69258
Locus_7599
Locus_137524
Locus_48594
Locus_77246
Locus_838
Locus_6401
Locus_58650
Locus_107652
Locus_23886
Locus_127433
Locus_56633
Locus_3712
Locus_23943
Locus_29294
Locus_13614
Locus_4091
Locus_21641
Locus_29154
Locus_144956
Locus_85672
Locus_52501
Locus_83254
Locus_1228
Locus_756
Locus_16440
Locus_76028
Locus_7329
Locus_19019
Locus_11668
Locus_18142
Locus_98752
Locus_1951
Locus_88083
Locus_47231
Locus_42597
Locus_39780
Locus_5059
Locus_25479
Locus_79498
Locus_98961
Locus_87938
Locus_43161
Locus_8713
Locus_1505
Locus_169252
Locus_701
Locus_84782
Locus_29205
Locus_171979
Locus_33774
Locus_67173
Locus_26440
Locus_85694
Locus_53573
Locus_7606
Locus_26100
Locus_24494
Locus_1613
Locus_99788
Locus_142924
Locus_9435
Locus_148271
Locus_99496
Locus_20591
Locus_1811
Locus_47294
Locus_26737
Locus_16026
Locus_9693
Locus_29188
Locus_8237
Locus_35629
Locus_3786
Locus_5855
Locus_30235
Locus_16869
Locus_80517
Locus_59572
Locus_2651
Locus_5054
Locus_41485
Locus_65684
Locus_73399
Locus_123813
Locus_58948
Locus_5264
Locus_20213
Locus_94398
Locus_14146
Locus_24213
Locus_151188
Locus_133924
Locus_114508
Locus_35521
Locus_3561
Locus_50725
Locus_53313
Locus_1110
Locus_72880
Locus_148331
Locus_99184
Locus_57720
Locus_23739
Locus_21035
Locus_43385
Locus_11635
Locus_29395
Locus_11517
Locus_7738
Locus_33535
Locus_96768
Locus_136909
Locus_55113
Locus_2132
Locus_4047
Locus_10574
Locus_1789
Locus_17602
Locus_18949
Locus_24063
Locus_104515
Locus_45829
Locus_51149
Locus_24525
Locus_11664
Locus_2408
Locus_55315
Locus_39122
Locus_37077
Locus_83623
Locus_29436
Locus_47001
Locus_99921
Locus_18129
Locus_85985
Locus_443
Locus_87050
Locus_58702
Locus_6064
Locus_102825
Locus_121377
Locus_20009
Locus_139651
Locus_44153
Locus_1599
Locus_109196
Locus_46616
Locus_6764
Locus_15795
Locus_75873
Locus_3675
Locus_32257
Locus_29420
Locus_51570
Locus_120684
Locus_19442
Locus_42399
Locus_52868
Locus_25270
Locus_49908
Locus_42808
Locus_93341
Locus_19305
Locus_54104
Locus_19751
Locus_51337
Locus_29601
Locus_29440
Locus_24407
Locus_66296
Locus_42926
Locus_19920
Locus_3972
Locus_11506
Locus_55009
Locus_106485
Locus_3034
Locus_717
Locus_148466
Locus_35995
Locus_3355
Locus_93346
Locus_1177
Locus_18184
Locus_74608
Locus_55648
Locus_27534
Locus_115180
Locus_21043
Locus_41438
Locus_25169
Locus_15051
Locus_11283
Locus_117032
Locus_162836
Locus_5694
Locus_7332
Locus_47003
Locus_19109
Locus_45714
Locus_141774
Locus_3418
Locus_124656
Locus_170397
Locus_19298
Locus_119971
Locus_16295
Locus_336
Locus_9357
Locus_107750
Locus_5560
Locus_27382
Locus_12178
Locus_13139
Locus_148034
Locus_36158
Locus_35204
Locus_104842
Locus_44848
Locus_2171
Locus_72133
Locus_145220
Locus_4781
Locus_122471
Locus_410
Locus_11639
Locus_5720
Locus_44
Locus_7566
Locus_47495
Locus_14358
Locus_60585
Locus_3827
Locus_96871
Locus_55238
Locus_17593
Locus_97423
Locus_5841
Locus_5895
Locus_157791
Locus_20191
Locus_52179
Locus_49264
Locus_107927
Locus_29873
Locus_1539
Locus_2178
Locus_144526
Locus_34598
Locus_34684
Locus_38757
Locus_8778
Locus_21869
Locus_4356
Locus_71092
Locus_13300
Locus_134508
