# Supplementary material for: A new RNASeq-based reference transcriptome for sugar beet and its application in transcriptome-scale analysis of vernalization and gibberellin responses
Source: BMC Genomics. 2012 Mar 19;13:99. doi: 10.1186/1471-2164-13-99 (PMC3340327; doi:10.1186/1471-2164-13-99)
Supplement: Additional file 8 — Gene Ontology and InterPro Domain enrichment analyses. For genes that are negatively correlated with BvRAV1 together with their associated candidates as revealed by network analysis using AraNet. [file 1471-2164-13-99-S8.XLS]

## Sheet: GO term codes
GO annotation evidence codes					Evidence codes for 24 types of data sets incorporated in AraNet
	GO evidence code	Description by Gene Ontoloty			Evidence code	Data set description
	IDA	Inferred from Direct Assay			AT-CX	mRNA co-expression between Arabidopsis genes
	IMP	Inferred from Mutant Phenotype			AT-DC	Domain co-occurrence between Arabidopsis proteins
	IGI	Inferred from Genetic Interaction			AT-GN	Gene neighborhoods between Arabidopsis orthologs in bacterial genomes
	IPI	Inferred from Physical Interaction			AT-LC	Literature-curated Arabidopsis protein interactions
	IEP	Inferred from Expression Pattern			AT-PG	Phylogenetic profile similarity between Arabidopsis homologs
	TAS	Traceable Author Statement			CE-CC	Association between Arabidopsis orthologs inferred from co-citation of C. elegans genes in Medline abstracts
	RCA	Inferred from Reviewed Computational Analysis			CE-CX	Association between Arabidopsis orthologs inferred from mRNA co-expression in C. elegans
	IGC	Inferred from Genomic Context			CE-GT	Association between Arabidopsis orthologs inferred from genetic interactions in C. elegans
	ISS	Inferred from Sequence or Structural Similarity			CE-LC	Association between Arabidopsis orthologs inferred from literature-curated C. elegans protein interactions
	NAS	Non-traceable Author Statement			CE-YH	Association between Arabidopsis orthologs inferred from C. elegans protein interactions by high-throughput yeast-2-hybrid analysis
	IEA	Inferred from Electronic Annotation			DM-PI	Association between Arabidopsis orthologs inferred from D. melanogaster protein interactions
	IC	Inferred by Curator			HS-CX	Association between Arabidopsis orthologs inferred from mRNA co-expression in Human
					HS-DC	Association between Arabidopsis orthologs inferred from domain co-occurrence between Human proteins
					HS-LC	Association between Arabidopsis orthologs inferred from literature-curated human protein interactions
					HS-MS	Association between Arabidopsis orthologs inferred from human protein interactions by affinity purification/mass spectrometry analysis
					HS-YH	Association between Arabidopsis orthologs inferred from human protein interactions by high-throughput yeast-2-hybrid analysis
					SC-CC	Association between Arabidopsis orthologs inferred from co-citation of S. cerevisiae genes in Medline abstracts
					SC-CX	Association between Arabidopsis orthologs inferred from mRNA co-expression in S. cerevisiae
					SC-DC	Association between Arabidopsis orthologs inferred from domain co-occurrence between S. cerevisiae proteins
					SC-GT	Association between Arabidopsis orthologs inferred from genetic interactions in S. cerevisia
					SC-LC	Association between Arabidopsis orthologs inferred from literature-curated S. cerevisiae protein interactions
					SC-MS	Association between Arabidopsis orthologs inferred from S. cerevisiae protein interactions by affinity purification/mass spectrometry analysis
					SC-TS	Association between Arabidopsis orthologs inferred from S. cerevisiae protein interactions which were also inferred from protein tertiary structures
					SC-YH	Association between Arabidopsis orthologs inferred from S. cerevisiae protein interactions by high-throughput yeast-2-hybrid analysis

## Sheet:  Locus_ID AT1G56580_GO
Infer function from network neighbors :: Report
Selected GO evidence codes: IDA IMP IGI IPI IEP TAS
	Locus_ID: AT1G56580 Paralogs: AT1G09310 Symbol: NA GO_terms: Unknown
	Rank	Score	Evidences	GO_term	GO_term_supporters(LLS)
	1	4.49	AT-CX:1.00	lipid transport	LP1(3.00)
	2	4.28	AT-CX:1.00	response to salt stress	AT5G58670(2.85) RD22(1.59)
	3	4.09	AT-CX:1.00	response to cold	AT5G58670(2.85) AT2G28900(1.25) TUB6(1.04)
	4	3.35	AT-CX:1.00	response to nematode	AT2G39010(2.23) AT1G76670(1.63)
	5	2.85	AT-CX:1.00	response to water deprivation	AT5G58670(2.85)
	6	2.85	AT-CX:1.00	abscisic acid mediated signaling	AT5G58670(2.85)
	7	2.78	AT-CX:1.00	response to abscisic acid stimulus	COR413-PM1(1.94) RD22(1.59) COR414-TM1(0.88)
	8	2.38	AT-CX:1.00	cellular response to water deprivation	COR413-PM1(1.94) COR414-TM1(0.88)
	9	2.38	AT-CX:1.00	cold acclimation	COR413-PM1(1.94) COR414-TM1(0.88)
	10	2.02	AT-CX:1.00	gibberellin biosynthetic process	GA2(1.34)
	11	1.94	AT-CX:1.00	DNA mediated transformation	ATCSLA09(1.94)
	12	1.94	AT-CX:1.00	response to bacterium	ATCSLA09(1.94)
	13	1.71	AT-CX:1.00	cellulose biosynthetic process	CESA6(0.99) CESA3(0.93)
	14	1.71	AT-CX:1.00	cellulose and pectin-containing primary cell wall biogenesis	CESA6(0.99) CESA3(0.93)
	15	1.69	AT-CX:1.00	response to auxin stimulus	IAA8(0.99) AIR9(0.97) AT3G28860(0.92)
	16	1.59	AT-CX:1.00	response to desiccation	RD22(1.59)
	17	1.57	AT-CX:1.00	cellulose and pectin-containing cell wall biogenesis	CESA5(1.08) CESA6(0.99)
	18	1.47	AT-CX:1.00	blue light signaling pathway	NPH3(0.98)
	19	1.34	AT-CX:1.00	gibberellic acid mediated signaling	GA2(1.34)
	20	1.25	AT-CX:1.00	protein import into chloroplast stroma	AT2G28900(1.25)
	21	1.25	AT-CX:1.00	response to wounding	AT2G28900(1.25)
	22	1.25	AT-CX:1.00	response to jasmonic acid stimulus	AT2G28900(1.25)
	23	1.09	AT-CX:1.00	starch catabolic process	DPE1(1.09)
	24	1.07	AT-CX:1.00	phylloquinone biosynthetic process	AT1G18870(1.07)
	25	1.02	AT-CX:1.00	fatty acid metabolic process	CYP86A2(1.02)
	26	0.99	AT-CX:1.00	cell growth	CESA6(0.99)
	27	0.98	AT-CX:1.00	phototropism	NPH3(0.98)
	28	0.97	AT-CX:1.00	lateral root morphogenesis	AIR9(0.97)
	29	0.94	AT-CX:1.00	plastid organization and biogenesis	HCF109(0.94)
	30	0.94	AT-CX:1.00	translational termination	HCF109(0.94)

## Sheet: Locus_ID AT1G69830_GO
Infer function from network neighbors :: Report
Selected GO evidence codes: IDA IMP IGI IPI IEP TAS
	Locus_ID: AT1G69830 Paralogs: no_paralog Symbol: NA GO_terms: starch catabolic process
	Rank	Score	Evidences	GO_term	GO_term_supporters(LLS)
	1	5.04	AT-DC:1.00	amylopectin biosynthetic process	SBE2.1(3.49) SBE2.2(3.09)
	2	4	AT-DC:0.64 AT-GN:0.36	starch metabolic process	SBE2.1(3.49) AT1G03310(1.02)
	3	4	AT-DC:0.42 AT-CX:0.33 AT-GN:0.25	starch catabolic process	AT5G04360(3.09) SEX1(1.57) DPE1(1.04)
	4	1.93	AT-CX:1.00	response to cold	RCI2A(1.27) GI(0.91) AT4G39260(0.86)
	5	1.9	AT-CX:1.00	hyperosmotic salinity response	RCI2A(1.27)
	6	1.57	AT-CX:1.00	cold acclimation	SEX1(1.57)
	7	1.52	AT-CX:1.00	circadian rhythm	ATGRP7(0.87)
	8	1.27	AT-CX:1.00	response to abscisic acid stimulus	RCI2A(1.27)
	9	1.08	HS-LC:1.00	xylan catabolic process	XYL1(1.08)
	10	0.93	AT-CX:1.00	response to desiccation	RD19(0.93)
	11	0.93	AT-CX:1.00	response to osmotic stress	RD19(0.93)
	12	0.93	AT-CX:1.00	response to water deprivation	RD19(0.93)
	13	0.93	AT-CX:1.00	response to salt stress	RD19(0.93)
	14	0.92	AT-CX:1.00	pentose-phosphate shunt, oxidative branch	AT5G11670(0.92)
	15	0.92	AT-CX:1.00	malate metabolic process	AT5G11670(0.92)
	16	0.91	AT-CX:1.00	gamma-aminobutyric acid catabolic process	ALDH5F1(0.91)
	17	0.91	AT-CX:1.00	flower development	GI(0.91)
	18	0.91	AT-CX:1.00	regulation of circadian rhythm	GI(0.91)
	19	0.91	AT-CX:1.00	response to hydrogen peroxide	GI(0.91)
	20	0.91	AT-CX:1.00	positive regulation of long-day photoperiodism, flowering	GI(0.91)
	21	0.9	AT-CX:1.00	anti-apoptosis	ATBI-1(0.90)
	22	0.9	AT-CX:1.00	negative regulation of programmed cell death	ATBI-1(0.90)
	23	0.87	AT-CX:1.00	phospholipid biosynthetic process	ATCDS1(0.87)

## Sheet: Locus_ID AT1G80480_GO
Infer function from network neighbors :: Report
Selected GO evidence codes: IDA IMP IGI IPI IEP TAS
	Locus_ID: AT1G80480 Paralogs: AT1G15730 Symbol: NA GO_terms: Unknown
	Rank	Score	Evidences	GO_term	GO_term_supporters(LLS)
	1	4.15	AT-CX:1.00	xanthophyll metabolic process	NPQ1(2.77)
	2	4.04	AT-DC:1.00	nitrogen compound metabolic process	UREG(4.04)
	3	4.04	AT-DC:1.00	positive regulation of metalloenzyme activity	UREG(4.04)
	4	2.77	AT-CX:1.00	fatty acid metabolic process	NPQ1(2.77)
	5	2.77	AT-CX:1.00	xanthophyll cycle	NPQ1(2.77)
	6	2.77	AT-CX:1.00	chlorophyll metabolic process	NPQ1(2.77)
	7	2.77	AT-CX:1.00	response to heat	NPQ1(2.77)
	8	2.32	AT-CX:1.00	starch catabolic process	PWD(1.28) DPE1(1.23) SEX1(0.98) DPE2(0.93)
	9	2.13	AT-CX:1.00	response to auxin stimulus	AIR9(1.42) IAA8(1.20)
	10	1.42	AT-CX:1.00	lateral root morphogenesis	AIR9(1.42)
	11	1.28	AT-CX:1.00	protein amino acid autophosphorylation	PWD(1.28)
	12	1.28	AT-CX:1.00	starch metabolic process	PWD(1.28)
	13	1.21	AT-CX:1.00	circadian rhythm	WNK1(1.21)
	14	1.21	AT-CX:1.00	protein amino acid phosphorylation	WNK1(1.21)
	15	1.12	AT-CX:1.00	regulation of transcription	AT3G05800(1.12)
	16	0.98	AT-CX:1.00	cold acclimation	SEX1(0.98)
	17	0.93	AT-CX:1.00	thylakoid membrane organization and biogenesis	APG2(0.93)
	18	0.93	AT-CX:1.00	polysaccharide metabolic process	DPE2(0.93)
	19	0.93	AT-CX:1.00	maltose metabolic process	DPE2(0.93)
	20	0.91	AT-CX:1.00	NADH dehydrogenase complex (plastoquinone) assembly	AT5G58260(0.91)
	21	0.89	AT-CX:1.00	translational termination	HCF109(0.89)
	22	0.89	AT-CX:1.00	plastid organization and biogenesis	HCF109(0.89)
	23	0.89	AT-CX:1.00	RNA processing	HCF109(0.89)

## Sheet: Locus_ID AT2G45640_GO
Infer function from network neighbors :: Report
Selected GO evidence codes: IDA IMP IGI IPI IEP TAS
	Locus_ID: AT2G45640 Paralogs: no_paralog Symbol: NA GO_terms: response to abscisic acid stimulus| response to salt stress
	Rank	Score	Evidences	GO_term	GO_term_supporters(LLS)
	1	5.43	HS-MS:0.75 CE-CX:0.25	response to cold	AT4G21150(3.76) AT4G39260(1.28) AT3G48750(1.16) LOS4(1.01) MTO3(0.99)
	2	4.9	AT-LC:1.00	regulation of transcription, DNA-dependent	AT3G15210(2.80) AT1G50640(2.80)
	3	4.2	AT-LC:1.00	negative regulation of ethylene mediated signaling pathway	AT3G15210(2.80) AT1G50640(2.80)
	4	4.07	CE-CX:1.00	DNA repair	AT2G24490(2.33) AT3G23580(1.42)
	5	3.49	CE-CX:1.00	gene silencing	AT2G24490(2.33)
	6	3.35	HS-MS:1.00	protein amino acid N-linked glycosylation via asparagine	DGL1(3.35)
	7	3.35	HS-MS:1.00	unidimensional cell growth	DGL1(3.35)
	8	3.35	HS-MS:1.00	cellulose biosynthetic process	DGL1(3.35)
	9	3.35	HS-MS:1.00	cellulose and pectin-containing cell wall organization and biogenesis	DGL1(3.35)
	10	3.31	AT-LC:0.62 HS-MS:0.38	response to abscisic acid stimulus	AT3G15210(2.80) LOS4(1.01)
	11	3.11	CE-CX:1.00	response to auxin stimulus	RBX1(2.28) AJH1(1.11) AJH2(1.11)
	12	2.93	HS-LC:0.50 AT-LC:0.50	jasmonic acid and ethylene-dependent systemic resistance	HD1(2.93)
	13	2.93	HS-LC:0.50 AT-LC:0.50	negative regulation of transcription	HD1(2.93)
	14	2.8	AT-LC:1.00	induced systemic resistance, jasmonic acid mediated signaling pathway	AT3G15210(2.80)
	15	2.8	AT-LC:1.00	response to ethylene stimulus	AT3G15210(2.80)
	16	2.35	CE-CX:1.00	DNA endoreduplication	CKS1(1.34) AT3G48750(1.16)
	17	2.33	CE-CX:1.00	DNA replication	AT2G24490(2.33)
	18	2.28	CE-CX:1.00	protein ubiquitination	RBX1(2.28)
	19	2.13	CE-CX:1.00	regulation of progression through cell cycle	AT3G23580(1.42) CKS1(1.34)
	20	2.09	HS-MS:1.00	ATP-dependent proteolysis	CLPP2(1.39)
	21	2.06	HS-MS:1.00	transcription initiation	EIF3E(2.06)
	22	1.96	CE-CX:1.00	histone phosphorylation	AT2G25880(1.12) AT4G32830(1.12)
	23	1.94	CE-CX:1.00	photomorphogenesis	AJH1(1.11) AJH2(1.11)
	24	1.77	CE-CX:1.00	embryonic development ending in seed dormancy	TTN5(1.18) AT3G48750(1.16)
	25	1.7	CE-CX:1.00	circadian rhythm	ATGRP7(0.97)
	26	1.67	CE-CX:1.00	negative regulation of photomorphogenesis	AJH1(1.11) AJH2(1.11)
	27	1.67	CE-CX:1.00	protein deneddylation	AJH1(1.11) AJH2(1.11)
	28	1.42	CE-CX:1.00	ribonucleotide metabolic process	AT3G23580(1.42)
	29	1.42	CE-CX:1.00	multicellular organismal development	AT3G23580(1.42)
	30	1.34	CE-CX:1.00	mitotic cell cycle	CKS1(1.34)

## Sheet: Locus_ID AT3G07800 _GO
Infer function from network neighbors :: Report
Selected GO evidence codes: IDA IMP IGI IPI IEP TAS
	Locus_ID: AT3G07800 Paralogs: no_paralog Symbol: NA GO_terms: Unknown
	Rank	Score	Evidences	GO_term	GO_term_supporters(LLS)
	1	2.34	AT-CX:1.00	response to oxidative stress	CRK11(2.34)
	2	2.34	AT-CX:1.00	defense response to bacterium, incompatible interaction	CRK11(2.34)
	3	1.6	HS-CX:1.00	histone phosphorylation	AT2G25880(0.91) AT4G32830(0.91)
	4	1.52	AT-CX:1.00	response to salt stress	ATMKK2(0.87)
	5	1.3	AT-CX:1.00	response to cold	ATMKK2(0.87)
	6	1.08	HS-CX:1.00	DNA repair	AT3G27060(1.08)
	7	1.08	HS-CX:1.00	multicellular organismal development	AT3G27060(1.08)
	8	1.08	HS-CX:1.00	regulation of progression through cell cycle	AT3G27060(1.08)
	9	1.08	HS-CX:1.00	DNA replication	AT3G27060(1.08)
	10	0.98	AT-PG:1.00	cytidine deamination	CDA1(0.98)
	11	0.92	AT-CX:1.00	toxin catabolic process	ATGSTU4(0.92)
	12	0.89	HS-CX:1.00	response to gamma radiation	ATRAD51(0.89)
	13	0.89	HS-CX:1.00	DNA metabolic process	ATRAD51(0.89)
	14	0.88	AT-PG:1.00	methylglyoxal catabolic process to D-lactate	GLX2-2(0.88)
	15	0.88	AT-CX:1.00	response to bacterium	BG3(0.88)
	16	0.87	AT-CX:1.00	MAPKKK cascade	ATMKK2(0.87)
	17	0.87	AT-CX:1.00	cold acclimation	ATMKK2(0.87)

## Sheet: Locus_ID AT3G28910_GO
Infer function from network neighbors :: Report
Selected GO evidence codes: IDA IMP IGI IPI IEP TAS
	Locus_ID: AT3G28910 Paralogs: no_paralog Symbol: MYB30 GO_terms: hypersensitive response| response to abscisic acid stimulus| response to gibberellin stimulus| response to auxin stimulus| response to jasmonic acid stimulus| response to salicylic acid stimulus| response to cadmium ion| response to salt stress| response to ethylene stimulus| response to bacterium| hypersensitive response| response …
	Rank	Score	Evidences	GO_term	GO_term_supporters(LLS)
	1	1.78	SC-GT:1.00	abscisic acid mediated signaling	CPK32(0.93) ATCDPK1(0.92) CPK30(0.92) CDPK6(0.91)
	2	0.95	SC-GT:1.00	signal transduction	CPK9(0.95)
	3	0.93	SC-GT:1.00	response to salt stress	CPK32(0.93)
	4	0.91	SC-GT:1.00	regulation of stomatal movement	CDPK6(0.91)

## Sheet: Locus_ID AT3G58690_GO
Infer function from network neighbors :: Report
Selected GO evidence codes: IDA IMP IGI IPI IEP TAS
	Locus_ID: AT3G58690 Paralogs: no_paralog Symbol: NA GO_terms: Unknown
	Rank	Score	Evidences	GO_term	GO_term_supporters(LLS)
	1	3.1	AT-GN:1.00	response to abscisic acid stimulus	AT5G59220(2.09) ABI1(1.33) ABI2(0.98)
	2	2.76	HS-LC:0.62 AT-GN:0.38	response to heat	HSP81-1(1.42) ABI1(1.33) HSP81-2(1.16) HSP81-3(1.16) ABI2(0.98)
	3	2.11	AT-GN:1.00	nucleotide metabolic process	AGK2(1.41) GK-1(1.40)
	4	2	AT-GN:1.00	response to cold	ABI1(1.33)
	5	1.92	AT-GN:1.00	aromatic amino acid family biosynthetic process, shikimate pathway	DHS1(0.94) AT1G22410(0.94) DHS2(0.94)
	6	1.82	AT-GN:1.00	negative regulation of abscisic acid mediated signaling	ABI1(1.33) ABI2(0.98)
	7	1.82	AT-GN:1.00	protein amino acid dephosphorylation	ABI1(1.33) ABI2(0.98)
	8	1.75	AT-GN:1.00	hyperosmotic salinity response	ATHAL3A(1.00) ATHAL3B(0.97)
	9	1.5	AT-GN:1.00	coenzyme A biosynthetic process	ATHAL3A(1.00) ATHAL3B(0.97)
	10	1.43	AT-GN:1.00	electron transport	COX3(0.96) COX2(0.95)
	11	1.42	HS-LC:1.00	response to arsenic	HSP81-1(1.42)
	12	1.33	AT-GN:1.00	regulation of stomatal movement	ABI1(1.33)
	13	1.28	AT-GN:1.00	regulation of meristem organization	KAPP(1.28)
	14	1.28	AT-GN:1.00	signal transduction	KAPP(1.28)
	15	1.16	HS-LC:1.00	heat acclimation	HSP81-2(1.16)
	16	0.98	AT-GN:1.00	photoinhibition	ABI2(0.98)
	17	0.98	AT-GN:1.00	response to osmotic stress	ABI2(0.98)
	18	0.98	AT-GN:1.00	response to water deprivation	ABI2(0.98)
	19	0.96	AT-GN:1.00	miRNA-mediated gene silencing, production of miRNAs	DCL2(0.96)
	20	0.96	AT-GN:1.00	RNA interference, production of ta-siRNAs	DCL2(0.96)
	21	0.94	AT-GN:1.00	response to wounding	DHS1(0.94)
	22	0.94	AT-GN:1.00	response to bacterium	DHS1(0.94)

## Sheet: Locus_ID AT4G25720_GO
Infer function from network neighbors :: Report
Selected GO evidence codes: IDA IMP IGI IPI IEP TAS
	Locus_ID: AT4G25720 Paralogs: no_paralog Symbol: NA GO_terms: Unknown
	Rank	Score	Evidences	GO_term	GO_term_supporters(LLS)
	1	5.7	AT-DC:1.00	primary shoot apical meristem specification	AT1G15750(3.18) AT3G16830(2.23) AT3G15880(2.23)
	2	2.69	AT-DC:1.00	flower development	FVE(2.69)
	3	2.69	AT-DC:1.00	trichome differentiation	MSI1(2.69)
	4	2.69	AT-DC:1.00	protein targeting to peroxisome	PEX7(2.69)
	5	2.69	AT-DC:1.00	unidimensional cell growth	FVE(2.69)
	6	2.69	AT-DC:1.00	leaf development	MSI1(2.69)
	7	2.69	AT-DC:1.00	regulation of flower development	MSI1(2.69)
	8	2.69	AT-DC:1.00	multicellular organismal development	MSI1(2.69)
	9	2.69	AT-DC:1.00	heterochromatin formation	MSI1(2.69)
	10	2.69	AT-DC:1.00	trichome morphogenesis	FVE(2.69)
	11	2.69	AT-DC:1.00	leaf morphogenesis	FVE(2.69)
	12	2.69	AT-DC:1.00	cell proliferation	MSI1(2.69)
	13	2.69	AT-DC:1.00	chromatin modification	MSI1(2.69)
	14	1.62	AT-CX:1.00	systemic acquired resistance, salicylic acid mediated signaling pathway	EDS1(0.97) PAD4(0.85)
	15	1.45	AT-CX:1.00	protein targeting to vacuole	AT1G30900(1.45)
	16	1.07	AT-CX:1.00	response to bacterium	BG3(1.07)
	17	1.04	AT-CX:1.00	defense response	AT3G45860(1.04)
	18	0.98	AT-CX:1.00	induction of apoptosis	LOL3(0.98)
	19	0.97	AT-CX:1.00	response to singlet oxygen	EDS1(0.97)
	20	0.91	AT-CX:1.00	sucrose transport	STP4(0.91)
	21	0.85	AT-CX:1.00	response to other organism	PAD4(0.85)
	22	0.85	AT-CX:1.00	defense response to bacterium, incompatible interaction	PAD4(0.85)
	23	0.85	AT-CX:1.00	leaf senescence	PAD4(0.85)
	24	0.85	AT-CX:1.00	response to insect	PAD4(0.85)

## Sheet: Locus_ID AT4G26000_GO
Infer function from network neighbors :: Report
Selected GO evidence codes: IDA IMP IGI IPI IEP TAS
	Locus_ID: AT4G26000 Paralogs: no_paralog Symbol: NA GO_terms: gynoecium development| shoot development
	Rank	Score	Evidences	GO_term	GO_term_supporters(LLS)
	1	5.62	AT-DC:1.00	regulation of transcription	AT5G06770(3.74) AT3G12130(3.74)
	2	3.61	AT-DC:1.00	chlorophyll biosynthetic process	AT3G03710(3.61)
	3	3.61	AT-DC:1.00	carotene biosynthetic process	AT3G03710(3.61)
	4	3.61	AT-DC:1.00	negative regulation of isopentenyl diphosphate biosynthetic process, mevalonate-independent pathway	AT3G03710(3.61)
	5	3.61	AT-DC:1.00	xanthophyll biosynthetic process	AT3G03710(3.61)
	6	1.59	HS-LC:1.00	chromatin assembly or disassembly	HMGB2(0.92) HMGB1(0.92) HMGB3(0.88)
	7	1.54	HS-LC:1.00	mRNA processing	HEN4(1.54)
	8	1.54	HS-LC:1.00	specification of floral organ identity	HEN4(1.54)
	9	0.89	HS-LC:1.00	spliceosome assembly	RSZ33(0.89)
	10	0.89	HS-LC:1.00	nuclear mRNA splicing, via spliceosome	RSZ33(0.89)

[truncated: 5 more sheets: Locus_ID AT5G19300_GO, Locus_ID AT5G63660_GO, 7 loci with fewest GO terms, GO terms query+new candidates, InterPro query+new candidates]
